# Supplementary material for: Activation of the TGFβ pathway impairs endothelial to haematopoietic transition
Source: Sci Rep. 2016 Feb 19;6:21518. doi: 10.1038/srep21518 (PMC4759586; doi:10.1038/srep21518)
Supplement: Supplementary Table S2 [file srep21518-s8.xls]

## Sheet: p.adj
Majority protein IDs	Protein names	Gene names	Fasta headers	mouse ID	id	log2-fold change TGFB2 H/control M L1	log2-fold change TGFB2 H/control M L3	log2-fold change TGFB2 H/control M L4	log2-fold change TGFB2 H/control M L1 normalized with R	log2-fold change TGFB2 H/control M L3 normalized with R	log2-fold change TGFB2 H/control M L4 normalized with R	p.adj-value	p.adj-value≤0.05	secreted evidence	Intensity L1 TGFB2 H	Intensity L L1 TGFB2 H	Intensity M L1 TGFB2 H	Intensity H L1 TGFB2 H	Intensity L3 TGFB2 H	Intensity L L3 TGFB2 H	Intensity M L3 TGFB2 H	Intensity H L3 TGFB2 H	Intensity L4 TGFB2 H	Intensity L L4 TGFB2 H	Intensity M L4 TGFB2 H	Intensity H L4 TGFB2 H	iBAQ L1 TGFB2 H	iBAQ L L1 TGFB2 H	iBAQ M L1 TGFB2 H	iBAQ H L1 TGFB2 H	iBAQ L3 TGFB2 H	iBAQ L L3 TGFB2 H	iBAQ M L3 TGFB2 H	iBAQ H L3 TGFB2 H	iBAQ L4 TGFB2 H	iBAQ L L4 TGFB2 H	iBAQ M L4 TGFB2 H	iBAQ H L4 TGFB2 H
B2RY45;B2RY57;E9Q287;G3X9D2		Adamts3	>tr|B2RY45|B2RY45_MOUSE Adamts3 protein OS=Mus musculus GN=Adamts3 PE=2 SV=1;>tr|B2RY57|B2RY57_MOUSE A disintegrin-like and metallopeptidase (Reprolysin type) with thrombospondin type 1 motif, 3 OS=Mus musculus GN=Adamts3 PE=2 SV=1;>tr|E9Q287|E9Q287_MOUSE	B2RY45_MOUSE	139	-0.504325		-1.37617	-1.03839		-1.41242	3.57094e-09	+	+	6.37044	5.73756	6.03679	5.85228	5.52723	4.42065	5.30079	5.04321	6.16203	5.11163	5.97272	5.5841	4.59959	3.96671	4.26595	4.08142	3.75639	2.64979	3.52994	3.27235	4.39118	3.34078	4.20186	3.81325
Q60841	Reelin	Reln	>sp|Q60841|RELN_MOUSE Reelin OS=Mus musculus GN=Reln PE=1 SV=3	RELN_MOUSE	787	-0.408168	-0.174003	-0.768346	-0.942229	-0.384578	-0.804598	2.62996e-05	+	+	7.18983	6.61718	6.82791	6.66392	6.33957	5.69446	5.94973	5.90313	6.36961	5.58548	6.10514	5.83454	5.09293	4.52027	4.731	4.56701	4.24267	3.59755	3.85282	3.80622	4.2727	3.48858	4.00822	3.73762
E9Q616;Q6UL10;Q61484;A0PJF4;A0JLR7		Ahnak	>tr|E9Q616|E9Q616_MOUSE Protein Ahnak OS=Mus musculus GN=Ahnak PE=4 SV=1;>tr|Q6UL10|Q6UL10_MOUSE AHNAK (Fragment) OS=Mus musculus GN=Ahnak PE=2 SV=1;>tr|Q61484|Q61484_MOUSE Desmoyokin (Fragment) OS=Mus musculus GN=Ahnak PE=2 SV=1;>tr|A0PJF4|A0PJF4_MOUSE Ah	E9Q616_MOUSE	354	-0.391437	0.118626	-0.190569	-0.925498	-0.0919498	-0.22682	0.0150181	+		6.15116	5.85413	5.55889	5.53074	6.27175	5.85105	5.73554	5.78962	6.48121	5.90844	6.08099	6.00582	3.59005	3.29303	2.99779	2.96964	3.71066	3.28995	3.17444	3.2285	3.92012	3.34733	3.51988	3.44473
Q5BL09;Q5SQB7;Q5U438;Q61937;Q5SQB5;Q5SQB0;Q9DAY9	Nucleophosmin	Npm1	>tr|Q5BL09|Q5BL09_MOUSE Npm1 protein OS=Mus musculus GN=Npm1 PE=2 SV=1;>tr|Q5SQB7|Q5SQB7_MOUSE MCG68069 OS=Mus musculus GN=Npm1 PE=2 SV=1;>tr|Q5U438|Q5U438_MOUSE Nucleophosmin 1 OS=Mus musculus GN=Npm1 PE=2 SV=1;>sp|Q61937|NPM_MOUSE Nucleophosmin OS=Mus mu	Q5BL09_MOUSE	775		-0.649231	-1.13939		-0.859807	-1.17565	9.38088e-07	+						6.36979	6.21785	5.61922	5.44022	6.59291	6.24947	6.16059	5.84081					5.3284	5.17647	4.57782	4.39883	5.55151	5.20806	5.11919	4.79942
P06467;Q78PA4;A7M7S6	Hemoglobin subunit zeta	Hbz;Hba-x	>sp|P06467|HBAZ_MOUSE Hemoglobin subunit zeta OS=Mus musculus GN=Hbz PE=2 SV=2;>tr|Q78PA4|Q78PA4_MOUSE Hemoglobin X, alpha-like embryonic chain in Hba complex OS=Mus musculus GN=Hba-x PE=2 SV=1;>tr|A7M7S6|A7M7S6_MOUSE Hemoglobin X, alpha-like embryonic cha	HBAZ_MOUSE	502		-0.693014	-1.09721		-0.90359	-1.13346	9.38088e-07	+		5.34825	4.6922	4.96184	4.91461	5.7131	4.89873	5.43902	5.21096	6.03551	4.97997	5.84419	5.46421	4.30685	3.65081	3.92045	3.87322	4.67171	3.85734	4.39761	4.16956	4.99414	3.93857	4.8028	4.42282
D2KHZ9;P10096;P16858;D3YU05;F8WJL5;D3YYI5;Q3TUZ9	Glyceraldehyde-3-phosphate dehydrogenase	Gapdh;Gm6316;Gm7293;Gm10481	>tr|D2KHZ9|D2KHZ9_MOUSE Glyceraldehyde-3-phosphate dehydrogenase OS=Mus musculus GN=Gapdh PE=2 SV=1;>sp|P10096|G3P_BOVIN Glyceraldehyde-3-phosphate dehydrogenase OS=Bos taurus GN=GAPDH PE=1 SV=4;>sp|P16858|G3P_MOUSE Glyceraldehyde-3-phosphate dehydrogenase	D2KHZ9_MOUSE	262	-0.236265	0.117695	-0.279004	-0.770327	-0.0928804	-0.315255	0.021896	+		6.32013	6.30064	4.62515	4.69461	6.00052	5.86691	5.04999	5.18449	6.43992	6.11902	5.91928	5.78386	5.11601	5.09653	3.42103	3.49049	4.79639	4.66279	3.84585	3.98038	5.23578	4.91491	4.71516	4.57974
O09061;Q6RI64	Proteasome subunit beta type-1;Proteasome subunit beta type	Psmb1	>sp|O09061|PSB1_MOUSE Proteasome subunit beta type-1 OS=Mus musculus GN=Psmb1 PE=1 SV=1;>tr|Q6RI64|Q6RI64_MOUSE Proteasome subunit beta type OS=Mus musculus GN=Psmb1 PE=2 SV=1	PSB1_MOUSE	464	-0.228368	-0.296793	-0.375441	-0.762429	-0.507368	-0.411692	0.000988974	+		7.86364	6.70146	7.56593	7.49439	7.33437	6.37218	7.01783	6.94552	7.40567	6.39747	7.11307	6.999	6.7497	5.58752	6.45199	6.38045	6.22042	5.25823	5.90387	5.83158	6.29172	5.28353	5.99915	5.88506
P70670;Q60817;Q3UK68	Nascent polypeptide-associated complex subunit alpha, muscle-specific form;Nascent polypeptide-associated complex subunit alpha	Naca	>sp|P70670|NACAM_MOUSE Nascent polypeptide-associated complex subunit alpha, muscle-specific form OS=Mus musculus GN=Naca PE=1 SV=2;>sp|Q60817|NACA_MOUSE Nascent polypeptide-associated complex subunit alpha OS=Mus musculus GN=Naca PE=1 SV=1;>tr|Q3UK68|Q3UK	NACAM_MOUSE	651		-0.700779	-1.01686		-0.911354	-1.05311	2.00944e-06	+						5.76132	5.3702	5.31266	5.13745	6.23437	5.52514	5.95868	5.67311					3.75272	3.3616	3.30406	3.12885	4.22577	3.51654	3.95009	3.66451
J3QP80;Q9CQL7	MORF4 family-associated protein 1	Mrfap1	>tr|J3QP80|J3QP80_MOUSE MCG15559 OS=Mus musculus GN=Gm5814 PE=4 SV=1;>sp|Q9CQL7|MOFA1_MOUSE MORF4 family-associated protein 1 OS=Mus musculus GN=Mrfap1 PE=1 SV=1	J3QP80_MOUSE	458		-0.485156	-0.923249		-0.695731	-0.9595	6.76992e-05	+						6.04564	4.99664	5.77626	5.61717	6.28883	5.16074	6.06348	5.80785					5.44358	4.39457	5.17421	5.01511	5.68678	4.55868	5.46141	5.20577
Q9CWJ9	Bifunctional purine biosynthesis protein PURH;Phosphoribosylaminoimidazolecarboxamide formyltransferase;IMP cyclohydrolase	Atic	>sp|Q9CWJ9|PUR9_MOUSE Bifunctional purine biosynthesis protein PURH OS=Mus musculus GN=Atic PE=1 SV=2	PUR9_MOUSE	870		-0.491328	-0.902875		-0.701903	-0.939126	7.52462e-05	+		5.33413	4.87753	4.8408	4.85186	5.69957	5.13017	5.33433	5.17551	6.23254	5.56487	5.94898	5.65505	3.79006	3.33347	3.29673	3.3078	4.15549	3.5861	3.79027	3.63144	4.68847	4.02078	4.4049	4.11099
Q27965;Q27975;P17879;Q3TAI8;Q3TU85;Q61696;A1E2B8	Heat shock 70 kDa protein 1B;Heat shock 70 kDa protein 1A	Hspa1b;Hspa1a	>sp|Q27965|HS71B_BOVIN Heat shock 70 kDa protein 1B OS=Bos taurus GN=HSPA1B PE=2 SV=1;>sp|Q27975|HS71A_BOVIN Heat shock 70 kDa protein 1A OS=Bos taurus GN=HSPA1A PE=1 SV=2;>sp|P17879|HS71B_MOUSE Heat shock 70 kDa protein 1B OS=Mus musculus GN=Hspa1b PE=1 S	HS71B_MOUSE	683	-0.154923	-0.295624	-0.301639	-0.688985	-0.506199	-0.33789	0.002667	+		7.24386	7.23805	5.20279	4.86549	7.94221	6.68242	7.65392	7.57581	7.86704	6.745	7.58091	7.47667	5.71237	5.70656	3.6713	3.33401	6.41073	5.15094	6.12245	6.04434	6.33556	5.21352	6.04945	5.9452
Q8R4V5;Q3U5T0	Oncoprotein-induced transcript 3 protein	Oit3	>sp|Q8R4V5|OIT3_MOUSE Oncoprotein-induced transcript 3 protein OS=Mus musculus GN=Oit3 PE=2 SV=2;>tr|Q3U5T0|Q3U5T0_MOUSE Putative uncharacterized protein (Fragment) OS=Mus musculus GN=Oit3 PE=2 SV=1	OIT3_MOUSE	736	-0.135649	-0.425772	-0.860033	-0.669711	-0.636348	-0.896284	1.41832e-05	+	+	6.74023	6.12274	6.34803	6.2885	6.59695	5.88803	6.25322	6.1427	6.8775	6.13691	6.60344	6.33425	5.36001	4.74252	4.96782	4.90828	5.21675	4.50782	4.873	4.76248	5.49729	4.7567	5.22321	4.95405
A2AUF6;P20029;Q0VCX2;Q3TWF2;Q3U9G2;Q3TI47;Q3TKF8;Q9DC41;Q3U6V3;Q3U7T8;F1N614;Q3UEM8	78 kDa glucose-regulated protein	Hspa5	>tr|A2AUF6|A2AUF6_MOUSE Heat shock 70kD protein 5 (Glucose-regulated protein) OS=Mus musculus GN=Hspa5 PE=3 SV=1;>sp|P20029|GRP78_MOUSE 78 kDa glucose-regulated protein OS=Mus musculus GN=Hspa5 PE=1 SV=3;>sp|Q0VCX2|GRP78_BOVIN 78 kDa glucose-regulated prot	A2AUF6_MOUSE	42	-0.106622	-0.426878	-0.481989	-0.640684	-0.637453	-0.51824	0.00041846	+	+	6.17029	6.1232	4.83977	4.9188	6.24217	5.88648	5.73414	5.63781	6.37825	5.82472	5.77844	6.04953	4.69318	4.64609	3.36265	3.44168	4.76504	4.40936	4.25703	4.16068	4.90113	4.3476	4.30131	4.57242
A2A3Z8;Q05186	Reticulocalbin-1	Rcn1	>tr|A2A3Z8|A2A3Z8_MOUSE Reticulocalbin 1 OS=Mus musculus GN=Rcn1 PE=4 SV=1;>sp|Q05186|RCN1_MOUSE Reticulocalbin-1 OS=Mus musculus GN=Rcn1 PE=1 SV=1	A2A3Z8_MOUSE	7	-0.0796304	-0.251418	-0.269582	-0.613692	-0.461994	-0.305833	0.00709802	+	+	6.25703	5.35351	5.94203	5.84918	6.48736	5.89432	6.0762	6.03973	6.62548	5.89849	6.27763	6.18608	5.08095	4.17742	4.76594	4.67309	5.31129	4.71823	4.90013	4.86364	5.44939	4.7224	5.10154	5.01
Q2EY15	Protogenin	Prtg	>sp|Q2EY15|PRTG_MOUSE Protogenin OS=Mus musculus GN=Prtg PE=2 SV=1	PRTG_MOUSE	686	-0.0765998		-0.262746	-0.610661		-0.298997	0.0295429	+	+	6.03322	5.26198	5.64328	5.65982	6.13149	5.15445	5.8518	5.69894	6.5912	5.44157	6.28153	6.23366	4.30897	3.53771	3.91901	3.93554	4.4072	3.43017	4.12753	3.97467	4.86692	3.71729	4.55725	4.50938
P50580;Q3TGU7;Q3UMW2;Q3ZBH5;Q05BN2	Proliferation-associated protein 2G4	Pa2g4	>sp|P50580|PA2G4_MOUSE Proliferation-associated protein 2G4 OS=Mus musculus GN=Pa2g4 PE=1 SV=3;>tr|Q3TGU7|Q3TGU7_MOUSE Proliferation-associated 2G4 OS=Mus musculus GN=Pa2g4 PE=2 SV=1;>tr|Q3UMW2|Q3UMW2_MOUSE Putative uncharacterized protein OS=Mus musculus	PA2G4_MOUSE	602	-0.075216	-0.892767	-1.08256	-0.609278	-1.10334	-1.11881	2.3726e-08	+		5.69963	5.14666	5.27226	5.23907	5.89856	5.65247	5.32672	5.11484	6.13691	5.67057	5.79013	5.45559	4.35721	3.80422	3.92985	3.89664	4.55613	4.31006	3.9843	3.77241	4.7945	4.32816	4.44772	4.11317
A6ZI44;P05064;Q5FWB7;A6ZI46;Q6NY00;A6QLL8;Q9CPQ9;D3YWI1;A6ZI47;D3YV98;D3Z510	Fructose-bisphosphate aldolase;Fructose-bisphosphate aldolase A	Aldoa;Aldoart1;Aldoart2	>tr|A6ZI44|A6ZI44_MOUSE Fructose-bisphosphate aldolase OS=Mus musculus GN=Aldoa PE=2 SV=1;>sp|P05064|ALDOA_MOUSE Fructose-bisphosphate aldolase A OS=Mus musculus GN=Aldoa PE=1 SV=2;>tr|Q5FWB7|Q5FWB7_MOUSE Fructose-bisphosphate aldolase OS=Mus musculus GN=A	A6ZI44_MOUSE	82	-0.049233	-0.766627	-0.78707	-0.583295	-0.977203	-0.823321	2.46155e-06	+	+	7.01758	6.9777	5.41081	5.81675	6.7222	6.63047	5.80515	5.56328	6.91645	6.73442	6.26081	6.00074	5.63735	5.59749	4.0306	4.43654	5.34199	5.25025	4.42493	4.18307	5.53624	5.3542	4.8806	4.62053
A2APX2;P21460;Q9EPX9;Q3U5K7;A2APX3	Cystatin-C	Cst3	>tr|A2APX2|A2APX2_MOUSE Cystatin C OS=Mus musculus GN=Cst3 PE=4 SV=1;>sp|P21460|CYTC_MOUSE Cystatin-C OS=Mus musculus GN=Cst3 PE=2 SV=2;>tr|Q9EPX9|Q9EPX9_MOUSE Cystatin C OS=Mus musculus GN=Cst3 PE=2 SV=1;>tr|Q3U5K7|Q3U5K7_MOUSE Putative uncharacterized pr	A2APX2_MOUSE	35	0.0190613	0.256648	0.106482	-0.515	0.046073	0.0702311	0.483877		+	5.60106	4.69128	5.23213	5.25358	7.49226	6.43865	7.09968	7.19695	7.59619	6.53296	7.24249	7.26888	4.69797	3.78818	4.32905	4.35048	6.58917	5.53556	6.19659	6.29387	6.6931	5.62987	6.33941	6.36581
Q3ULK8;Q3U935;D3YYF6		Cnbp	>tr|Q3ULK8|Q3ULK8_MOUSE Cellular nucleic acid binding protein, isoform CRA_a OS=Mus musculus GN=Cnbp PE=2 SV=1;>tr|Q3U935|Q3U935_MOUSE Putative uncharacterized protein OS=Mus musculus GN=Cnbp PE=2 SV=1;>tr|D3YYF6|D3YYF6_MOUSE Cellular nucleic acid-binding	Q3ULK8_MOUSE	739		-1.06037	-0.832822		-1.27094	-0.869073	2.55842e-07	+		5.48907	5.25314	4.8637	4.74961	5.76873	5.16167	5.54474	4.96131	5.64289	5.10772	5.36269	4.9072	4.37513	4.13922	3.74975	3.63567	4.65478	4.04774	4.4308	3.84737	4.52894	3.99378	4.24876	3.79326
Q3U944;Q9D0F3	Protein ERGIC-53	Lman1	>tr|Q3U944|Q3U944_MOUSE Putative uncharacterized protein OS=Mus musculus GN=Lman1 PE=2 SV=1;>sp|Q9D0F3|LMAN1_MOUSE Protein ERGIC-53 OS=Mus musculus GN=Lman1 PE=2 SV=1	Q3U944_MOUSE	740	0.0261627		-0.092171	-0.507899		-0.128422	0.141879		+	6.15137	5.99821	5.30522	5.34074					6.47864	6.25828	5.78126	5.77356	4.82914	4.67599	3.983	4.01853					5.1564	4.93605	4.45905	4.45134
Q00493;Q543R4	Carboxypeptidase E	Cpe	>sp|Q00493|CBPE_MOUSE Carboxypeptidase E OS=Mus musculus GN=Cpe PE=1 SV=2;>tr|Q543R4|Q543R4_MOUSE Putative uncharacterized protein OS=Mus musculus GN=Cpe PE=2 SV=1	CBPE_MOUSE	666	0.0492126	0.243669	0.100305	-0.484849	0.0330937	0.0640537	0.493515		+	6.55519	5.96693	6.10548	6.14276	6.03104	4.96954	5.63644	5.73871	6.49243	5.43754	6.14195	6.16053	5.17499	4.58671	4.72527	4.76256	4.65083	3.58934	4.25624	4.35849	5.1122	4.05732	4.76174	4.7803
Q8BFR4;Q3UBB0;Q6PCZ1	N-acetylglucosamine-6-sulfatase	Gns	>sp|Q8BFR4|GNS_MOUSE N-acetylglucosamine-6-sulfatase OS=Mus musculus GN=Gns PE=2 SV=1;>tr|Q3UBB0|Q3UBB0_MOUSE Putative uncharacterized protein (Fragment) OS=Mus musculus GN=Gns PE=2 SV=1;>tr|Q6PCZ1|Q6PCZ1_MOUSE Gns protein OS=Mus musculus GN=Gns PE=2 SV=1	GNS_MOUSE	743	0.0836559		-0.433331	-0.450406		-0.469582	0.0277079	+	+	5.69222	5.42037	5.04521	5.07214					5.41481	4.65444	5.08354	4.97112	4.29429	4.02243	3.64726	3.67419					4.01687	3.2565	3.68558	3.57319
P58252;Q3TJZ1;Q3TK17;Q3TLB1;Q3TWX1;Q3UBL9;Q3UDC8;Q3UMI7;Q3UZ14;Q8BMA8;Q8C153;Q3SYU2;Q3TW58;Q3TX47;Q6P9L9;Q3TSK4;Q3TPG2	Elongation factor 2	Eef2	>sp|P58252|EF2_MOUSE Elongation factor 2 OS=Mus musculus GN=Eef2 PE=1 SV=2;>tr|Q3TJZ1|Q3TJZ1_MOUSE Putative uncharacterized protein OS=Mus musculus GN=Eef2 PE=2 SV=1;>tr|Q3TK17|Q3TK17_MOUSE Putative uncharacterized protein OS=Mus musculus GN=Eef2 PE=2 SV=1	EF2_MOUSE	620	0.0893625	-1.04537	-0.381517	-0.444699	-1.25595	-0.417768	2.9064e-05	+		6.58963	6.51279	5.42607	5.56064	6.30944	6.2035	5.37146	5.3142	6.49841	6.12356	6.01068	5.90128	4.93641	4.85958	3.77285	3.90742	4.65622	4.55028	3.71824	3.66099	4.84519	4.47035	4.35746	4.24807
Q543N5;Q9QYB1;B2KGW0;B2KGW3;Q3U8I1	Chloride intracellular channel protein 4	Clic4	>tr|Q543N5|Q543N5_MOUSE Chloride intracellular channel 4 (Mitochondrial) OS=Mus musculus GN=Clic4 PE=2 SV=1;>sp|Q9QYB1|CLIC4_MOUSE Chloride intracellular channel protein 4 OS=Mus musculus GN=Clic4 PE=1 SV=3;>tr|B2KGW0|B2KGW0_MOUSE Chloride intracellular ch	Q543N5_MOUSE	767	0.0923428		0.300768	-0.441719		0.264517	0.721945			6.19703	5.38213	5.75457	5.88353	4.99164	4.51236	4.4023	4.60536	5.58147	4.94658	5.14195	5.18865	5.02094	4.20604	4.57848	4.70744	3.81555	3.33628	3.22621	3.42927	4.40538	3.77049	3.96585	4.01254
P09405;Q3TGR3;Q3TL52;Q8CD23;Q3TT41;Q8CE30;Q9CT46	Nucleolin	Ncl	>sp|P09405|NUCL_MOUSE Nucleolin OS=Mus musculus GN=Ncl PE=1 SV=2;>tr|Q3TGR3|Q3TGR3_MOUSE Putative uncharacterized protein OS=Mus musculus GN=Ncl PE=2 SV=1;>tr|Q3TL52|Q3TL52_MOUSE Putative uncharacterized protein OS=Mus musculus GN=Ncl PE=2 SV=1;>tr|Q8CD23|	NUCL_MOUSE	514	0.116098	-0.524936	-1.24766	-0.417963	-0.735511	-1.28391	1.53817e-06	+		6.28185	5.84688	5.77763	5.78635	6.44325	6.29106	5.71433	5.48045	6.4884	6.10758	6.04716	5.83446	4.72555	4.29057	4.22134	4.23004	4.88695	4.73475	4.15803	3.92416	4.9321	4.55129	4.49087	4.27816
P12023;Q53ZT3;Q3TWF3;Q3TXI9;Q6GR78;Q8BPC7;Q8BPV5	Amyloid beta A4 protein;N-APP;Soluble APP-alpha;Soluble APP-beta;C99;Beta-amyloid protein 42;Beta-amyloid protein 40;C83;P3(42);P3(40);C80;Gamma-secretase C-terminal fragment 59;Gamma-secretase C-terminal fragment 57;Gamma-secretase C-terminal fragment 50;C31	App	>sp|P12023|A4_MOUSE Amyloid beta A4 protein OS=Mus musculus GN=App PE=1 SV=3;>tr|Q53ZT3|Q53ZT3_MOUSE Amyloid-beta protein-like protein long isoform OS=Mus musculus GN=App PE=2 SV=1;>tr|Q3TWF3|Q3TWF3_MOUSE Putative uncharacterized protein OS=Mus musculus GN	A4_MOUSE	528	0.135141	0.158725	-0.0142518	-0.398921	-0.0518506	-0.050503	0.362775		+	7.01439	6.04281	6.61578	6.70798	6.70101	5.76188	6.31241	6.37885	6.92765	5.86996	6.59218	6.58141	5.47032	4.49875	5.0717	5.16391	5.15694	4.2178	4.76834	4.83478	5.38358	4.32588	5.04809	5.03735
Q62009	Periostin	Postn	>sp|Q62009|POSTN_MOUSE Periostin OS=Mus musculus GN=Postn PE=1 SV=2	POSTN_MOUSE	800	0.148609	0.560128	0.694122	-0.385453	0.349553	0.657871	0.247777		+	7.36983	6.22013	7.01523	7.05748	7.27885	6.27372	6.83916	7.00949	7.61439	6.54059	7.15134	7.37127	5.76776	4.61808	5.4132	5.45542	5.67679	4.67166	5.23709	5.40744	6.01233	4.93853	5.54929	5.7692
A2A9F5;O35685	Nuclear migration protein nudC	Nudc	>tr|A2A9F5|A2A9F5_MOUSE MCG20813 OS=Mus musculus GN=Nudc PE=4 SV=1;>sp|O35685|NUDC_MOUSE Nuclear migration protein nudC OS=Mus musculus GN=Nudc PE=1 SV=1	A2A9F5_MOUSE	19	0.156914	-0.477141	-0.866542	-0.377147	-0.687716	-0.902793	0.000104333	+		6.17895	5.37273	5.77165	5.83436	6.68745	5.87484	6.38885	6.22303	7.1086	6.12988	6.87568	6.6001	4.85672	4.0505	4.44943	4.51214	5.36523	4.55262	5.06662	4.90082	5.78639	4.80765	5.55346	5.27788
Q3THQ5;Q60864	Stress-induced-phosphoprotein 1	Stip1	>tr|Q3THQ5|Q3THQ5_MOUSE Putative uncharacterized protein OS=Mus musculus GN=Stip1 PE=2 SV=1;>sp|Q60864|STIP1_MOUSE Stress-induced-phosphoprotein 1 OS=Mus musculus GN=Stip1 PE=1 SV=1	Q3THQ5_MOUSE	705		-0.579448	-0.784607		-0.790023	-0.820858	0.000101722	+		5.71732	5.46425	4.95761	5.14501	6.33768	5.89867	5.9264	5.73244	6.70756	6.04856	6.38677	6.18898	4.17324	3.92018	3.41355	3.60093	4.79361	4.35461	4.38234	4.18837	5.16349	4.50448	4.84269	4.64492
E1B9F6;P10126;P68103;Q3TII3;Q3UA81;Q3UZQ3;Q58E64;B7ZBW3;P62631;Q32PH8;G3N0P6;E1BED8;E1BPF4;D3YZ68;D3Z3I8	Elongation factor 1-alpha 1;Elongation factor 1-alpha;Elongation factor 1-alpha 2	Eef1a1;Eef1a2	>tr|E1B9F6|E1B9F6_BOVIN Elongation factor 1-alpha OS=Bos taurus GN=EEF1A1 PE=3 SV=2;>sp|P10126|EF1A1_MOUSE Elongation factor 1-alpha 1 OS=Mus musculus GN=Eef1a1 PE=1 SV=3;>sp|P68103|EF1A1_BOVIN Elongation factor 1-alpha 1 OS=Bos taurus GN=EEF1A1 PE=2 SV=1;	EF1A1_MOUSE	312	0.166073	0.128425	-0.27701	-0.367989	-0.0821502	-0.313261	0.149819			7.31654	7.2957	5.67995	5.69217	7.04712	6.78312	6.38335	6.42475	7.2304	6.84463	6.73537	6.65974	5.97411	5.95328	4.33754	4.34974	5.70468	5.4407	5.04092	5.08232	5.88797	5.50221	5.39294	5.31731
B2CQD6;Q08879;Q3TWK8	Fibulin-1	Fbln1	>tr|B2CQD6|B2CQD6_MOUSE Fibulin 1 OS=Mus musculus GN=Fbln1 PE=2 SV=1;>sp|Q08879|FBLN1_MOUSE Fibulin-1 OS=Mus musculus GN=Fbln1 PE=1 SV=2;>tr|Q3TWK8|Q3TWK8_MOUSE Putative uncharacterized protein OS=Mus musculus GN=Fbln1 PE=2 SV=1	B2CQD6_MOUSE	112	0.166715	0.124725	0.135009	-0.367346	-0.0858504	0.0987582	0.533751		+	6.0404	5.09096	5.61524	5.74961	5.82304	4.83776	5.49984	5.44776	6.41691	5.42791	6.05015	6.08682	4.54903	3.5996	4.12388	4.25825	4.33167	3.34639	4.00847	3.95639	4.92554	3.93655	4.55877	4.59547
Q01149;Q3TU64;Q3TX57;Q3TUE2;Q3TP88;Q91VL4	Collagen alpha-2(I) chain	Col1a2	>sp|Q01149|CO1A2_MOUSE Collagen alpha-2(I) chain OS=Mus musculus GN=Col1a2 PE=2 SV=2;>tr|Q3TU64|Q3TU64_MOUSE Putative uncharacterized protein OS=Mus musculus GN=Col1a2 PE=2 SV=1;>tr|Q3TX57|Q3TX57_MOUSE Procollagen, type I, alpha 2 OS=Mus musculus GN=Col1a2	CO1A2_MOUSE	668	0.173767	0.544782	0.4959	-0.360295	0.334207	0.459649	0.442976		+	7.19218	6.62395	6.65454	6.83539	7.30666	6.5172	6.83303	7.00702	7.7326	6.76421	7.28914	7.45873	5.35966	4.79144	4.82204	5.0029	5.47414	4.68469	5.00052	5.1745	5.9001	4.9317	5.45662	5.62622
Q02819;Q8BRD3;H3BK79;Q3TCI1	Nucleobindin-1	Nucb1	>sp|Q02819|NUCB1_MOUSE Nucleobindin-1 OS=Mus musculus GN=Nucb1 PE=1 SV=2;>tr|Q8BRD3|Q8BRD3_MOUSE Putative uncharacterized protein OS=Mus musculus GN=Nucb1 PE=2 SV=1;>tr|H3BK79|H3BK79_MOUSE Nucleobindin-1 (Fragment) OS=Mus musculus GN=Nucb1 PE=4 SV=1;>tr|Q3	NUCB1_MOUSE	672	0.202763	0.0461418	-0.0905725	-0.331299	-0.164434	-0.126824	0.247777		+	7.93499	6.91178	7.55967	7.61968	7.99966	7.00881	7.63773	7.66552	8.29526	7.24942	7.95879	7.94769	6.48783	5.46462	6.1125	6.17252	6.5525	5.56165	6.19058	6.21835	6.8481	5.80227	6.51164	6.50054
J3QPC6;Q3ULL5;Q99L45;E0CXJ3	Eukaryotic translation initiation factor 2 subunit 2	Eif2s2	>tr|J3QPC6|J3QPC6_MOUSE Protein Gm9892 OS=Mus musculus GN=Gm9892 PE=4 SV=1;>tr|Q3ULL5|Q3ULL5_MOUSE Eif2s2 protein OS=Mus musculus GN=Eif2s2 PE=2 SV=1;>sp|Q99L45|IF2B_MOUSE Eukaryotic translation initiation factor 2 subunit 2 OS=Mus musculus GN=Eif2s2 PE=1	J3QPC6_MOUSE	459		-0.197021	-0.775861		-0.407597	-0.812112	0.00346534	+						5.6391	4.82761	5.3111	5.214	6.12727	5.23454	5.8726	5.62644					4.33806	3.52658	4.01009	3.91296	4.82623	3.93351	4.57157	4.32541
P09103;Q3TF72;Q3TGS0;Q3THC3;Q3TIM0;Q3TWE3;Q3U738;Q3UBY9;Q3UDR2;Q3UA23;Q3UJA8;Q3URP6;Q3TT76	Protein disulfide-isomerase	P4hb	>sp|P09103|PDIA1_MOUSE Protein disulfide-isomerase OS=Mus musculus GN=P4hb PE=1 SV=2;>tr|Q3TF72|Q3TF72_MOUSE Putative uncharacterized protein OS=Mus musculus GN=P4hb PE=2 SV=1;>tr|Q3TGS0|Q3TGS0_MOUSE Putative uncharacterized protein OS=Mus musculus GN=P4hb	PDIA1_MOUSE	513	0.236095	0.428035	-0.0243992	-0.297967	0.21746	-0.0606503	0.828467		+	6.71445	6.00035	6.2931	6.34575	5.91258	5.44484	5.34512	5.50214	6.40078	5.75815	5.93637	6.0333	5.19593	4.48182	4.77458	4.82723	4.39407	3.92633	3.82661	3.98362	4.88226	4.23962	4.41785	4.51479
Q3U3W1;Q3U2T1;Q80V53;A2AQV2	Carbohydrate sulfotransferase 14	Chst14	>tr|Q3U3W1|Q3U3W1_MOUSE Dermatan 4 sulfotransferase 1 OS=Mus musculus GN=Chst14 PE=2 SV=1;>tr|Q3U2T1|Q3U2T1_MOUSE Putative uncharacterized protein OS=Mus musculus GN=Chst14 PE=2 SV=1;>sp|Q80V53|CHSTE_MOUSE Carbohydrate sulfotransferase 14 OS=Mus musculus G	Q3U3W1_MOUSE	733	0.250113		0.182819	-0.283949		0.146568	0.789649			6.11167	4.99888	5.73321	5.81453	5.85125	4.89212	5.4907	5.50846	6.36862	5.36367	5.97973	6.06119	4.8329	3.72013	4.45446	4.53577	4.57249	3.61337	4.21195	4.22971	5.08987	4.0849	4.70097	4.78245
P62852;Q58EA6	40S ribosomal protein S25	Rps25	>sp|P62852|RS25_MOUSE 40S ribosomal protein S25 OS=Mus musculus GN=Rps25 PE=2 SV=1;>tr|Q58EA6|Q58EA6_MOUSE MCG10725, isoform CRA_a OS=Mus musculus GN=Rps25 PE=2 SV=1	RS25_MOUSE	632	0.250355	-0.575099	-1.36736	-0.283706	-0.785675	-1.40361	1.08376e-06	+		5.69311	5.17754	5.17791	5.28369	5.85882	5.66898	5.20922	4.97286	6.14339	5.70082	5.80498	5.39931	4.99414	4.47855	4.47894	4.58472	5.15984	4.97001	4.51025	4.27388	5.4444	5.00186	5.10602	4.70035
Q61112	45 kDa calcium-binding protein	Sdf4	>sp|Q61112|CAB45_MOUSE 45 kDa calcium-binding protein OS=Mus musculus GN=Sdf4 PE=2 SV=1	CAB45_MOUSE	792	0.254836	0.00934718	-0.00238238	-0.279226	-0.201228	-0.0386335	0.344505		+	6.90067	5.80833	6.51895	6.60305	6.56216	5.64599	6.17322	6.23459	7.05645	6.00839	6.69652	6.73209	5.62192	4.52957	5.2402	5.32428	5.28341	4.36724	4.89446	4.95583	5.77768	4.72964	5.41777	5.45333
P25785;Q6PI17;Q8BSJ3;B1AQJ3	Metalloproteinase inhibitor 2	Timp2	>sp|P25785|TIMP2_MOUSE Metalloproteinase inhibitor 2 OS=Mus musculus GN=Timp2 PE=1 SV=2;>tr|Q6PI17|Q6PI17_MOUSE Metalloproteinase inhibitor 2 OS=Mus musculus GN=Timp2 PE=2 SV=1;>tr|Q8BSJ3|Q8BSJ3_MOUSE Putative uncharacterized protein OS=Mus musculus GN=Tim	TIMP2_MOUSE	555	0.267596	0.0984196	-0.0851906	-0.266466	-0.112156	-0.121442	0.362775		+	7.82555	6.53083	7.48403	7.51908	6.76	5.80237	6.38815	6.42742	6.94337	5.88714	6.60087	6.60393	6.78416	5.48942	6.44264	6.47769	5.7186	4.76098	5.34676	5.38603	5.90198	4.84574	5.55949	5.56254
P99027	60S acidic ribosomal protein P2	Rplp2	>sp|P99027|RLA2_MOUSE 60S acidic ribosomal protein P2 OS=Mus musculus GN=Rplp2 PE=1 SV=3	RLA2_MOUSE	665	0.268195	-0.361268	-1.03827	-0.265867	-0.571844	-1.07452	0.000154895	+		6.35717	5.49017	5.96879	6.01544	6.92343	6.04289	6.61583	6.49843	7.28199	6.25246	7.04825	6.79088	5.6582	4.79121	5.26982	5.31647	6.22446	5.34392	5.91686	5.79947	6.58302	5.55348	6.34928	6.09191
P11276;Q3UGY5;Q3UHL6;Q3UH17;B9EHT6;Q3TCF1;B7ZNJ1;Q3TBB4;Q3UHR1;Q3TCL7	Fibronectin;Anastellin	Fn1	>sp|P11276|FINC_MOUSE Fibronectin OS=Mus musculus GN=Fn1 PE=1 SV=4;>tr|Q3UGY5|Q3UGY5_MOUSE Putative uncharacterized protein OS=Mus musculus GN=Fn1 PE=2 SV=1;>tr|Q3UHL6|Q3UHL6_MOUSE Putative uncharacterized protein OS=Mus musculus GN=Fn1 PE=2 SV=1;>tr|Q3UH1	FINC_MOUSE	526	0.276199	-0.0245459	-0.381291	-0.257863	-0.235121	-0.417543	0.0820991		+	8.31294	7.67979	7.86248	7.92872	8.18401	7.5946	7.75728	7.75019	8.49995	7.75286	8.16602	8.05319	6.27552	5.64237	5.82505	5.8913	6.14659	5.55718	5.71985	5.71277	6.46253	5.71544	6.12859	6.01574
P60335;Q5E9A3	Poly(rC)-binding protein 1	Pcbp1	>sp|P60335|PCBP1_MOUSE Poly(rC)-binding protein 1 OS=Mus musculus GN=Pcbp1 PE=1 SV=1;>sp|Q5E9A3|PCBP1_BOVIN Poly(rC)-binding protein 1 OS=Bos taurus GN=PCBP1 PE=2 SV=1	PCBP1_MOUSE	622	0.293606	-0.311936	-0.615994	-0.240456	-0.522512	-0.652246	0.00568592	+		6.8181	6.14644	6.35866	6.46139	6.86238	6.14442	6.51404	6.4189	7.16316	6.30255	6.87898	6.69766	5.58765	4.916	5.12821	5.23093	5.63193	4.91396	5.2836	5.18845	5.93271	5.0721	5.64853	5.46721
Q99KV1	DnaJ homolog subfamily B member 11	Dnajb11	>sp|Q99KV1|DJB11_MOUSE DnaJ homolog subfamily B member 11 OS=Mus musculus GN=Dnajb11 PE=1 SV=1	DJB11_MOUSE	861	0.305912	0.381948	0.220454	-0.22815	0.171372	0.184203	0.833048		+	7.17228	6.02743	6.81382	6.86273	6.36961	5.29688	5.96372	6.08785	6.77366	5.71644	6.37921	6.48048	5.96816	4.82332	5.6097	5.6586	5.16548	4.09276	4.7596	4.88371	5.56954	4.51232	5.17511	5.27635
H7BX95;Q6PDM2	Serine/arginine-rich splicing factor 1	Srsf1	>tr|H7BX95|H7BX95_MOUSE Serine/arginine-rich-splicing factor 1 OS=Mus musculus GN=Srsf1 PE=4 SV=1;>sp|Q6PDM2|SRSF1_MOUSE Serine/arginine-rich splicing factor 1 OS=Mus musculus GN=Srsf1 PE=1 SV=3	H7BX95_MOUSE	454		-0.338506	-0.756794		-0.549081	-0.793045	0.00126937	+						6.47337	6.25373	5.88638	5.6136	6.56435	5.90978	6.27487	5.9876					5.32724	5.10762	4.74026	4.46747	5.41822	4.76365	5.12875	4.84147
P19120;P63017;Q3TEK2;Q3TH56;Q3TQ13;Q3TZJ3;Q3UBA6;Q504P4;Q3ULM1;Q3U9L2;Q3UDS0;Q3TF16;Q3TRH3;Q3TB63;Q3KQJ4;Q3TH04	Heat shock cognate 71 kDa protein	Hspa8	>sp|P19120|HSP7C_BOVIN Heat shock cognate 71 kDa protein OS=Bos taurus GN=HSPA8 PE=1 SV=2;>sp|P63017|HSP7C_MOUSE Heat shock cognate 71 kDa protein OS=Mus musculus GN=Hspa8 PE=1 SV=1;>tr|Q3TEK2|Q3TEK2_MOUSE Putative uncharacterized protein OS=Mus musculus G	HSP7C_MOUSE	546	0.320658	-0.385262	-0.751757	-0.213404	-0.595837	-0.788008	0.00171171	+		7.11813	6.86627	6.41254	6.50385	7.06043	6.59695	6.61664	6.53185	7.48756	6.82825	7.1661	6.97024	5.5996	5.34776	4.89403	4.98532	5.5419	5.07842	5.09812	5.01334	5.96905	5.30974	5.64759	5.45173
Q6P5F6	Zinc transporter ZIP10	Slc39a10	>sp|Q6P5F6|S39AA_MOUSE Zinc transporter ZIP10 OS=Mus musculus GN=Slc39a10 PE=1 SV=1	S39AA_MOUSE	813	0.339023	-0.199023	-0.263317	-0.195038	-0.409599	-0.299568	0.0839638		+	6.57692	5.70234	6.16649	6.25621	5.58635	4.88678	5.21869	5.15619	5.8063	5.05911	5.45046	5.38643	5.09978	4.22521	4.68935	4.7791	4.10924	3.40966	3.74158	3.67906	4.32917	3.58201	3.97334	3.9093
P34022;Q3U6M5;H7BX22	Ran-specific GTPase-activating protein	Ranbp1	>sp|P34022|RANG_MOUSE Ran-specific GTPase-activating protein OS=Mus musculus GN=Ranbp1 PE=1 SV=2;>tr|Q3U6M5|Q3U6M5_MOUSE Putative uncharacterized protein OS=Mus musculus GN=Ranbp1 PE=2 SV=1;>tr|H7BX22|H7BX22_MOUSE Ran-specific GTPase-activating protein OS=	RANG_MOUSE	578	0.353436	-0.481143	-0.881295	-0.180625	-0.691718	-0.917546	0.000433574	+		5.74448	5.35536	5.17595	5.25198	5.6824	5.26392	5.22339	5.11528	6.13418	5.52727	5.81267	5.57478	4.84139	4.45226	4.27284	4.34891	4.7793	4.36084	4.32029	4.21219	5.23109	4.62418	4.90958	4.6717
Q9EPL2	Calsyntenin-1;Soluble Alc-alpha;CTF1-alpha	Clstn1	>sp|Q9EPL2|CSTN1_MOUSE Calsyntenin-1 OS=Mus musculus GN=Clstn1 PE=1 SV=1	CSTN1_MOUSE	878	0.353888	0.424492	0.226262	-0.180174	0.213917	0.190011	0.719274		+	6.56961	5.80092	6.12483	6.24222	6.89644	5.98847	6.4585	6.60536	7.278	6.28416	6.88038	6.97546	5.00139	4.23272	4.55663	4.67402	5.32824	4.42027	4.89031	5.03715	5.7098	4.71595	5.31218	5.40725
Q64213;Q3UI45;Q3UK67;D3YZD0;D3YZC9;E9Q4Q2;Q3TZI3;D3YVH4;F8WHF9	Splicing factor 1	Sf1	>sp|Q64213|SF01_MOUSE Splicing factor 1 OS=Mus musculus GN=Sf1 PE=1 SV=6;>tr|Q3UI45|Q3UI45_MOUSE Putative uncharacterized protein OS=Mus musculus GN=Sf1 PE=2 SV=1;>tr|Q3UK67|Q3UK67_MOUSE Putative uncharacterized protein OS=Mus musculus GN=Sf1 PE=2 SV=1;>tr	SF01_MOUSE	282		-0.349382	-0.712693		-0.559958	-0.748944	0.00166269	+		5.31241	4.64008	4.80699	4.98912	6.17676	5.36412	5.8418	5.76069	6.37009	5.48002	6.10965	5.87819	4.03366	3.36133	3.52824	3.71036	4.89801	4.08536	4.56304	4.48193	5.09132	4.20126	4.83091	4.59944
Q544G5;Q62165;Q8BPJ7;Q8CBE6;D9IFT4	Dystroglycan;Alpha-dystroglycan;Beta-dystroglycan	Dag1	>tr|Q544G5|Q544G5_MOUSE Dystroglycan 1 OS=Mus musculus GN=Dag1 PE=2 SV=1;>sp|Q62165|DAG1_MOUSE Dystroglycan OS=Mus musculus GN=Dag1 PE=1 SV=4;>tr|Q8BPJ7|Q8BPJ7_MOUSE Putative uncharacterized protein OS=Mus musculus GN=Dag1 PE=2 SV=1;>tr|Q8CBE6|Q8CBE6_MOUSE	Q544G5_MOUSE	768	0.361432	0.172616	0.126312	-0.17263	-0.0379599	0.090061	0.84033		+	7.78413	6.90488	7.37929	7.46015	7.46368	6.64451	7.05572	7.12401	7.79114	6.8858	7.39964	7.46294	6.19307	5.31383	5.78822	5.86908	5.87261	5.05346	5.46467	5.53296	6.20008	5.29473	5.80858	5.87187
D3YVM9;Q9JJS0;D3YVN5	Signal peptide, CUB and EGF-like domain-containing protein 2	Scube2	>tr|D3YVM9|D3YVM9_MOUSE Signal peptide, CUB and EGF-like domain-containing protein 2 OS=Mus musculus GN=Scube2 PE=4 SV=1;>sp|Q9JJS0|SCUB2_MOUSE Signal peptide, CUB and EGF-like domain-containing protein 2 OS=Mus musculus GN=Scube2 PE=2 SV=1;>tr|D3YVN5|D3YV	D3YVM9_MOUSE	269	0.363003	0.0801119	-0.376957	-0.171059	-0.130464	-0.413208	0.180723		+	6.8493	5.70415	6.48562	6.54442	6.8304	5.8249	6.47327	6.49489	6.97277	5.79601	6.67045	6.61118	5.25823	4.11307	4.89455	4.95334	5.23932	4.23383	4.88221	4.90383	5.38171	4.20496	5.0794	5.02011
Q3TJG6;Q9R0Q7;Q9CRH1;D3Z7C6	Prostaglandin E synthase 3	Ptges3	>tr|Q3TJG6|Q3TJG6_MOUSE Putative uncharacterized protein OS=Mus musculus GN=Ptges3 PE=2 SV=1;>sp|Q9R0Q7|TEBP_MOUSE Prostaglandin E synthase 3 OS=Mus musculus GN=Ptges3 PE=1 SV=1;>tr|Q9CRH1|Q9CRH1_MOUSE Putative uncharacterized protein OS=Mus musculus GN=Pt	Q3TJG6_MOUSE	712		-0.616503	-0.701858		-0.827079	-0.738109	0.000151667	+		5.33486	4.74447	4.86782	4.93912	6.24127	5.45016	5.93489	5.77827	6.449	5.49959	6.17409	6.00126	4.38063	3.79023	3.91358	3.98488	5.28702	4.4959	4.98065	4.82403	5.49475	4.54534	5.21985	5.047
B2RX06;Q3UHN1;Q9WVB4	Slit homolog 3 protein	Slit3	>tr|B2RX06|B2RX06_MOUSE Slit homolog 3 (Drosophila) OS=Mus musculus GN=Slit3 PE=2 SV=1;>tr|Q3UHN1|Q3UHN1_MOUSE Putative uncharacterized protein OS=Mus musculus GN=Slit3 PE=2 SV=1;>sp|Q9WVB4|SLIT3_MOUSE Slit homolog 3 protein OS=Mus musculus GN=Slit3 PE=2 S	B2RX06_MOUSE	135	0.387142	0.381505	0.113434	-0.14692	0.170929	0.0771826	0.86419		+	6.36935	5.41472	5.91774	6.09809	6.30415	5.39176	5.84994	6.02535	6.77149	5.7277	6.41348	6.44459	4.51808	3.56347	4.06648	4.24682	4.45289	3.5405	3.99868	4.17406	4.92024	3.87643	4.56222	4.59333
P22777;Q7TPE9;G5E899;D0ESZ6;D0ESZ5	Plasminogen activator inhibitor 1	Serpine1	>sp|P22777|PAI1_MOUSE Plasminogen activator inhibitor 1 OS=Mus musculus GN=Serpine1 PE=1 SV=1;>tr|Q7TPE9|Q7TPE9_MOUSE Serpine1 protein OS=Mus musculus GN=Serpine1 PE=2 SV=1;>tr|G5E899|G5E899_MOUSE Plasminogen activator inhibitor 1 OS=Mus musculus GN=Serpin	PAI1_MOUSE	553	0.392977	0.696617	0.557386	-0.141085	0.486042	0.521134	0.0977444		+	8.21299	7.06315	7.824	7.92967	7.94345	6.86116	7.48187	7.70069	8.24229	7.16729	7.80526	7.98289	6.798	5.64818	6.40902	6.51471	6.52848	5.44618	6.06692	6.28571	6.82732	5.75233	6.39028	6.56792
P07901;Q3UIF3;Q76LV2;Q80Y52;A0PJ91;Q3TKA2;Q3TKG0;Q3TKB9;Q8C5U3;Q3TJU7	Heat shock protein HSP 90-alpha	Hsp90aa1	>sp|P07901|HS90A_MOUSE Heat shock protein HSP 90-alpha OS=Mus musculus GN=Hsp90aa1 PE=1 SV=4;>tr|Q3UIF3|Q3UIF3_MOUSE Putative uncharacterized protein OS=Mus musculus GN=Hsp90aa1 PE=2 SV=1;>sp|Q76LV2|HS90A_BOVIN Heat shock protein HSP 90-alpha OS=Bos taurus	HS90A_MOUSE	0	0.404794	-0.71864	-0.869913	-0.129268	-0.929215	-0.906164	0.000104869	+		7.01322	6.82541	6.18583	6.31921	6.46793	6.2531	5.85517	5.63325	6.58688	6.17725	6.1878	5.91255	5.49471	5.3069	4.6673	4.8007	4.94942	4.73458	4.33666	4.11474	5.06837	4.65872	4.66929	4.39403
O88569;B7ZP22	Heterogeneous nuclear ribonucleoproteins A2/B1	Hnrnpa2b1	>sp|O88569|ROA2_MOUSE Heterogeneous nuclear ribonucleoproteins A2/B1 OS=Mus musculus GN=Hnrnpa2b1 PE=1 SV=2;>tr|B7ZP22|B7ZP22_MOUSE Heterogeneous nuclear ribonucleoprotein A2/B1 OS=Mus musculus GN=Hnrnpa2b1 PE=2 SV=1	ROA2_MOUSE	144		-0.452116	-0.69956		-0.662691	-0.735811	0.000780212	+		5.87279	5.57619	5.11817	5.37649	6.57565	6.18898	6.0835	6.0029	6.86883	6.34219	6.5059	6.29859	4.57176	4.27515	3.81712	4.07547	5.27462	4.88796	4.78249	4.70188	5.5678	5.04116	5.20485	4.99757
P70372;Q3UFF9;Q8BM84;Q8BVF8;Q8BW03;Q8BTQ1;Q3TT05	ELAV-like protein 1	Elavl1	>sp|P70372|ELAV1_MOUSE ELAV-like protein 1 OS=Mus musculus GN=Elavl1 PE=1 SV=2;>tr|Q3UFF9|Q3UFF9_MOUSE Putative uncharacterized protein OS=Mus musculus GN=Elavl1 PE=2 SV=1;>tr|Q8BM84|Q8BM84_MOUSE Putative uncharacterized protein OS=Mus musculus GN=Elavl1 P	ELAV1_MOUSE	649	0.416191		-0.783018	-0.11787		-0.819269	0.0255129	+		5.73304	5.1087	5.25285	5.36803	5.73717	5.21595	5.2836	5.27743	6.27818	5.60266	5.98201	5.73041	4.52892	3.90458	4.04875	4.16391	4.53305	4.01182	4.07947	4.07332	5.07408	4.39853	4.77789	4.5263
Q2HJ86;CON__ENSEMBL:ENSBTAP00000016242;F2Z4C1;P05213;P68369;P81947;F1MNF8;P68373;Q3TIZ0;Q52L87;F2Z4K0;P05214;Q32KN8;Q5FW91;F6RP72;O89052	Tubulin alpha-1B chain;Tubulin alpha-1A chain;Tubulin alpha-1C chain;Tubulin alpha-3 chain	Tuba1b;Tuba1a;Tuba1c;Tuba3a	>sp|Q2HJ86|TBA1D_BOVIN Tubulin alpha-1D chain OS=Bos taurus GN=TUBA1D PE=1 SV=1;>ENSEMBL:ENSBTAP00000016242 (Bos taurus) similar to alpha-tubulin I isoform 1;>tr|F2Z4C1|F2Z4C1_BOVIN Uncharacterized protein OS=Bos taurus GN=TUBA1A PE=1 SV=1;>sp|P05213|TBA1B	TBA1B_MOUSE	687	0.425567	0.230203	-0.325069	-0.108495	0.0196276	-0.361321	0.42279			6.01966	5.8413	5.13481	5.33443	5.99588	5.79172	5.26243	5.27536	6.05065	5.66892	5.56838	5.45778	4.69744	4.51908	3.81258	4.0122	4.67366	4.4695	3.9402	3.95315	4.72841	4.3467	4.24615	4.13555
E9QLW5;P09535	Insulin-like growth factor II;Insulin-like growth factor II;Preptin	Igf2	>tr|E9QLW5|E9QLW5_MOUSE Insulin-like growth factor II OS=Mus musculus GN=Igf2 PE=3 SV=1;>sp|P09535|IGF2_MOUSE Insulin-like growth factor II OS=Mus musculus GN=Igf2 PE=1 SV=1	E9QLW5_MOUSE	360	0.425674	0.120352	0.0143553	-0.108387	-0.0902234	-0.0218959	0.720403		+	7.55639	7.08881	7.00479	7.1344	7.24519	6.83001	6.70023	6.76427	7.54721	7.04147	7.08124	7.08618	6.6533	6.18571	6.10171	6.23132	6.34209	5.92692	5.79714	5.86118	6.64411	6.13837	6.17814	6.1831
P98064	Mannan-binding lectin serine protease 1;Mannan-binding lectin serine protease 1 heavy chain;Mannan-binding lectin serine protease 1 light chain	Masp1	>sp|P98064|MASP1_MOUSE Mannan-binding lectin serine protease 1 OS=Mus musculus GN=Masp1 PE=1 SV=2	MASP1_MOUSE	663	0.431997	0.160146	-0.0879633	-0.102064	-0.0504296	-0.124215	0.632551		+	6.59454	5.59566	6.18707	6.30075	6.7301	5.69897	6.3528	6.41804	7.21516	6.15174	6.87041	6.87929	5.08938	4.0905	4.68192	4.7956	5.22495	4.19382	4.84765	4.91289	5.71	4.64657	5.36526	5.37414
Q20BD0;Q3TMZ8;Q80XR6;Q544Z3;Q99020;Q9D6G1;Q8CIR3	Heterogeneous nuclear ribonucleoprotein A/B	Hnrnpab	>tr|Q20BD0|Q20BD0_MOUSE Heterogeneous nuclear ribonucleoprotein A/B OS=Mus musculus GN=Hnrnpab PE=2 SV=1;>tr|Q3TMZ8|Q3TMZ8_MOUSE Putative uncharacterized protein OS=Mus musculus GN=Hnrnpab PE=2 SV=1;>tr|Q80XR6|Q80XR6_MOUSE Heterogeneous nuclear ribonucleop	Q20BD0_MOUSE	682	0.433066	-0.18968	-0.501729	-0.100995	-0.400256	-0.53798	0.0430917	+		6.37414	5.9263	5.8121	5.94151	6.16247	5.87852	5.54827	5.53696	6.47186	6.07682	5.99502	5.89307	5.29495	4.84712	4.73292	4.86232	5.08329	4.79934	4.46909	4.45779	5.39268	4.99765	4.91584	4.81389
P63242;Q6EWQ7;Q66JR8;J3QPS8	Eukaryotic translation initiation factor 5A-1	Eif5a;Ptms	>sp|P63242|IF5A1_MOUSE Eukaryotic translation initiation factor 5A-1 OS=Mus musculus GN=Eif5a PE=1 SV=2;>sp|Q6EWQ7|IF5A1_BOVIN Eukaryotic translation initiation factor 5A-1 OS=Bos taurus GN=EIF5A PE=2 SV=3;>tr|Q66JR8|Q66JR8_MOUSE Ptms protein OS=Mus muscul	IF5A1_MOUSE	640		-0.533222	-0.663374		-0.743797	-0.699625	0.00050293	+		6.50151	6.44107	5.17231	5.42081	6.55252	5.88129	6.20745	6.07759	6.73202	5.91042	6.44764	6.25008	5.59842	5.53798	4.26921	4.51772	5.64943	4.9782	5.30436	5.1745	5.82893	5.00732	5.54455	5.34698
O35887;Q3TUF3;Q3TQD1;G3UWR0;Q3UG11;G3UWV3;G3UY49	Calumenin	Calu	>sp|O35887|CALU_MOUSE Calumenin OS=Mus musculus GN=Calu PE=1 SV=1;>tr|Q3TUF3|Q3TUF3_MOUSE Calumenin, isoform CRA_a OS=Mus musculus GN=Calu PE=2 SV=1;>tr|Q3TQD1|Q3TQD1_MOUSE Putative uncharacterized protein (Fragment) OS=Mus musculus GN=Calu PE=2 SV=1;>tr|G	CALU_MOUSE	473	0.452279	-0.0233285	-0.0145287	-0.0817825	-0.233904	-0.0507799	0.518804		+	5.87955	5.31012	5.44372	5.44056	6.38319	5.95349	5.88366	5.87682	6.60488	5.9852	6.19232	6.17679	4.67543	4.10599	4.2396	4.23644	5.17906	4.74937	4.67955	4.6727	5.40076	4.78108	4.9882	4.97268
E9PZ16;B1B0C7;Q05793;Q3UHH3	Basement membrane-specific heparan sulfate proteoglycan core protein;Endorepellin;LG3 peptide	Hspg2	>tr|E9PZ16|E9PZ16_MOUSE Basement membrane-specific heparan sulfate proteoglycan core protein OS=Mus musculus GN=Hspg2 PE=4 SV=1;>tr|B1B0C7|B1B0C7_MOUSE Basement membrane-specific heparan sulfate proteoglycan core protein OS=Mus musculus GN=Hspg2 PE=4 SV=1;	E9PZ16_MOUSE	109	0.463413	0.410884	0.0827026	-0.0706484	0.200308	0.0464514	0.78044		+	7.12516	6.65465	6.57115	6.70754	6.6705	6.0707	6.18127	6.29839	7.14305	6.53394	6.70642	6.73198	4.87473	4.40422	4.32073	4.45712	4.42007	3.8203	3.93084	4.04798	4.89261	4.28353	4.456	4.48156
B2KF41;P84104;Q9D6W4;Q3U781;A2A4X6	Serine/arginine-rich splicing factor 3	Srsf3;Gm12355	>tr|B2KF41|B2KF41_MOUSE MCG21131, isoform CRA_d OS=Mus musculus GN=Srsf3 PE=4 SV=1;>sp|P84104|SRSF3_MOUSE Serine/arginine-rich splicing factor 3 OS=Mus musculus GN=Srsf3 PE=1 SV=1;>tr|Q9D6W4|Q9D6W4_MOUSE Putative uncharacterized protein OS=Mus musculus GN=	B2KF41_MOUSE	113		-0.407861	-0.640839		-0.618437	-0.67709	0.00179964	+						5.8141	5.39522	5.33776	5.26877	6.10442	5.34333	5.80186	5.6208					4.969	4.55013	4.49266	4.42367	5.25931	4.49824	4.95676	4.7757
P17182;Q5FW97;B0QZL1	Alpha-enolase;Enolase	Eno1	>sp|P17182|ENOA_MOUSE Alpha-enolase OS=Mus musculus GN=Eno1 PE=1 SV=3;>tr|Q5FW97|Q5FW97_MOUSE Enolase 1, alpha non-neuron OS=Mus musculus GN=Eno1 PE=2 SV=1;>tr|B0QZL1|B0QZL1_MOUSE Enolase (Fragment) OS=Mus musculus GN=Eno1 PE=3 SV=1	ENOA_MOUSE	538	0.472176	-0.512596	-0.765867	-0.0618858	-0.723171	-0.802118	0.00179964	+		6.9476	6.03286	4.99455	6.88571	6.72709	6.64596	5.71514	5.59114	6.76857	6.57808	6.11401	5.89417	5.60518	4.69043	3.65212	5.54329	5.38468	5.30354	4.37273	4.24871	5.42615	5.23565	4.77159	4.55175
P29268;H3BJW0	Connective tissue growth factor	Ctgf	>sp|P29268|CTGF_MOUSE Connective tissue growth factor OS=Mus musculus GN=Ctgf PE=2 SV=3;>tr|H3BJW0|H3BJW0_MOUSE Connective tissue growth factor OS=Mus musculus GN=Ctgf PE=4 SV=1	CTGF_MOUSE	566	0.480886	0.282262	0.129217	-0.0531761	0.0716863	0.0929659	0.851396		+	7.48636	6.40849	7.09864	7.19126	7.11032	6.05457	6.7298	6.80553	7.65335	6.62605	7.28883	7.32921	6.16414	5.08625	5.77643	5.86903	5.7881	4.73235	5.40758	5.4833	6.33112	5.30382	5.9666	6.00698
Q9R0E1	Procollagen-lysine,2-oxoglutarate 5-dioxygenase 3	Plod3	>sp|Q9R0E1|PLOD3_MOUSE Procollagen-lysine,2-oxoglutarate 5-dioxygenase 3 OS=Mus musculus GN=Plod3 PE=1 SV=1	PLOD3_MOUSE	888	0.484499	0.483055	0.377179	-0.0495626	0.272479	0.340928	0.295294		+	6.21632	5.29032	5.78269	5.92644	5.85818	4.8693	5.4535	5.56024	6.20292	5.20895	5.79087	5.91165	4.63655	3.71055	4.20292	4.34667	4.27839	3.28952	3.87371	3.98045	4.62313	3.62916	4.21109	4.33187
Q8BND5	Sulfhydryl oxidase 1	Qsox1	>sp|Q8BND5|QSOX1_MOUSE Sulfhydryl oxidase 1 OS=Mus musculus GN=Qsox1 PE=1 SV=1	QSOX1_MOUSE	831	0.496207	0.486045	0.442227	-0.0378549	0.275469	0.405976	0.231058		+	6.67121	6.1437	6.15122	6.27455	6.62571	5.94711	6.14774	6.28632	7.00108	6.18293	6.54486	6.69852	5.03775	4.51024	4.51774	4.64108	4.99225	4.31364	4.51426	4.65286	5.36762	4.54946	4.9114	5.06506
P52480	Pyruvate kinase isozymes M1/M2	Pkm2	>sp|P52480|KPYM_MOUSE Pyruvate kinase isozymes M1/M2 OS=Mus musculus GN=Pkm PE=1 SV=4	KPYM_MOUSE	605	0.503247	-0.395568	-0.588032	-0.0308146	-0.606143	-0.624283	0.0136526	+		6.80602	6.49247	6.13593	6.28378	6.81046	6.4604	6.2273	6.27623	7.05968	6.59011	6.64937	6.49427	5.28751	4.97396	4.61742	4.76527	5.29195	4.94189	4.70878	4.75772	5.54114	5.07159	5.13085	4.97575
P26041;Q3TZQ2;Q05DU4;Q3UF33	Moesin	Msn	>sp|P26041|MOES_MOUSE Moesin OS=Mus musculus GN=Msn PE=1 SV=3;>tr|Q3TZQ2|Q3TZQ2_MOUSE Putative uncharacterized protein OS=Mus musculus GN=Msn PE=2 SV=1;>tr|Q05DU4|Q05DU4_MOUSE Msn protein (Fragment) OS=Mus musculus GN=Msn PE=2 SV=1;>tr|Q3UF33|Q3UF33_MOUSE	MOES_MOUSE	556	0.508124	0.512884	0.411426	-0.0259372	0.302309	0.375175	0.2274			6.38641	6.04661	5.85997	5.77581	6.34394	6.07115	5.65613	5.76095	6.3746	5.84804	5.85839	5.97436	4.86789	4.52809	4.34145	4.25729	4.82543	4.55263	4.13761	4.24244	4.85608	4.32952	4.33989	4.45585
O35474;Q8C4U8	EGF-like repeat and discoidin I-like domain-containing protein 3	Edil3	>sp|O35474|EDIL3_MOUSE EGF-like repeat and discoidin I-like domain-containing protein 3 OS=Mus musculus GN=Edil3 PE=1 SV=2;>tr|Q8C4U8|Q8C4U8_MOUSE EGF-like repeat and discoidin I-like domain-containing protein 3 OS=Mus musculus GN=Edil3 PE=2 SV=1	EDIL3_MOUSE	468	0.510861		-0.227118	-0.0232009		-0.263369	0.533751		+	6.1924	5.151	5.77444	5.91432	5.6802	4.66994	5.26858	5.3918	6.38571	5.38041	6.07056	6.00608	4.76105	3.71965	4.34307	4.48296	4.24883	3.23857	3.8372	3.96044	4.95435	3.94904	4.63919	4.57473
P11087;Q99LL6;Q60785	Collagen alpha-1(I) chain	Col1a1	>sp|P11087|CO1A1_MOUSE Collagen alpha-1(I) chain OS=Mus musculus GN=Col1a1 PE=1 SV=4;>tr|Q99LL6|Q99LL6_MOUSE Col1a1 protein (Fragment) OS=Mus musculus GN=Col1a1 PE=2 SV=1;>tr|Q60785|Q60785_MOUSE Alpha-1 type I procollagen (Fragment) OS=Mus musculus GN=Col1	CO1A1_MOUSE	524	0.524164	0.497331	0.653243	-0.0098976	0.286756	0.616992	0.0869693		+	7.04509	6.94792	5.96499	6.11454	7.09562	6.86505	6.29813	6.49795	7.30404	6.81791	6.71215	6.9248	5.1586	5.06141	4.07849	4.22804	5.20914	4.97856	4.41164	4.61146	5.41755	4.93142	4.82567	5.0383
Q8VIJ6;Q3TZL2	Splicing factor, proline- and glutamine-rich	Sfpq	>sp|Q8VIJ6|SFPQ_MOUSE Splicing factor, proline- and glutamine-rich OS=Mus musculus GN=Sfpq PE=1 SV=1;>tr|Q3TZL2|Q3TZL2_MOUSE Putative uncharacterized protein (Fragment) OS=Mus musculus GN=Sfpq PE=2 SV=1	SFPQ_MOUSE	851	0.534062	-0.0612851	-0.461621	0	-0.271861	-0.497872	0.146883			6.30253	5.74984	5.77324	5.93016	6.26171	5.69915	5.8276	5.81581	6.68253	5.9728	6.34747	6.2173	4.82539	4.27272	4.29612	4.45304	4.7846	4.22204	4.35048	4.3387	5.20542	4.49568	4.87034	4.74018
Q60668;G3X9W0;G5E8G0;F6ZV59;E9Q5B6;Q3UXC8;F6SHF3	Heterogeneous nuclear ribonucleoprotein D0	Hnrnpd	>sp|Q60668|HNRPD_MOUSE Heterogeneous nuclear ribonucleoprotein D0 OS=Mus musculus GN=Hnrnpd PE=1 SV=2;>tr|G3X9W0|G3X9W0_MOUSE Heterogeneous nuclear ribonucleoprotein D, isoform CRA_a OS=Mus musculus GN=Hnrnpd PE=4 SV=1;>tr|G5E8G0|G5E8G0_MOUSE Heterogeneous	HNRPD_MOUSE	350		-0.134968	-0.614668		-0.345543	-0.65092	0.0170709	+		6.10404	5.72277	5.47315	5.64865	6.41338	5.98227	5.93751	5.8834	6.8162	6.30094	6.43575	6.26062	4.99011	4.60884	4.35921	4.53471	5.29944	4.86833	4.82357	4.76946	5.70226	5.18698	5.32181	5.14669
Q3UUU2;Q3TIS5;Q91WJ8;Q3TUE1;Q0P6B2	Far upstream element-binding protein 1	Fubp1	>tr|Q3UUU2|Q3UUU2_MOUSE Putative uncharacterized protein OS=Mus musculus GN=Fubp1 PE=2 SV=1;>tr|Q3TIS5|Q3TIS5_MOUSE Putative uncharacterized protein OS=Mus musculus GN=Fubp1 PE=2 SV=1;>sp|Q91WJ8|FUBP1_MOUSE Far upstream element-binding protein 1 OS=Mus mus	Q3UUU2_MOUSE	678		-0.186935	-0.60474		-0.397511	-0.640991	0.0134307	+						6.10605	5.7944	5.527	5.50131	6.5893	6.3138	6.03439	5.87049					4.61468	4.30304	4.03563	4.00996	5.09795	4.82244	4.54302	4.37912
P17751;H7BXC3	Triosephosphate isomerase	Tpi1	>sp|P17751|TPIS_MOUSE Triosephosphate isomerase OS=Mus musculus GN=Tpi1 PE=1 SV=4;>tr|H7BXC3|H7BXC3_MOUSE Triosephosphate isomerase OS=Mus musculus GN=Tpi1 PE=3 SV=1	TPIS_MOUSE	540		-0.598217	-0.599069		-0.808792	-0.63532	0.00050293	+		4.95469	4.95469			5.94571	5.61717	5.45631	5.26095	6.52527	6.03266	6.16011	5.91793	3.67594	3.67594			4.66696	4.33842	4.17754	3.9822	5.2465	4.75389	4.88136	4.63918
Q3TL71;Q5FWJ5;P61979;Q3TUA1;Q3U6X2;Q3U9Q3;B2M1R6;Q3TJ38;D3YWG1;D3Z5X4;H3BLL4;Q3TG17;H3BKD0;H3BK96	Heterogeneous nuclear ribonucleoprotein K	Hnrnpk;Gm7964	>tr|Q3TL71|Q3TL71_MOUSE Putative uncharacterized protein OS=Mus musculus GN=Hnrnpk PE=2 SV=1;>tr|Q5FWJ5|Q5FWJ5_MOUSE Hnrpk protein OS=Mus musculus GN=Hnrnpk PE=2 SV=1;>sp|P61979|HNRPK_MOUSE Heterogeneous nuclear ribonucleoprotein K OS=Mus musculus GN=Hnrnp	Q3TL71_MOUSE	116	0.553852		-0.525123	0.0197904		-0.561374	0.220369			6.0886	5.69261	5.44929	5.65528	5.28679	4.82235	4.79801	4.80831	6.03342	5.46823	5.65771	5.52035	4.67361	4.27763	4.03431	4.2403	3.87182	3.40737	3.38304	3.39333	4.61845	4.05327	4.24274	4.10537
Q80YQ1;Q8CGB2;P35441;Q3TR40	Thrombospondin-1	Thbs1	>tr|Q80YQ1|Q80YQ1_MOUSE Thrombospondin 1 OS=Mus musculus GN=Thbs1 PE=2 SV=1;>tr|Q8CGB2|Q8CGB2_MOUSE Thrombospondin 1 OS=Mus musculus GN=Thbs1 PE=2 SV=1;>sp|P35441|TSP1_MOUSE Thrombospondin-1 OS=Mus musculus GN=Thbs1 PE=1 SV=1;>tr|Q3TR40|Q3TR40_MOUSE Putati	Q80YQ1_MOUSE	579	0.564622	0.753776	0.745538	0.0305604	0.5432	0.709287	0.0127264	+	+	6.248	5.68984	5.73438	5.86809	5.74047	5.29857	5.12633	5.33746	6.11062	5.43353	5.55972	5.81683	4.44182	3.88366	3.9282	4.0619	3.93429	3.4924	3.32015	3.53127	4.30445	3.62735	3.75354	4.01064
Q8QZR4	Out at first protein homolog	Oaf	>sp|Q8QZR4|OAF_MOUSE Out at first protein homolog OS=Mus musculus GN=Oaf PE=2 SV=1	OAF_MOUSE	845	0.567156	0.0886844	0.0920721	0.0330945	-0.121891	0.0558209	0.953524		+	6.52898	5.87847	6.03507	6.18766	6.29183	5.58955	5.87629	5.9124	6.59458	5.64357	6.21809	6.26465	5.48759	4.83708	4.99368	5.14625	5.25044	4.54816	4.8349	4.87101	5.55318	4.60218	5.1767	5.22326
P0CG50;P0CH28;Q8VC46;Q922Z8;Q8R0Z9;E1B9K1;P0CG49;P0CG53;Q6NZC5;Q78XY9;Q3TH47;Q5SX22;E9QNP0;Q922B0;E9Q5F6;E9Q4P0;P62983;P62992;Q642L7;Q8C2K3;P62984;P63048;Q66JP1;J3QK04;E9Q9J0;A5JUZ1;F6X7C4;B0LAC2	Polyubiquitin-C;Ubiquitin;Ubiquitin-related 1;Ubiquitin-related 2;Polyubiquitin-B;Ubiquitin;Ubiquitin-40S ribosomal protein S27a;Ubiquitin;40S ribosomal protein S27a;Ubiquitin-60S ribosomal protein L40;Ubiquitin;60S ribosomal protein L40	Ubc;Ubb;2810422J05Rik;Rps27a;Uba52;Gm7866	>sp|P0CG50|UBC_MOUSE Polyubiquitin-C OS=Mus musculus GN=Ubc PE=1 SV=2;>sp|P0CH28|UBC_BOVIN Polyubiquitin-C OS=Bos taurus GN=UBC PE=1 SV=1;>tr|Q8VC46|Q8VC46_MOUSE Ubc protein OS=Mus musculus GN=Ubc PE=2 SV=1;>tr|Q922Z8|Q922Z8_MOUSE Ubc protein OS=Mus muscul	UBC_MOUSE	71	0.576184	-0.0582326	-0.38131	0.042122	-0.268808	-0.417561	0.231058			6.98848	6.91293	5.93147	5.84559	6.79834	6.46737	6.23995	6.20804	6.94081	6.51468	6.49557	6.36639	5.30724	5.2317	4.25022	4.16435	5.11711	4.78613	4.55872	4.52679	5.25957	4.83344	4.81433	4.68514
A2AQW5;Q9R1C7;A2AQW6;A0JLM8	Pre-mRNA-processing factor 40 homolog A	Prpf40a	>tr|A2AQW5|A2AQW5_MOUSE PRP40 pre-mRNA processing factor 40 homolog A (Yeast) OS=Mus musculus GN=Prpf40a PE=4 SV=1;>sp|Q9R1C7|PR40A_MOUSE Pre-mRNA-processing factor 40 homolog A OS=Mus musculus GN=Prpf40a PE=1 SV=1;>tr|A2AQW6|A2AQW6_MOUSE PRP40 pre-mRNA pr	A2AQW5_MOUSE	38		-0.00568092	-0.589442		-0.216256	-0.625693	0.0441952	+		5.99712	5.9594	4.1117	4.8432	6.07943	5.90845	5.36607	5.19978	5.75103	4.9277	5.45151	5.29268	4.45304	4.41534	2.56765	3.29911	4.53536	4.36438	3.822	3.65571	4.20696	3.38364	3.90744	3.74861
P47879;Q8BSM9;H3BLB7	Insulin-like growth factor-binding protein 4	Igfbp4	>sp|P47879|IBP4_MOUSE Insulin-like growth factor-binding protein 4 OS=Mus musculus GN=Igfbp4 PE=2 SV=2;>tr|Q8BSM9|Q8BSM9_MOUSE Putative uncharacterized protein OS=Mus musculus GN=Igfbp4 PE=2 SV=1;>tr|H3BLB7|H3BLB7_MOUSE Insulin-like growth factor-binding p	IBP4_MOUSE	597	0.593115	0.302407	0.959325	0.0590531	0.0918313	0.923074	0.036509	+	+	7.70214	6.65089	7.26098	7.44173	7.70315	6.75929	7.32597	7.37212	7.82683	6.87539	7.46303	7.48528	6.58819	5.53695	6.14703	6.32779	6.5892	5.64535	6.21203	6.25816	6.71289	5.76145	6.34908	6.37134
F6ZFU0;P57776;Q80T06;Q91VK2;E9QN08;D3YZT9;D3YUQ9;D3YY68;D3Z7N2	Elongation factor 1-delta	Eef1d	>tr|F6ZFU0|F6ZFU0_MOUSE Elongation factor 1-delta (Fragment) OS=Mus musculus GN=Eef1d PE=3 SV=1;>sp|P57776|EF1D_MOUSE Elongation factor 1-delta OS=Mus musculus GN=Eef1d PE=1 SV=3;>tr|Q80T06|Q80T06_MOUSE Elongation factor 1-delta OS=Mus musculus GN=Eef1d PE	F6ZFU0_MOUSE	617		-0.103193	-0.580547		-0.313769	-0.616799	0.0264832	+						5.69779	5.39277	5.11052	5.08856	5.96601	5.57722	5.53203	5.31496					4.20642	3.9014	3.61915	3.59721	4.47464	4.08586	4.04068	3.8236
Q2LKW6;A1Z198;Q2LKV8;Q0GKD5;Q2LKV0;Q2LKV5		Nlrp1b	>tr|Q2LKW6|Q2LKW6_MOUSE NACHT-, LRR-, and PYD-containing protein 1 paralog b OS=Mus musculus GN=Nlrp1b PE=2 SV=1;>tr|A1Z198|A1Z198_MOUSE NACHT-, LRR-, and PYD-containing protein 1 paralog b splice variant 3 OS=Mus musculus GN=Nlrp1b PE=2 SV=1;>tr|Q2LKV8|Q2	Q2LKW6_MOUSE	691		-0.249754	-0.554676		-0.460329	-0.590927	0.0125177	+		5.78359	5.74902	4.54882	4.04509	6.84464	6.6489	6.01862	6.17421	6.96189	6.79331	6.27655	6.02383	3.9912	3.95663	2.75643	2.25271	5.05227	4.85651	4.22621	4.3818	5.1695	5.00091	4.48416	4.23144
P07214;Q5NCU5;Q5NCU4;Q3TXI6	SPARC	Sparc	>sp|P07214|SPRC_MOUSE SPARC OS=Mus musculus GN=Sparc PE=1 SV=1;>tr|Q5NCU5|Q5NCU5_MOUSE Secreted acidic cysteine rich glycoprotein OS=Mus musculus GN=Sparc PE=2 SV=1;>tr|Q5NCU4|Q5NCU4_MOUSE SPARC OS=Mus musculus GN=Sparc PE=2 SV=1;>tr|Q3TXI6|Q3TXI6_MOUSE Pu	SPRC_MOUSE	505	0.616264	0.565597	0.347326	0.082202	0.355022	0.311074	0.15885		+	6.96735	6.11701	6.50431	6.67876	7.51322	6.6129	7.04171	7.24281	7.84121	6.85702	7.41881	7.5557	5.8534	5.00307	5.39035	5.56482	6.39928	5.49896	5.92774	6.12888	6.72726	5.74309	6.30488	6.44176
A7Z014;P40142;A7E3W4;Q6B855	Transketolase	Tkt	>tr|A7Z014|A7Z014_BOVIN Transketolase OS=Bos taurus GN=TKT PE=2 SV=1;>sp|P40142|TKT_MOUSE Transketolase OS=Mus musculus GN=Tkt PE=1 SV=1;>tr|A7E3W4|A7E3W4_BOVIN Transketolase OS=Bos taurus GN=TKT PE=2 SV=1;>sp|Q6B855|TKT_BOVIN Transketolase OS=Bos taurus G	TKT_MOUSE	84		-0.30059	-0.515418		-0.511166	-0.55167	0.0117021	+						5.94214	5.86531	4.89893	4.79717	6.11281	5.92135	5.42384	5.29425					4.52717	4.45034	3.48396	3.3822	4.69783	4.50637	4.00886	3.87927
P57780;Q3UDJ7;Q3ULT2;A5D7D1;Q1A602;E9Q2W9	Alpha-actinin-4	Actn4	>sp|P57780|ACTN4_MOUSE Alpha-actinin-4 OS=Mus musculus GN=Actn4 PE=1 SV=1;>tr|Q3UDJ7|Q3UDJ7_MOUSE Putative uncharacterized protein OS=Mus musculus GN=Actn4 PE=2 SV=1;>tr|Q3ULT2|Q3ULT2_MOUSE Actinin alpha 4 OS=Mus musculus GN=Actn4 PE=2 SV=1;>sp|A5D7D1|ACTN	ACTN4_MOUSE	67	0.624054	0.223299	0.0321009	0.0899925	0.0127236	-0.00415027	0.86419			6.65353	6.53662	5.62474	5.80711	6.23009	5.93177	5.59205	5.65622	6.52421	6.06416	6.04427	6.03226	4.91317	4.79626	3.88437	4.06674	4.48973	4.1914	3.8517	3.91585	4.78385	4.32381	4.30391	4.29188
J3QPG5;Q3UFE8;Q61207;B2RUD7;K3W4L3;Q3TIT5;Q3TKB2;Q3TKK3;Q3TWE9;Q3TWF9;Q3TWL8;Q3TXP9;Q3U825;Q3U897;Q3U8C4;Q8BFQ1;Q3TXJ0;E9PZ00;Q3UAS4;Q3U5W2;Q3TID4;Q3UE29;Q3TWM9	Sulfated glycoprotein 1	Psap	>tr|J3QPG5|J3QPG5_MOUSE Sulfated glycoprotein 1 OS=Mus musculus GN=Psap PE=4 SV=1;>tr|Q3UFE8|Q3UFE8_MOUSE Prosaposin, isoform CRA_e OS=Mus musculus GN=Psap PE=2 SV=1;>sp|Q61207|SAP_MOUSE Sulfated glycoprotein 1 OS=Mus musculus GN=Psap PE=1 SV=2;>tr|B2RUD7|	J3QPG5_MOUSE	130	0.645978	0.41446	0.286763	0.111917	0.203885	0.250512	0.294809		+	6.92499	5.85538	6.4981	6.65787	7.54358	6.49258	7.12811	7.26534	7.87763	6.80911	7.48949	7.58132	5.41984	4.35023	4.99295	5.15272	6.03842	4.98743	5.62295	5.76018	6.37249	5.30395	5.98434	6.07617
P62908;Q3UCL7;Q5YLW3;Q9CZP6;Q3UK56;Q9D0A2;D3YV43	40S ribosomal protein S3	Rps3	>sp|P62908|RS3_MOUSE 40S ribosomal protein S3 OS=Mus musculus GN=Rps3 PE=1 SV=1;>tr|Q3UCL7|Q3UCL7_MOUSE Putative uncharacterized protein OS=Mus musculus GN=Rps3 PE=2 SV=1;>tr|Q5YLW3|Q5YLW3_MOUSE Ribosomal protein S3 OS=Mus musculus GN=Rps3 PE=2 SV=1;>tr|Q9	RS3_MOUSE	634		-0.287624	-0.467693		-0.4982	-0.503944	0.0165265	+		6.35071	6.33913	4.22902	4.62437	5.43385	5.11598	4.87904	4.81453	5.79198	5.37269	5.37614	5.1637	5.07196	5.06036	2.95026	3.34561	4.15509	3.83723	3.60029	3.53577	4.51323	4.09391	4.0974	3.88494
J3QQ26;P17918;Q542J9;Q91ZH2;Q9CZD6	Proliferating cell nuclear antigen	Pcna	>tr|J3QQ26|J3QQ26_MOUSE Proliferating cell nuclear antigen OS=Mus musculus GN=Pcna-ps2 PE=3 SV=1;>sp|P17918|PCNA_MOUSE Proliferating cell nuclear antigen OS=Mus musculus GN=Pcna PE=1 SV=2;>tr|Q542J9|Q542J9_MOUSE Proliferating cell nuclear antigen OS=Mus mu	J3QQ26_MOUSE	460		-0.619669	-0.448725		-0.830245	-0.484976	0.00159127	+						5.32552	4.75151	4.9384	4.83499	6.09458	5.26633	5.77419	5.66658					4.1214	3.54739	3.73428	3.63087	4.89044	4.06221	4.57008	4.46247
Q4FK36;Q9R0P5	Destrin	Dstn	>tr|Q4FK36|Q4FK36_MOUSE Destrin OS=Mus musculus GN=Dstn PE=2 SV=1;>sp|Q9R0P5|DEST_MOUSE Destrin OS=Mus musculus GN=Dstn PE=1 SV=3	Q4FK36_MOUSE	761	0.657	0.16954	-0.38913	0.122938	-0.0410353	-0.425381	0.536552			6.22087	5.84815	5.57536	5.76482	5.846	5.64366	5.04379	5.17794	6.03611	5.66915	5.53064	5.44795	5.17949	4.80675	4.53398	4.72342	4.80461	4.60227	4.00243	4.13656	4.9947	4.62777	4.48924	4.40656
Q9CX22;F8WGL3;B0JYL8;P18760;Q544Y7;Q5E9F7	Cofilin-1	Cfl1	>tr|Q9CX22|Q9CX22_MOUSE Putative uncharacterized protein OS=Mus musculus GN=Cfl1 PE=2 SV=1;>tr|F8WGL3|F8WGL3_MOUSE Cofilin-1 OS=Mus musculus GN=Cfl1 PE=4 SV=1;>tr|B0JYL8|B0JYL8_BOVIN Cofilin 1 (Non-muscle) OS=Bos taurus GN=CFL1 PE=2 SV=1;>sp|P18760|COF1_MO	Q9CX22_MOUSE	89	0.660746	-0.218112	-0.572458	0.126685	-0.428687	-0.608709	0.0820991			6.54148	6.26335	5.83135	5.9855	6.61262	6.49886	5.70941	5.63579	6.70611	6.4411	6.13988	5.97394	5.46229	5.18418	4.75217	4.90632	5.53344	5.41967	4.63022	4.5566	5.62694	5.36192	5.0607	4.89475
Q3TDU5;P21956	Lactadherin	Mfge8	>tr|Q3TDU5|Q3TDU5_MOUSE Milk fat globule-EGF factor 8 protein, isoform CRA_a OS=Mus musculus GN=Mfge8 PE=2 SV=1;>sp|P21956|MFGM_MOUSE Lactadherin OS=Mus musculus GN=Mfge8 PE=1 SV=3	Q3TDU5_MOUSE	700	0.668301	0.461738	0.304394	0.134239	0.251163	0.268143	0.2274		+	7.11564	6.21077	6.66101	6.83534	6.70013	5.51089	6.26928	6.4518	7.18287	6.07533	6.79729	6.89077	5.79341	4.88856	5.3388	5.51311	5.37791	4.18868	4.94707	5.12959	5.86065	4.75312	5.47506	5.56855
Q9JMD0;E9PW12;Q99LA2;Q9Z326		Zfp207	>tr|Q9JMD0|Q9JMD0_MOUSE Protein Zfp207 OS=Mus musculus GN=Zfp207 PE=2 SV=1;>tr|E9PW12|E9PW12_MOUSE Protein Zfp207 OS=Mus musculus GN=Zfp207 PE=4 SV=1;>tr|Q99LA2|Q99LA2_MOUSE Protein Zfp207 OS=Mus musculus GN=Zfp207 PE=2 SV=1;>tr|Q9Z326|Q9Z326_MOUSE 49 kDa	Q9JMD0_MOUSE	327		-0.21093	-0.412616		-0.421506	-0.448867	0.0377808	+						5.99302	5.27135	5.63317	5.56532	6.32869	5.41571	6.03687	5.89346					4.84689	4.12522	4.48704	4.41918	5.18256	4.26958	4.89076	4.74733
E9Q718;Q3U055;Q9R0B9	Procollagen-lysine,2-oxoglutarate 5-dioxygenase 2	Plod2	>tr|E9Q718|E9Q718_MOUSE Procollagen-lysine,2-oxoglutarate 5-dioxygenase 2 OS=Mus musculus GN=Plod2 PE=4 SV=1;>tr|Q3U055|Q3U055_MOUSE Putative uncharacterized protein OS=Mus musculus GN=Plod2 PE=2 SV=1;>sp|Q9R0B9|PLOD2_MOUSE Procollagen-lysine,2-oxoglutarat	E9Q718_MOUSE	356	0.669027	0.279768	0.257735	0.134965	0.069193	0.221484	0.449967		+	6.36862	5.4718	5.92403	6.07951	5.93026	5.10435	5.42129	5.6634	6.00992	5.05584	5.61416	5.69733	4.74537	3.84855	4.30079	4.45627	4.307	3.48108	3.79805	4.04017	4.38668	3.43258	3.99091	4.07408
A1L353;P82198;Q3TAY9;A1L354;Q3UBG4;Q3UXJ2;Q3TDZ5	Transforming growth factor-beta-induced protein ig-h3	Tgfbi	>tr|A1L353|A1L353_MOUSE Transforming growth factor, beta induced OS=Mus musculus GN=Tgfbi PE=2 SV=1;>sp|P82198|BGH3_MOUSE Transforming growth factor-beta-induced protein ig-h3 OS=Mus musculus GN=Tgfbi PE=2 SV=1;>tr|Q3TAY9|Q3TAY9_MOUSE Putative uncharacteri	A1L353_MOUSE	6	0.675726	0.50853	0.857583	0.141664	0.297955	0.821332	0.0136526	+	+	7.50756	7.08041	6.90902	7.08041	7.70498	7.16545	7.18204	7.31917	8.001	7.23216	7.48326	7.72209	6.00243	5.57526	5.40388	5.57527	6.19984	5.66031	5.67689	5.81402	6.49584	5.72702	5.97811	6.21693
P60521	Gamma-aminobutyric acid receptor-associated protein-like 2	Gabarapl2	>sp|P60521|GBRL2_MOUSE Gamma-aminobutyric acid receptor-associated protein-like 2 OS=Mus musculus GN=Gabarapl2 PE=1 SV=1	GBRL2_MOUSE	623		-0.251539	-0.344355		-0.462114	-0.380606	0.0441952	+		5.64343			5.64343	5.84778	5.17438	5.50228	5.37482	6.25532	5.46412	5.90217	5.85174	4.74034			4.74034	4.94469	4.27128	4.5992	4.47173	5.35224	4.56103	4.99908	4.94865
B2RRX1;CON__P60712;P60710;P60712;Q3U5R4;Q3UAF7;Q3UAA9;Q3UA89;Q61276;Q3UAF6;F1MRD0;Q3UBP6;Q3UGS0;Q3TIJ9;Q3U804;Q3U939;Q3UCF8;Q3UBQ4;E9Q1F2;E9Q5F4;P62737;P62739;P68033;Q3TG92;Q3U122;Q3UIJ3;Q3ZC07;Q497E4;Q9CXK3;P63268;Q3UJ36;Q5E9B5;G8JKX4;P68134;P68138;Q61275	Actin, cytoplasmic 1;Actin, cytoplasmic 1, N-terminally processed;Actin, aortic smooth muscle;Actin, alpha cardiac muscle 1;Actin, gamma-enteric smooth muscle;Actin, alpha skeletal muscle	Actb;Acta2;Actc1;Actg2;Acta1	>tr|B2RRX1|B2RRX1_MOUSE Actin, beta OS=Mus musculus GN=Actb PE=2 SV=1;>P60712 SWISS-PROT:P60712 (Bos taurus) Actin, cytoplasmic 1;>sp|P60710|ACTB_MOUSE Actin, cytoplasmic 1 OS=Mus musculus GN=Actb PE=1 SV=1;>sp|P60712|ACTB_BOVIN Actin, cytoplasmic 1 OS=Bos	B2RRX1_MOUSE	124	0.682933	0.21176	-0.204732	0.148871	0.00118445	-0.240983	0.87261			7.90115	7.71156	7.02653	7.24405	7.67549	7.45782	6.92817	7.00847	7.82	7.46142	7.28015	7.25701	6.60012	6.41054	5.72552	5.94303	6.37447	6.15679	5.62713	5.70746	6.51896	6.16041	5.97912	5.95598
G5E8D6;Q542X5;Q9JM06;Q9WVJ9;E9Q3N9;E9Q3F3;F6Z1C2	EGF-containing fibulin-like extracellular matrix protein 2	Efemp2	>tr|G5E8D6|G5E8D6_MOUSE EGF-containing fibulin-like extracellular matrix protein 2 OS=Mus musculus GN=Efemp2 PE=4 SV=1;>tr|Q542X5|Q542X5_MOUSE Epidermal growth factor-containing fibulin-like extracellular matrix protein 2, isoform CRA_a OS=Mus musculus GN=	G5E8D6_MOUSE	449	0.695459	0.72718	0.514703	0.161398	0.516604	0.478452	0.0247506	+	+	7.44229	6.55298	6.96167	7.17493	7.15439	6.49167	6.59295	6.86032	7.31406	6.47986	6.84306	7.02625	6.08055	5.19126	5.59995	5.8132	5.79266	5.12995	5.23124	5.49859	5.95233	5.11813	5.48133	5.66452
Q8VDK4;Q9WTR5;Q8CE18;Q8BS79	Cadherin-13	Cdh13	>tr|Q8VDK4|Q8VDK4_MOUSE Cadherin 13 OS=Mus musculus GN=Cdh13 PE=2 SV=1;>sp|Q9WTR5|CAD13_MOUSE Cadherin-13 OS=Mus musculus GN=Cdh13 PE=1 SV=2;>tr|Q8CE18|Q8CE18_MOUSE Putative uncharacterized protein OS=Mus musculus GN=Cdh13 PE=2 SV=1;>tr|Q8BS79|Q8BS79_MOUSE	Q8VDK4_MOUSE	832	0.71396	0.600079	0.733962	0.179898	0.389504	0.697711	0.0134359	+	+	6.46841	5.79571	5.94988	6.15369	6.54347	5.92861	6.0271	6.19934	6.72944	6.07813	6.18763	6.41929	4.97704	4.30434	4.45852	4.66233	5.05212	4.43724	4.53574	4.70797	5.23807	4.58676	4.69629	4.92792
P12399	Protein CTLA-2-alpha	Ctla2a	>sp|P12399|CTL2A_MOUSE Protein CTLA-2-alpha OS=Mus musculus GN=Ctla2a PE=2 SV=2	CTL2A_MOUSE	529	0.796183	0.639139	0.678432	0.262121	0.428564	0.642181	0.009632	+	+	7.52594	6.39613	7.06055	7.2919	7.39485	6.32183	6.9286	7.15354	7.71465	6.63849	7.25628	7.46901	6.62286	5.49304	6.15746	6.38881	6.49177	5.41875	6.02551	6.25044	6.81155	5.7354	6.3532	6.56593
Q3U3N7;Q3U8D2;Q3U9V1;Q99L47;F8WJK8;Q3TGW8;E9Q1V0	Hsc70-interacting protein	St13	>tr|Q3U3N7|Q3U3N7_MOUSE Putative uncharacterized protein OS=Mus musculus GN=St13 PE=2 SV=1;>tr|Q3U8D2|Q3U8D2_MOUSE Putative uncharacterized protein OS=Mus musculus GN=St13 PE=2 SV=1;>tr|Q3U9V1|Q3U9V1_MOUSE Putative uncharacterized protein OS=Mus musculus G	Q3U3N7_MOUSE	425	0.813935	-0.272541	-0.347968	0.279873	-0.483117	-0.384219	0.276519			6.01828	5.62996	5.3364	5.60152	5.8552	5.55014	5.30094	5.20841	6.14429	5.53184	5.79722	5.63028	4.9769	4.58857	4.29502	4.56013	4.81381	4.50875	4.25955	4.16702	5.10288	4.49044	4.75582	4.58888
Q3U1Q4;Q3U5I5;Q60631;B1AT92;B1AT94	Growth factor receptor-bound protein 2	Grb2	>tr|Q3U1Q4|Q3U1Q4_MOUSE Putative uncharacterized protein OS=Mus musculus GN=Grb2 PE=2 SV=1;>tr|Q3U5I5|Q3U5I5_MOUSE Growth factor receptor bound protein 2 OS=Mus musculus GN=Grb2 PE=2 SV=1;>sp|Q60631|GRB2_MOUSE Growth factor receptor-bound protein 2 OS=Mus	Q3U1Q4_MOUSE	99	0.827087		-0.406732	0.293026		-0.442983	0.771757			6.02003	5.5134	5.4447	5.64609	5.50835	4.81327	5.17316	5.03475	6.36903	5.62839	6.03121	5.924	4.87392	4.36728	4.29857	4.49996	4.36224	3.66714	4.02702	3.88862	5.2229	4.48226	4.88508	4.77788
P06797;Q3TNC8;Q3TT75;Q3TVJ1;Q3U5U9;Q3UHZ4;Q543M3;Q9D0C0;Q3UWH6	Cathepsin L1;Cathepsin L1 heavy chain;Cathepsin L1 light chain	Ctsl1;Ctsl	>sp|P06797|CATL1_MOUSE Cathepsin L1 OS=Mus musculus GN=Ctsl1 PE=1 SV=2;>tr|Q3TNC8|Q3TNC8_MOUSE Putative uncharacterized protein OS=Mus musculus GN=Ctsl PE=2 SV=1;>tr|Q3TT75|Q3TT75_MOUSE Putative uncharacterized protein OS=Mus musculus GN=Ctsl PE=2 SV=1;>tr	CATL1_MOUSE	503	0.845912	0.40523	0.389787	0.31185	0.194655	0.353536	0.0988814		+	7.48453	6.32373	7.03274	7.24615	5.99543	5.00574	5.60224	5.68846	6.19626	5.24559	5.78129	5.89812	6.40535	5.24455	5.95355	6.16696	4.91625	3.92657	4.52306	4.60927	5.11707	4.1664	4.70211	4.81894
P27773	Protein disulfide-isomerase A3	Pdia3	>sp|P27773|PDIA3_MOUSE Protein disulfide-isomerase A3 OS=Mus musculus GN=Pdia3 PE=1 SV=2	PDIA3_MOUSE	562	0.852159	0.246712	-0.00466741	0.318097	0.0361366	-0.0409186	0.576652		+	6.53457	5.93488	5.96609	6.2145	6.26176	5.7291	5.75197	5.86113	6.50833	5.83969	6.09934	6.10554	5.04321	4.44353	4.47473	4.72313	4.77041	4.23774	4.26062	4.36977	5.01695	4.34832	4.60798	4.61419
P47877;Q9D057;D3YU40	Insulin-like growth factor-binding protein 2	Igfbp2	>sp|P47877|IBP2_MOUSE Insulin-like growth factor-binding protein 2 OS=Mus musculus GN=Igfbp2 PE=2 SV=2;>tr|Q9D057|Q9D057_MOUSE Putative uncharacterized protein OS=Mus musculus GN=Igfbp2 PE=2 SV=1;>tr|D3YU40|D3YU40_MOUSE Insulin-like growth factor-binding p	IBP2_MOUSE	596	0.858856	0.766298	1.3744	0.324795	0.555723	1.33815	1.24017e-05	+	+	8.57011	7.69834	8.07078	8.30963	8.52723	7.55584	8.00355	8.30083	8.75397	7.74184	8.22927	8.53502	7.42398	6.55221	6.92466	7.16349	7.3811	6.40971	6.8574	7.1547	7.60784	6.59571	7.08314	7.3889
Q543N3;Q61792;A2A6H0;A2A6G9;A2A6G8;A2A6G7;A2A6G6	LIM and SH3 domain protein 1	Lasp1	>tr|Q543N3|Q543N3_MOUSE LIM and SH3 protein 1 OS=Mus musculus GN=Lasp1 PE=2 SV=1;>sp|Q61792|LASP1_MOUSE LIM and SH3 domain protein 1 OS=Mus musculus GN=Lasp1 PE=1 SV=1;>tr|A2A6H0|A2A6H0_MOUSE LIM and SH3 domain protein 1 (Fragment) OS=Mus musculus GN=Lasp1	Q543N3_MOUSE	766		0.865523	0.301705		0.654948	0.265454	0.0277079	+		5.40871	5.20162	4.61996	4.74443	6.15978	5.82936	5.37313	5.72714	6.04805	5.67378	5.47842	5.5369	4.26259	4.05549	3.47382	3.59831	5.01364	4.68324	4.22701	4.58102	4.90192	4.52766	4.3323	4.39078
Q62059;E9PYH0;G3XA35;E9QMK2;E9QMK3;Q3TTS3;F7B603	Versican core protein	Vcan	>sp|Q62059|CSPG2_MOUSE Versican core protein OS=Mus musculus GN=Vcan PE=1 SV=2;>tr|E9PYH0|E9PYH0_MOUSE Versican core protein OS=Mus musculus GN=Vcan PE=4 SV=1;>tr|G3XA35|G3XA35_MOUSE MCG116562, isoform CRA_a OS=Mus musculus GN=Vcan PE=4 SV=1;>tr|E9QMK2|E9Q	CSPG2_MOUSE	336	0.860844		0.868766	0.326782		0.832515	0.00558036	+	+	6.23467	5.73434	5.51941	5.9261	5.69775	5.13437	5.14526	5.34756	6.46135	5.72774	5.91501	6.1865	4.16649	3.66615	3.45122	3.85792	3.62957	3.06618	3.07708	3.27939	4.39315	3.65955	3.84683	4.11833
B2RX13;Q3UQ28;Q80U60	Peroxidasin homolog	Pxdn	>tr|B2RX13|B2RX13_MOUSE Peroxidasin homolog (Drosophila) OS=Mus musculus GN=Pxdn PE=2 SV=1;>sp|Q3UQ28|PXDN_MOUSE Peroxidasin homolog OS=Mus musculus GN=Pxdn PE=2 SV=2;>tr|Q80U60|Q80U60_MOUSE MKIAA0230 protein (Fragment) OS=Mus musculus GN=Pxdn PE=2 SV=1	B2RX13_MOUSE	136	0.873183	0.904426	0.460376	0.339122	0.693851	0.424124	0.00433637	+	+	6.6782	5.80754	6.22614	6.38762	6.40861	5.60593	5.82483	6.17333	6.84212	5.89131	6.3459	6.59723	4.80314	3.93248	4.35108	4.51255	4.53354	3.73087	3.94977	4.29829	4.96706	4.01624	4.47084	4.72217
F2Z4A3;Q9QXA3		Fat1	>tr|F2Z4A3|F2Z4A3_MOUSE Protein Fat1 OS=Mus musculus GN=Fat1 PE=4 SV=1;>tr|Q9QXA3|Q9QXA3_MOUSE Fat 1 cadherin (Fragment) OS=Mus musculus GN=Fat1 PE=2 SV=1	F2Z4A3_MOUSE	412	0.884637	0.97607		0.350575	0.765495		0.0077449	+	+	6.49597	5.72713	5.91868	6.24807	5.56475	4.93944	4.86591	5.31521					4.1821	3.41327	3.60481	3.93421	3.25088	2.62558	2.55205	3.00134
O88322;Q3TPN0;Q3US45;Q8CFA3;Q8R5G0;Q8C6Z2	Nidogen-2	Nid2	>sp|O88322|NID2_MOUSE Nidogen-2 OS=Mus musculus GN=Nid2 PE=1 SV=2;>tr|Q3TPN0|Q3TPN0_MOUSE Putative uncharacterized protein OS=Mus musculus GN=Nid2 PE=2 SV=1;>tr|Q3US45|Q3US45_MOUSE Putative uncharacterized protein OS=Mus musculus GN=Nid2 PE=2 SV=1;>tr|Q8CF	NID2_MOUSE	482	0.89476	0.626579	0.153027	0.360698	0.416004	0.116776	0.0869693		+	6.46367	5.75307	5.90988	6.18455	5.47676	4.89281	4.88253	5.16233	5.54553	4.91255	5.10432	5.15311	4.70024	3.98964	4.14644	4.42113	3.71334	3.1294	3.11909	3.39891	3.7821	3.14913	3.3409	3.38968
B2RQQ8;P08122	Collagen alpha-2(IV) chain;Canstatin	Col4a2	>tr|B2RQQ8|B2RQQ8_MOUSE Collagen, type IV, alpha 2 OS=Mus musculus GN=Col4a2 PE=2 SV=1;>sp|P08122|CO4A2_MOUSE Collagen alpha-2(IV) chain OS=Mus musculus GN=Col4a2 PE=2 SV=4	B2RQQ8_MOUSE	121		0.970117	0.516116		0.759542	0.479865	0.00294159	+	+					6.82119	5.75462	6.33005	6.59313	7.29438	6.28042	6.8411	7.03555					4.89177	3.8252	4.40062	4.66371	5.36496	4.351	4.91168	5.10612
B1AUP1;P12032;Q6GXA9	Metalloproteinase inhibitor 1	Timp1	>tr|B1AUP1|B1AUP1_MOUSE Tissue inhibitor of metalloproteinase 1 OS=Mus musculus GN=Timp1 PE=4 SV=1;>sp|P12032|TIMP1_MOUSE Metalloproteinase inhibitor 1 OS=Mus musculus GN=Timp1 PE=2 SV=2;>tr|Q6GXA9|Q6GXA9_MOUSE Tissue inhibitor of metalloproteinase 1 (Frag	B1AUP1_MOUSE	101		0.596649	0.535754		0.386073	0.499503	0.034701	+	+	5.90239	4.60895	5.53067	5.6219	6.21648	5.05185	5.79714	5.95745	6.43433	5.41066	6.01237	6.15597	4.82321	3.52978	4.45149	4.54273	5.13729	3.97267	4.71796	4.87827	5.35514	4.33149	4.93321	5.07679
E9Q450;Q8BP43;E9Q454;P58771;Q545Y3;Q564G1;Q8BSH3;E9Q452;E9Q456;G5E8R2;E9Q453	Tropomyosin alpha-1 chain	Tpm1	>tr|E9Q450|E9Q450_MOUSE Tropomyosin alpha-1 chain OS=Mus musculus GN=Tpm1 PE=3 SV=1;>tr|Q8BP43|Q8BP43_MOUSE Tropomyosin 1, alpha, isoform CRA_c OS=Mus musculus GN=Tpm1 PE=2 SV=1;>tr|E9Q454|E9Q454_MOUSE Tropomyosin alpha-1 chain OS=Mus musculus GN=Tpm1 PE=3	E9Q450_MOUSE	345	0.908275	0.740798	0.196229	0.374213	0.530223	0.159978	0.0377808	+		6.62384	6.36562	5.80711	6.09468	6.71715	6.48961	5.883	6.13427	6.77856	6.1024	6.33925	6.40751	5.41971	5.16149	4.60298	4.89056	5.51302	5.28549	4.67888	4.93015	5.57444	4.89827	5.13513	5.20339
A2A7Z0;Q3UE11;Q9R0E2;Q91Z26	Procollagen-lysine,2-oxoglutarate 5-dioxygenase 1	Plod1	>tr|A2A7Z0|A2A7Z0_MOUSE Procollagen-lysine, 2-oxoglutarate 5-dioxygenase 1 OS=Mus musculus GN=Plod1 PE=4 SV=1;>tr|Q3UE11|Q3UE11_MOUSE Putative uncharacterized protein OS=Mus musculus GN=Plod1 PE=2 SV=1;>sp|Q9R0E2|PLOD1_MOUSE Procollagen-lysine,2-oxoglutara	A2A7Z0_MOUSE	14		0.686613	0.620211		0.476037	0.58396	0.0118184	+	+	6.188	5.1717	5.68454	5.95881	5.74903	4.80054	5.30425	5.47192	6.17736	5.15082	5.72463	5.92034	4.5752	3.5589	4.07177	4.34602	4.13624	3.18775	3.69147	3.85913	4.56457	3.53803	4.11183	4.30756
Q8R2G6	Coiled-coil domain-containing protein 80	Ccdc80	>sp|Q8R2G6|CCD80_MOUSE Coiled-coil domain-containing protein 80 OS=Mus musculus GN=Ccdc80 PE=1 SV=2	CCD80_MOUSE	847	0.908275	1.30923	1.45654	0.374213	1.09866	1.42029	1.24895e-08	+	+	6.26703	5.02641	5.68362	6.10054	6.08081	5.03209	5.4839	5.89879	6.26993	5.21998	5.59335	6.11518	4.58578	3.34518	4.00238	4.41928	4.39957	3.35087	3.80265	4.21754	4.58869	3.53875	3.91212	4.43395
O35598;E9PYF2;Q6NZC0	Disintegrin and metalloproteinase domain-containing protein 10	Adam10	>sp|O35598|ADA10_MOUSE Disintegrin and metalloproteinase domain-containing protein 10 OS=Mus musculus GN=Adam10 PE=1 SV=2;>tr|E9PYF2|E9PYF2_MOUSE Disintegrin and metalloproteinase domain-containing protein 10 OS=Mus musculus GN=Adam10 PE=4 SV=1;>tr|Q6NZC0|	ADA10_MOUSE	335		0.63171	0.652785		0.421134	0.616534	0.0134307	+	+	5.45858	4.47369	5.03189	5.17632	6.14656	5.53774	5.60698	5.81421	6.25878	5.36491	5.77913	5.99191	3.85652	2.87163	3.42982	3.57427	4.54451	3.93568	4.00492	4.21216	4.65672	3.76284	4.17707	4.38984
Q61555;Q571J3	Fibrillin-2	Fbn2	>sp|Q61555|FBN2_MOUSE Fibrillin-2 OS=Mus musculus GN=Fbn2 PE=1 SV=2;>tr|Q571J3|Q571J3_MOUSE MKIAA4226 protein (Fragment) OS=Mus musculus GN=Fbn2 PE=2 SV=1	FBN2_MOUSE	797	0.934479	1.1115	0.886355	0.400417	0.900924	0.850104	2.22078e-05	+	+	7.61756	6.68457	7.09328	7.38417	7.19401	6.20379	6.61437	6.99642	7.54684	6.52706	7.03024	7.32506	5.49045	4.55747	4.96616	5.25708	5.06688	4.07668	4.48727	4.86931	5.41974	4.39995	4.90311	5.19797
P11214	Tissue-type plasminogen activator;Tissue-type plasminogen activator chain A;Tissue-type plasminogen activator chain B	Plat	>sp|P11214|TPA_MOUSE Tissue-type plasminogen activator OS=Mus musculus GN=Plat PE=1 SV=3	TPA_MOUSE	525	0.943734	0.835197	0.678342	0.409672	0.624621	0.642091	0.00101225	+	+	7.17164	5.98548	6.69326	6.95159	7.10486	6.05767	6.62108	6.86984	7.35238	6.27527	6.89742	7.10479	5.74028	4.55413	5.2619	5.52022	5.67351	4.62631	5.18971	5.43846	5.92102	4.84391	5.46607	5.67344
P02463;Q63ZW6;Q9ESQ2;F7CK55;B1AUM5;Q8BNS7;Q80V57;Q3TP61;Q61436;P70165	Collagen alpha-1(IV) chain;Arresten	Col4a1;Col4a5	>sp|P02463|CO4A1_MOUSE Collagen alpha-1(IV) chain OS=Mus musculus GN=Col4a1 PE=2 SV=4;>tr|Q63ZW6|Q63ZW6_MOUSE Col4a5 protein OS=Mus musculus GN=Col4a5 PE=2 SV=1;>tr|Q9ESQ2|Q9ESQ2_MOUSE Type IV collagen alpha 5 chain OS=Mus musculus GN=Col4a5 PE=2 SV=1;>tr|	CO4A1_MOUSE	498	0.947479	0.810237	0.647913	0.413418	0.599662	0.611662	0.00145059	+	+	7.34305	7.17958	6.34136	6.67357	6.18568	5.238	5.67582	5.94768	6.7226	5.72926	6.28339	6.45073	5.46223	5.29877	4.46055	4.79276	4.30488	3.35719	3.795	4.06685	4.84179	3.84845	4.40259	4.56991
P17742;Q3TE63;Q3UAJ1;Q5SVY2;Q9CZK9	Peptidyl-prolyl cis-trans isomerase A;Peptidyl-prolyl cis-trans isomerase	Ppia	>sp|P17742|PPIA_MOUSE Peptidyl-prolyl cis-trans isomerase A OS=Mus musculus GN=Ppia PE=1 SV=2;>tr|Q3TE63|Q3TE63_MOUSE Peptidyl-prolyl cis-trans isomerase OS=Mus musculus GN=Ppia PE=2 SV=1;>tr|Q3UAJ1|Q3UAJ1_MOUSE Peptidyl-prolyl cis-trans isomerase OS=Mus m	PPIA_MOUSE	539	0.955164	-0.0252505	-0.100871	0.421102	-0.235826	-0.137122	0.933278		+	7.19028	6.75442	6.55728	6.79304	7.47758	6.7303	7.09764	7.08411	7.71071	6.87111	7.36568	7.31656	6.19028	5.75442	5.55728	5.79304	6.47758	5.7303	6.09764	6.08411	6.71071	5.87111	6.36568	6.31656
Q8BN87;A2AHJ9;P12025	Midkine	Mdk	>tr|Q8BN87|Q8BN87_MOUSE Putative uncharacterized protein (Fragment) OS=Mus musculus GN=Mdk PE=2 SV=1;>tr|A2AHJ9|A2AHJ9_MOUSE Midkine OS=Mus musculus GN=Mdk PE=4 SV=1;>sp|P12025|MK_MOUSE Midkine OS=Mus musculus GN=Mdk PE=2 SV=2	Q8BN87_MOUSE	29	0.961327	1.03991	0.696528	0.427265	0.829335	0.660277	0.000151667	+		6.72978	5.73748	6.20919	6.50549	6.68859	5.83603	6.11701	6.46048	7.17252	6.17733	6.68809	6.92923	5.8267	4.83439	5.3061	5.6024	5.7855	4.93294	5.21389	5.55739	6.26942	5.27425	5.785	6.02612
O88968	Transcobalamin-2	Tcn2	>sp|O88968|TCO2_MOUSE Transcobalamin-2 OS=Mus musculus GN=Tcn2 PE=2 SV=1	TCO2_MOUSE	488		0.815985	0.791689		0.60541	0.755438	0.00107529	+	+	6.2973	5.21532	5.7169	6.11314	6.19571	5.10765	5.70042	5.97288	6.61564	5.57973	6.14214	6.37289	4.93557	3.85361	4.35518	4.75142	4.83397	3.74591	4.3387	4.61116	5.25392	4.21801	4.78042	5.01119
P62960;Q3UBT1;Q60951;Q810K5;Q71V06;A2BGG7;Q60950	Nuclease-sensitive element-binding protein 1	Ybx1	>sp|P62960|YBOX1_MOUSE Nuclease-sensitive element-binding protein 1 OS=Mus musculus GN=Ybx1 PE=1 SV=3;>tr|Q3UBT1|Q3UBT1_MOUSE Y box protein 1 OS=Mus musculus GN=Ybx1 PE=2 SV=1;>tr|Q60951|Q60951_MOUSE MYB-1b OS=Mus musculus GN=Ybx1 PE=2 SV=1;>tr|Q810K5|Q810	YBOX1_MOUSE	637	0.963326	0.159758	-0.409776	0.429265	-0.0508171	-0.446028	0.908621		+	5.74073	5.25864	4.98959	5.43366	5.51467	5.29128	4.77549	4.85666	5.99735	5.68679	5.42287	5.38555	4.62678	4.1447	3.87565	4.31971	4.40073	4.17733	3.66155	3.74272	4.88341	4.57285	4.30893	4.27161
Q3U8W3;Q3U9N4;Q3UAJ3;Q3UD85;Q9D2V3;Q3U9K2;P28798;Q3TVQ3;Q3TWT4;Q544Y8;Q3TW77;Q3U5Q6;Q3TX66;Q3UC19;Q3UDD6;H3BJE0	Granulins;Acrogranin;Granulin-1;Granulin-2;Granulin-3;Granulin-4;Granulin-5;Granulin-6;Granulin-7	Grn	>tr|Q3U8W3|Q3U8W3_MOUSE Putative uncharacterized protein OS=Mus musculus GN=Grn PE=2 SV=1;>tr|Q3U9N4|Q3U9N4_MOUSE Granulin OS=Mus musculus GN=Grn PE=2 SV=1;>tr|Q3UAJ3|Q3UAJ3_MOUSE Putative uncharacterized protein OS=Mus musculus GN=Grn PE=2 SV=1;>tr|Q3UD85	Q3U8W3_MOUSE	565	0.984917	0.71396	0.559345	0.450856	0.503384	0.523094	0.00379781	+	+	7.28117	6.1498	6.79824	7.05729	7.01511	5.97041	6.54305	6.77293	7.32936	6.24591	6.89063	7.07232	5.95894	4.82758	5.47603	5.73506	5.6929	4.64819	5.22084	5.45071	6.00715	4.92368	5.56841	5.75011
Q91VK0;Q04592	Proprotein convertase subtilisin/kexin type 5	Pcsk5	>tr|Q91VK0|Q91VK0_MOUSE Pcsk5 protein OS=Mus musculus GN=Pcsk5 PE=2 SV=1;>sp|Q04592|PCSK5_MOUSE Proprotein convertase subtilisin/kexin type 5 OS=Mus musculus GN=Pcsk5 PE=1 SV=3	Q91VK0_MOUSE	853	1.00382	1.17728	1.0895	0.469756	0.966705	1.05325	9.38088e-07	+		6.96024	5.82327	6.3845	6.78072	6.45093	5.40214	5.86053	6.2664	6.64871	5.57673	6.12113	6.44006	5.28814	4.15119	4.71241	5.10863	4.77884	3.73004	4.18842	4.5943	4.97661	3.90463	4.44903	4.76796
Q9WVA4	Transgelin-2	Tagln2	>sp|Q9WVA4|TAGL2_MOUSE Transgelin-2 OS=Mus musculus GN=Tagln2 PE=1 SV=4	TAGL2_MOUSE	893	1.0552	0.874443	0.33754	0.521134	0.663867	0.301289	0.00360908	+		6.37027	5.8064	5.74688	6.0596	6.14523	5.75508	5.45297	5.73589	6.48034	5.9033	5.98986	6.09517	5.22414	4.66027	4.60074	4.91346	4.9991	4.60895	4.30683	4.58976	5.33421	4.75717	4.84374	4.94903
Q62189;Q9CXX7;D3Z0S6;F8VQ88;A2BGM2;Q9CQI7	U1 small nuclear ribonucleoprotein A;U2 small nuclear ribonucleoprotein B	Snrpa;Gm5145;Snrpb2	>sp|Q62189|SNRPA_MOUSE U1 small nuclear ribonucleoprotein A OS=Mus musculus GN=Snrpa PE=2 SV=3;>tr|Q9CXX7|Q9CXX7_MOUSE Putative uncharacterized protein OS=Mus musculus GN=Snrpa PE=2 SV=1;>tr|D3Z0S6|D3Z0S6_MOUSE U1 small nuclear ribonucleoprotein A (Fragmen	SNRPA_MOUSE	801		0.283803	-0.713237		0.0732277	-0.749488	0.114128							5.90653	5.09367	5.52651	5.53929	6.0844	5.35929	5.76699	5.60312					4.82735	4.01448	4.44733	4.4601	5.00522	4.28012	4.68781	4.52394
P19137;F8VQ40	Laminin subunit alpha-1	Lama1	>sp|P19137|LAMA1_MOUSE Laminin subunit alpha-1 OS=Mus musculus GN=Lama1 PE=1 SV=1;>tr|F8VQ40|F8VQ40_MOUSE Laminin subunit alpha-1 OS=Mus musculus GN=Lama1 PE=4 SV=1	LAMA1_MOUSE	418	1.07977	1.11876	1.00432	0.545709	0.908183	0.968071	1.75234e-06	+	+	6.31792	5.26923	5.78891	6.10667	6.30283	5.31704	5.74754	6.09398	6.73815	5.67667	6.23447	6.51603	4.16563	3.11694	3.63662	3.95437	4.15054	3.16477	3.59525	3.9417	4.58586	3.52437	4.08217	4.36374
Q61001;Q6ZQA1	Laminin subunit alpha-5	Lama5	>sp|Q61001|LAMA5_MOUSE Laminin subunit alpha-5 OS=Mus musculus GN=Lama5 PE=1 SV=4;>tr|Q6ZQA1|Q6ZQA1_MOUSE MKIAA0533 protein (Fragment) OS=Mus musculus GN=Lama5 PE=2 SV=2	LAMA5_MOUSE	789		2.72875	0.943134		2.51817	0.906883	4.2334e-16	+	+	5.86853	4.85384	5.27674	5.67967	5.99821	5.64508	4.87477	5.68058	5.9094	4.92325	5.36538	5.69545	3.66442	2.64972	3.07262	3.47555	3.79408	3.44096	2.67064	3.47647	3.70527	2.71913	3.16125	3.49133
P04925;Q3TZI7;Q3UBH0;Q3UF68;Q3UG89;Q4FJQ7;Q9QYT9	Major prion protein	Prnp	>sp|P04925|PRIO_MOUSE Major prion protein OS=Mus musculus GN=Prnp PE=1 SV=2;>tr|Q3TZI7|Q3TZI7_MOUSE Major prion protein OS=Mus musculus GN=Prnp PE=2 SV=1;>tr|Q3UBH0|Q3UBH0_MOUSE Major prion protein OS=Mus musculus GN=Prnp PE=2 SV=1;>tr|Q3UF68|Q3UF68_MOUSE	PRIO_MOUSE	500		0.936968	0.958657		0.726392	0.922406	7.10691e-05	+	+	6.1602	5.09346	5.51159	5.99884	6.2513	5.29955	5.67208	6.047	6.59521	5.58017	6.07048	6.37672	5.08102	4.01427	4.43241	4.91966	5.17211	4.22037	4.5929	4.9678	5.51603	4.50099	4.99131	5.29754
P19324;Q3TJK3;Q3TMD2;Q3TWG9;Q8BV87;Q8BVU9	Serpin H1	Serpinh1	>sp|P19324|SERPH_MOUSE Serpin H1 OS=Mus musculus GN=Serpinh1 PE=1 SV=3;>tr|Q3TJK3|Q3TJK3_MOUSE Putative uncharacterized protein OS=Mus musculus GN=Serpinh1 PE=2 SV=1;>tr|Q3TMD2|Q3TMD2_MOUSE Putative uncharacterized protein OS=Mus musculus GN=Serpinh1 PE=2	SERPH_MOUSE	547	1.10769		0.388796	0.573626		0.352544	0.0270552	+	+	6.01687	5.65308	5.23032	5.62299					5.73513	5.10663	5.30231	5.3324	4.65513	4.29135	3.8686	4.26126					4.37339	3.74491	3.94058	3.97068
Q62356	Follistatin-related protein 1	Fstl1	>sp|Q62356|FSTL1_MOUSE Follistatin-related protein 1 OS=Mus musculus GN=Fstl1 PE=1 SV=2	FSTL1_MOUSE	802	1.11323	0.785425	0.890252	0.579172	0.57485	0.854001	7.52462e-05	+	+	6.809	6.57609	5.92716	6.26205	6.46752	6.00758	5.79906	6.10961	6.6524	6.01009	6.09043	6.34959	5.48678	5.25387	4.60494	4.93983	5.14529	4.68537	4.47685	4.7874	5.33019	4.68789	4.76823	5.02735
Q61592	Growth arrest-specific protein 6	Gas6	>sp|Q61592|GAS6_MOUSE Growth arrest-specific protein 6 OS=Mus musculus GN=Gas6 PE=2 SV=2	GAS6_MOUSE	798	1.12128		1.04523	0.587219		1.00898	0.000112113	+	+	6.34021	5.20063	5.74345	6.16915	5.307	4.45039	4.61206	5.1259	5.66676	4.70168	5.10748	5.45617	4.83506	3.69548	4.2383	4.66399	3.80185	2.94523	3.1069	3.62075	4.16161	3.19654	3.60232	3.95103
Q3U741;Q501J6;Q3TU25	Probable ATP-dependent RNA helicase DDX17	Ddx17	>tr|Q3U741|Q3U741_MOUSE DEAD (Asp-Glu-Ala-Asp) box polypeptide 17, isoform CRA_a OS=Mus musculus GN=Ddx17 PE=2 SV=1;>sp|Q501J6|DDX17_MOUSE Probable ATP-dependent RNA helicase DDX17 OS=Mus musculus GN=Ddx17 PE=2 SV=1;>tr|Q3TU25|Q3TU25_MOUSE Putative unchara	Q3U741_MOUSE	737	1.12446	0.15782	-0.122209	0.590399	-0.0527557	-0.15846	0.502912			5.57466	4.84824	4.96139	5.32948	5.84951	5.29664	5.38157	5.4288	6.3586	5.5858	5.99915	5.95434	4.06952	3.34309	3.45623	3.82432	4.34435	3.79149	3.87642	3.92364	4.85346	4.08066	4.494	4.44919
P09803;Q4KML8	Cadherin-1;E-Cad/CTF1;E-Cad/CTF2;E-Cad/CTF3	Cdh1	>sp|P09803|CADH1_MOUSE Cadherin-1 OS=Mus musculus GN=Cdh1 PE=1 SV=1;>tr|Q4KML8|Q4KML8_MOUSE Cadherin 1, isoform CRA_a OS=Mus musculus GN=Cdh1 PE=2 SV=1	CADH1_MOUSE	517	1.13481	1.74386	1.8737	0.60075	1.53328	1.83744	1.101e-14	+	+	7.05192	5.92621	6.50844	6.85744	7.05877	5.92516	6.6217	6.80768	7.01949	5.91476	6.46718	6.82637	5.54676	4.42106	5.00329	5.3523	5.55362	4.42001	5.11654	5.30253	5.51432	4.40961	4.96203	5.32123
P33434;Q3UG07	72 kDa type IV collagenase;PEX	Mmp2	>sp|P33434|MMP2_MOUSE 72 kDa type IV collagenase OS=Mus musculus GN=Mmp2 PE=2 SV=1;>tr|Q3UG07|Q3UG07_MOUSE Matrix metallopeptidase 2 OS=Mus musculus GN=Mmp2 PE=2 SV=1	MMP2_MOUSE	576	1.17453	1.18218	1.2584	0.640472	0.971609	1.22215	2.3726e-08	+	+	7.07262	6.21664	6.52427	6.83438	6.85606	6.13947	6.20311	6.62365	7.36046	6.56745	6.73336	7.14073	5.56747	4.7115	5.01912	5.32924	5.35091	4.63431	4.69797	5.1185	5.85531	5.06232	5.22822	5.63558
Q06806;Q6PAP2	Tyrosine-protein kinase receptor Tie-1	Tie1	>sp|Q06806|TIE1_MOUSE Tyrosine-protein kinase receptor Tie-1 OS=Mus musculus GN=Tie1 PE=2 SV=3;>tr|Q6PAP2|Q6PAP2_MOUSE Tie1 protein OS=Mus musculus GN=Tie1 PE=2 SV=1	TIE1_MOUSE	673	1.1927	0.942909	0.816395	0.658637	0.732333	0.780144	1.88091e-05	+	+	6.76261	5.6723	6.2352	6.55633	5.96966	5.33173	5.37083	5.68396	6.29863	5.57313	5.74955	6.02243	5.06363	3.97334	4.53623	4.85735	4.2707	3.63277	3.67187	3.98498	4.59966	3.87416	4.05057	4.32346
Q2TJ95	R-spondin-3	Rspo3	>sp|Q2TJ95|RSPO3_MOUSE R-spondin-3 OS=Mus musculus GN=Rspo3 PE=1 SV=2	RSPO3_MOUSE	692		1.41289	1.13277		1.20231	1.09652	2.73262e-08	+	+					6.05069	4.7748	5.42152	5.90328	6.50826	5.385	5.8795	6.34686					5.00932	3.73341	4.38014	4.86189	5.46687	4.34361	4.8381	5.30546
P37804	Transgelin	Tagln	>sp|P37804|TAGL_MOUSE Transgelin OS=Mus musculus GN=Tagln PE=1 SV=3	TAGL_MOUSE	585	1.21959	0.695994	0.134352	0.685525	0.485418	0.0981012	0.0134307	+		6.10775	5.48559	5.445	5.84331	5.75968	5.29863	5.1738	5.35585	6.00805	5.38027	5.53485	5.6395	4.90365	4.28149	4.24087	4.63919	4.55555	4.09451	3.96968	4.15174	4.80392	4.17615	4.33072	4.43537
A2RTI3;O89017;Q3UE99	Legumain	Lgmn	>tr|A2RTI3|A2RTI3_MOUSE Legumain OS=Mus musculus GN=Lgmn PE=2 SV=1;>sp|O89017|LGMN_MOUSE Legumain OS=Mus musculus GN=Lgmn PE=1 SV=1;>tr|Q3UE99|Q3UE99_MOUSE Putative uncharacterized protein (Fragment) OS=Mus musculus GN=Lgmn PE=2 SV=1	A2RTI3_MOUSE	61	1.26712		1.12347	0.733054		1.08722	1.14791e-05	+	+	6.26181	5.38545	5.67384	6.0463	6.25064	5.13341	5.69166	6.06194	6.57603	5.51767	5.99394	6.38949	5.00655	4.13017	4.41857	4.79104	4.99537	3.87813	4.43639	4.80667	5.32075	4.2624	4.73867	5.13421
P30412;Q3UC73	Peptidyl-prolyl cis-trans isomerase C;Peptidyl-prolyl cis-trans isomerase	Ppic	>sp|P30412|PPIC_MOUSE Peptidyl-prolyl cis-trans isomerase C OS=Mus musculus GN=Ppic PE=1 SV=1;>tr|Q3UC73|Q3UC73_MOUSE Peptidyl-prolyl cis-trans isomerase OS=Mus musculus GN=Ppic PE=2 SV=1	PPIC_MOUSE	569		1.04949	1.28042		0.838916	1.24417	5.37983e-07	+	+	5.59012	4.74809	4.9416	5.39048	6.00368	5.3388	5.3365	5.75841	6.35472	5.60432	5.71968	6.12603	4.54872	3.7067	3.90021	4.34908	4.9623	4.29739	4.29513	4.71702	5.31332	4.56292	4.67828	5.08465
O35375;Q8QZY7;B1AT45;B1AT42;B1AT41;Q3U5I8	Neuropilin-2	Nrp2	>sp|O35375|NRP2_MOUSE Neuropilin-2 OS=Mus musculus GN=Nrp2 PE=2 SV=2;>tr|Q8QZY7|Q8QZY7_MOUSE MCG115000, isoform CRA_a OS=Mus musculus GN=Nrp2 PE=2 SV=1;>tr|B1AT45|B1AT45_MOUSE MCG115000, isoform CRA_c OS=Mus musculus GN=Nrp2 PE=4 SV=1;>tr|B1AT42|B1AT42_MOU	NRP2_MOUSE	98		0.871686	1.28848		0.661111	1.25223	3.65585e-06	+	+	5.70769	5.54468	4.66782	5.0535	6.15336	6.06848	4.96148	5.20745	6.4569	6.26278	5.3286	5.91333	4.02645	3.86344	2.98658	3.37227	4.47211	4.38723	3.28024	3.52622	4.77566	4.58153	3.64737	4.23208
Q3T9S3;Q5U445;Q9EQU5;A2BE93;A2BE92	Protein SET	Set;BC085271	>tr|Q3T9S3|Q3T9S3_MOUSE SET translocation OS=Mus musculus GN=Set PE=2 SV=1;>tr|Q5U445|Q5U445_MOUSE cDNA sequence BC085271 OS=Mus musculus GN=BC085271 PE=2 SV=1;>sp|Q9EQU5|SET_MOUSE Protein SET OS=Mus musculus GN=Set PE=1 SV=1;>tr|A2BE93|A2BE93_MOUSE Protei	Q3T9S3_MOUSE	48		0.00561564	-0.357548		-0.20496	-0.393799	0.168191			5.4592	5.0436	4.60906	5.13564	6.08447	5.70618	5.53677	5.5589	6.26383	5.67323	5.89048	5.76901	4.50496	4.08934	3.65482	4.18141	5.13024	4.75193	4.58253	4.60466	5.30959	4.71899	4.93624	4.81477
A7Z057;A8IP69;P61982;P68252	14-3-3 protein gamma;14-3-3 protein gamma, N-terminally processed	Ywhag	>tr|A7Z057|A7Z057_BOVIN 14-3-3 protein gamma OS=Bos taurus GN=YWHAG PE=2 SV=1;>tr|A8IP69|A8IP69_MOUSE 14-3-3 protein gamma subtype OS=Mus musculus GN=Ywhag PE=2 SV=1;>sp|P61982|1433G_MOUSE 14-3-3 protein gamma OS=Mus musculus GN=Ywhag PE=1 SV=2;>sp|P68252|	A8IP69_MOUSE	85	1.32447		0.185359	0.790403		0.149108	0.0253473	+		6.23482	5.55127	5.5001	6.01916	5.63618	5.20197	5.10085	5.16832	6.3184	5.41034	5.93343	5.98518	5.03072	4.34715	4.29596	4.81503	4.43205	3.99785	3.89674	3.9642	5.11428	4.20621	4.72931	4.78107
P70168;Q3UHW8;Q7TSZ6;Q3TFE8	Importin subunit beta-1	Kpnb1	>sp|P70168|IMB1_MOUSE Importin subunit beta-1 OS=Mus musculus GN=Kpnb1 PE=1 SV=2;>tr|Q3UHW8|Q3UHW8_MOUSE Putative uncharacterized protein OS=Mus musculus GN=Kpnb1 PE=2 SV=1;>tr|Q7TSZ6|Q7TSZ6_MOUSE Karyopherin (Importin) beta 1 OS=Mus musculus GN=Kpnb1 PE=2	IMB1_MOUSE	646		0.0402613	-0.295801		-0.170314	-0.332052	0.252375							5.72731	4.99632	5.30548	5.36642	6.22477	5.2682	5.9292	5.8081					4.12525	3.39426	3.70342	3.76437	4.62269	3.66615	4.32713	4.20604
A2AVA0	Sushi, von Willebrand factor type A, EGF and pentraxin domain-containing protein 1	Svep1	>sp|A2AVA0|SVEP1_MOUSE Sushi, von Willebrand factor type A, EGF and pentraxin domain-containing protein 1 OS=Mus musculus GN=Svep1 PE=1 SV=1	SVEP1_MOUSE	45		-0.0365555	-0.283703		-0.247131	-0.319954	0.195249		+					5.47227	4.78163	5.06989	5.07452	5.7673	4.76971	5.41002	5.43022					3.30201	2.61136	2.89964	2.90426	3.59704	2.59945	3.23977	3.25995
P63101;P63103;Q8BWN0;D3YXN6;D3YXF4	14-3-3 protein zeta/delta	Ywhaz	>sp|P63101|1433Z_MOUSE 14-3-3 protein zeta/delta OS=Mus musculus GN=Ywhaz PE=1 SV=1;>sp|P63103|1433Z_BOVIN 14-3-3 protein zeta/delta OS=Bos taurus GN=YWHAZ PE=1 SV=1;>tr|Q8BWN0|Q8BWN0_MOUSE Putative uncharacterized protein OS=Mus musculus GN=Ywhaz PE=2 SV=	1433Z_MOUSE	639		0.037312	-0.194163		-0.173263	-0.230414	0.367235			6.28142	6.13255	5.32408	5.53633	6.2293	5.85055	5.68604	5.70014	6.45914	5.83114	6.07074	6.01013	5.13529	4.98643	4.17797	4.39021	5.08318	4.70443	4.5399	4.55402	5.31302	4.68501	4.9246	4.86401
Q8CIR9		Masp1	>tr|Q8CIR9|Q8CIR9_MOUSE Serine protease MASP3 (Fragment) OS=Mus musculus GN=Masp1 PE=2 SV=1	Q8CIR9_MOUSE	842		-0.0650231	-0.181591		-0.275599	-0.217842	0.261258							6.07904	5.18583	5.7379	5.69834	6.53577	5.49258	6.20653	6.18013					4.8749	3.9817	4.53378	4.49422	5.33165	4.28847	5.00243	4.97601
E9Q7Q3;Q58E70;Q8C7C3;D3Z6I8;D3Z2H9;Q3TJ53		Tpm3;Tpm3-rs7	>tr|E9Q7Q3|E9Q7Q3_MOUSE Tropomyosin alpha-3 chain OS=Mus musculus GN=Tpm3 PE=3 SV=1;>tr|Q58E70|Q58E70_MOUSE Tpm3 protein OS=Mus musculus GN=Tpm3 PE=2 SV=1;>tr|Q8C7C3|Q8C7C3_MOUSE Putative uncharacterized protein OS=Mus musculus GN=Tpm3 PE=2 SV=1;>tr|D3Z6I8	E9Q7Q3_MOUSE	300		0.233029	-0.0911564		0.0224536	-0.127408	0.833048							5.50815	5.26345	4.82456	4.85752	5.62919	5.20183	5.13618	5.11327					4.33205	4.08736	3.64847	3.68142	4.45309	4.02576	3.96008	3.93717
E0CYV0;E9PWE0;F7D432;P23506;Q545L9;Q8BPI6;F6V9F1;F6TXE3	Protein-L-isoaspartate O-methyltransferase;Protein-L-isoaspartate(D-aspartate) O-methyltransferase	Pcmt1	>tr|E0CYV0|E0CYV0_MOUSE Protein-L-isoaspartate O-methyltransferase OS=Mus musculus GN=Pcmt1 PE=3 SV=1;>tr|E9PWE0|E9PWE0_MOUSE Protein-L-isoaspartate O-methyltransferase OS=Mus musculus GN=Pcmt1 PE=3 SV=1;>tr|F7D432|F7D432_MOUSE Protein-L-isoaspartate O-met	E0CYV0_MOUSE	308		-0.00568092	-0.0173148		-0.216256	-0.053566	0.553214			6.36489	5.21224	5.9761	6.08185	6.13443	5.16215	5.77231	5.79628	6.2405	5.26736	5.87947	5.90148	5.13446	3.9818	4.74565	4.85139	4.90399	3.93171	4.54185	4.56584	5.01005	4.03691	4.64902	4.67102
Q60847;E9PX70	Collagen alpha-1(XII) chain	Col12a1	>sp|Q60847|COCA1_MOUSE Collagen alpha-1(XII) chain OS=Mus musculus GN=Col12a1 PE=2 SV=3;>tr|E9PX70|E9PX70_MOUSE Collagen alpha-1(XII) chain OS=Mus musculus GN=Col12a1 PE=4 SV=1	COCA1_MOUSE	331		0.121679	0.0170666		-0.0888968	-0.0191845	0.833048		+	5.37822	5.27198	4.40831	4.41881	6.0508	5.89434	5.20868	5.25122	6.43334	6.07485	5.71975	5.99986	3.20796	3.10171	2.23805	2.24856	3.88053	3.72408	3.03842	3.08099	4.26307	3.9046	3.54949	3.82959
P99024;Q2KJD0;B2RSN3;E1BJB1;Q6B856;Q7TMM9;Q9CWF2	Tubulin beta-5 chain;Tubulin beta-2A chain;Tubulin beta-2B chain	Tubb5;Tubb2b;Tubb2a	>sp|P99024|TBB5_MOUSE Tubulin beta-5 chain OS=Mus musculus GN=Tubb5 PE=1 SV=1;>sp|Q2KJD0|TBB5_BOVIN Tubulin beta-5 chain OS=Bos taurus GN=TUBB5 PE=2 SV=1;>tr|B2RSN3|B2RSN3_MOUSE MCG1395 OS=Mus musculus GN=Tubb2b PE=2 SV=1;>tr|E1BJB1|E1BJB1_BOVIN Tubulin be	TBB5_MOUSE	664		0.352984	0.0289935		0.142409	-0.00725771	0.789672			4.65248	4.65248			5.58427	5.12254	5.04466	5.14777	6.15897	5.51755	5.73233	5.75798	3.35145	3.35145			4.28326	3.82151	3.74361	3.84675	4.85792	4.21651	4.4313	4.45694
B1AY76;Q3URM4;Q9D1Q6	Endoplasmic reticulum resident protein 44	Erp44	>tr|B1AY76|B1AY76_MOUSE Thioredoxin domain containing 4 (Endoplasmic reticulum) OS=Mus musculus GN=Erp44 PE=4 SV=1;>tr|Q3URM4|Q3URM4_MOUSE Putative uncharacterized protein OS=Mus musculus GN=Erp44 PE=2 SV=1;>sp|Q9D1Q6|ERP44_MOUSE Endoplasmic reticulum resi	B1AY76_MOUSE	108		0.0367495	0.0404014		-0.173826	0.00415027	0.733571		+					5.58119	5.07987	5.02338	5.19176	5.87731	5.14903	5.44942	5.52047					4.30244	3.80112	3.74464	3.913	4.59855	3.87027	4.17067	4.24172
Q9WV02;Q91VM5;A2AFI3;A2AFI4	RNA-binding motif protein, X chromosome;RNA-binding motif protein, X chromosome, N-terminally processed;RNA binding motif protein, X-linked-like-1;RNA binding motif protein, X-linked-like-1, N-terminally processed	Rbmx;Rbmxl1	>sp|Q9WV02|RBMX_MOUSE RNA-binding motif protein, X chromosome OS=Mus musculus GN=Rbmx PE=1 SV=1;>sp|Q91VM5|RMXL1_MOUSE RNA binding motif protein, X-linked-like-1 OS=Mus musculus GN=Rbmxl1 PE=1 SV=1;>tr|A2AFI3|A2AFI3_MOUSE RNA binding motif protein, X chrom	RBMX_MOUSE	25		0.221073	0.0646069		0.0104972	0.0283558	0.933278							5.91077	5.21598	5.45153	5.56468	6.40814	5.57492	6.0778	5.99451					4.51283	3.81804	4.05358	4.16673	5.01022	4.17699	4.67987	4.59658
Q9CZ46;P55821;Q545S4;P54227;Q545B6;Q8C2H3;Q91XT3;Q9CXQ8;Q9CYU5;Q9DCP3;D3Z5N2;D3Z1Z8	Stathmin-2;Stathmin	Stmn2;Stmn1	>tr|Q9CZ46|Q9CZ46_MOUSE Putative uncharacterized protein OS=Mus musculus GN=Stmn2 PE=2 SV=1;>sp|P55821|STMN2_MOUSE Stathmin-2 OS=Mus musculus GN=Stmn2 PE=1 SV=1;>tr|Q545S4|Q545S4_MOUSE Stathmin OS=Mus musculus GN=Stmn2 PE=2 SV=1;>sp|P54227|STMN1_MOUSE Stat	Q9CZ46_MOUSE	614		0.1137	0.115033		-0.096875	0.078782	0.961592			5.9295	5.54393	5.24596	5.51065	6.27582	5.85482	5.76095	5.77428	6.46172	5.85395	6.03683	6.03846	4.88811	4.50254	4.20458	4.46926	5.23444	4.81343	4.71956	4.73289	5.42034	4.81256	4.99544	4.99705
Q60605;Q642K0;Q3TIG9;B0LAC7	Myosin light polypeptide 6	Myl6;Gm8894	>sp|Q60605|MYL6_MOUSE Myosin light polypeptide 6 OS=Mus musculus GN=Myl6 PE=1 SV=3;>tr|Q642K0|Q642K0_MOUSE MCG140959, isoform CRA_a OS=Mus musculus GN=Myl6 PE=2 SV=1;>tr|Q3TIG9|Q3TIG9_MOUSE Putative uncharacterized protein OS=Mus musculus GN=Myl6 PE=4 SV=1	MYL6_MOUSE	785		0.809167	0.14274		0.598592	0.106489	0.0980806			5.35734	5.09114	4.50587	4.85904	5.87547	5.51402	5.28486	5.36436	6.14501	5.53569	5.71144	5.73118	4.35734	4.09114	3.50587	3.85904	4.87547	4.51402	4.28486	4.36436	5.14501	4.53569	4.71144	4.73118
F8WIP8;P10923;Q3TND2;Q3UBR1;Q3UZY3;Q547B5;Q3TLP1;Q6PKE3	Osteopontin	Spp1	>tr|F8WIP8|F8WIP8_MOUSE Osteopontin OS=Mus musculus GN=Spp1 PE=4 SV=1;>sp|P10923|OSTP_MOUSE Osteopontin OS=Mus musculus GN=Spp1 PE=1 SV=1;>tr|Q3TND2|Q3TND2_MOUSE Putative uncharacterized protein OS=Mus musculus GN=Spp1 PE=2 SV=1;>tr|Q3UBR1|Q3UBR1_MOUSE Put	F8WIP8_MOUSE	424		0.379732	0.152768		0.169156	0.116516	0.533751		+	6.04521	4.67386	5.49694	5.87422	5.51743	4.16128	5.15806	5.23244	6.0335	4.95538	5.6733	5.71485	5.00385	3.63247	4.45555	4.83282	4.47605	3.11988	4.11667	4.19106	4.99209	3.91398	4.63191	4.67346
Q08093;Q543F3;D3Z7R6;Q922F8	Calponin-2	Cnn2	>sp|Q08093|CNN2_MOUSE Calponin-2 OS=Mus musculus GN=Cnn2 PE=2 SV=1;>tr|Q543F3|Q543F3_MOUSE Calponin 2 OS=Mus musculus GN=Cnn2 PE=2 SV=1;>tr|D3Z7R6|D3Z7R6_MOUSE Calponin-2 OS=Mus musculus GN=Cnn2 PE=4 SV=1;>tr|Q922F8|Q922F8_MOUSE Cnn2 protein OS=Mus musculu	CNN2_MOUSE	675		0.553557	0.167743		0.342982	0.131492	0.281082			5.77879	5.34821	5.21197	5.33246	5.60648	5.16265	5.02715	5.18244	6.01607	5.41145	5.56387	5.61643	4.66485	4.23426	4.09802	4.21851	4.49254	4.04871	3.91321	4.06848	4.90212	4.29752	4.44993	4.5025
Q9QYI6	DnaJ homolog subfamily B member 9	Dnajb9	>sp|Q9QYI6|DNJB9_MOUSE DnaJ homolog subfamily B member 9 OS=Mus musculus GN=Dnajb9 PE=2 SV=2	DNJB9_MOUSE	885		0.182947	0.168257		-0.0276289	0.132006	0.833048		+	5.83399	4.7816	5.34197	5.60431	5.82938	4.66662	5.44613	5.54329	6.25597	5.20529	5.85381	5.9677	4.75481	3.70241	4.26278	4.52514	4.7502	3.58744	4.36695	4.4641	5.17679	4.12613	4.77463	4.88852
F8VQJ3;P02468;Q3UNG0;Q3URV4	Laminin subunit gamma-1	Lamc1	>tr|F8VQJ3|F8VQJ3_MOUSE Laminin subunit gamma-1 OS=Mus musculus GN=Lamc1 PE=4 SV=1;>sp|P02468|LAMC1_MOUSE Laminin subunit gamma-1 OS=Mus musculus GN=Lamc1 PE=1 SV=2;>tr|Q3UNG0|Q3UNG0_MOUSE Putative uncharacterized protein OS=Mus musculus GN=Lamc1 PE=2 SV=1	F8VQJ3_MOUSE	419		0.0723116	0.194087		-0.138264	0.157836	0.961592		+	5.42065	5.07276	4.75689	4.94472	5.60584	5.35955	4.90496	4.97451	6.27054	5.68003	5.80607	5.87269	3.53417	3.18628	2.87039	3.05824	3.71935	3.47306	3.01845	3.08803	4.38405	3.79353	3.91958	3.9862
P01887;Q3U679;Q9D239;Q91Z72;Q91Z73	Beta-2-microglobulin	B2m	>sp|P01887|B2MG_MOUSE Beta-2-microglobulin OS=Mus musculus GN=B2m PE=1 SV=2;>tr|Q3U679|Q3U679_MOUSE Putative uncharacterized protein OS=Mus musculus GN=B2m PE=2 SV=1;>tr|Q9D239|Q9D239_MOUSE Putative uncharacterized protein OS=Mus musculus GN=B2m PE=2 SV=1;	B2MG_MOUSE	495		0.302407	0.290778		0.0918313	0.254527	0.449967		+					6.52673	5.55313	6.13862	6.21211	7.26914	6.22626	6.87397	6.974					5.68163	4.70803	5.29352	5.367	6.42403	5.38117	6.02886	6.12892
A2AQ53;O88840;Q61554	Fibrillin-1	Fbn1	>tr|A2AQ53|A2AQ53_MOUSE Fibrillin 1 OS=Mus musculus GN=Fbn1 PE=4 SV=1;>tr|O88840|O88840_MOUSE Mutant fibrillin-1 OS=Mus musculus GN=Fbn1 PE=2 SV=1;>sp|Q61554|FBN1_MOUSE Fibrillin-1 OS=Mus musculus GN=Fbn1 PE=1 SV=1	A2AQ53_MOUSE	36	1.34846	1.51823	1.3888	0.814397	1.30766	1.35254	9.39535e-12	+	+	8.33405	7.23361	7.78638	8.13837	7.82998	6.96689	7.14681	7.64657	8.04348	7.05721	7.41379	7.86445	6.15794	5.05751	5.61029	5.96229	5.65389	4.7908	4.97073	5.47048	5.86738	4.88113	5.23769	5.68837
Q3TL33;Q6XLQ8;G3UYI3		Calu	>tr|Q3TL33|Q3TL33_MOUSE Putative uncharacterized protein OS=Mus musculus GN=Calu PE=2 SV=1;>tr|Q6XLQ8|Q6XLQ8_MOUSE Calumenin OS=Mus musculus GN=Calu PE=2 SV=1;>tr|G3UYI3|G3UYI3_MOUSE Calumenin (Fragment) OS=Mus musculus GN=Calu PE=4 SV=1	Q3TL33_MOUSE	715		-0.340185	0.306496		-0.55076	0.270244	0.536552		+					5.56949	5.16047	5.11398	4.984	5.54135	4.88872	5.04794	5.20071					4.36538	3.95636	3.90987	3.77988	4.33724	3.6846	3.84382	3.9966
P24369;Q9DCY1	Peptidyl-prolyl cis-trans isomerase B;Peptidyl-prolyl cis-trans isomerase	Ppib	>sp|P24369|PPIB_MOUSE Peptidyl-prolyl cis-trans isomerase B OS=Mus musculus GN=Ppib PE=2 SV=2;>tr|Q9DCY1|Q9DCY1_MOUSE Peptidyl-prolyl cis-trans isomerase OS=Mus musculus GN=Ppib PE=2 SV=1	PPIB_MOUSE	554		0.209391	0.355918		-0.00118445	0.319667	0.49339		+					5.67926	5.48736	4.83481	5.00983	5.71815	5.36646	5.07445	5.23391					4.60008	4.40819	3.75563	3.93065	4.63897	4.28729	3.99528	4.15473
D3YUE2;Q3TX39;Q3UIP2;Q61398;Q3UN82;D3YZE3	Procollagen C-endopeptidase enhancer 1	Pcolce	>tr|D3YUE2|D3YUE2_MOUSE Procollagen C-endopeptidase enhancer 1 OS=Mus musculus GN=Pcolce PE=4 SV=1;>tr|Q3TX39|Q3TX39_MOUSE Putative uncharacterized protein OS=Mus musculus GN=Pcolce PE=2 SV=1;>tr|Q3UIP2|Q3UIP2_MOUSE Procollagen C-endopeptidase enhancer pro	D3YUE2_MOUSE	265		0.59474	0.360533		0.384164	0.324282	0.0977444		+	5.62976	5.17716	5.12447	5.15467	6.26307	5.42429	5.81044	5.96409	6.55594	5.46595	6.15664	6.27191	4.30754	3.85493	3.80226	3.83244	4.94085	4.10209	4.48821	4.64187	5.23373	4.14373	4.83442	4.9497
B1AWB9;O88207;A3KGE7	Collagen alpha-1(V) chain	Col5a1	>tr|B1AWB9|B1AWB9_MOUSE Collagen, type V, alpha 1 OS=Mus musculus GN=Col5a1 PE=2 SV=1;>sp|O88207|CO5A1_MOUSE Collagen alpha-1(V) chain OS=Mus musculus GN=Col5a1 PE=2 SV=2;>tr|A3KGE7|A3KGE7_MOUSE Collagen alpha-1(V) chain (Fragment) OS=Mus musculus GN=Col5a	B1AWB9_MOUSE	103	1.43616	2.01253	1.75061	0.9021	1.80196	1.71436	1.51459e-17	+	+	5.9692	5.0454	5.37734	5.765	6.28237	5.75149	5.43385	6.03346	6.49414	5.68492	5.74316	6.31854	4.03471	3.11089	3.44284	3.8305	4.34788	3.81699	3.49934	4.09896	4.55964	3.75042	3.80866	4.38403
P10493	Nidogen-1	Nid1	>sp|P10493|NID1_MOUSE Nidogen-1 OS=Mus musculus GN=Nid1 PE=1 SV=2	NID1_MOUSE	519	1.44398	1.47799	1.37779	0.909916	1.26741	1.34154	5.57186e-12	+	+	8.42311	7.34278	7.81275	8.25025	7.93125	6.92264	7.29789	7.75689	8.30185	7.26576	7.68559	8.12535	6.72414	5.6438	6.11378	6.55127	6.23228	5.22368	5.59893	6.05793	6.60288	5.56679	5.98662	6.42636
B9EKB0;E9QN70;Q3UHL7;P02469;Q8K271;Q9CRX6	Laminin subunit beta-1	Lamb1	>tr|B9EKB0|B9EKB0_MOUSE Laminin B1 subunit 1 OS=Mus musculus GN=Lamb1 PE=2 SV=1;>tr|E9QN70|E9QN70_MOUSE Laminin subunit beta-1 OS=Mus musculus GN=Lamb1 PE=4 SV=1;>tr|Q3UHL7|Q3UHL7_MOUSE Putative uncharacterized protein OS=Mus musculus GN=Lamb1 PE=2 SV=1;>s	B9EKB0_MOUSE	151	1.54676	1.231	1.02793	1.0127	1.02043	0.991682	2.93105e-09	+		6.21341	5.90272	5.44052	5.74783	5.82345	5.60539	4.84493	5.28538	6.1461	5.78603	5.48323	5.68546	4.32693	4.01624	3.55403	3.86134	3.93697	3.7189	2.95844	3.39888	4.25962	3.89955	3.59674	3.79896
P98063;Q6P550;Q570Z4	Bone morphogenetic protein 1	Bmp1	>sp|P98063|BMP1_MOUSE Bone morphogenetic protein 1 OS=Mus musculus GN=Bmp1 PE=1 SV=2;>tr|Q6P550|Q6P550_MOUSE Bmp1 protein (Fragment) OS=Mus musculus GN=Bmp1 PE=2 SV=1;>tr|Q570Z4|Q570Z4_MOUSE MKIAA4159 protein (Fragment) OS=Mus musculus GN=Bmp1 PE=2 SV=1	BMP1_MOUSE	662		1.44959	1.47845		1.23901	1.4422	1.16555e-10	+	+	5.07335	4.44001	4.31454	4.8465	5.61725	4.74119	4.8621	5.45688	5.90817	4.80889	5.10714	5.79031	3.35736	2.72401	2.59854	3.13049	3.90125	3.02518	3.1461	3.74088	4.19218	3.0929	3.39115	4.0743
Q07079;Q3UQV0;Q3TT49	Insulin-like growth factor-binding protein 5	Igfbp5	>sp|Q07079|IBP5_MOUSE Insulin-like growth factor-binding protein 5 OS=Mus musculus GN=Igfbp5 PE=1 SV=1;>tr|Q3UQV0|Q3UQV0_MOUSE Insulin-like growth factor binding protein 5, isoform CRA_a OS=Mus musculus GN=Igfbp5 PE=2 SV=1;>tr|Q3TT49|Q3TT49_MOUSE Putative	IBP5_MOUSE	674		1.05374	1.64145		0.843162	1.6052	3.57094e-09	+	+					6.49991	5.83488	5.82647	6.25703	6.82344	5.89444	6.03515	6.68043					5.38596	4.72094	4.71252	5.14308	5.7095	4.7805	4.9212	5.56648
P08226;Q3TXU4;Q3UBS0;Q4FK40;Q6GTX3;Q3TX45;Q3UEE7;G3UWN5	Apolipoprotein E	Apoe	>sp|P08226|APOE_MOUSE Apolipoprotein E OS=Mus musculus GN=Apoe PE=1 SV=2;>tr|Q3TXU4|Q3TXU4_MOUSE Apolipoprotein E, isoform CRA_h OS=Mus musculus GN=Apoe PE=2 SV=1;>tr|Q3UBS0|Q3UBS0_MOUSE Putative uncharacterized protein OS=Mus musculus GN=Apoe PE=2 SV=1;>t	APOE_MOUSE	512	1.56116	1.61476	1.45948	1.02709	1.40418	1.42323	5.521e-14	+	+	8.51521	7.36935	7.87089	8.36137	8.54948	7.49146	7.88384	8.39243	8.81421	7.74015	8.18718	8.6465	7.33911	6.19324	6.6948	7.18526	7.37339	6.31538	6.70775	7.21635	7.63813	6.56406	7.01111	7.47041
O35188;Q8C9Y1	Fractalkine;Processed fractalkine	Cx3cl1	>sp|O35188|X3CL1_MOUSE Fractalkine OS=Mus musculus GN=Cx3cl1 PE=2 SV=3;>tr|Q8C9Y1|Q8C9Y1_MOUSE Putative uncharacterized protein OS=Mus musculus GN=Cx3cl1 PE=2 SV=1	X3CL1_MOUSE	465	1.65503	1.62527	1.27131	1.12097	1.41469	1.23505	1.68257e-13	+	+	6.37802	5.47328	5.60934	6.22626	6.49973	5.45523	5.79826	6.35153	6.69021	5.59666	6.08088	6.51857	5.14755	4.24284	4.37889	4.99583	5.26928	4.22479	4.56781	5.12107	5.45977	4.36622	4.85045	5.28812
P55284;Q3TJ23	Cadherin-5	Cdh5	>sp|P55284|CADH5_MOUSE Cadherin-5 OS=Mus musculus GN=Cdh5 PE=1 SV=2;>tr|Q3TJ23|Q3TJ23_MOUSE Putative uncharacterized protein OS=Mus musculus GN=Cdh5 PE=2 SV=1	CADH5_MOUSE	612	1.71317	1.70624	1.81114	1.17911	1.49567	1.77489	1.15045e-17	+	+	6.96105	5.92256	6.30705	6.7978	6.86002	5.96469	6.13284	6.69592	7.42593	6.43332	6.69611	7.27841	5.45591	4.41741	4.8019	5.29265	5.35488	4.45954	4.62769	5.19075	5.92078	4.92817	5.19095	5.77325
P55288;Q8C7Q6	Cadherin-11	Cdh11	>sp|P55288|CAD11_MOUSE Cadherin-11 OS=Mus musculus GN=Cdh11 PE=1 SV=1;>tr|Q8C7Q6|Q8C7Q6_MOUSE Putative uncharacterized protein OS=Mus musculus GN=Cdh11 PE=2 SV=1	CAD11_MOUSE	613	1.86544	1.00576	1.03464	1.33138	0.795184	0.998387	8.7393e-10	+	+	6.9343	6.35405	6.36646	6.60326	6.50356	6.23689	5.67671	5.99471	6.82351	6.37409	6.13707	6.46583	5.378	4.79775	4.81016	5.04696	4.94726	4.68058	4.12041	4.43842	5.2672	4.81778	4.58078	4.90952
Q91ZV3	Discoidin, CUB and LCCL domain-containing protein 2	Dcbld2	>sp|Q91ZV3|DCBD2_MOUSE Discoidin, CUB and LCCL domain-containing protein 2 OS=Mus musculus GN=Dcbld2 PE=2 SV=1	DCBD2_MOUSE	856	2.05554	2.30609	2.1595	1.52148	2.09551	2.12325	7.97658e-27	+	+	6.66163	5.49757	5.90546	6.54024	6.64227	5.59063	5.82896	6.52165	7.15573	6.12071	6.3618	7.0291	5.19923	4.03515	4.44306	5.07784	5.17987	4.12824	4.36657	5.05926	5.69334	4.65831	4.89941	5.56668
Q91VC4;G3X924	Plasmalemma vesicle-associated protein	Plvap	>sp|Q91VC4|PLVAP_MOUSE Plasmalemma vesicle-associated protein OS=Mus musculus GN=Plvap PE=2 SV=1;>tr|G3X924|G3X924_MOUSE Plasmalemma vesicle associated protein OS=Mus musculus GN=Plvap PE=4 SV=1	PLVAP_MOUSE	852	2.10554	1.67315	1.74786	1.57148	1.46257	1.71161	1.26422e-19	+	+	6.58163	6.2463	5.48292	6.24279	6.59359	6.41736	5.40267	6.02354	6.79149	6.51724	5.80188	6.35472	5.20142	4.86609	4.10271	4.86257	5.21336	5.03715	4.02247	4.64331	5.41128	5.13704	4.42167	4.97451
Q6PE62;P47878;Q3UR87;Q8BP94	Insulin-like growth factor-binding protein 3	Igfbp3	>tr|Q6PE62|Q6PE62_MOUSE Igfbp3 protein OS=Mus musculus GN=Igfbp3 PE=2 SV=1;>sp|P47878|IBP3_MOUSE Insulin-like growth factor-binding protein 3 OS=Mus musculus GN=Igfbp3 PE=2 SV=1;>tr|Q3UR87|Q3UR87_MOUSE Putative uncharacterized protein (Fragment) OS=Mus mus	Q6PE62_MOUSE	816	3.14543	2.72402	3.29525	2.61137	2.51344	3.259	2.29157e-47	+	+	7.13236	6.11287	6.15275	7.03519	6.79085	5.91687	5.75743	6.67946	7.26593	6.39928	6.13008	7.16406	5.92822	4.90875	4.94861	5.83108	5.58673	4.71276	4.5533	5.47534	6.06179	5.19515	4.92597	5.95994
Q8VC96;Q9DBD0;D3YY36	Inhibitor of carbonic anhydrase	1300017J02Rik;Ica	>tr|Q8VC96|Q8VC96_MOUSE Putative uncharacterized protein OS=Mus musculus GN=1300017J02Rik PE=2 SV=1;>sp|Q9DBD0|ICA_MOUSE Inhibitor of carbonic anhydrase OS=Mus musculus GN=Ica PE=1 SV=1;>tr|D3YY36|D3YY36_MOUSE Protein 1300017J02Rik OS=Mus musculus GN=13000	Q8VC96_MOUSE	279									+									5.04029	4.15155	4.81158	4.48772									3.46049	2.57176	3.2318	2.90794
B2RPU8;Q8CEW7;D3Z5B1;Q9D1L0;Q8K3S8	Coiled-coil-helix-coiled-coil-helix domain-containing protein 2, mitochondrial	2410018M08Rik;Chchd2;Gm6222	>tr|B2RPU8|B2RPU8_MOUSE MCG130675 OS=Mus musculus GN=2410018M08Rik PE=2 SV=1;>tr|Q8CEW7|Q8CEW7_MOUSE Putative uncharacterized protein OS=Mus musculus GN=2410018M08Rik PE=2 SV=1;>tr|D3Z5B1|D3Z5B1_MOUSE Protein 2410018M08Rik (Fragment) OS=Mus musculus GN=241	B2RPU8_MOUSE	118			-0.836372											5.20181	4.44838	4.82158	4.81132	5.9458	4.90625	5.73156	5.42017					3.61075	2.85732	3.23053	3.22027	4.35474	3.31517	4.14051	3.8291
C6EQJ5;E9QMV2;Q4KML4	Costars family protein ABRACL	3110003A17Rik;Abracl	>tr|C6EQJ5|C6EQJ5_MOUSE ASL1/3110003A17Rik fusion protein OS=Mus musculus GN=3110003A17Rik PE=4 SV=1;>tr|E9QMV2|E9QMV2_MOUSE Protein Gm6314 OS=Mus musculus GN=Abracl PE=4 SV=1;>sp|Q4KML4|ABRAL_MOUSE Costars family protein ABRACL OS=Mus musculus GN=Abracl P	C6EQJ5_MOUSE	154														5.4595	4.66007	5.07221	5.09437	5.65029	4.77563	5.34788	5.2163					4.85744	4.05801	4.47015	4.4923	5.04821	4.17357	4.74581	4.61423
Q4VAI2;Q561M1;Q9D358	Low molecular weight phosphotyrosine protein phosphatase	Acp1	>tr|Q4VAI2|Q4VAI2_MOUSE Acid phosphatase 1, soluble OS=Mus musculus GN=Acp1 PE=2 SV=1;>tr|Q561M1|Q561M1_MOUSE Acp1 protein OS=Mus musculus GN=Acp1 PE=1 SV=1;>sp|Q9D358|PPAC_MOUSE Low molecular weight phosphotyrosine protein phosphatase OS=Mus musculus GN=A	Q4VAI2_MOUSE	764			-0.420511															5.58055	5.11843	5.19626	4.96467									4.67746	4.21535	4.29316	4.06157
Q8BFZ3	Beta-actin-like protein 2	Actbl2	>sp|Q8BFZ3|ACTBL_MOUSE Beta-actin-like protein 2 OS=Mus musculus GN=Actbl2 PE=1 SV=1	ACTBL_MOUSE	827																		5.61944	5.2652	5.08973	5.03826									4.29721	3.94298	3.76751	3.71606
P63258;P63260;Q4KL81;Q3TSB7;Q9QZ83;B1ATY0;Q3UD81	Actin, cytoplasmic 2;Actin, cytoplasmic 2, N-terminally processed	Actg1	>sp|P63258|ACTG_BOVIN Actin, cytoplasmic 2 OS=Bos taurus GN=ACTG1 PE=1 SV=1;>sp|P63260|ACTG_MOUSE Actin, cytoplasmic 2 OS=Mus musculus GN=Actg1 PE=1 SV=1;>tr|Q4KL81|Q4KL81_MOUSE Actin, gamma, cytoplasmic 1 OS=Mus musculus GN=Actg1 PE=2 SV=1;>tr|Q3TSB7|Q3TS	ACTG_MOUSE	641
E9PUN6;E9PYV8		Adamts9	>tr|E9PUN6|E9PUN6_MOUSE Protein Adamts9 OS=Mus musculus GN=Adamts9 PE=4 SV=1;>tr|E9PYV8|E9PYV8_MOUSE Protein Adamts9 OS=Mus musculus GN=Adamts9 PE=4 SV=1	E9PUN6_MOUSE	325	-0.639018								+	6.09774	5.03818	5.81762	5.68675	4.72133			4.72133	5.20726	4.51696	4.39145	5.01557	4.10212	3.04258	3.82198	3.69112	2.72569			2.72569	3.21163	2.52133	2.39582	3.01995
Q3UYQ4;O35841	Apoptosis inhibitor 5	Api5	>tr|Q3UYQ4|Q3UYQ4_MOUSE Putative uncharacterized protein OS=Mus musculus GN=Api5 PE=2 SV=1;>sp|O35841|API5_MOUSE Apoptosis inhibitor 5 OS=Mus musculus GN=Api5 PE=2 SV=2	Q3UYQ4_MOUSE	472			-0.520376															5.37356	4.73749	5.05381	4.83581									3.97562	3.33955	3.65588	3.43788
Q61482;Q3UDL6;Q60709;Q06335;Q64348;Q7TT34;Q3TPZ7;Q3U9N6;Q3U775	Amyloid-like protein 2	Aplp2	>tr|Q61482|Q61482_MOUSE CDE1-binding protein CDEBP OS=Mus musculus GN=Aplp2 PE=2 SV=1;>tr|Q3UDL6|Q3UDL6_MOUSE Putative uncharacterized protein OS=Mus musculus GN=Aplp2 PE=2 SV=1;>tr|Q60709|Q60709_MOUSE Amyloid-like protein 2 OS=Mus musculus GN=Aplp2 PE=2 S	Q61482_MOUSE	744		-0.260636							+	6.12574	5.07207	5.75746	5.81001	5.54355	4.42348	5.25312	5.15824	5.53546	4.41295	5.24222	5.15406	4.62059	3.56691	4.25232	4.30486	4.03838	2.91832	3.74797	3.65308	4.03032	2.9078	3.73706	3.64892
P61205;P84078;Q3U344;A2A6T7;Q8BSL7;P84084	ADP-ribosylation factor 3;ADP-ribosylation factor 1;ADP-ribosylation factor 2;ADP-ribosylation factor 5	Arf3;Arf1;Arf2;Arf5	>sp|P61205|ARF3_MOUSE ADP-ribosylation factor 3 OS=Mus musculus GN=Arf3 PE=2 SV=2;>sp|P84078|ARF1_MOUSE ADP-ribosylation factor 1 OS=Mus musculus GN=Arf1 PE=1 SV=2;>tr|Q3U344|Q3U344_MOUSE ADP-ribosylation factor 3 OS=Mus musculus GN=Arf3 PE=2 SV=1;>tr|A2A6	ARF3_MOUSE	625			-0.216434							5.68926	5.56778	4.61568	4.89223	5.44146	4.57053	5.05331	5.10068	5.9385	5.24942	5.54633	5.5296	4.68926	4.56778	3.61568	3.89223	4.44146	3.57053	4.05331	4.10068	4.9385	4.24942	4.54633	4.5296
Q571E2;Q3THZ3;Q3TT23;Q3TWN7;Q3UCY7;Q9R1Q9;Q3TKX1;B7FAU7;B7FAU3;F6X9J0;F6ZE56	V-type proton ATPase subunit S1	Atp6ap1	>tr|Q571E2|Q571E2_MOUSE MFLJ00383 protein (Fragment) OS=Mus musculus GN=Atp6ap1 PE=2 SV=1;>tr|Q3THZ3|Q3THZ3_MOUSE Putative uncharacterized protein OS=Mus musculus GN=Atp6ap1 PE=2 SV=1;>tr|Q3TT23|Q3TT23_MOUSE Putative uncharacterized protein OS=Mus musculus	Q571E2_MOUSE	140														5.28832	4.57454	4.90738	4.88019	5.4687	4.62858	5.09889	5.10089					4.11224	3.39844	3.73129	3.7041	4.29261	3.45249	3.9228	3.92478
Q1XID4;Q9CYN9	Renin receptor	Atp6ap2	>tr|Q1XID4|Q1XID4_MOUSE Renin/prorenin receptor OS=Mus musculus GN=Atp6ap2 PE=2 SV=2;>sp|Q9CYN9|RENR_MOUSE Renin receptor OS=Mus musculus GN=Atp6ap2 PE=2 SV=2	Q1XID4_MOUSE	681			-0.128551						+									5.5274	4.85542	5.13669	5.10772									4.35131	3.67933	3.9606	3.93162
Q3TGG2;Q7TQH0;Q3TYH7;E9Q5Q0	Ataxin-2-like protein	Atxn2l	>tr|Q3TGG2|Q3TGG2_MOUSE Ataxin-2-like protein OS=Mus musculus GN=Atxn2l PE=2 SV=1;>sp|Q7TQH0|ATX2L_MOUSE Ataxin-2-like protein OS=Mus musculus GN=Atxn2l PE=1 SV=1;>tr|Q3TYH7|Q3TYH7_MOUSE Putative uncharacterized protein OS=Mus musculus GN=Atxn2l PE=2 SV=1;	Q3TGG2_MOUSE	702			-0.822401															5.81006	5.12284	5.42496	5.39271									4.24187	3.55465	3.85677	3.82451
P15535;Q3U478;Q3TJS1;B1AXY5	Beta-1,4-galactosyltransferase 1;Lactose synthase A protein;N-acetyllactosamine synthase;Beta-N-acetylglucosaminylglycopeptide beta-1,4-galactosyltransferase;Beta-N-acetylglucosaminyl-glycolipid beta-1,4-galactosyltransferase;Processed beta-1,4-galactosyltransferase 1	B4galt1	>sp|P15535|B4GT1_MOUSE Beta-1,4-galactosyltransferase 1 OS=Mus musculus GN=B4galt1 PE=2 SV=1;>tr|Q3U478|Q3U478_MOUSE UDP-Gal:betaGlcNAc beta 1,4-galactosyltransferase, polypeptide 1 OS=Mus musculus GN=B4galt1 PE=2 SV=1;>tr|Q3TJS1|Q3TJS1_MOUSE Putative unch	B4GT1_MOUSE	536			0.43189						+	6.66164	5.53419	6.23727	6.40128	5.89334	5.00565	5.44075	5.60749	6.50026	5.45263	6.10298	6.20763	5.3829	4.25544	4.9585	5.12251	4.61458	3.7269	4.162	4.32873	5.22152	4.17389	4.82424	4.92888
A6H663;Q3TAM9;Q9JLV1	BAG family molecular chaperone regulator 3	Bag3	>tr|A6H663|A6H663_MOUSE BCL2-associated athanogene 3 OS=Mus musculus GN=Bag3 PE=2 SV=1;>tr|Q3TAM9|Q3TAM9_MOUSE Putative uncharacterized protein OS=Mus musculus GN=Bag3 PE=2 SV=1;>sp|Q9JLV1|BAG3_MOUSE BAG family molecular chaperone regulator 3 OS=Mus muscul	A6H663_MOUSE	76														5.00017	4.48439	4.39094	4.65253	5.17126	4.40123	4.70858	4.85753					3.45609	2.94031	2.84688	3.10846	3.62719	2.85716	3.1645	3.31347
Q91XV3	Brain acid soluble protein 1	Basp1	>sp|Q91XV3|BASP1_MOUSE Brain acid soluble protein 1 OS=Mus musculus GN=Basp1 PE=1 SV=3	BASP1_MOUSE	854			0.951662											5.07584	4.16664	4.36925	4.90851	5.8431	5.06774	5.17814	5.63265					4.07584	3.16664	3.36925	3.90851	4.8431	4.06774	4.17814	4.63265
Q3TIT7;Q3TJB5;Q3TJP4;Q3TLY3;Q3TXP6;Q61140	Breast cancer anti-estrogen resistance protein 1	Bcar1	>tr|Q3TIT7|Q3TIT7_MOUSE Putative uncharacterized protein OS=Mus musculus GN=Bcar1 PE=2 SV=1;>tr|Q3TJB5|Q3TJB5_MOUSE Putative uncharacterized protein OS=Mus musculus GN=Bcar1 PE=2 SV=1;>tr|Q3TJP4|Q3TJP4_MOUSE Putative uncharacterized protein OS=Mus musculus	Q3TIT7_MOUSE	708																		4.95925	4.06051	4.47769	4.69469									3.3158	2.41706	2.83423	3.05123
P21274;Q3V1I4	Bone morphogenetic protein 2	Bmp2	>sp|P21274|BMP2_MOUSE Bone morphogenetic protein 2 OS=Mus musculus GN=Bmp2 PE=1 SV=3;>tr|Q3V1I4|Q3V1I4_MOUSE Putative uncharacterized protein OS=Mus musculus GN=Bmp2 PE=2 SV=1	BMP2_MOUSE	551									+					5.67666	4.53543	5.263	5.41064	6.00195	4.90604	5.58467	5.73211					4.44621	3.30499	4.03254	4.18018	4.7715	3.6756	4.35422	4.50166
Q99246	Voltage-dependent L-type calcium channel subunit alpha-1D	Cacna1d	>sp|Q99246|CAC1D_MOUSE Voltage-dependent L-type calcium channel subunit alpha-1D OS=Mus musculus GN=Cacna1d PE=1 SV=3	CAC1D_MOUSE	860
P62204;Q9D6P8	Calmodulin;Calmodulin-like protein 3	Calm1;Calml3	>sp|P62204|CALM_MOUSE Calmodulin OS=Mus musculus GN=Calm1 PE=1 SV=2;>sp|Q9D6P8|CALL3_MOUSE Calmodulin-like protein 3 OS=Mus musculus GN=Calml3 PE=2 SV=1	CALM_MOUSE	627	-0.179727									5.84115	5.74683	4.82639	4.83484	5.32422	5.21264	4.32234	4.42817	5.61147	5.32515	4.9464	5.03723	4.88691	4.79259	3.87214	3.8806	4.36999	4.25837	3.3681	3.47392	4.65723	4.3709	3.99216	4.083
P40124;Q3U0U5;Q3UVJ2;Q3TC53;Q3UNQ0	Adenylyl cyclase-associated protein 1;Adenylyl cyclase-associated protein	Cap1	>sp|P40124|CAP1_MOUSE Adenylyl cyclase-associated protein 1 OS=Mus musculus GN=Cap1 PE=1 SV=4;>tr|Q3U0U5|Q3U0U5_MOUSE Adenylyl cyclase-associated protein OS=Mus musculus GN=Cap1 PE=2 SV=1;>tr|Q3UVJ2|Q3UVJ2_MOUSE Adenylyl cyclase-associated protein OS=Mus m	CAP1_MOUSE	586			0.281312															5.45122	4.84086	5.01199	5.0434									4.01986	3.40949	3.58064	3.61202
Q60865;Q3UFZ6	Caprin-1	Caprin1	>sp|Q60865|CAPR1_MOUSE Caprin-1 OS=Mus musculus GN=Caprin1 PE=1 SV=2;>tr|Q3UFZ6|Q3UFZ6_MOUSE Putative uncharacterized protein (Fragment) OS=Mus musculus GN=Caprin1 PE=2 SV=1	CAPR1_MOUSE	788			-0.40154							5.63722	5.47994	4.63831	4.94592	5.32764	4.94147	4.77718	4.81547	5.99575	5.59588	5.56337	5.36175	4.315	4.15773	3.3161	3.6237	4.00544	3.61925	3.45495	3.49325	4.67354	4.27365	4.24115	4.03953
Q3UQJ3		Catsper2	>tr|Q3UQJ3|Q3UQJ3_MOUSE Putative uncharacterized protein OS=Mus musculus GN=Catsper2 PE=2 SV=1	Q3UQJ3_MOUSE	754
A6H6M8;Q810U5;F6UK66;A6X926	Coiled-coil domain-containing protein 50	Ccdc50	>tr|A6H6M8|A6H6M8_MOUSE Coiled-coil domain containing 50 OS=Mus musculus GN=Ccdc50 PE=2 SV=1;>sp|Q810U5|CCD50_MOUSE Coiled-coil domain-containing protein 50 OS=Mus musculus GN=Ccdc50 PE=1 SV=1;>tr|F6UK66|F6UK66_MOUSE Coiled-coil domain-containing protein 5	A6H6M8_MOUSE	77														5.00706	4.39213	4.54309	4.62381	5.35369	4.39203	4.95641	5.04403					3.83099	3.21603	3.367	3.44772	4.17759	3.21595	3.78032	3.86794
P80314;Q3ZBH0;Q542X7	T-complex protein 1 subunit beta	Cct2	>sp|P80314|TCPB_MOUSE T-complex protein 1 subunit beta OS=Mus musculus GN=Cct2 PE=1 SV=4;>sp|Q3ZBH0|TCPB_BOVIN T-complex protein 1 subunit beta OS=Bos taurus GN=CCT2 PE=1 SV=3;>tr|Q542X7|Q542X7_MOUSE Chaperonin subunit 2 (Beta), isoform CRA_a OS=Mus muscul	TCPB_MOUSE	652																		5.48776	5.07679	5.08632	4.82029									3.98261	3.57163	3.58116	3.31515
P80318;Q3U4U6;Q3UJP4;Q3U0I3;E9Q133;F6Q609	T-complex protein 1 subunit gamma	Cct3	>sp|P80318|TCPG_MOUSE T-complex protein 1 subunit gamma OS=Mus musculus GN=Cct3 PE=1 SV=1;>tr|Q3U4U6|Q3U4U6_MOUSE Chaperonin containing Tcp1, subunit 3 (Gamma) OS=Mus musculus GN=Cct3 PE=2 SV=1;>tr|Q3UJP4|Q3UJP4_MOUSE Putative uncharacterized protein OS=Mu	TCPG_MOUSE	340			-0.853762							6.23348	6.22355	4.30207	4.27082					5.72933	4.93089	5.44376	5.23825	4.72832	4.71839	2.79691	2.76567					4.22417	3.42575	3.93862	3.73311
P80315;Q3TII0;Q3UJZ8;Q564F4;G5E839	T-complex protein 1 subunit delta	Cct4	>sp|P80315|TCPD_MOUSE T-complex protein 1 subunit delta OS=Mus musculus GN=Cct4 PE=1 SV=3;>tr|Q3TII0|Q3TII0_MOUSE T-complex protein 1 subunit delta OS=Mus musculus GN=Cct4 PE=2 SV=1;>tr|Q3UJZ8|Q3UJZ8_MOUSE T-complex protein 1 subunit delta OS=Mus musculus	TCPD_MOUSE	448																		5.12571	4.61002	4.75302	4.55874									3.6072	3.09153	3.23449	3.04025
E9QPA6;P80317;Q3TI05;Q3TI62;Q3TIX8;Q3TW97;Q52KG9;Q8VEI1	T-complex protein 1 subunit zeta	Cct6a	>tr|E9QPA6|E9QPA6_MOUSE T-complex protein 1 subunit zeta OS=Mus musculus GN=Cct6a PE=3 SV=1;>sp|P80317|TCPZ_MOUSE T-complex protein 1 subunit zeta OS=Mus musculus GN=Cct6a PE=1 SV=3;>tr|Q3TI05|Q3TI05_MOUSE Chaperonin containing Tcp1, subunit 6a (Zeta) OS=M	E9QPA6_MOUSE	363			-0.936801											5.518	5.05618	5.11374	4.93383	6.5132	5.38938	5.91755	6.33999					4.15628	3.69446	3.752	3.57209	5.15146	4.02768	4.55582	4.97825
Q6A0F1;P42932;Q3UKQ2;Q3UL22;Q9WVS5;Q9CS06;Q8BVY8;H3BL49;Q9CRW7;H3BJB6	T-complex protein 1 subunit theta	Cct8	>tr|Q6A0F1|Q6A0F1_MOUSE MKIAA0002 protein (Fragment) OS=Mus musculus GN=Cct8 PE=2 SV=1;>sp|P42932|TCPQ_MOUSE T-complex protein 1 subunit theta OS=Mus musculus GN=Cct8 PE=1 SV=3;>tr|Q3UKQ2|Q3UKQ2_MOUSE Putative uncharacterized protein OS=Mus musculus GN=Cct	Q6A0F1_MOUSE	589			-0.841921															5.71098	5.13884	5.34171	5.19512									4.15467	3.58252	3.78541	3.63882
Q61081	Hsp90 co-chaperone Cdc37	Cdc37	>sp|Q61081|CDC37_MOUSE Hsp90 co-chaperone Cdc37 OS=Mus musculus GN=Cdc37 PE=2 SV=1	CDC37_MOUSE	790			-0.548185							5.50844	4.82941	5.13897	5.06893	5.52843	4.83065	5.16244	5.09534	6.25329	5.4325	5.95732	5.78864	4.30432	3.62529	3.93485	3.86483	4.3243	3.62653	3.95833	3.89121	5.04918	4.22837	4.7532	4.58452
P15116;Q3UIC2;Q8BSI9;D3YYT0	Cadherin-2	Cdh2	>sp|P15116|CADH2_MOUSE Cadherin-2 OS=Mus musculus GN=Cdh2 PE=1 SV=2;>tr|Q3UIC2|Q3UIC2_MOUSE Putative uncharacterized protein OS=Mus musculus GN=Cdh2 PE=2 SV=1;>tr|Q8BSI9|Q8BSI9_MOUSE Putative uncharacterized protein OS=Mus musculus GN=Cdh2 PE=2 SV=1;>tr|D3	CADH2_MOUSE	535			0.949348						+	6.08386	5.34169	5.38012	5.87701	5.96888	4.99267	5.36468	5.77883	6.62356	5.73296	6.11734	6.37146	4.51565	3.77348	3.81191	4.30882	4.40068	3.42447	3.79649	4.21064	5.05534	4.16477	4.54914	4.80325
P10287;Q8BRE1;Q80VY6	Cadherin-3	Cdh3	>sp|P10287|CADH3_MOUSE Cadherin-3 OS=Mus musculus GN=Cdh3 PE=2 SV=2;>tr|Q8BRE1|Q8BRE1_MOUSE Cadherin 3, isoform CRA_a OS=Mus musculus GN=Cdh3 PE=2 SV=1;>tr|Q80VY6|Q80VY6_MOUSE Cdh3 protein (Fragment) OS=Mus musculus GN=Cdh3 PE=2 SV=1	CADH3_MOUSE	518			0.510557						+									5.86129	4.90685	5.42477	5.57975									4.3298	3.37537	3.89328	4.04829
Q3TIP8;Q542F1;Q9Z1Q5	Chloride intracellular channel protein 1	Clic1	>tr|Q3TIP8|Q3TIP8_MOUSE Putative uncharacterized protein OS=Mus musculus GN=Clic1 PE=2 SV=1;>tr|Q542F1|Q542F1_MOUSE Chloride intracellular channel 1, isoform CRA_c OS=Mus musculus GN=Clic1 PE=2 SV=1;>sp|Q9Z1Q5|CLIC1_MOUSE Chloride intracellular channel pro	Q3TIP8_MOUSE	706			0.493647											5.63582	4.97205	5.13472	5.30578	5.86012	5.08365	5.35704	5.57504					4.4317	3.76793	3.9306	4.10164	4.656	3.87951	4.1529	4.37092
Q923F1;Q61189;P97506	Methylosome subunit pICln	Clns1a	>tr|Q923F1|Q923F1_MOUSE Chloride channel, nucleotide-sensitive, 1A OS=Mus musculus GN=Clns1a PE=2 SV=1;>sp|Q61189|ICLN_MOUSE Methylosome subunit pICln OS=Mus musculus GN=Clns1a PE=1 SV=1;>tr|P97506|P97506_MOUSE Chloride channel regulator (Fragment) OS=Mus	Q923F1_MOUSE	793																		5.44812	4.50757	5.12934	5.05591									4.49386	3.55332	4.17511	4.10168
Q9JLL0	Cysteine-rich motor neuron 1 protein	Crim1	>sp|Q9JLL0|CRIM1_MOUSE Cysteine-rich motor neuron 1 protein OS=Mus musculus GN=Crim1 PE=2 SV=2	CRIM1_MOUSE	882			0.10044						+	5.59284	4.39527	5.15785	5.34817	5.64862	4.43444	5.20369	5.41201	6.20118	5.12551	5.81661	5.90318	3.90265	2.70509	3.46765	3.65796	3.95843	2.74425	3.5135	3.72182	4.511	3.43532	4.12642	4.21299
Q9JKB3;Q61478;Q68G78;Q64369	DNA-binding protein A	Csda	>sp|Q9JKB3|DBPA_MOUSE DNA-binding protein A OS=Mus musculus GN=Csda PE=1 SV=2;>tr|Q61478|Q61478_MOUSE DbpA murine homologue OS=Mus musculus GN=Csda PE=2 SV=1;>tr|Q68G78|Q68G78_MOUSE Csda protein OS=Mus musculus GN=Csda PE=2 SV=1;>tr|Q64369|Q64369_MOUSE Y-b	DBPA_MOUSE	796																		5.16477		5.16477										4.0508		4.0508
P07141;Q3TDK0;Q3TLQ6;Q3U4F9;D3Z090	Macrophage colony-stimulating factor 1;Processed macrophage colony-stimulating factor 1	Csf1	>sp|P07141|CSF1_MOUSE Macrophage colony-stimulating factor 1 OS=Mus musculus GN=Csf1 PE=1 SV=2;>tr|Q3TDK0|Q3TDK0_MOUSE Putative uncharacterized protein OS=Mus musculus GN=Csf1 PE=2 SV=1;>tr|Q3TLQ6|Q3TLQ6_MOUSE Putative uncharacterized protein OS=Mus muscul	CSF1_MOUSE	285									+	5.39222	4.38176	4.94378	5.12963					5.60295	4.48054	5.25857	5.27694	3.96086	2.95041	3.51242	3.69827					4.17158	3.04918	3.82721	3.84559
B3V097;B3V099;Q8BIQ5;A2AEK1;Q8C7E9;A2AEJ8	Cleavage stimulation factor subunit 2;Cleavage stimulation factor subunit 2 tau variant	Cstf2;Cstf2t	>tr|B3V097|B3V097_MOUSE BetaCstF-64 variant 3 OS=Mus musculus GN=Cstf2 PE=2 SV=1;>tr|B3V099|B3V099_MOUSE BetaCstF-64 variant 1 OS=Mus musculus GN=Cstf2 PE=2 SV=1;>sp|Q8BIQ5|CSTF2_MOUSE Cleavage stimulation factor subunit 2 OS=Mus musculus GN=Cstf2 PE=1 SV=	B3V097_MOUSE	24																		5.37842	4.46135	5.12238	4.88946									3.96345	3.04638	3.70742	3.47448
F1MM34;P26231;Q3MHM6;Q3TGQ3;Q545R0;Q6NV50	Catenin alpha-1	Ctnna1	>tr|F1MM34|F1MM34_BOVIN Catenin alpha-1 OS=Bos taurus GN=CTNNA1 PE=4 SV=2;>sp|P26231|CTNA1_MOUSE Catenin alpha-1 OS=Mus musculus GN=Ctnna1 PE=1 SV=1;>sp|Q3MHM6|CTNA1_BOVIN Catenin alpha-1 OS=Bos taurus GN=CTNNA1 PE=2 SV=1;>tr|Q3TGQ3|Q3TGQ3_MOUSE Putative u	CTNA1_MOUSE	377			0.45628															5.89904	5.52255	5.27951	5.43003									4.22693	3.85044	3.6074	3.75792
Q02248;Q0VCX4;Q3UZT7;E9Q6A9;D3YUH4	Catenin beta-1	Ctnnb1	>sp|Q02248|CTNB1_MOUSE Catenin beta-1 OS=Mus musculus GN=Ctnnb1 PE=1 SV=1;>sp|Q0VCX4|CTNB1_BOVIN Catenin beta-1 OS=Bos taurus GN=CTNNB1 PE=1 SV=1;>tr|Q3UZT7|Q3UZT7_MOUSE Putative uncharacterized protein OS=Mus musculus GN=Ctnnb1 PE=2 SV=1;>tr|E9Q6A9|E9Q6A9	CTNB1_MOUSE	671	1.95349								+	6.01649	5.52732	5.03747	5.773									4.39324	3.90407	3.41424	4.14974
G3X8T3;P16675;Q544R6;Q9D2D1;A2A5J9	Lysosomal protective protein;Lysosomal protective protein 32 kDa chain;Lysosomal protective protein 20 kDa chain	Ctsa	>tr|G3X8T3|G3X8T3_MOUSE Lysosomal protective protein OS=Mus musculus GN=Ctsa PE=4 SV=1;>sp|P16675|PPGB_MOUSE Lysosomal protective protein OS=Mus musculus GN=Ctsa PE=1 SV=1;>tr|Q544R6|Q544R6_MOUSE Cathepsin A OS=Mus musculus GN=Ctsa PE=2 SV=1;>tr|Q9D2D1|Q9D	G3X8T3_MOUSE	445									+					5.42103	4.26811	4.9293	5.20447	5.50825	4.31207	5.16143	5.19524					4.09882	2.94588	3.60708	3.88226	4.18602	2.98986	3.83921	3.87301
P10605;Q3TC17;Q3TVS6;Q6LAF6	Cathepsin B;Cathepsin B light chain;Cathepsin B heavy chain	Ctsb	>sp|P10605|CATB_MOUSE Cathepsin B OS=Mus musculus GN=Ctsb PE=1 SV=2;>tr|Q3TC17|Q3TC17_MOUSE Putative uncharacterized protein OS=Mus musculus GN=Ctsb PE=2 SV=1;>tr|Q3TVS6|Q3TVS6_MOUSE Putative uncharacterized protein OS=Mus musculus GN=Ctsb PE=2 SV=1;>tr|Q6	CATB_MOUSE	521		0.330558							+					5.88448	5.6752	5.11902	5.20831	5.46162	5.26385	4.64836	4.78809					4.60573	4.39644	3.84027	3.92955	4.18287	3.98509	3.36961	3.50934
P97821;Q3TIF1;Q3UAF5;Q3UBY5;Q8BQL3;Q9DCV1;Q3U9B7;D3Z220	Dipeptidyl peptidase 1;Dipeptidyl peptidase 1 exclusion domain chain;Dipeptidyl peptidase 1 heavy chain;Dipeptidyl peptidase 1 light chain	Ctsc	>sp|P97821|CATC_MOUSE Dipeptidyl peptidase 1 OS=Mus musculus GN=Ctsc PE=2 SV=1;>tr|Q3TIF1|Q3TIF1_MOUSE Putative uncharacterized protein OS=Mus musculus GN=Ctsc PE=2 SV=1;>tr|Q3UAF5|Q3UAF5_MOUSE Putative uncharacterized protein OS=Mus musculus GN=Ctsc PE=2	CATC_MOUSE	290									+	5.38367	4.58048	4.55594	5.22502					5.32298	4.40171	4.72561	5.12054	4.08264	3.27946	3.25491	3.92399					4.02193	3.10068	3.42459	3.8195
Q8C243;P18242;Q3TIR0;Q3TJN3;Q3TWD0;Q3TWR6;Q3TXL5;Q3U651;Q3U7P0;Q3UAQ1;Q3UCD9;Q3UCW4;Q3U7I9;Q3U8W5;Q3UC89;Q3TWL1;F6Y6L6;F8WIR1;Q8VCK2	Cathepsin D	Ctsd	>tr|Q8C243|Q8C243_MOUSE Putative uncharacterized protein OS=Mus musculus GN=Ctsd PE=2 SV=1;>sp|P18242|CATD_MOUSE Cathepsin D OS=Mus musculus GN=Ctsd PE=1 SV=1;>tr|Q3TIR0|Q3TIR0_MOUSE Putative uncharacterized protein OS=Mus musculus GN=Ctsd PE=2 SV=1;>tr|Q3	Q8C243_MOUSE	543			0.0694272						+					5.96418	4.95842	5.59021	5.64417	6.22412	4.90602	5.87666	5.92538					4.70891	3.70315	4.33494	4.3889	4.96886	3.65074	4.62138	4.67011
Q5U5W9;A2RTH0;P12850	Growth-regulated alpha protein;KC(5-72)	Cxcl1	>tr|Q5U5W9|Q5U5W9_MOUSE Cxcl1 protein (Fragment) OS=Mus musculus GN=Cxcl1 PE=2 SV=1;>tr|A2RTH0|A2RTH0_MOUSE Chemokine (C-X-C motif) ligand 1 OS=Mus musculus GN=Cxcl1 PE=4 SV=1;>sp|P12850|GROA_MOUSE Growth-regulated alpha protein OS=Mus musculus GN=Cxcl1 PE	Q5U5W9_MOUSE	60									+	5.98156	5.05846	5.51487	5.7133									5.20341	4.28033	4.73672	4.93514
P17515;Q3UCV1;Q548V9;Q3UK71;D3YW23;Q3UAS6;Q3U6X5	C-X-C motif chemokine 10	Cxcl10	>sp|P17515|CXL10_MOUSE C-X-C motif chemokine 10 OS=Mus musculus GN=Cxcl10 PE=1 SV=1;>tr|Q3UCV1|Q3UCV1_MOUSE Putative uncharacterized protein OS=Mus musculus GN=Cxcl10 PE=2 SV=1;>tr|Q548V9|Q548V9_MOUSE Chemokine (C-X-C motif) ligand 10 OS=Mus musculus GN=Cx	CXL10_MOUSE	271	2.23922								+	6.4722	5.26401	5.61722	6.37446	5.39108	4.24927	4.64616	5.26494					5.77324	4.56504	4.91825	5.67548	4.69211	3.55029	3.94719	4.56597
P97406;Q3TTS2;Q8BU01;Q8R067;Q91UZ6		D17H6S56E-5	>tr|P97406|P97406_MOUSE Proviral envelope protein OS=Mus musculus GN=D17H6S56E-5 PE=2 SV=1;>tr|Q3TTS2|Q3TTS2_MOUSE Putative uncharacterized protein OS=Mus musculus GN=D17H6S56E-5 PE=2 SV=1;>tr|Q8BU01|Q8BU01_MOUSE Putative uncharacterized protein OS=Mus mus	P97406_MOUSE	659														5.3095	4.43287	4.98425	4.90529	5.78907	4.84839	5.49521	5.36545					3.92929	3.05266	3.60404	3.52508	4.40885	3.46817	4.11501	3.98524
Q9CWS0;Q3UF01;D3YU15	N(G),N(G)-dimethylarginine dimethylaminohydrolase 1	Ddah1	>sp|Q9CWS0|DDAH1_MOUSE N(G),N(G)-dimethylarginine dimethylaminohydrolase 1 OS=Mus musculus GN=Ddah1 PE=1 SV=3;>tr|Q3UF01|Q3UF01_MOUSE Putative uncharacterized protein (Fragment) OS=Mus musculus GN=Ddah1 PE=2 SV=1;>tr|D3YU15|D3YU15_MOUSE Dimethylarginine di	DDAH1_MOUSE	264																		5.14897	4.58571	4.79236	4.60644									3.91853	3.35526	3.56191	3.37597
Q99LD8	N(G),N(G)-dimethylarginine dimethylaminohydrolase 2	Ddah2	>sp|Q99LD8|DDAH2_MOUSE N(G),N(G)-dimethylarginine dimethylaminohydrolase 2 OS=Mus musculus GN=Ddah2 PE=1 SV=1	DDAH2_MOUSE	862			0.473839											5.55462	5.14765	5.00591	5.06726	5.83818	5.16295	5.35278	5.50256					4.32418	3.91719	3.77545	3.83682	4.60773	3.93251	4.12231	4.27212
Q3V0Z8;Q5U222;A1L333;Q8BTS0;Q61656;Q3UXW3	Probable ATP-dependent RNA helicase DDX5	Ddx5	>tr|Q3V0Z8|Q3V0Z8_MOUSE Putative uncharacterized protein (Fragment) OS=Mus musculus GN=Ddx5 PE=2 SV=1;>tr|Q5U222|Q5U222_MOUSE Ddx5 protein (Fragment) OS=Mus musculus GN=Ddx5 PE=2 SV=1;>tr|A1L333|A1L333_MOUSE DEAD (Asp-Glu-Ala-Asp) box polypeptide 5 OS=Mus	Q3V0Z8_MOUSE	5			-0.431365							5.56983	4.85819	4.94096	5.32625	5.16679	4.61336	4.60947	4.81342	5.7458	5.10724	5.38694	5.26757	4.03834	3.3267	3.40949	3.79477	3.6353	3.08189	3.07799	3.28194	4.21431	3.57576	3.85546	3.73609
O54908	Dickkopf-related protein 1	Dkk1	>sp|O54908|DKK1_MOUSE Dickkopf-related protein 1 OS=Mus musculus GN=Dkk1 PE=1 SV=2	DKK1_MOUSE	474									+	5.73764	4.82064	5.21846	5.49834	5.96779	4.99432	5.60513	5.6304	5.70277	4.70391	5.15612	5.49215	4.62369	3.7067	4.10452	4.38439	4.85384	3.88037	4.49118	4.51646	4.58883	3.58997	4.04218	4.3782
Q9QUN9	Dickkopf-related protein 3	Dkk3	>sp|Q9QUN9|DKK3_MOUSE Dickkopf-related protein 3 OS=Mus musculus GN=Dkk3 PE=1 SV=1	DKK3_MOUSE	883			0.595313						+					5.28641	5.01833	4.66379	4.63304	5.61604	4.96797	5.13704	5.26269					4.05595	3.78789	3.43334	3.40259	4.38559	3.73752	3.9066	4.03222
Q3TIT6;Q3TU79;Q9QYJ3;Q3TYL7	DnaJ homolog subfamily B member 1	Dnajb1	>tr|Q3TIT6|Q3TIT6_MOUSE Putative uncharacterized protein OS=Mus musculus GN=Dnajb1 PE=2 SV=1;>tr|Q3TU79|Q3TU79_MOUSE DnaJ (Hsp40) homolog, subfamily B, member 1 OS=Mus musculus GN=Dnajb1 PE=2 SV=1;>sp|Q9QYJ3|DNJB1_MOUSE DnaJ homolog subfamily B member 1 OS	Q3TIT6_MOUSE	707			-0.0716183							4.74498			4.74498					5.69359	4.84404	5.29008	5.3598	3.48971			3.48971					4.4383	3.58876	4.03483	4.10452
Q8K1M6;Q3U4P3;E9PUD2	Dynamin-1-like protein	Dnm1l	>sp|Q8K1M6|DNM1L_MOUSE Dynamin-1-like protein OS=Mus musculus GN=Dnm1l PE=1 SV=2;>tr|Q3U4P3|Q3U4P3_MOUSE Putative uncharacterized protein (Fragment) OS=Mus musculus GN=Dnm1l PE=2 SV=1;>tr|E9PUD2|E9PUD2_MOUSE Dynamin-1-like protein OS=Mus musculus GN=Dnm1l	DNM1L_MOUSE	324										5.29068	5.15854	4.43159	4.38417									3.58312	3.45097	2.72401	2.67661
Q9CQ43;Q9JJ44;Q8VCG1		Dut	>tr|Q9CQ43|Q9CQ43_MOUSE Deoxyuridine triphosphatase OS=Mus musculus GN=Dut PE=2 SV=1;>tr|Q9JJ44|Q9JJ44_MOUSE DUTPase OS=Mus musculus GN=Dut PE=2 SV=1;>tr|Q8VCG1|Q8VCG1_MOUSE Deoxyuridine triphosphatase OS=Mus musculus GN=Dut PE=2 SV=1	Q9CQ43_MOUSE	867																		5.40893	5.03467	5.03619	4.59558									4.40893	4.03467	4.03619	3.59558
F8WI14;Q3TXB7;Q3TDX7;Q61508;Q9QX30;B7ZNR0;Q9Z2R8	Extracellular matrix protein 1	Ecm1	>tr|F8WI14|F8WI14_MOUSE Extracellular matrix protein 1 OS=Mus musculus GN=Ecm1 PE=4 SV=1;>tr|Q3TXB7|Q3TXB7_MOUSE Putative uncharacterized protein OS=Mus musculus GN=Ecm1 PE=2 SV=1;>tr|Q3TDX7|Q3TDX7_MOUSE Extracellular matrix protein 1 OS=Mus musculus GN=Ec	F8WI14_MOUSE	423			0.687956						+	5.08828	4.02226	4.56967	4.87444					6.08012	5.65674	5.45214	5.66807	3.59693	2.53089	3.07831	3.38308					4.58874	4.16539	3.96078	4.1767
Q3KP88;Q8BX35;Q8BJS6	Tumor necrosis factor receptor superfamily member 27	Eda2r	>tr|Q3KP88|Q3KP88_MOUSE Ectodysplasin A2 isoform receptor OS=Mus musculus GN=Eda2r PE=2 SV=1;>sp|Q8BX35|TNR27_MOUSE Tumor necrosis factor receptor superfamily member 27 OS=Mus musculus GN=Eda2r PE=2 SV=1;>tr|Q8BJS6|Q8BJS6_MOUSE Putative uncharacterized pro	Q3KP88_MOUSE	696			-0.0974092							5.59304	4.41466	5.17771	5.33292	4.93603	4.12587	4.54611	4.57722	6.191	5.20599	5.83992	5.8451	4.38892	3.21053	3.97359	4.12879	3.7319	2.92175	3.34199	3.3731	4.98688	4.00186	4.63581	4.64098
O70251	Elongation factor 1-beta	Eef1b	>sp|O70251|EF1B_MOUSE Elongation factor 1-beta OS=Mus musculus GN=Eef1b PE=1 SV=5	EF1B_MOUSE	477																		5.47914	4.99891	5.05903	4.93993									4.39995	3.91973	3.97986	3.86075
Q6ZWX6;Q9CV24	Eukaryotic translation initiation factor 2 subunit 1	Eif2s1	>sp|Q6ZWX6|IF2A_MOUSE Eukaryotic translation initiation factor 2 subunit 1 OS=Mus musculus GN=Eif2s1 PE=1 SV=3;>tr|Q9CV24|Q9CV24_MOUSE Putative uncharacterized protein (Fragment) OS=Mus musculus GN=Eif2s1 PE=2 SV=1	IF2A_MOUSE	821														5.14755	4.62943	4.68262	4.69639	5.52638	4.82023	5.13104	5.12937					3.80513	3.28702	3.34021	3.35397	4.18395	3.47782	3.78862	3.78694
P10630;Q3SZ65;Q52KC1;P60843;Q3SZ54;Q3TFG3;Q3TGK7;Q3UXC2;Q5F2A7;Q4FZL1;Q3TLL6;Q8BTU6;Q78WR5;Q3TSJ4;E9Q561;Q3U8I0	Eukaryotic initiation factor 4A-II;Eukaryotic initiation factor 4A-I	Eif4a2;Eif4a1	>sp|P10630|IF4A2_MOUSE Eukaryotic initiation factor 4A-II OS=Mus musculus GN=Eif4a2 PE=2 SV=2;>sp|Q3SZ65|IF4A2_BOVIN Eukaryotic initiation factor 4A-II OS=Bos taurus GN=EIF4A2 PE=2 SV=1;>tr|Q52KC1|Q52KC1_MOUSE Eukaryotic translation initiation factor 4A2 O	IF4A2_MOUSE	522										6.1123	6.06062	5.01077	4.6313					5.2443	4.91413	4.76673	4.54419	4.75057	4.69889	3.64905	3.26956					3.88258	3.5524	3.405	3.18247
G3UW85;P84089;Q4FZH7	Enhancer of rudimentary homolog	Erh	>tr|G3UW85|G3UW85_MOUSE Enhancer of rudimentary homolog OS=Mus musculus GN=Erh PE=4 SV=1;>sp|P84089|ERH_MOUSE Enhancer of rudimentary homolog OS=Mus musculus GN=Erh PE=1 SV=1;>tr|Q4FZH7|Q4FZH7_MOUSE Enhancer of rudimentary homolog OS=Mus musculus GN=Erh PE	G3UW85_MOUSE	436										5.4952	5.16894	4.86581	4.96275	5.39143	4.93104	4.91768	4.8934	5.60941	4.81127	5.33355	5.10216	4.71704	4.39078	4.08767	4.18461	4.61328	4.15287	4.13953	4.11524	4.83126	4.03314	4.5554	4.32401
Q5SUS9;Q6NVA3;Q3UI30;Q61545;Q5SUT0;Q9CRS5	RNA-binding protein EWS	Ewsr1	>tr|Q5SUS9|Q5SUS9_MOUSE Ewing sarcoma breakpoint region 1 OS=Mus musculus GN=Ewsr1 PE=2 SV=1;>tr|Q6NVA3|Q6NVA3_MOUSE Ewing sarcoma breakpoint region 1 OS=Mus musculus GN=Ewsr1 PE=2 SV=1;>tr|Q3UI30|Q3UI30_MOUSE Putative uncharacterized protein OS=Mus muscul	Q5SUS9_MOUSE	749										5.29653	5.0569	4.57032	4.66985	5.1285	4.92653	4.32247	4.46205	5.36708	5.03125	4.88397	4.68867	4.06606	3.82645	3.33987	3.4394	3.89803	3.69609	3.09202	3.2316	4.13663	3.80081	3.65352	3.45823
O88783	Coagulation factor V;Coagulation factor V heavy chain;Coagulation factor V light chain	F5	>sp|O88783|FA5_MOUSE Coagulation factor V OS=Mus musculus GN=F5 PE=1 SV=1	FA5_MOUSE	486									+									5.36689	4.42172	5.24165	4.50386									3.38917	2.444	3.26392	2.52613
Q6NSU0;G5E911;Q91VU0;G3X9I1;E9Q0W5;E9Q6F0	Protein FAM3C	Fam3c	>tr|Q6NSU0|Q6NSU0_MOUSE Fam3c protein (Fragment) OS=Mus musculus GN=Fam3c PE=2 SV=1;>tr|G5E911|G5E911_MOUSE DNA segment, Chr 6, Wayne State University 176, expressed, isoform CRA_f OS=Mus musculus GN=Fam3c PE=4 SV=1;>sp|Q91VU0|FAM3C_MOUSE Protein FAM3C OS=	Q6NSU0_MOUSE	338			0.860208							5.19324	5.19324			6.16355	4.70487	4.80746	6.12791	5.95174	5.60485	5.2104	5.5184	3.89219	3.89219			4.86252	3.40384	3.50642	4.82687	4.65071	4.30382	3.90938	4.21738
A2AT05;P26883;Q3ULN5;Q1JUQ6;Q1JUQ8;Q1JUQ7	Peptidyl-prolyl cis-trans isomerase;Peptidyl-prolyl cis-trans isomerase FKBP1A	Fkbp1a	>tr|A2AT05|A2AT05_MOUSE Peptidyl-prolyl cis-trans isomerase OS=Mus musculus GN=Fkbp1a PE=4 SV=1;>sp|P26883|FKB1A_MOUSE Peptidyl-prolyl cis-trans isomerase FKBP1A OS=Mus musculus GN=Fkbp1a PE=1 SV=2;>tr|Q3ULN5|Q3ULN5_MOUSE Peptidyl-prolyl cis-trans isomeras	A2AT05_MOUSE	41	0.429									6.55757	6.42822	5.50142	5.78732	6.24247	5.87399	5.5969	5.78127	6.49339	5.97447	5.99769	6.07074	6.08045	5.95109	5.02428	5.3102	5.76536	5.39686	5.11978	5.30415	6.01628	5.49736	5.52056	5.59362
P30416;F6S2D5	Peptidyl-prolyl cis-trans isomerase FKBP4;Peptidyl-prolyl cis-trans isomerase FKBP4, N-terminally processed;Peptidyl-prolyl cis-trans isomerase	Fkbp4	>sp|P30416|FKBP4_MOUSE Peptidyl-prolyl cis-trans isomerase FKBP4 OS=Mus musculus GN=Fkbp4 PE=1 SV=5;>tr|F6S2D5|F6S2D5_MOUSE Peptidyl-prolyl cis-trans isomerase (Fragment) OS=Mus musculus GN=Fkbp4 PE=4 SV=1	FKBP4_MOUSE	570			-0.728885											5.19808	4.79426	4.64018	4.71474	6.02272	5.46882	5.67893	5.45013					3.70671	3.30289	3.14882	3.22337	4.53135	3.97745	4.18758	3.95876
P09528	Ferritin heavy chain	Fth1	>sp|P09528|FRIH_MOUSE Ferritin heavy chain OS=Mus musculus GN=Fth1 PE=1 SV=2	FRIH_MOUSE	516			-1.20633											6.04183	5.08019	5.81701	5.51144	6.25864	5.26064	6.05626	5.69326					5.00043	4.03878	4.77562	4.47004	5.21725	4.21924	5.01486	4.65187
P56959;Q3UK30;Q3USY4;Q564D0;Q8CFQ9;G3UXT7;Q8BQ46;Q3TLE4;F6QCI0;Q5SSG6	RNA-binding protein FUS	Fus;Taf15	>sp|P56959|FUS_MOUSE RNA-binding protein FUS OS=Mus musculus GN=Fus PE=2 SV=1;>tr|Q3UK30|Q3UK30_MOUSE Putative uncharacterized protein OS=Mus musculus GN=Fus PE=2 SV=1;>tr|Q3USY4|Q3USY4_MOUSE Putative uncharacterized protein OS=Mus musculus GN=Fus PE=2 SV=	FUS_MOUSE	616			-0.615309											5.80334	4.69317	5.4637	5.47075	6.39277	5.69271	6.0569	5.92297					4.6894	3.57923	4.34974	4.35679	5.27882	4.57877	4.94298	4.80903
O08912;Q3UFE4	Polypeptide N-acetylgalactosaminyltransferase 1;Polypeptide N-acetylgalactosaminyltransferase 1 soluble form	Galnt1	>sp|O08912|GALT1_MOUSE Polypeptide N-acetylgalactosaminyltransferase 1 OS=Mus musculus GN=Galnt1 PE=1 SV=1;>tr|Q3UFE4|Q3UFE4_MOUSE Putative uncharacterized protein (Fragment) OS=Mus musculus GN=Galnt1 PE=2 SV=1	GALT1_MOUSE	463									+	6.51512	6.49154	4.83845	5.01741					5.10072	4.03739	4.76978	4.75087	5.05273	5.02914	3.37605	3.55501					3.63832	2.57497	3.30737	3.28847
A2AII0;P43028	Growth/differentiation factor 6	Gdf6	>tr|A2AII0|A2AII0_MOUSE Growth differentiation factor 6 OS=Mus musculus GN=Gdf6 PE=2 SV=1;>sp|P43028|GDF6_MOUSE Growth/differentiation factor 6 OS=Mus musculus GN=Gdf6 PE=2 SV=2	A2AII0_MOUSE	30									+	6.00813	4.99957	5.49194	5.7843					5.29491	4.49441	4.71111	5.05907	4.6859	3.67735	4.1697	4.46208					3.97269	3.17219	3.38888	3.73683
Q3TIY6;Q3UPA3;Q3UC72;Q3UUX9;Q61598	Rab GDP dissociation inhibitor beta	Gdi2	>tr|Q3TIY6|Q3TIY6_MOUSE Putative uncharacterized protein OS=Mus musculus GN=Gdi2 PE=2 SV=1;>tr|Q3UPA3|Q3UPA3_MOUSE Putative uncharacterized protein (Fragment) OS=Mus musculus GN=Gdi2 PE=2 SV=1;>tr|Q3UC72|Q3UC72_MOUSE Putative uncharacterized protein (Fragm	Q3TIY6_MOUSE	709			0.178619							5.93723	5.75494	4.48847	5.42465					5.50989	5.28829	4.68671	4.9068	4.49007	4.30777	3.04131	3.97749					4.06273	3.84113	3.23955	3.45965
Q53WR6;Q61543;F8WHM5	Golgi apparatus protein 1	Glg1	>tr|Q53WR6|Q53WR6_MOUSE E-selectin ligand 1 OS=Mus musculus GN=Glg1 PE=2 SV=1;>sp|Q61543|GSLG1_MOUSE Golgi apparatus protein 1 OS=Mus musculus GN=Glg1 PE=1 SV=1;>tr|F8WHM5|F8WHM5_MOUSE Golgi apparatus protein 1 (Fragment) OS=Mus musculus GN=Glg1 PE=4 SV=1	Q53WR6_MOUSE	421			-0.274512						+									5.50267	4.85824	5.10092	5.07871									3.72452	3.08009	3.32278	3.30055
A2BI73		Gm14459	>tr|A2BI73|A2BI73_MOUSE Novel synovial sarcoma, X member B family member OS=Mus musculus GN=Gm14459 PE=4 SV=1	A2BI73_MOUSE	49	0.306962									6.15494	5.48831	5.70672	5.78665					5.55127	4.67001	5.20426	5.17327	5.20069	4.53408	4.75247	4.83241					4.59703	3.71577	4.25003	4.21901
E9PZF0;Q01768;Q5NC82;B0LAA8;Q8R4B4;P15532;Q5NC81;Q5NC80	Nucleoside diphosphate kinase;Nucleoside diphosphate kinase B;Nucleoside diphosphate kinase A	Gm20390;Nme2;Dscaml1;Nme1	>tr|E9PZF0|E9PZF0_MOUSE Nucleoside diphosphate kinase OS=Mus musculus GN=Gm20390 PE=3 SV=1;>sp|Q01768|NDKB_MOUSE Nucleoside diphosphate kinase B OS=Mus musculus GN=Nme2 PE=1 SV=1;>tr|Q5NC82|Q5NC82_MOUSE Nucleoside diphosphate kinase OS=Mus musculus GN=Nme2	E9PZF0_MOUSE	92										5.91511	5.69042	5.18387	5.25406					5.856	5.34209	5.4624	5.318	4.63636	4.41167	3.90513	3.97531					4.57724	4.06333	4.18364	4.03926
Q3UNC9;P61025	Cyclin-dependent kinases regulatory subunit 1	Gm6531;Cks1b	>tr|Q3UNC9|Q3UNC9_MOUSE MCG132387 OS=Mus musculus GN=Gm6531 PE=2 SV=1;>sp|P61025|CKS1_MOUSE Cyclin-dependent kinases regulatory subunit 1 OS=Mus musculus GN=Cks1b PE=2 SV=1	Q3UNC9_MOUSE	624										5.45722		5.06659	5.23042									4.67906		4.28843	4.45228
A2A852;B9EI85;P02301;P68433;P84228;P84244;A1L0V4;F8WI35;A1L0U3;E0CZ27	Histone H3;Histone H3.3C;Histone H3.1;Histone H3.2;Histone H3.3	H3f3a;Hist2h3b;H3f3c;Hist1h3a;Hist1h3b;Hist1h3i;Hist1h3e	>tr|A2A852|A2A852_MOUSE Histone H3 OS=Mus musculus GN=H3f3a PE=3 SV=1;>tr|B9EI85|B9EI85_MOUSE Histone H3 OS=Mus musculus GN=Hist2h3b PE=2 SV=1;>sp|P02301|H3C_MOUSE Histone H3.3C OS=Mus musculus GN=H3f3c PE=1 SV=3;>sp|P68433|H31_MOUSE Histone H3.1 OS=Mus mu	A2A852_MOUSE	4														6.15612	6.04466	5.273	5.1358	6.27351	6.10178	5.59833	5.33566					5.55405	5.44262	4.67095	4.53373	5.67146	5.49971	4.99627	4.73361
P43275	Histone H1.1	Hist1h1a	>sp|P43275|H11_MOUSE Histone H1.1 OS=Mus musculus GN=Hist1h1a PE=1 SV=2	H11_MOUSE	590																		6.01157	5.40734	5.614	5.55678									5.16649	4.56225	4.7689	4.71169
Q64426;B2RWH3;Q6GSS7;Q64522;Q149V4;Q64523;F8WIX8;P27661;A2AB79;B2RVF0;P22752;Q8BFU2;Q8CGP5;Q8CGP7;Q8CGP4;Q8R1M2;A3KPD0;Q8CGP6;A0AUV1	Histone H2A;Histone H2A type 2-A;Histone H2A type 2-B;Histone H2A type 2-C;Histone H2A.x;Histone H2A type 1;Histone H2A type 3;Histone H2A type 1-F;Histone H2A type 1-K;Histone H2A.J;Histone H2A type 1-H	Hist2h2aa1;Hist2h2ab;Hist2h2ac;Hist1h2al;H2afx;Hist3h2a;Hist1h2ad;Hist1h2ab;Hist1h2af;Hist1h2ak;Hist1h2aa;H2afj;Hist1h2ah	>tr|Q64426|Q64426_MOUSE Histone H2A (Fragment) OS=Mus musculus domesticus GN=Hist2h2aa1 PE=2 SV=1;>tr|B2RWH3|B2RWH3_MOUSE Histone H2A OS=Mus musculus GN=Hist2h2aa1 PE=2 SV=1;>sp|Q6GSS7|H2A2A_MOUSE Histone H2A type 2-A OS=Mus musculus GN=Hist2h2aa1 PE=1 SV=	Q64426_MOUSE	131			-0.873635							6.26993	6.22873	4.7119	5.06822	6.28178	6.17088	5.33423	5.33317	6.7353	6.50535	6.12733	5.95134	5.4918	5.45059	3.93375	4.29008	5.50364	5.39271	4.55607	4.55502	5.95714	5.7272	5.34916	5.17319
Q3TM10;Q3U7P4;Q6PGH2;Q3TJZ7	Hematological and neurological expressed 1-like protein	Hn1l	>tr|Q3TM10|Q3TM10_MOUSE MCG17661 OS=Mus musculus GN=Hn1l PE=2 SV=1;>tr|Q3U7P4|Q3U7P4_MOUSE Putative uncharacterized protein OS=Mus musculus GN=Hn1l PE=2 SV=1;>sp|Q6PGH2|HN1L_MOUSE Hematological and neurological expressed 1-like protein OS=Mus musculus GN=H	Q3TM10_MOUSE	714			-0.369147															5.99146	5.1518	5.66678	5.57334									4.95006	4.11042	4.62538	4.53194
Q3UK83;Q5EBP8;J3QK72;P09867;P49312;Q3TIK8;Q3U7F3;Q3TFB1;G5E5V7;B7ZWG9	Heterogeneous nuclear ribonucleoprotein A1	Hnrnpa1	>tr|Q3UK83|Q3UK83_MOUSE Putative uncharacterized protein OS=Mus musculus GN=Hnrnpa1 PE=2 SV=1;>tr|Q5EBP8|Q5EBP8_MOUSE Heterogeneous nuclear ribonucleoprotein A1 OS=Mus musculus GN=Hnrnpa1 PE=2 SV=1;>tr|J3QK72|J3QK72_MOUSE Uncharacterized protein OS=Mus mus	Q3UK83_MOUSE	457			-0.887233							6.13656	4.94895	5.81315	5.79949	5.76902	5.20039	5.47189	5.12212	5.98042	5.41716	5.64739	5.39896	4.88128	3.69367	4.55787	4.5442	4.51375	3.94512	4.21661	3.86685	4.72514	4.16188	4.39212	4.14367
Q3UZG3;Q5FB19;Q8BG05;J3QNY1;Q0VG47;B2RXM2;A2AL12;Q6P6I7;Q5U3M2;Q6PFA7;E9Q7H5;Q58E39	Heterogeneous nuclear ribonucleoprotein A3	Hnrnpa3;Gm6793;Gm8991	>tr|Q3UZG3|Q3UZG3_MOUSE Putative uncharacterized protein OS=Mus musculus GN=Hnrnpa3 PE=2 SV=1;>tr|Q5FB19|Q5FB19_MOUSE Heterogeneous nuclear ribonucleoprotein A3 OS=Mus musculus GN=Hnrnpa3 PE=2 SV=1;>sp|Q8BG05|ROA3_MOUSE Heterogeneous nuclear ribonucleoprot	Q3UZG3_MOUSE	33	0.590147									6.24452	5.77116	5.6275	5.87006	5.49795	5.21572	4.90844	4.84145	5.51308	5.15872	5.05088	4.84106	4.98925	4.51589	4.37223	4.61479	4.24267	3.96045	3.65316	3.58618	4.25782	3.90345	3.79562	3.58579
Q8C2Q7;A2BDV8;O35737;P70333;Q811L7;J3QPH6;Q3UR26	Heterogeneous nuclear ribonucleoprotein H;Heterogeneous nuclear ribonucleoprotein H, N-terminally processed;Heterogeneous nuclear ribonucleoprotein H2	Hnrnph1;Hnrnph2	>tr|Q8C2Q7|Q8C2Q7_MOUSE Heterogeneous nuclear ribonucleoprotein H OS=Mus musculus GN=Hnrnph1 PE=2 SV=1;>tr|A2BDV8|A2BDV8_MOUSE Heterogeneous nuclear ribonucleoprotein H2 OS=Mus musculus GN=Hnrnph2 PE=4 SV=1;>sp|O35737|HNRH1_MOUSE Heterogeneous nuclear ribo	Q8C2Q7_MOUSE	835										5.70559	5.35549	4.95358	5.28126					4.85305	4.18977	4.44553	4.4459	4.42684	4.07675	3.67482	4.00251					3.5743	2.91103	3.16679	3.16714
B8JK30;Q9D0E1;Q570Z0;Q3THB3;Q3TW40;B8JK32;Q3TL61;B8JK33;F1MY44;Q3TQ66;F6W322;B8JK29	Heterogeneous nuclear ribonucleoprotein M	Hnrnpm	>tr|B8JK30|B8JK30_MOUSE Heterogeneous nuclear ribonucleoprotein M OS=Mus musculus GN=Hnrnpm PE=4 SV=1;>sp|Q9D0E1|HNRPM_MOUSE Heterogeneous nuclear ribonucleoprotein M OS=Mus musculus GN=Hnrnpm PE=1 SV=3;>tr|Q570Z0|Q570Z0_MOUSE MKIAA4193 protein (Fragment)	B8JK30_MOUSE	146			-0.228976							5.52821	5.30279	4.82405	4.84478	4.93487	4.05231	4.59405	4.55052	5.58922	4.97839	5.21376	5.11267	3.85611	3.63069	3.15195	3.17269	3.26276	2.38019	2.92196	2.87842	3.91713	3.3063	3.54165	3.44058
Q9QYK5	Heparan-sulfate 6-O-sulfotransferase 1	Hs6st1	>sp|Q9QYK5|H6ST1_MOUSE Heparan-sulfate 6-O-sulfotransferase 1 OS=Mus musculus GN=Hs6st1 PE=1 SV=4	H6ST1_MOUSE	886	0.697507								+	5.61479	4.75648	5.15042	5.32926	5.38897	4.5017	4.92627	5.10978	5.56754	4.67598	5.1731	5.23817	4.35953	3.50121	3.89516	4.07397	4.1337	3.24642	3.671	3.85451	4.31228	3.42071	3.91783	3.9829
Q95M18;P08113;Q3UAD6;Q3UBU0;Q91V38;Q8CCY5;Q3TUD6;F7C312	Endoplasmin	Hsp90b1	>sp|Q95M18|ENPL_BOVIN Endoplasmin OS=Bos taurus GN=HSP90B1 PE=2 SV=1;>sp|P08113|ENPL_MOUSE Endoplasmin OS=Mus musculus GN=Hsp90b1 PE=1 SV=2;>tr|Q3UAD6|Q3UAD6_MOUSE Heat shock protein 90kDa beta (Grp94), member 1 OS=Mus musculus GN=Hsp90b1 PE=2 SV=1;>tr|Q3U	ENPL_MOUSE	509			-0.28044						+	5.46022	4.96835	4.88551	5.07463	5.09454	4.94659	4.19429	4.3064	5.74841	5.31082	5.31163	5.17834	3.85816	3.36629	3.28346	3.47257	3.49248	3.34453	2.59223	2.70434	4.14635	3.70877	3.70957	3.57627
Q571M2;Q3U2G2;Q61316;Q99L75;E1BBY7;Q8C6R3	Heat shock 70 kDa protein 4	Hspa4	>tr|Q571M2|Q571M2_MOUSE MKIAA4025 protein (Fragment) OS=Mus musculus GN=Hspa4 PE=2 SV=1;>tr|Q3U2G2|Q3U2G2_MOUSE Heat shock 70 kDa protein 4 OS=Mus musculus GN=Hspa4 PE=2 SV=1;>sp|Q61316|HSP74_MOUSE Heat shock 70 kDa protein 4 OS=Mus musculus GN=Hspa4 PE=1	Q571M2_MOUSE	314																		4.95072	4.51783	4.5538	4.31245									3.23472	2.80183	2.8378	2.59644
F1MUZ9;P31081;P63038	60 kDa heat shock protein, mitochondrial	Hspd1	>tr|F1MUZ9|F1MUZ9_BOVIN 60 kDa heat shock protein, mitochondrial OS=Bos taurus GN=HSPD1 PE=3 SV=1;>sp|P31081|CH60_BOVIN 60 kDa heat shock protein, mitochondrial OS=Bos taurus GN=HSPD1 PE=1 SV=2;>sp|P63038|CH60_MOUSE 60 kDa heat shock protein, mitochondrial	CH60_MOUSE	390			-1.28535							5.2193	4.88928	4.42111	4.79117	5.19176	4.87039	4.65237	4.56111	5.73162	5.10486	5.47446	5.05519	3.71415	3.38414	2.91596	3.28603	3.68662	3.36524	3.14721	3.05595	4.22647	3.59972	3.96932	3.55004
Q8CAR0;Q4VJB9;P05017;Q4VJC0;E9PU89;E9Q138;D3Z7M4;Q547V2	Insulin-like growth factor I	Igf1	>tr|Q8CAR0|Q8CAR0_MOUSE Insulin-like growth factor I OS=Mus musculus GN=Igf1 PE=2 SV=1;>tr|Q4VJB9|Q4VJB9_MOUSE Insulin-like growth factor 1 isoform Eb OS=Mus musculus GN=Igf1 PE=2 SV=1;>sp|P05017|IGF1_MOUSE Insulin-like growth factor I OS=Mus musculus GN=I	Q8CAR0_MOUSE	305	0.800993								+	5.82111	5.53676	5.07664	5.2987	5.81131	5.56871	5.06692	5.2055	6.31714	5.90796	5.71136	5.87626	5.04297	4.7586	4.2985	4.52055	5.03314	4.79055	4.28879	4.42736	5.53899	5.12982	4.9332	5.09812
O88477	Insulin-like growth factor 2 mRNA-binding protein 1	Igf2bp1	>sp|O88477|IF2B1_MOUSE Insulin-like growth factor 2 mRNA-binding protein 1 OS=Mus musculus GN=Igf2bp1 PE=1 SV=1	IF2B1_MOUSE	484			0.167358											5.05557	4.78884	4.3761	4.45298	5.70113	5.09999	5.20621	5.33411					3.57843	3.31171	2.89898	2.97586	4.22401	3.62286	3.72909	3.85699
Q5DTN8;E9QMD7	Janus kinase and microtubule-interacting protein 3	Jakmip3	>sp|Q5DTN8|JKIP3_MOUSE Janus kinase and microtubule-interacting protein 3 OS=Mus musculus GN=Jakmip3 PE=2 SV=2;>tr|E9QMD7|E9QMD7_MOUSE Janus kinase and microtubule-interacting protein 3 OS=Mus musculus GN=Jakmip3 PE=4 SV=2	JKIP3_MOUSE	361										4.9602		4.9602										3.29745		3.29745
P35918;Q8VCD0;Q3UQZ6	Vascular endothelial growth factor receptor 2	Kdr	>sp|P35918|VGFR2_MOUSE Vascular endothelial growth factor receptor 2 OS=Mus musculus GN=Kdr PE=1 SV=1;>tr|Q8VCD0|Q8VCD0_MOUSE Kinase insert domain protein receptor OS=Mus musculus GN=Kdr PE=2 SV=1;>tr|Q3UQZ6|Q3UQZ6_MOUSE Putative uncharacterized protein (F	VGFR2_MOUSE	582									+									4.88562	4.1738	4.4593	4.52025									3.07269	2.36088	2.64638	2.70733
P52293;Q52L97;Q641N9	Importin subunit alpha-2;Importin subunit alpha	Kpna2	>sp|P52293|IMA2_MOUSE Importin subunit alpha-2 OS=Mus musculus GN=Kpna2 PE=1 SV=2;>tr|Q52L97|Q52L97_MOUSE Importin subunit alpha OS=Mus musculus GN=Kpna2 PE=2 SV=1;>tr|Q641N9|Q641N9_MOUSE Kpna2 protein OS=Mus musculus GN=Kpna2 PE=2 SV=1	IMA2_MOUSE	604																		5.00915	4.60631	4.55687	4.4098									3.66674	3.26387	3.21445	3.06737
Q61292;Q3USI2	Laminin subunit beta-2	Lamb2	>sp|Q61292|LAMB2_MOUSE Laminin subunit beta-2 OS=Mus musculus GN=Lamb2 PE=2 SV=2;>tr|Q3USI2|Q3USI2_MOUSE Putative uncharacterized protein (Fragment) OS=Mus musculus GN=Lamb2 PE=2 SV=1	LAMB2_MOUSE	795			-0.0726041						+									6.1997	5.33881	5.83501	5.83356									4.22196	3.36109	3.85729	3.85584
P35951;Q3TVR4;Q3U8R7;Q8VCT0;Q91ZJ1;Q3TDD1	Low-density lipoprotein receptor	Ldlr	>sp|P35951|LDLR_MOUSE Low-density lipoprotein receptor OS=Mus musculus GN=Ldlr PE=1 SV=2;>tr|Q3TVR4|Q3TVR4_MOUSE Putative uncharacterized protein OS=Mus musculus GN=Ldlr PE=2 SV=1;>tr|Q3U8R7|Q3U8R7_MOUSE Putative uncharacterized protein OS=Mus musculus GN=	LDLR_MOUSE	583			-0.218162						+					4.93773	4.05998	4.62986	4.51214	5.46881	4.62443	5.13799	5.05994					3.30428	2.42649	2.99639	2.87867	3.83534	2.99096	3.50451	3.42649
P57785;Q64280	Left-right determination factor 2;Left-right determination factor 1	Lefty2;Lefty1	>sp|P57785|LFTY2_MOUSE Left-right determination factor 2 OS=Mus musculus GN=Lefty2 PE=2 SV=2;>sp|Q64280|LFTY1_MOUSE Left-right determination factor 1 OS=Mus musculus GN=Lefty1 PE=2 SV=1	LFTY2_MOUSE	618			3.69432						+					5.33935	4.62767	3.9991	5.22021	5.86613	4.84576	4.11059	5.81407					4.08408	3.3724	2.74383	3.96493	4.61086	3.59049	2.85533	4.5588
B2RRW2;O09010;Q08EF2	Beta-1,3-N-acetylglucosaminyltransferase lunatic fringe	Lfng	>tr|B2RRW2|B2RRW2_MOUSE LFNG O-fucosylpeptide 3-beta-N-acetylglucosaminyltransferase OS=Mus musculus GN=Lfng PE=2 SV=1;>sp|O09010|LFNG_MOUSE Beta-1,3-N-acetylglucosaminyltransferase lunatic fringe OS=Mus musculus GN=Lfng PE=1 SV=1;>tr|Q08EF2|Q08EF2_MOUSE L	B2RRW2_MOUSE	123									+	6.23927	5.18777	6.01068	5.74498									4.93824	3.88673	4.70966	4.44395
P42703;Q3U234;Q3UKU5	Leukemia inhibitory factor receptor	Lifr	>sp|P42703|LIFR_MOUSE Leukemia inhibitory factor receptor OS=Mus musculus GN=Lifr PE=1 SV=1;>tr|Q3U234|Q3U234_MOUSE Putative uncharacterized protein OS=Mus musculus GN=Lifr PE=2 SV=1;>tr|Q3UKU5|Q3UKU5_MOUSE Putative uncharacterized protein OS=Mus musculus	LIFR_MOUSE	587			0.0575542						+									5.67659	4.72708	5.31484	5.33262									3.89126	2.94174	3.52951	3.54728
Q9D7B2;E9QP62;Q4ZJB3;A8CVP1;A8CVP4;Q99JW4	LIM and senescent cell antigen-like-containing domain protein 1	Lims1	>tr|Q9D7B2|Q9D7B2_MOUSE LIM and senescent cell antigen-like domains 1, isoform CRA_c OS=Mus musculus GN=Lims1 PE=2 SV=2;>tr|E9QP62|E9QP62_MOUSE LIM and senescent cell antigen-like-containing domain protein 1 OS=Mus musculus GN=Lims1 PE=4 SV=1;>tr|Q4ZJB3|Q4	Q9D7B2_MOUSE	87										5.20436	5.00634	4.56195	4.34547	5.16967	4.99346	4.35748	4.42356	5.42599	5.01937	5.00221	4.78969	3.92562	3.72757	3.28319	3.06674	3.89092	3.71471	3.07875	3.14479	4.14724	3.74061	3.72344	3.51093
P14733;Q8C553	Lamin-B1	Lmnb1	>sp|P14733|LMNB1_MOUSE Lamin-B1 OS=Mus musculus GN=Lmnb1 PE=1 SV=3;>tr|Q8C553|Q8C553_MOUSE Putative uncharacterized protein (Fragment) OS=Mus musculus GN=Lmnb1 PE=2 SV=1	LMNB1_MOUSE	534																		5.09632	4.68914	4.6413	4.50745									3.54003	3.13284	3.085	2.95114
B2RY37;Q31173;P01901;P04223;Q31172;Q3TVI9;Q61894;Q7JJ15;P03991;P14427;Q61642;Q61895;Q61896;Q64272;P01900;Q31149;Q31188;Q61892;P01897;P01899;P14426;Q31169;Q31170;Q5KTQ0;Q61891;Q792Z7;Q95457;Q2XN57;Q3TH01;Q4KN81;O98032;P06339;Q3V014;Q9TQB1;Q8HWB2;Q31155;Q7TN03;Q3UBW0;Q3KQJ3;O78207;Q31167;Q31168;P14429;Q52PG7;Q4VCM3;Q8R3Y0;Q95H92;P14428;Q31199;P14430;P79567;P79568;Q31152;E9QJR9;E9PWT4;G3UXW2;K7WBQ4;…	H-2 class I histocompatibility antigen, K-B alpha chain;H-2 class I histocompatibility antigen, K-K alpha chain;H-2 class I histocompatibility antigen, K-W28 alpha chain;H-2 class I histocompatibility antigen, D-P alpha chain;H-2 class I histocompatibility antigen, D-D alpha chain;H-2 class I histocompatibility antigen, L-D alpha chain;H-2 class I histocompatibility antigen, D-B alpha chain;H-2 c…	LOC676837;H2-K1;H2-D1;MHC integral membrane protein;H2-L;H2-Q2;MHC H-2Dr;H2-T23;H2-Q4;H2-Q7;H2-Q9;H2-Bl-like;H2-Gs10;H2-Q6;H2-Q8;Gm11132;H2-D4	>tr|B2RY37|B2RY37_MOUSE LOC676837 protein OS=Mus musculus GN=LOC676837 PE=2 SV=1;>tr|Q31173|Q31173_MOUSE MHC H-2K-k protein OS=Mus musculus GN=H2-K1 PE=2 SV=1;>sp|P01901|HA1B_MOUSE H-2 class I histocompatibility antigen, K-B alpha chain OS=Mus musculus GN=	B2RY37_MOUSE	138									+									5.55374	4.5209	5.26131	5.15284									4.19201	3.15918	3.89958	3.7911
P58022;Q5PR71	Lysyl oxidase homolog 2	Loxl2	>sp|P58022|LOXL2_MOUSE Lysyl oxidase homolog 2 OS=Mus musculus GN=Loxl2 PE=1 SV=2;>tr|Q5PR71|Q5PR71_MOUSE Loxl2 protein OS=Mus musculus GN=Loxl2 PE=2 SV=1	LOXL2_MOUSE	619			0.935611						+									5.64177	4.8323	5.0585	5.4081									4.09771	3.28823	3.51443	3.86403
Q9Z175;E9Q0X7;Q3UM16	Lysyl oxidase homolog 3	Loxl3	>sp|Q9Z175|LOXL3_MOUSE Lysyl oxidase homolog 3 OS=Mus musculus GN=Loxl3 PE=2 SV=2;>tr|E9Q0X7|E9Q0X7_MOUSE Lysyl oxidase homolog 3 OS=Mus musculus GN=Loxl3 PE=4 SV=1;>tr|Q3UM16|Q3UM16_MOUSE Putative uncharacterized protein OS=Mus musculus GN=Loxl3 PE=2 SV=1	LOXL3_MOUSE	339									+					5.68876	4.5157	5.34005	5.37436	5.84228	4.73114	5.47857	5.53228					4.10897	2.93592	3.76026	3.79459	4.2625	3.15134	3.89878	3.9525
Q8CG19	Latent-transforming growth factor beta-binding protein 1	Ltbp1	>sp|Q8CG19|LTBP1_MOUSE Latent-transforming growth factor beta-binding protein 1 OS=Mus musculus GN=Ltbp1 PE=2 SV=2	LTBP1_MOUSE	838			1.7612						+	6.01473	5.806	4.79047	5.52243	5.15703	4.09555	4.32478	5.04127	5.91956	5.26245	5.1359	5.70857	4.11707	3.90837	2.89284	3.62481	3.2594	2.19794	2.42715	3.14367	4.02193	3.36483	3.23827	3.81095
Q7TNC4;Q3UZ17;Q3UGK2;Q05CX5;Q3U5L2;E9PX54;E9Q715;Q3USM3;D3YZ82	Putative RNA-binding protein Luc7-like 2	Luc7l2;Luc7l	>sp|Q7TNC4|LC7L2_MOUSE Putative RNA-binding protein Luc7-like 2 OS=Mus musculus GN=Luc7l2 PE=1 SV=1;>tr|Q3UZ17|Q3UZ17_MOUSE Putative uncharacterized protein OS=Mus musculus GN=Luc7l2 PE=2 SV=1;>tr|Q3UGK2|Q3UGK2_MOUSE Putative uncharacterized protein OS=Mus	LC7L2_MOUSE	330			-0.49287											4.96462	4.68794	4.38489	4.2826	5.57953	4.93115	5.2605	5.05023					3.70935	3.43266	3.12963	3.02735	4.32426	3.67588	4.00522	3.79497
Q5SUF2	Luc7-like protein 3	Luc7l3	>sp|Q5SUF2|LC7L3_MOUSE Luc7-like protein 3 OS=Mus musculus GN=Luc7l3 PE=1 SV=1	LC7L3_MOUSE	783																		4.91937	4.06885	4.60196	4.49618									3.64061	2.7901	3.32321	3.21743
F6U238;Q6ZPH8;E9Q7L5;Q8BMG4		Maml2	>tr|F6U238|F6U238_MOUSE Protein Maml2 (Fragment) OS=Mus musculus GN=Maml2 PE=4 SV=1;>tr|Q6ZPH8|Q6ZPH8_MOUSE MKIAA1819 protein (Fragment) OS=Mus musculus GN=Maml2 PE=2 SV=1;>tr|E9Q7L5|E9Q7L5_MOUSE Protein Maml2 OS=Mus musculus GN=Maml2 PE=4 SV=1;>tr|Q8BMG4|	F6U238_MOUSE	358														5.83545	4.99459	5.28221	5.59587	6.19443	5.25957	5.66405	5.96451					4.37306	3.53219	3.81981	4.13348	4.73203	3.79718	4.20164	4.50211
Q3TED1;Q3THS6;Q99J57;Q3UAP7;Q3UZA2;Q3TSS0;Q6PE05	S-adenosylmethionine synthase;S-adenosylmethionine synthase isoform type-2	Mat2a	>tr|Q3TED1|Q3TED1_MOUSE Putative uncharacterized protein OS=Mus musculus GN=Mat2a PE=2 SV=1;>sp|Q3THS6|METK2_MOUSE S-adenosylmethionine synthase isoform type-2 OS=Mus musculus GN=Mat2a PE=2 SV=2;>tr|Q99J57|Q99J57_MOUSE S-adenosylmethionine synthase OS=Mus	Q3TED1_MOUSE	701			-0.13895							5.19312	5.19312			5.34667	4.78153	4.84912	4.95922	5.60846	4.83541	5.26557	5.18517	3.93784	3.93784			4.09139	3.52626	3.59384	3.70394	4.35319	3.58014	4.0103	3.92989
O35701;Q6IR12	Matrilin-3	Matn3	>sp|O35701|MATN3_MOUSE Matrilin-3 OS=Mus musculus GN=Matn3 PE=1 SV=2;>tr|Q6IR12|Q6IR12_MOUSE Matrilin 3 OS=Mus musculus GN=Matn3 PE=2 SV=1	MATN3_MOUSE	471									+	4.76647			4.76647	4.87202	4.75785	3.75425	4.06209	5.21203		4.80862	4.99379	3.36853			3.36853	3.47409	3.35991	2.35631	2.66416	3.81409		3.41068	3.59585
P53690;Q3TQH0;Q3U2T0;Q6DFU5	Matrix metalloproteinase-14	Mmp14	>sp|P53690|MMP14_MOUSE Matrix metalloproteinase-14 OS=Mus musculus GN=Mmp14 PE=2 SV=3;>tr|Q3TQH0|Q3TQH0_MOUSE Putative uncharacterized protein OS=Mus musculus GN=Mmp14 PE=2 SV=1;>tr|Q3U2T0|Q3U2T0_MOUSE Putative uncharacterized protein OS=Mus musculus GN=Mm	MMP14_MOUSE	607			1.14763						+	6.29855	5.03965	5.78547	6.10339					6.41492	5.20911	5.85317	6.23671	4.99751	3.73861	4.48443	4.80237					5.11388	3.90808	4.55213	4.93568
P62774	Myotrophin	Mtpn	>sp|P62774|MTPN_MOUSE Myotrophin OS=Mus musculus GN=Mtpn PE=1 SV=2	MTPN_MOUSE	631										5.34278	4.59649	4.85678	5.03655	5.43326	4.54576	5.10288	5.03866	5.68406	4.71775	5.37565	5.28648	4.56463	3.81834	4.07864	4.25842	4.6551	3.76762	4.32471	4.2605	4.9059	3.93959	4.5975	4.50834
Q3THE2;Q6ZWQ9;Q9CXD2;Q9D6E6;Q922W7;A2AVY6;Q9CQ19;D3YV37	Myosin regulatory light chain 12B;Myosin regulatory light polypeptide 9	Myl12b;Myl12a;2900073G15Rik;Myl9	>sp|Q3THE2|ML12B_MOUSE Myosin regulatory light chain 12B OS=Mus musculus GN=Myl12b PE=1 SV=2;>tr|Q6ZWQ9|Q6ZWQ9_MOUSE MCG5400 OS=Mus musculus GN=Myl12a PE=2 SV=1;>tr|Q9CXD2|Q9CXD2_MOUSE Putative uncharacterized protein OS=Mus musculus GN=2900073G15Rik PE=2	ML12B_MOUSE	704			0.0923428											5.14292	4.81438	4.56509	4.56833	5.82002	5.32021	5.34702	5.36052					4.18868	3.86013	3.61085	3.61408	4.86578	4.36597	4.39277	4.40627
Q6PGB6	N-alpha-acetyltransferase 50	Naa50	>sp|Q6PGB6|NAA50_MOUSE N-alpha-acetyltransferase 50 OS=Mus musculus GN=Naa50 PE=1 SV=1	NAA50_MOUSE	818										5.50638	4.61308	5.0636	5.21516					5.91224	4.87072	5.67624	5.42859	4.465	3.57169	4.02222	4.17377					4.87085	3.82933	4.63484	4.38719
B1AU75;Q99MD9;B1AU76;B1AU77	Nuclear autoantigenic sperm protein	Nasp	>tr|B1AU75|B1AU75_MOUSE Nuclear autoantigenic sperm protein OS=Mus musculus GN=Nasp PE=4 SV=1;>sp|Q99MD9|NASP_MOUSE Nuclear autoantigenic sperm protein OS=Mus musculus GN=Nasp PE=1 SV=2;>tr|B1AU76|B1AU76_MOUSE Nuclear autoantigenic sperm protein OS=Mus mus	B1AU75_MOUSE	100			-0.763734															5.80732	5.12087	5.52821	5.23588									4.19454	3.50809	3.91543	3.62309
P97798;E9QK04;Q7TQG5	Neogenin	Neo1	>sp|P97798|NEO1_MOUSE Neogenin OS=Mus musculus GN=Neo1 PE=1 SV=1;>tr|E9QK04|E9QK04_MOUSE Neogenin OS=Mus musculus GN=Neo1 PE=4 SV=1;>tr|Q7TQG5|Q7TQG5_MOUSE Neogenin OS=Mus musculus GN=Neo1 PE=2 SV=1	NEO1_MOUSE	359		-0.358768							+					5.67681	5.48005	4.73889	5.07291									3.87063	3.67388	2.93272	3.26673
P43021;A0PK81;Q8QZY0	Nodal	Nodal	>sp|P43021|NODAL_MOUSE Nodal OS=Mus musculus GN=Nodal PE=2 SV=2;>tr|A0PK81|A0PK81_MOUSE Nodal protein OS=Mus musculus GN=Nodal PE=2 SV=1;>tr|Q8QZY0|Q8QZY0_MOUSE Nodal (Fragment) OS=Mus musculus GN=Nodal PE=2 SV=1	NODAL_MOUSE	1			3.70277						+	6.9099	5.14323	5.24413	6.89276					6.36472	5.45667	5.10058	6.2796	5.70579	3.93912	4.04001	5.68864					5.16062	4.25256	3.89647	5.07547
G3N361;Q3TF40;Q3UM20;Q3TFC2;Q3TMM5;Q3TTV7;Q4FK11;Q99K48;Q2KJ42	Non-POU domain-containing octamer-binding protein	Nono	>tr|G3N361|G3N361_BOVIN Uncharacterized protein (Fragment) OS=Bos taurus GN=NONO PE=4 SV=1;>tr|Q3TF40|Q3TF40_MOUSE Putative uncharacterized protein (Fragment) OS=Mus musculus GN=Nono PE=2 SV=1;>tr|Q3UM20|Q3UM20_MOUSE Putative uncharacterized protein OS=Mus	Q3TF40_MOUSE	433														5.12985	4.72811	4.61266	4.60632	5.31052	4.79917	4.90941	4.78014					3.73191	3.33017	3.21471	3.20839	3.91259	3.40123	3.51147	3.3822
G5E8J0;O35516	Neurogenic locus notch homolog protein 2;Notch 2 extracellular truncation;Notch 2 intracellular domain	Notch2	>tr|G5E8J0|G5E8J0_MOUSE Neurogenic locus notch homolog protein 2 OS=Mus musculus GN=Notch2 PE=4 SV=1;>sp|O35516|NOTC2_MOUSE Neurogenic locus notch homolog protein 2 OS=Mus musculus GN=Notch2 PE=1 SV=1	G5E8J0_MOUSE	450									+	5.03886	4.79417		4.67305					5.16637	4.76838	4.51627	4.74185	3.12503	2.88036		2.75923					3.25256	2.85457	2.60246	2.82804
Q91V88;Q3TYB4;D3Z4D3;D3YTX1	Nephronectin	Npnt	>sp|Q91V88|NPNT_MOUSE Nephronectin OS=Mus musculus GN=Npnt PE=1 SV=1;>tr|Q3TYB4|Q3TYB4_MOUSE Putative uncharacterized protein (Fragment) OS=Mus musculus GN=Npnt PE=2 SV=1;>tr|D3Z4D3|D3Z4D3_MOUSE Nephronectin OS=Mus musculus GN=Npnt PE=4 SV=1;>tr|D3YTX1|D3Y	NPNT_MOUSE	263									+									5.34776	4.80718	4.82319	4.96388									3.79147	3.25088	3.26689	3.40758
Q8CJ26;Q8CHQ4	Death domain-containing membrane protein NRADD	Nradd	>sp|Q8CJ26|NRADD_MOUSE Death domain-containing membrane protein NRADD OS=Mus musculus GN=Nradd PE=1 SV=1;>tr|Q8CHQ4|Q8CHQ4_MOUSE Nradd protein OS=Mus musculus GN=Nradd PE=2 SV=1	NRADD_MOUSE	839														5.57564	4.44595	5.14802	5.31775	5.76652	4.89637	5.47545	5.31494					4.73053	3.60084	4.30294	4.47265	4.92142	4.05127	4.63036	4.46985
Q6DR98		Nrg1	>tr|Q6DR98|Q6DR98_MOUSE Neuregulin-1 type I beta1-a OS=Mus musculus GN=Nrg1 PE=2 SV=1	Q6DR98_MOUSE	808			-0.182606											5.37676	4.26877	5.07602	5.00173	6.01427	5.00337	5.71215	5.62035					3.87161	2.76362	3.57088	3.49658	4.50912	3.49824	4.20699	4.11521
P97333;Q3UQY7;Q3UFP7	Neuropilin-1	Nrp1	>sp|P97333|NRP1_MOUSE Neuropilin-1 OS=Mus musculus GN=Nrp1 PE=1 SV=2;>tr|Q3UQY7|Q3UQY7_MOUSE Putative uncharacterized protein (Fragment) OS=Mus musculus GN=Nrp1 PE=2 SV=1;>tr|Q3UFP7|Q3UFP7_MOUSE Putative uncharacterized protein (Fragment) OS=Mus musculus G	NRP1_MOUSE	657			0.606063						+	5.66939	5.44526	4.87108	5.05683					5.87265	5.55995	5.24625	5.31492	4.0566	3.83248	3.2583	3.44404					4.25986	3.94717	3.63346	3.70215
P81117;Q3UKN6;Q3TV28	Nucleobindin-2	Nucb2	>sp|P81117|NUCB2_MOUSE Nucleobindin-2 OS=Mus musculus GN=Nucb2 PE=1 SV=2;>tr|Q3UKN6|Q3UKN6_MOUSE Putative uncharacterized protein OS=Mus musculus GN=Nucb2 PE=2 SV=1;>tr|Q3TV28|Q3TV28_MOUSE Putative uncharacterized protein (Fragment) OS=Mus musculus GN=Nucb	NUCB2_MOUSE	653			0.415867						+	5.31658	3.93894	4.81438	5.12509	5.99915	4.96704	5.58025	5.72011	6.36293	5.23279	5.9633	6.08511	3.99436	2.61673	3.49216	3.80287	4.67693	3.64482	4.25804	4.39789	5.04072	3.91058	4.64108	4.7629
P61971;Q3U8H8	Nuclear transport factor 2	Nutf2	>sp|P61971|NTF2_MOUSE Nuclear transport factor 2 OS=Mus musculus GN=Nutf2 PE=2 SV=1;>tr|Q3U8H8|Q3U8H8_MOUSE Putative uncharacterized protein OS=Mus musculus GN=Nutf2 PE=2 SV=1	NTF2_MOUSE	626										6.1823	5.91603	5.71291	5.25782	5.37647	4.9772	4.8682	4.8403	5.80627	5.23492	5.45509	5.26295	5.3372	5.07092	4.86782	4.41271	4.53138	4.1321	4.02309	3.9952	4.96117	4.38982	4.60998	4.41785
P29341;Q3U8U8;Q8BN32;Q9D4E6;Q99KL3;Q9DBE3	Polyadenylate-binding protein 1	Pabpc1;Pabpc6	>sp|P29341|PABP1_MOUSE Polyadenylate-binding protein 1 OS=Mus musculus GN=Pabpc1 PE=1 SV=2;>tr|Q3U8U8|Q3U8U8_MOUSE Putative uncharacterized protein OS=Mus musculus GN=Pabpc1 PE=2 SV=1;>tr|Q8BN32|Q8BN32_MOUSE Putative uncharacterized protein OS=Mus musculus	PABP1_MOUSE	567			-0.419912							5.04285	4.82605	4.18364	4.44886	5.27028	5.1213	4.49493	4.35896	5.91636	5.45743	5.56121	5.24062	3.48654	3.26975	2.62734	2.89256	3.71397	3.56499	2.93862	2.80266	4.36006	3.90113	4.00492	3.68432
P97467;F8VQA4;E9Q704;Q3V1A8;F6TGI4	Peptidyl-glycine alpha-amidating monooxygenase;Peptidylglycine alpha-hydroxylating monooxygenase;Peptidyl-alpha-hydroxyglycine alpha-amidating lyase	Pam	>sp|P97467|AMD_MOUSE Peptidyl-glycine alpha-amidating monooxygenase OS=Mus musculus GN=Pam PE=1 SV=2;>tr|F8VQA4|F8VQA4_MOUSE Peptidyl-glycine alpha-amidating monooxygenase OS=Mus musculus GN=Pam PE=4 SV=1;>tr|E9Q704|E9Q704_MOUSE Peptidyl-glycine alpha-amid	AMD_MOUSE	355									+	5.81096	5.31873	5.11561	5.48893									4.12077	3.62854	3.4254	3.79874
Q99LX0;B2KFH8;A2A813;B2KFH7;A2A815;B2KFH9;A2A816;B2KFI0;A2A817;B2KFI1;D3K2X3	Protein DJ-1	Park7	>sp|Q99LX0|PARK7_MOUSE Protein DJ-1 OS=Mus musculus GN=Park7 PE=1 SV=1;>tr|B2KFH8|B2KFH8_MOUSE Parkinson disease (Autosomal recessive, early onset) 7 OS=Mus musculus GN=Park7 PE=4 SV=1;>tr|A2A813|A2A813_MOUSE Parkinson disease (Autosomal recessive, early o	PARK7_MOUSE	15										4.64468	4.64468			5.53906	5.3009	5.01712	4.62352	5.71321	5.21447	5.31773	5.16128	3.56551	3.56551			4.45989	4.22173	3.93795	3.54434	4.63403	4.13529	4.23855	4.0821
Q61990;B2M1R7;Q3SYT9;Q3TT81;P57722;Q17QV0;Q3TF69;Q8CFQ6;E9Q7D8	Poly(rC)-binding protein 2;Poly(rC)-binding protein 3	Pcbp2;Pcbp3	>sp|Q61990|PCBP2_MOUSE Poly(rC)-binding protein 2 OS=Mus musculus GN=Pcbp2 PE=1 SV=1;>tr|B2M1R7|B2M1R7_MOUSE Poly(RC) binding protein 2 OS=Mus musculus GN=Pcbp2 PE=2 SV=1;>tr|Q3SYT9|Q3SYT9_BOVIN Poly(RC) binding protein 2 OS=Bos taurus GN=PCBP2 PE=2 SV=1;>	PCBP2_MOUSE	117			-0.181428							5.70173	4.92103	5.21037	5.41078	6.04391	5.15622	5.53157	5.79453	6.26048	5.26446	5.85619	5.96367	4.47129	3.69058	3.97992	4.18033	4.81347	3.92578	4.30112	4.56409	5.03003	4.03403	4.62574	4.73322
Q8VHR0	Protocadherin 18	Pcdh18	>sp|Q8VHR0|PCD18_MOUSE Protocadherin 18 OS=Mus musculus GN=Pcdh18 PE=1 SV=2	PCD18_MOUSE	850									+	5.57207	4.45862	5.10065	5.33943									3.9386	2.82515	3.46718	3.70596
B2RTB0;Q3UHX2;Q1WWJ8	28 kDa heat- and acid-stable phosphoprotein	Pdap1	>tr|B2RTB0|B2RTB0_MOUSE MCG17262 OS=Mus musculus GN=Pdap1 PE=2 SV=1;>sp|Q3UHX2|HAP28_MOUSE 28 kDa heat- and acid-stable phosphoprotein OS=Mus musculus GN=Pdap1 PE=1 SV=1;>tr|Q1WWJ8|Q1WWJ8_MOUSE Pdap1 protein (Fragment) OS=Mus musculus GN=Pdap1 PE=2 SV=1	B2RTB0_MOUSE	126			-0.696821											5.36342	4.95651	4.92412	4.75171	5.88537	5.15887	5.58075	5.38561					4.51832	4.1114	4.07904	3.90661	5.04029	4.31378	4.73566	4.5405
D3Z7Q5;P56812;Q564F6	Programmed cell death protein 5	Pdcd5	>tr|D3Z7Q5|D3Z7Q5_MOUSE Programmed cell death protein 5 OS=Mus musculus GN=Pdcd5 PE=4 SV=1;>sp|P56812|PDCD5_MOUSE Programmed cell death protein 5 OS=Mus musculus GN=Pdcd5 PE=1 SV=3;>tr|Q564F6|Q564F6_MOUSE MCG128907 OS=Mus musculus GN=Pdcd5 PE=2 SV=1	D3Z7Q5_MOUSE	306														5.46801	4.77322	5.18064	4.91838	5.43666	4.57188	5.1891	4.91082					4.38883	3.69404	4.10144	3.8392	4.35748	3.4927	4.10992	3.83163
B8JJL8;Q80Y09;Q9WU78;Q6ZPS9	Programmed cell death 6-interacting protein	Pdcd6ip	>tr|B8JJL8|B8JJL8_MOUSE Programmed cell death 6 interacting protein OS=Mus musculus GN=Pdcd6ip PE=4 SV=1;>tr|Q80Y09|Q80Y09_MOUSE Pdcd6ip protein OS=Mus musculus GN=Pdcd6ip PE=2 SV=1;>sp|Q9WU78|PDC6I_MOUSE Programmed cell death 6-interacting protein OS=Mus	B8JJL8_MOUSE	145																		5.10954	4.44428	4.66569	4.73688									3.44679	2.78153	3.00294	3.07412
P31240;Q549C6;Q8R3X9	Platelet-derived growth factor subunit B	Pdgfb	>sp|P31240|PDGFB_MOUSE Platelet-derived growth factor subunit B OS=Mus musculus GN=Pdgfb PE=2 SV=1;>tr|Q549C6|Q549C6_MOUSE Platelet derived growth factor, B polypeptide OS=Mus musculus GN=Pdgfb PE=2 SV=1;>tr|Q8R3X9|Q8R3X9_MOUSE Pdgfb protein (Fragment) OS=	PDGFB_MOUSE	572			0.714839						+	6.87412	5.71561	6.37729	6.6609	6.67554	5.44152	6.41604	6.26825	6.733	5.61571	6.36333	6.42915	5.79494	4.63643	5.29811	5.58172	5.59637	4.36235	5.33686	5.18907	5.65382	4.53653	5.28416	5.34998
P08003	Protein disulfide-isomerase A4	Pdia4	>sp|P08003|PDIA4_MOUSE Protein disulfide-isomerase A4 OS=Mus musculus GN=Pdia4 PE=1 SV=3	PDIA4_MOUSE	508									+					4.91991	4.19802	4.47851	4.57155	5.51609	4.73751	5.05945	5.20101					3.37585	2.65396	2.93444	3.02747	3.97202	3.19343	3.51537	3.65693
Q3URU2	Paternally-expressed gene 3 protein	Peg3	>sp|Q3URU2|PEG3_MOUSE Paternally-expressed gene 3 protein OS=Mus musculus GN=Peg3 PE=1 SV=1	PEG3_MOUSE	756																		5.03555	3.86049	4.57374	4.80485									3.1605	1.98543	2.69867	2.92979
Q9CWW6	Peptidyl-prolyl cis-trans isomerase NIMA-interacting 4	Pin4	>sp|Q9CWW6|PIN4_MOUSE Peptidyl-prolyl cis-trans isomerase NIMA-interacting 4 OS=Mus musculus GN=Pin4 PE=2 SV=1	PIN4_MOUSE	872			-0.532762											5.54525	4.55369	5.20723	5.18758	5.61722	4.68117	5.33175	5.18058					4.64216	3.6506	4.30415	4.28448	4.71414	3.77808	4.42867	4.27749
B1B0W9;Q9JI83	Placenta-specific protein 1	Plac1	>tr|B1B0W9|B1B0W9_MOUSE Placental specific protein 1 OS=Mus musculus GN=Plac1 PE=4 SV=1;>sp|Q9JI83|PLAC1_MOUSE Placenta-specific protein 1 OS=Mus musculus GN=Plac1 PE=2 SV=1	B1B0W9_MOUSE	110			0.634686						+	6.49238	5.33003	6.15603	6.16471					6.41556	5.38475	5.97196	6.15336	5.79341	4.63105	5.45706	5.46574					5.71659	4.68578	5.273	5.45439
P06869;Q0VBA8	Urokinase-type plasminogen activator;Urokinase-type plasminogen activator long chain A;Urokinase-type plasminogen activator short chain A;Urokinase-type plasminogen activator chain B	Plau	>sp|P06869|UROK_MOUSE Urokinase-type plasminogen activator OS=Mus musculus GN=Plau PE=1 SV=1;>tr|Q0VBA8|Q0VBA8_MOUSE Plasminogen activator, urokinase OS=Mus musculus GN=Plau PE=2 SV=1	UROK_MOUSE	504			-2.00503						+	6.28389	5.15576	6.14678	5.57679	6.05034	5.03826	5.86908	5.43772	6.86238	5.80103	6.72465	6.12943	4.88595	3.75781	4.74883	4.17886	4.65242	3.64031	4.47114	4.03977	5.46444	4.40309	5.3267	4.73149
P55065;Q3UFS5;Q4FJT5;Q3UE59;A2A5K2;A2A5K4;A2A5K3	Phospholipid transfer protein	Pltp	>sp|P55065|PLTP_MOUSE Phospholipid transfer protein OS=Mus musculus GN=Pltp PE=1 SV=1;>tr|Q3UFS5|Q3UFS5_MOUSE Phospholipid transfer protein OS=Mus musculus GN=Pltp PE=2 SV=1;>tr|Q4FJT5|Q4FJT5_MOUSE Pltp protein OS=Mus musculus GN=Pltp PE=2 SV=1;>tr|Q3UE59|	PLTP_MOUSE	611									+	5.99983	5.51258	5.37037	5.64292	5.42529	4.50132	4.9998	5.12898	5.48012	4.35902	5.02296	5.24005	4.61962	4.13236	3.99016	4.26271	4.04509	3.1211	3.61958	3.74877	4.09992	2.97881	3.64273	3.85983
Q571G8;Q3TJ78;Q3U8V1;Q8BG81;Q3UDD3	Polymerase delta-interacting protein 3	Poldip3	>tr|Q571G8|Q571G8_MOUSE MKIAA1649 protein (Fragment) OS=Mus musculus GN=Poldip3 PE=2 SV=1;>tr|Q3TJ78|Q3TJ78_MOUSE Putative uncharacterized protein (Fragment) OS=Mus musculus GN=Poldip3 PE=2 SV=1;>tr|Q3U8V1|Q3U8V1_MOUSE Putative uncharacterized protein OS=M	Q571G8_MOUSE	711																		4.54433		4.54433										3.14638		3.14638
F7C9H0		Postn	>tr|F7C9H0|F7C9H0_MOUSE Periostin (Fragment) OS=Mus musculus GN=Postn PE=4 SV=1	F7C9H0_MOUSE	415														5.44063	4.41143	5.03326	5.15253									4.74166	3.71246	4.33429	4.45355
Q76MZ3;Q7TMX2;Q8C2E1	Serine/threonine-protein phosphatase 2A 65 kDa regulatory subunit A alpha isoform	Ppp2r1a	>sp|Q76MZ3|2AAA_MOUSE Serine/threonine-protein phosphatase 2A 65 kDa regulatory subunit A alpha isoform OS=Mus musculus GN=Ppp2r1a PE=1 SV=3;>tr|Q7TMX2|Q7TMX2_MOUSE Protein phosphatase 2 (Formerly 2A), regulatory subunit A (PR 65), alpha isoform OS=Mus mus	2AAA_MOUSE	823										5.42822	5.12843	4.70275	4.92017	4.99906	4.73592	4.23019	4.45261	5.18429	4.69024	4.80786	4.59775	3.92307	3.62327	3.19761	3.41502	3.49392	3.23078	2.72504	2.94746	3.67914	3.18509	3.3027	3.09262
Q6A0D0;O08709;Q53ZU7;Q6GT24;D3Z0Y2	Peroxiredoxin-6	Prdx6	>tr|Q6A0D0|Q6A0D0_MOUSE MKIAA0106 protein (Fragment) OS=Mus musculus GN=Prdx6 PE=2 SV=1;>sp|O08709|PRDX6_MOUSE Peroxiredoxin-6 OS=Mus musculus GN=Prdx6 PE=1 SV=3;>tr|Q53ZU7|Q53ZU7_MOUSE Peroxiredoxin 6 OS=Mus musculus GN=Prdx6 PE=2 SV=1;>tr|Q6GT24|Q6GT24_M	Q6A0D0_MOUSE	287			-0.53931							5.14482	4.41689	4.54348	4.89496	5.28454	4.79655	4.82683	4.79822	5.60138	4.82387	5.28738	5.1427	3.96874	3.2408	3.36739	3.71887	4.10846	3.62046	3.65073	3.62213	4.42529	3.64777	4.1113	3.9666
Q8K357;Q64695	Endothelial protein C receptor	Procr	>tr|Q8K357|Q8K357_MOUSE Procr protein OS=Mus musculus GN=Procr PE=2 SV=1;>sp|Q64695|EPCR_MOUSE Endothelial protein C receptor OS=Mus musculus GN=Procr PE=2 SV=3	Q8K357_MOUSE	804									+									5.09989			5.09989									4.14566			4.14566
Q3TLH4	Protein PRRC2C	Prrc2c	>sp|Q3TLH4|PRC2C_MOUSE Protein PRRC2C OS=Mus musculus GN=Prrc2c PE=1 SV=3	PRC2C_MOUSE	718			-0.646315															5.81419	4.86815	5.46737	5.45448									3.80987	2.86383	3.46304	3.45016
Q3TLN5;Q4KL73;Q8BGN6;A2A6Z6	Transmembrane gamma-carboxyglutamic acid protein 4	Prrg4	>tr|Q3TLN5|Q3TLN5_MOUSE Putative uncharacterized protein OS=Mus musculus GN=Prrg4 PE=2 SV=1;>tr|Q4KL73|Q4KL73_MOUSE Proline rich Gla (G-carboxyglutamic acid) 4 (Transmembrane) OS=Mus musculus GN=Prrg4 PE=2 SV=1;>sp|Q8BGN6|TMG4_MOUSE Transmembrane gamma-car	Q3TLN5_MOUSE	12									+	5.04123			5.04123									3.89512			3.89512
Q3TS44;Q9R1P4;Q8BTU5	Proteasome subunit alpha type;Proteasome subunit alpha type-1	Psma1	>tr|Q3TS44|Q3TS44_MOUSE Proteasome subunit alpha type OS=Mus musculus GN=Psma1 PE=2 SV=1;>sp|Q9R1P4|PSA1_MOUSE Proteasome subunit alpha type-1 OS=Mus musculus GN=Psma1 PE=1 SV=1;>tr|Q8BTU5|Q8BTU5_MOUSE Proteasome subunit alpha type OS=Mus musculus GN=Psma1	Q3TS44_MOUSE	723			-0.516594															5.81965	5.50922	5.30438	5.13226									4.5892	4.27875	4.07394	3.9018
Q3TKG4;B7ZCF1;Q8BUP7;O88685;Q3TKC2;Q3U8Y7;Q3THI5;A2AGN7;Q3UD94	26S protease regulatory subunit 6A	Psmc3	>tr|Q3TKG4|Q3TKG4_MOUSE Putative uncharacterized protein (Fragment) OS=Mus musculus GN=Psmc3 PE=2 SV=1;>tr|B7ZCF1|B7ZCF1_MOUSE 26S protease regulatory subunit 6A OS=Mus musculus GN=Psmc3 PE=3 SV=1;>tr|Q8BUP7|Q8BUP7_MOUSE Putative uncharacterized protein OS	Q3TKG4_MOUSE	27			-0.477422															5.55147	4.54806	5.28463	5.10758									4.06009	3.05668	3.79327	3.61621
B2RT97;Q9WVJ2;E9Q5I9;F6ZQQ3	26S proteasome non-ATPase regulatory subunit 13	Psmd13	>tr|B2RT97|B2RT97_MOUSE Proteasome (Prosome, macropain) 26S subunit, non-ATPase, 13 OS=Mus musculus GN=Psmd13 PE=2 SV=1;>sp|Q9WVJ2|PSD13_MOUSE 26S proteasome non-ATPase regulatory subunit 13 OS=Mus musculus GN=Psmd13 PE=1 SV=1;>tr|E9Q5I9|E9Q5I9_MOUSE 26S p	B2RT97_MOUSE	125			-0.580547															5.72916	4.91893	5.4346	5.2577									4.31418	3.50395	4.01961	3.84273
A2A8L5;F6Y3V0;A2A8M2	Receptor-type tyrosine-protein phosphatase F	Ptprf	>sp|A2A8L5|PTPRF_MOUSE Receptor-type tyrosine-protein phosphatase F OS=Mus musculus GN=Ptprf PE=1 SV=1;>tr|F6Y3V0|F6Y3V0_MOUSE Receptor-type tyrosine-protein phosphatase F (Fragment) OS=Mus musculus GN=Ptprf PE=4 SV=1;>tr|A2A8M2|A2A8M2_MOUSE Protein tyrosi	PTPRF_MOUSE	17									+	5.43247	4.18684	4.99644	5.19349					4.97554	4.45053	4.46022	4.57346	3.42815	2.18253	2.99212	3.18915					2.97122	2.4462	2.4559	2.56914
Q3UEB3	Poly(U)-binding-splicing factor PUF60	Puf60	>sp|Q3UEB3|PUF60_MOUSE Poly(U)-binding-splicing factor PUF60 OS=Mus musculus GN=Puf60 PE=2 SV=2	PUF60_MOUSE	745			-0.218028															5.77126	4.81467	5.47154	5.36008									4.37332	3.41672	4.07361	3.96214
P46638;Q78ZJ8;P62492;Q0PD45;F8WGS1;E9Q3P9;G3UY29;G3UZD3;Q3UZ37	Ras-related protein Rab-11B;Ras-related protein Rab-11A	Rab11b;Rab11a	>sp|P46638|RB11B_MOUSE Ras-related protein Rab-11B OS=Mus musculus GN=Rab11b PE=1 SV=3;>tr|Q78ZJ8|Q78ZJ8_MOUSE MCG22989, isoform CRA_b OS=Mus musculus GN=Rab11b PE=2 SV=1;>sp|P62492|RB11A_MOUSE Ras-related protein Rab-11A OS=Mus musculus GN=Rab11a PE=1 SV=	RB11B_MOUSE	343										6.5084	6.4865	5.02869	4.71311	5.31292	4.97778	4.76654	4.71704					5.3323	5.31042	3.85261	3.53703	4.13685	3.80168	3.59044	3.54095
Q3TLP8;Q8QZS2;K7Q7T7;P60764;P63001;Q05144;Q14A12;Q8BPG5;Q9D859;A2AC13;Q8C4N8	Ras-related C3 botulinum toxin substrate 3;Ras-related C3 botulinum toxin substrate 1;Ras-related C3 botulinum toxin substrate 2	Rac1;Rac3;Rac2	>tr|Q3TLP8|Q3TLP8_MOUSE RAS-related C3 botulinum substrate 1, isoform CRA_a OS=Mus musculus GN=Rac1 PE=2 SV=1;>tr|Q8QZS2|Q8QZS2_MOUSE Rac3 protein (Fragment) OS=Mus musculus GN=Rac3 PE=2 SV=1;>tr|K7Q7T7|K7Q7T7_MOUSE RAS-related C3 botulinum substrate 1 OS=	Q3TLP8_MOUSE	21																		5.0721	4.49867	4.6393	4.63299									4.11787	3.54443	3.68506	3.67876
P54728;Q3U041;Q6NVC3;Q3UQN3;Q3TJ52;P54726;Q8CAP3;Q05DT7;Q3TN85;Q8BRA9	UV excision repair protein RAD23 homolog B;UV excision repair protein RAD23 homolog A	Rad23b;Rad23a	>sp|P54728|RD23B_MOUSE UV excision repair protein RAD23 homolog B OS=Mus musculus GN=Rad23b PE=1 SV=2;>tr|Q3U041|Q3U041_MOUSE Putative uncharacterized protein OS=Mus musculus GN=Rad23b PE=2 SV=1;>tr|Q6NVC3|Q6NVC3_MOUSE Rad23b protein OS=Mus musculus GN=Rad	RD23B_MOUSE	610			-0.246584											5.60031	4.86546	5.23492	5.18546	6.00664	5.21595	5.68042	5.57045					4.48637	3.75152	4.12097	4.07151	4.8927	4.10202	4.56647	4.4565
Q6ZPH4;P46061;Q7TMW1;Q8C2E3;Q91YS2;Q3ULJ9;Q3UZD8	Ran GTPase-activating protein 1	Rangap1	>tr|Q6ZPH4|Q6ZPH4_MOUSE MKIAA1835 protein (Fragment) OS=Mus musculus GN=Rangap1 PE=2 SV=1;>sp|P46061|RAGP1_MOUSE Ran GTPase-activating protein 1 OS=Mus musculus GN=Rangap1 PE=1 SV=2;>tr|Q7TMW1|Q7TMW1_MOUSE Rangap1 protein OS=Mus musculus GN=Rangap1 PE=2 SV	Q6ZPH4_MOUSE	594			-0.875143											5.13139	4.53051	4.81241	4.56207	6.08128	5.48525	5.745	5.53687					3.62625	3.02535	3.30726	3.0569	4.57613	3.9801	4.23985	4.03173
C5H0E8;P62835;Q3U7U8;Q3V3W9;Q52L50;Q99JI6	Ras-related protein Rap-1A;Ras-related protein Rap-1b	Rap1a;Rap1b	>tr|C5H0E8|C5H0E8_MOUSE Rap1A-retro1 OS=Mus musculus GN=Rap1a PE=2 SV=1;>sp|P62835|RAP1A_MOUSE Ras-related protein Rap-1A OS=Mus musculus GN=Rap1a PE=2 SV=1;>tr|Q3U7U8|Q3U7U8_MOUSE Putative uncharacterized protein OS=Mus musculus GN=Rap1a PE=2 SV=1;>tr|Q3V	C5H0E8_MOUSE	153																		5.37619	4.69153	5.00462	4.94234									4.37619	3.69153	4.00462	3.94234
Q62176;D3Z4I3;Q3TLA1;G3UWX7;G3UXG4	RNA-binding protein 38;RNA-binding protein 24	Rbm38;Rbm24	>sp|Q62176|RBM38_MOUSE RNA-binding protein 38 OS=Mus musculus GN=Rbm38 PE=1 SV=2;>sp|D3Z4I3|RBM24_MOUSE RNA-binding protein 24 OS=Mus musculus GN=Rbm24 PE=3 SV=1;>tr|Q3TLA1|Q3TLA1_MOUSE Putative uncharacterized protein OS=Mus musculus GN=Rbm38 PE=2 SV=1;>t	RBM38_MOUSE	293			-1.0391															5.89521	5.18721	5.62953	5.31304									4.99212	4.28411	4.72644	4.40995
Q8BH97;D3Z7T1;D3Z3A9	Reticulocalbin-3	Rcn3	>sp|Q8BH97|RCN3_MOUSE Reticulocalbin-3 OS=Mus musculus GN=Rcn3 PE=2 SV=1;>tr|D3Z7T1|D3Z7T1_MOUSE Reticulocalbin-3 (Fragment) OS=Mus musculus GN=Rcn3 PE=4 SV=1;>tr|D3Z3A9|D3Z3A9_MOUSE Reticulocalbin-3 (Fragment) OS=Mus musculus GN=Rcn3 PE=4 SV=1	RCN3_MOUSE	291			0.232538						+					4.98515	4.98515			5.55383	5.43109	4.55951	4.71483					3.83903	3.83903			4.40771	4.28497	3.41338	3.56871
Q8BX43;D6RIM1;D3YWL9;D3Z306	Tumor necrosis factor receptor superfamily member 19L	Relt	>sp|Q8BX43|TR19L_MOUSE Tumor necrosis factor receptor superfamily member 19L OS=Mus musculus GN=Relt PE=2 SV=2;>tr|D6RIM1|D6RIM1_MOUSE Tumor necrosis factor receptor superfamily member 19L OS=Mus musculus GN=Relt PE=4 SV=1;>tr|D3YWL9|D3YWL9_MOUSE Tumor nec	TR19L_MOUSE	276									+	5.38012	4.38987	4.72999	5.20874					5.3158	4.37027	4.37807	5.20298	4.14968	3.15945	3.49954	3.97829					4.08536	3.13982	3.14761	3.97253
Q62150;Q99M28;J3QK23	RNA-binding protein with serine-rich domain 1	Rnps1	>tr|Q62150|Q62150_MOUSE RNA/DNA-binding protein OS=Mus musculus GN=Rnps1 PE=2 SV=1;>sp|Q99M28|RNPS1_MOUSE RNA-binding protein with serine-rich domain 1 OS=Mus musculus GN=Rnps1 PE=2 SV=1;>tr|J3QK23|J3QK23_MOUSE Uncharacterized protein OS=Mus musculus GN=Gm	Q62150_MOUSE	456										5.061	4.9283	4.32636	3.95891	5.43422	5.28357	4.7515	4.36614	5.59359	5.30081	5.10988	4.80335	3.80573	3.67303	3.07107	2.70364	4.17895	4.02829	3.49622	3.11086	4.33832	4.04552	3.85459	3.54807
E9Q5A0;D3YY61;P19253;Q5M9M0;Q3TDS9	60S ribosomal protein L13a	Rpl13a;Rpl13a-ps1	>tr|E9Q5A0|E9Q5A0_MOUSE 60S ribosomal protein L13a OS=Mus musculus GN=Rpl13a PE=3 SV=1;>tr|D3YY61|D3YY61_MOUSE MCG18643 OS=Mus musculus GN=Rpl13a-ps1 PE=3 SV=1;>sp|P19253|RL13A_MOUSE 60S ribosomal protein L13a OS=Mus musculus GN=Rpl13a PE=1 SV=4;>tr|Q5M9M0	E9Q5A0_MOUSE	280									+					5.69759	5.40819	5.11032	5.05507	6.07536	5.7336	5.60639	5.38739					4.37537	4.08597	3.78809	3.73285	4.75315	4.41138	4.28416	4.06517
P84099;Q5I0T8;A2A547	60S ribosomal protein L19;Ribosomal protein L19	Rpl19	>sp|P84099|RL19_MOUSE 60S ribosomal protein L19 OS=Mus musculus GN=Rpl19 PE=1 SV=1;>tr|Q5I0T8|Q5I0T8_MOUSE Ribosomal protein L19 OS=Mus musculus GN=Rpl19 PE=2 SV=1;>tr|A2A547|A2A547_MOUSE Ribosomal protein L19 OS=Mus musculus GN=Rpl19 PE=3 SV=1	RL19_MOUSE	8		-0.193668												6.1486	6.08618	5.00385	4.94261	6.0582	5.90872	5.34437	5.04918					5.37046	5.30803	4.2257	4.16447	5.28005	5.13056	4.56623	4.27103
P67984;Q4VAG4	60S ribosomal protein L22	Rpl22	>sp|P67984|RL22_MOUSE 60S ribosomal protein L22 OS=Mus musculus GN=Rpl22 PE=2 SV=2;>tr|Q4VAG4|Q4VAG4_MOUSE MCG12304 OS=Mus musculus GN=Rpl22 PE=2 SV=1	RL22_MOUSE	642			-1.0638															5.76202	5.27203	5.3894	5.16411									5.15996	4.66996	4.78733	4.56204
G3MYE2;P47962;Q3U850;Q58DW5;Q58EU6;Q3TKR5;D3YYV8;Q3THE1	60S ribosomal protein L5	Rpl5	>tr|G3MYE2|G3MYE2_BOVIN Uncharacterized protein (Fragment) OS=Bos taurus PE=3 SV=1;>sp|P47962|RL5_MOUSE 60S ribosomal protein L5 OS=Mus musculus GN=Rpl5 PE=1 SV=3;>tr|Q3U850|Q3U850_MOUSE Putative uncharacterized protein OS=Mus musculus GN=Rpl5 PE=2 SV=1;>s	RL5_MOUSE	281																		5.67578	5.02617	5.41729	5.02694									4.56183	3.91223	4.30335	3.91298
G3UW34;P51410;Q5EBQ6;Q5M9J5	60S ribosomal protein L9	Rpl9-ps6;Rpl9	>tr|G3UW34|G3UW34_MOUSE MCG130981 OS=Mus musculus GN=Rpl9-ps6 PE=4 SV=1;>sp|P51410|RL9_MOUSE 60S ribosomal protein L9 OS=Mus musculus GN=Rpl9 PE=2 SV=2;>tr|Q5EBQ6|Q5EBQ6_MOUSE MCG10266, isoform CRA_a OS=Mus musculus GN=Rpl9 PE=2 SV=1;>tr|Q5M9J5|Q5M9J5_MOUS	G3UW34_MOUSE	435										5.86742	3.46538	4.31264	5.85337									4.91318	2.51113	3.35841	4.89913
D3Z722;D3Z5R8;Q5M9P3;F6Q5Z8;F8VQL3;Q9CZX8;D3YUG3;D3YUT3	40S ribosomal protein S19	Rps19;Rps19-ps1;Rps19-ps13	>tr|D3Z722|D3Z722_MOUSE 40S ribosomal protein S19 OS=Mus musculus GN=Rps19 PE=4 SV=1;>tr|D3Z5R8|D3Z5R8_MOUSE 40S ribosomal protein S19 (Fragment) OS=Mus musculus GN=Rps19 PE=4 SV=1;>tr|Q5M9P3|Q5M9P3_MOUSE Rps19 protein (Fragment) OS=Mus musculus GN=Rps19 P	D3Z722_MOUSE	267										5.74382	5.5079	5.07675	5.05323	5.53959	5.45372	4.59817	4.35232	5.51593	5.39726	4.67865	4.48732	4.74382	4.5079	4.07675	4.05323	4.53959	4.45372	3.59817	3.35232	4.51593	4.39726	3.67865	3.48732
P62858;Q059I1;G3UYV7	40S ribosomal protein S28	Rps28	>sp|P62858|RS28_MOUSE 40S ribosomal protein S28 OS=Mus musculus GN=Rps28 PE=2 SV=1;>tr|Q059I1|Q059I1_MOUSE MCG22987, isoform CRA_a OS=Mus musculus GN=Rps28 PE=4 SV=1;>tr|G3UYV7|G3UYV7_MOUSE 40S ribosomal protein S28 (Fragment) OS=Mus musculus GN=Rps28 PE=4	RS28_MOUSE	439										5.58049	5.28983	4.57012	5.17187	5.62645	5.37153	5.02934	4.9078	5.70052	5.32193	5.24979	5.05763	5.10336	4.8127	4.093	4.69475	5.14934	4.89441	4.55222	4.43069	5.22339	4.84481	4.77267	4.58049
P60122;Q3U1C2;Q3UJN2;D3YW60	RuvB-like 1	Ruvbl1	>sp|P60122|RUVB1_MOUSE RuvB-like 1 OS=Mus musculus GN=Ruvbl1 PE=1 SV=1;>tr|Q3U1C2|Q3U1C2_MOUSE MCG130614 OS=Mus musculus GN=Ruvbl1 PE=2 SV=1;>tr|Q3UJN2|Q3UJN2_MOUSE Putative uncharacterized protein OS=Mus musculus GN=Ruvbl1 PE=2 SV=1;>tr|D3YW60|D3YW60_MOUS	RUVB1_MOUSE	621			-1.17922											5.6895	4.90687	5.40056	5.19593	6.21192	5.26825	5.9943	5.65951					4.34708	3.56444	4.05812	3.85352	4.8695	3.92582	4.65188	4.31708
P08207;Q3TC45;Q3UF30	Protein S100-A10	S100a10	>sp|P08207|S10AA_MOUSE Protein S100-A10 OS=Mus musculus GN=S100a10 PE=2 SV=2;>tr|Q3TC45|Q3TC45_MOUSE S100 calcium binding protein A10 (Calpactin), isoform CRA_a OS=Mus musculus GN=S100a10 PE=2 SV=1;>tr|Q3UF30|Q3UF30_MOUSE Putative uncharacterized protein O	S10AA_MOUSE	511														5.31001	4.34506	4.6832	5.12655	5.81867	4.7066	4.91882	5.72002					4.70796	3.743	4.08113	4.5245	5.21661	4.10456	4.31675	5.11797
Q9R1T2	SUMO-activating enzyme subunit 1	Sae1	>sp|Q9R1T2|SAE1_MOUSE SUMO-activating enzyme subunit 1 OS=Mus musculus GN=Sae1 PE=2 SV=1	SAE1_MOUSE	890																		5.34535	4.57811	4.99281	4.93084									3.96514	3.19791	3.61259	3.55063
P70275	Semaphorin-3E	Sema3e	>sp|P70275|SEM3E_MOUSE Semaphorin-3E OS=Mus musculus GN=Sema3e PE=1 SV=3	SEM3E_MOUSE	648									+									5.16599	4.14457	4.84386	4.79797									3.5532	2.53179	3.23109	3.18517
P97298;Q5ND38	Pigment epithelium-derived factor	Serpinf1	>sp|P97298|PEDF_MOUSE Pigment epithelium-derived factor OS=Mus musculus GN=Serpinf1 PE=1 SV=2;>tr|Q5ND38|Q5ND38_MOUSE Serine (Or cysteine) peptidase inhibitor, clade F, member 1, isoform CRA_a OS=Mus musculus GN=Serpinf1 PE=2 SV=1	PEDF_MOUSE	654									+	4.82098			4.82098	4.50066			4.50066	5.3697	4.31925	4.34604	5.28153	3.51995			3.51995	3.19962			3.19962	4.06867	3.0182	3.04501	3.98049
Q3TVM1;Q8K4Z5;Q8BKK2	Splicing factor 3A subunit 1	Sf3a1	>tr|Q3TVM1|Q3TVM1_MOUSE Putative uncharacterized protein OS=Mus musculus GN=Sf3a1 PE=2 SV=1;>sp|Q8K4Z5|SF3A1_MOUSE Splicing factor 3A subunit 1 OS=Mus musculus GN=Sf3a1 PE=1 SV=1;>tr|Q8BKK2|Q8BKK2_MOUSE Putative uncharacterized protein OS=Mus musculus GN=S	Q3TVM1_MOUSE	724																		5.18173	4.20949	4.97178	4.62379									3.56894	2.5967	3.359	3.01102
Q3UAI4;Q3UBH2;Q3UJB0;Q80W39;Q3UQU5;Q9CS24		Sf3b2	>tr|Q3UAI4|Q3UAI4_MOUSE Putative uncharacterized protein OS=Mus musculus GN=Sf3b2 PE=2 SV=1;>tr|Q3UBH2|Q3UBH2_MOUSE Putative uncharacterized protein OS=Mus musculus GN=Sf3b2 PE=2 SV=1;>tr|Q3UJB0|Q3UJB0_MOUSE Protein Sf3b2 OS=Mus musculus GN=Sf3b2 PE=2 SV=1	Q3UAI4_MOUSE	742			-0.347546											5.25799	4.50916	4.99228	4.70411	6.1036	5.12277	5.81116	5.6896					3.62452	2.87569	3.35881	3.07063	4.47013	3.4893	4.17768	4.05614
Q8QZY9	Splicing factor 3B subunit 4	Sf3b4	>sp|Q8QZY9|SF3B4_MOUSE Splicing factor 3B subunit 4 OS=Mus musculus GN=Sf3b4 PE=2 SV=1	SF3B4_MOUSE	846	0.371057									6.54528	5.7909	6.08597	6.2235	6.11461	5.29944	5.80128	5.67199	6.28249	5.44498	6.05181	5.70847	5.34116	4.58678	4.88184	5.01941	4.91048	4.09534	4.59716	4.46786	5.07835	4.24085	4.8477	4.50435
E9PX46;O70258;F8WGM3;D3Z572;F6ULV5;Q6L8N9;F6R6P2;Q4H438;F6WKE4;Q4H437;Q3V1W5	Epsilon-sarcoglycan	Sgce	>tr|E9PX46|E9PX46_MOUSE Epsilon-sarcoglycan OS=Mus musculus GN=Sgce PE=4 SV=1;>sp|O70258|SGCE_MOUSE Epsilon-sarcoglycan OS=Mus musculus GN=Sgce PE=2 SV=2;>tr|F8WGM3|F8WGM3_MOUSE Epsilon-sarcoglycan OS=Mus musculus GN=Sgce PE=4 SV=1;>tr|D3Z572|D3Z572_MOUSE	E9PX46_MOUSE	297			0.674551							6.5876	5.53777	6.09611	6.35725	6.26465	5.34889	5.76353	6.01532	6.7819	5.89313	6.29706	6.51697	5.28657	4.23674	4.79507	5.05622	4.96363	4.04786	4.4625	4.71429	5.48087	4.5921	4.99604	5.21595
Q3TL58;Q5SUR3;Q9WTX5	S-phase kinase-associated protein 1	Skp1a;Skp1	>tr|Q3TL58|Q3TL58_MOUSE Putative uncharacterized protein OS=Mus musculus GN=Skp1a PE=2 SV=1;>tr|Q5SUR3|Q5SUR3_MOUSE MCG3634, isoform CRA_b OS=Mus musculus GN=Skp1a PE=2 SV=1;>sp|Q9WTX5|SKP1_MOUSE S-phase kinase-associated protein 1 OS=Mus musculus GN=Skp1	Q3TL58_MOUSE	716														5.21415	4.52684	4.92739	4.65803	5.53016	4.76713	5.22837	5.04646					4.21415	3.52684	3.92739	3.65803	4.53016	3.76713	4.22837	4.04646
Q5DTL5;B2RX05;G3UYX7;G3UZ88;G3UXV6;B7ZNW9;G3UY21;Q9R1B9	Slit homolog 2 protein;Slit homolog 2 protein N-product;Slit homolog 2 protein C-product	Slit2	>tr|Q5DTL5|Q5DTL5_MOUSE MKIAA4141 protein (Fragment) OS=Mus musculus GN=Slit2 PE=2 SV=1;>tr|B2RX05|B2RX05_MOUSE Slit2 protein OS=Mus musculus GN=Slit2 PE=2 SV=1;>tr|G3UYX7|G3UYX7_MOUSE Slit homolog 2 protein OS=Mus musculus GN=Slit2 PE=4 SV=1;>tr|G3UZ88|G3	Q5DTL5_MOUSE	134			-0.480398						+					4.60456		4.60456		5.66016	4.47875	5.42788	5.20222					2.75331		2.75331		3.8089	2.62749	3.57662	3.35096
Q8BGT7;Q3TGV3	Survival of motor neuron-related-splicing factor 30	Smndc1	>sp|Q8BGT7|SPF30_MOUSE Survival of motor neuron-related-splicing factor 30 OS=Mus musculus GN=Smndc1 PE=2 SV=1;>tr|Q3TGV3|Q3TGV3_MOUSE Putative uncharacterized protein OS=Mus musculus GN=Smndc1 PE=2 SV=1	SPF30_MOUSE	829			0.538141															5.75302	4.71472	5.28596	5.50682									4.79877	3.76048	4.33171	4.55258
A2CFD0;Q7TNE3;Q5SX56	Sperm-associated antigen 7	Spag7	>tr|A2CFD0|A2CFD0_MOUSE Sperm associated antigen 7 OS=Mus musculus GN=Spag7 PE=4 SV=1;>sp|Q7TNE3|SPAG7_MOUSE Sperm-associated antigen 7 OS=Mus musculus GN=Spag7 PE=1 SV=1;>tr|Q5SX56|Q5SX56_MOUSE Sperm associated antigen 7 (Fragment) OS=Mus musculus GN=Spag	A2CFD0_MOUSE	52														5.08275	4.40393	4.64712	4.70989	5.45879	4.36046	5.21743	4.99865					4.00359	3.32476	3.56793	3.63071	4.37961	3.28128	4.13824	3.91947
E9Q447;A3KGU7;B2RXX6;B9EKJ1;P16546;A3KGU5;B7ZWK3;Q3TYI8	Spectrin alpha chain, brain	Spna2;Sptan1	>tr|E9Q447|E9Q447_MOUSE Protein Spna2 OS=Mus musculus GN=Spna2 PE=4 SV=1;>tr|A3KGU7|A3KGU7_MOUSE Protein Spna2 OS=Mus musculus GN=Spna2 PE=4 SV=1;>tr|B2RXX6|B2RXX6_MOUSE Spna2 protein OS=Mus musculus GN=Spna2 PE=2 SV=1;>tr|B9EKJ1|B9EKJ1_MOUSE Spna2 protein	E9Q447_MOUSE	65			0.439676											5.25161	4.49427	4.81211	4.91594	5.80568	5.19962	5.29885	5.45011					3.09628	2.33893	2.65678	2.7606	3.65035	3.0443	3.14351	3.29477
Q8VCC9;Q69ZZ7;Q3UYD7	Spondin-1	Spon1	>sp|Q8VCC9|SPON1_MOUSE Spondin-1 OS=Mus musculus GN=Spon1 PE=2 SV=1;>tr|Q69ZZ7|Q69ZZ7_MOUSE MKIAA0762 protein (Fragment) OS=Mus musculus GN=Spon1 PE=4 SV=1;>tr|Q3UYD7|Q3UYD7_MOUSE Spondin-1 OS=Mus musculus GN=Spon1 PE=2 SV=1	SPON1_MOUSE	805									+	5.05427	5.05427							4.86497			4.86497	3.47449	3.47449							3.28517			3.28517
F1MYC9;Q62261;Q5DTR4;Q3TZN6;Q9Z2V0;Q8C509	Spectrin beta chain, brain 1	Sptbn1;Spnb2	>tr|F1MYC9|F1MYC9_BOVIN Uncharacterized protein OS=Bos taurus GN=SPTBN1 PE=4 SV=1;>sp|Q62261|SPTB2_MOUSE Spectrin beta chain, non-erythrocytic 1 OS=Mus musculus GN=Sptbn1 PE=1 SV=2;>tr|Q5DTR4|Q5DTR4_MOUSE MKIAA4049 protein (Fragment) OS=Mus musculus GN=Spn	SPTB2_MOUSE	397			0.0447438															5.37628	4.82483	4.92003	4.94372									3.22399	2.67255	2.76775	2.79143
Q99MR6	Serrate RNA effector molecule homolog	Srrt	>sp|Q99MR6|SRRT_MOUSE Serrate RNA effector molecule homolog OS=Mus musculus GN=Srrt PE=1 SV=1	SRRT_MOUSE	864			-0.774133											5.08465	4.37127	4.733	4.64276	5.65388	4.80471	5.403	5.12704					3.44118	2.72782	3.08955	2.99931	4.01043	3.16125	3.75955	3.48357
P32067;Q3TG93;Q564E6;Q8BTU4;Q9CYB9;F6SXM5;A2AV01	Lupus La protein homolog	Ssb	>sp|P32067|LA_MOUSE Lupus La protein homolog OS=Mus musculus GN=Ssb PE=2 SV=1;>tr|Q3TG93|Q3TG93_MOUSE Putative uncharacterized protein OS=Mus musculus GN=Ssb PE=2 SV=1;>tr|Q564E6|Q564E6_MOUSE Sjogren syndrome antigen B OS=Mus musculus GN=Ssb PE=2 SV=1;>tr|	LA_MOUSE	43										5.10278	4.53458	4.47249	4.79779	4.6868	4.6868			5.21932	5.05273	4.47391	4.36192	3.76036	3.19218	3.13008	3.45536	3.34437	3.34437			3.87689	3.7103	3.13149	3.01949
O88452;Q5SS12;Q9DCS6	Stanniocalcin-2	Stc2	>sp|O88452|STC2_MOUSE Stanniocalcin-2 OS=Mus musculus GN=Stc2 PE=1 SV=1;>tr|Q5SS12|Q5SS12_MOUSE Stanniocalcin 2 OS=Mus musculus GN=Stc2 PE=2 SV=1;>tr|Q9DCS6|Q9DCS6_MOUSE Putative uncharacterized protein OS=Mus musculus GN=Stc2 PE=2 SV=1	STC2_MOUSE	483									+
G3UZA7;Q9Z172;G3UWX9;P61957;G3UWI9;G3UZ60;D3Z794;H7BWX9;G3UZX6	Small ubiquitin-related modifier 3;Small ubiquitin-related modifier 2	Sumo3;Sumo2	>tr|G3UZA7|G3UZA7_MOUSE Small ubiquitin-related modifier 3 OS=Mus musculus GN=Sumo3 PE=4 SV=1;>sp|Q9Z172|SUMO3_MOUSE Small ubiquitin-related modifier 3 OS=Mus musculus GN=Sumo3 PE=2 SV=1;>tr|G3UWX9|G3UWX9_MOUSE SMT3 suppressor of mif two 3 homolog 3 (Yeast	G3UZA7_MOUSE	303														6.34203	5.65432	5.99705	5.87714	6.65445	5.83651	6.35442	6.19449					5.73996	5.05227	5.39499	5.27508	6.05239	5.23444	5.75236	5.59242
Q7TMK9;G3V018;G3UZI2;G3UZ48;Q3TRV3;G3UXJ6	Heterogeneous nuclear ribonucleoprotein Q	Syncrip	>sp|Q7TMK9|HNRPQ_MOUSE Heterogeneous nuclear ribonucleoprotein Q OS=Mus musculus GN=Syncrip PE=1 SV=2;>tr|G3V018|G3V018_MOUSE Heterogeneous nuclear ribonucleoprotein Q OS=Mus musculus GN=Syncrip PE=4 SV=1;>tr|G3UZI2|G3UZI2_MOUSE Heterogeneous nuclear ribon	HNRPQ_MOUSE	441														4.70979	4.23157	4.24514	4.22094	4.93553	4.38281	4.55737	4.41451					3.20464	2.72643	2.73998	2.71579	3.43038	2.87765	3.05223	2.90936
P48428;Q5I0U7	Tubulin-specific chaperone A	Tbca	>sp|P48428|TBCA_MOUSE Tubulin-specific chaperone A OS=Mus musculus GN=Tbca PE=2 SV=3;>tr|Q5I0U7|Q5I0U7_MOUSE MCG122050 OS=Mus musculus GN=Tbca PE=2 SV=1	TBCA_MOUSE	598	0.807272									5.98095	5.44753	5.38659	5.63679					5.29254	4.8182	4.90293	4.70209	5.20279	4.66937	4.60843	4.85863					4.51439	4.04005	4.12476	3.92393
E9PYD5;P10711;Q3UPE0;Q3UWX7;Q810R3;Q9QVN7;F6XMY4;B7ZCS5;B7ZCS4;Q3UV78	Transcription elongation factor A protein 1;Transcription elongation factor A protein 2	Tcea1;Tcea2	>tr|E9PYD5|E9PYD5_MOUSE Transcription elongation factor A protein 1 OS=Mus musculus GN=Tcea1 PE=4 SV=1;>sp|P10711|TCEA1_MOUSE Transcription elongation factor A protein 1 OS=Mus musculus GN=Tcea1 PE=1 SV=2;>tr|Q3UPE0|Q3UPE0_MOUSE Putative uncharacterized pr	E9PYD5_MOUSE	334			-0.512781											5.2036	4.57778	4.54474	4.93917	5.75751	4.99619	5.4484	5.2838					4.02751	3.40169	3.36864	3.76308	4.58141	3.8201	4.27231	4.10772
P27090;Q3TWH5;Q921T1;Q8CDZ9	Transforming growth factor beta-2	Tgfb2	>sp|P27090|TGFB2_MOUSE Transforming growth factor beta-2 OS=Mus musculus GN=Tgfb2 PE=1 SV=2;>tr|Q3TWH5|Q3TWH5_MOUSE Putative uncharacterized protein (Fragment) OS=Mus musculus GN=Tgfb2 PE=2 SV=1;>tr|Q921T1|Q921T1_MOUSE Tgfb2 protein OS=Mus musculus GN=Tgfb	TGFB2_MOUSE	560			0.458592						+	4.68749			4.68749	5.43724	4.45248	5.01313	5.15308	5.98715	5.00856	5.55118	5.71019	3.43222			3.43222	4.18196	3.1972	3.75787	3.89781	4.73188	3.75328	4.29592	4.45491
P63028	Translationally-controlled tumor protein	Tpt1	>sp|P63028|TCTP_MOUSE Translationally-controlled tumor protein OS=Mus musculus GN=Tpt1 PE=1 SV=1	TCTP_MOUSE	638			-0.46039											5.4444	4.54692	5.13312	5.02991	5.81529	4.83246	5.5387	5.37998					4.66626	3.76877	4.35497	4.25176	5.03715	4.05431	4.76055	4.60183
Q5NCC3;Q5NCC2;Q5NCC4	E3 ubiquitin-protein ligase TRIM41	Trim41	>sp|Q5NCC3|TRI41_MOUSE E3 ubiquitin-protein ligase TRIM41 OS=Mus musculus GN=Trim41 PE=2 SV=1;>tr|Q5NCC2|Q5NCC2_MOUSE E3 ubiquitin-protein ligase TRIM41 (Fragment) OS=Mus musculus GN=Trim41 PE=2 SV=1;>tr|Q5NCC4|Q5NCC4_MOUSE E3 ubiquitin-protein ligase TRIM	TRI41_MOUSE	781																		5.97549	4.83243	5.45399	5.77283									4.5131	3.37003	3.99159	4.31044
E9QLZ1;P62500;D3Z0V7;Q3UXU0;D3YW86;H3BLI9	TSC22 domain family protein 1	Tsc22d1	>tr|E9QLZ1|E9QLZ1_MOUSE TSC22 domain family protein 1 OS=Mus musculus GN=Tsc22d1 PE=4 SV=1;>sp|P62500|T22D1_MOUSE TSC22 domain family protein 1 OS=Mus musculus GN=Tsc22d1 PE=2 SV=2;>tr|D3Z0V7|D3Z0V7_MOUSE TSC22 domain family protein 1 OS=Mus musculus GN=Ts	E9QLZ1_MOUSE	273										5.27446	4.72839	4.53138	5.00273	5.26869	4.64167	4.82494	4.8751	5.68796	4.97111	5.33381	5.25101	4.19526	3.64921	3.4522	3.92354	4.18952	3.56248	3.74575	3.79591	4.60877	3.89193	4.25462	4.17181
P68372;Q3MHM5;J3QNR5;Q3ZBU7;Q9D6F9;Q9CVR0	Tubulin beta-4B chain;Tubulin beta-4A chain	Tubb4b;Tubb4a;Tubb2c	>sp|P68372|TBB4B_MOUSE Tubulin beta-4B chain OS=Mus musculus GN=Tubb4b PE=1 SV=1;>sp|Q3MHM5|TBB4B_BOVIN Tubulin beta-4B chain OS=Bos taurus GN=TUBB4B PE=2 SV=1;>tr|J3QNR5|J3QNR5_MOUSE Uncharacterized protein OS=Mus musculus GN=Tubb4b-ps1 PE=3 SV=1;>sp|Q3ZB	TBB4B_MOUSE	644			-0.41756											5.03342	4.80617	4.33088	4.35363	5.81328	5.14164	5.37612	5.43813					3.73238	3.50514	3.02983	3.05258	4.51224	3.8406	4.07507	4.1371
Q3UD58;Q6PAM1;Q3UXT5;A2ADZ2;A2ADZ4;A2ADZ3;A8Y5J8	Alpha-taxilin	Txlna	>tr|Q3UD58|Q3UD58_MOUSE Taxilin alpha OS=Mus musculus GN=Txlna PE=2 SV=1;>sp|Q6PAM1|TXLNA_MOUSE Alpha-taxilin OS=Mus musculus GN=Txlna PE=2 SV=1;>tr|Q3UXT5|Q3UXT5_MOUSE Putative uncharacterized protein (Fragment) OS=Mus musculus GN=Txlna PE=2 SV=1;>tr|A2AD	Q3UD58_MOUSE	23			0.00288247											4.414		4.414		5.69884	4.68695	5.3491	5.35757					3.01607		3.01607		4.3009	3.28901	3.95116	3.95963
A2AV97;P10639	Thioredoxin	Txn1;Txn	>tr|A2AV97|A2AV97_MOUSE Thioredoxin OS=Mus musculus GN=Txn1 PE=3 SV=1;>sp|P10639|THIO_MOUSE Thioredoxin OS=Mus musculus GN=Txn PE=1 SV=3	A2AV97_MOUSE	44	0.601982									6.49694	6.1181	5.8874	6.02366	6.41253	5.77565	6.00928	5.98552	6.6185	5.86545	6.253	6.21224	5.65185	5.273	5.0423	5.17857	5.56743	4.93056	5.1642	5.14041	5.77341	5.02036	5.4079	5.36713
Q3TEE8;Q3UBW8;Q91W90;E9PXX7;Q3UWX1	Thioredoxin domain-containing protein 5	Txndc5	>tr|Q3TEE8|Q3TEE8_MOUSE Putative uncharacterized protein OS=Mus musculus GN=Txndc5 PE=2 SV=1;>tr|Q3UBW8|Q3UBW8_MOUSE Putative uncharacterized protein OS=Mus musculus GN=Txndc5 PE=2 SV=1;>sp|Q91W90|TXND5_MOUSE Thioredoxin domain-containing protein 5 OS=Mus	Q3TEE8_MOUSE	332									+	4.86737			4.86737	4.59997			4.59997					3.56634			3.56634	3.29894			3.29894
Q3UNH3;Q3U8R9;Q3UBF4;Q8CDN6	Thioredoxin-like protein 1	Txnl1	>tr|Q3UNH3|Q3UNH3_MOUSE Putative uncharacterized protein (Fragment) OS=Mus musculus GN=Txnl1 PE=2 SV=1;>tr|Q3U8R9|Q3U8R9_MOUSE Putative uncharacterized protein OS=Mus musculus GN=Txnl1 PE=2 SV=1;>tr|Q3UBF4|Q3UBF4_MOUSE Putative uncharacterized protein OS=M	Q3UNH3_MOUSE	738			-0.0612851											5.00376	4.47988	4.57568	4.51893	5.59563	4.7349	5.26651	5.19058					3.85761	3.33375	3.42956	3.3728	4.44951	3.58876	4.12038	4.04446
Q91VX2;A2AMY5	Ubiquitin-associated protein 2	Ubap2	>sp|Q91VX2|UBAP2_MOUSE Ubiquitin-associated protein 2 OS=Mus musculus GN=Ubap2 PE=2 SV=1;>tr|A2AMY5|A2AMY5_MOUSE Ubiquitin-associated protein 2 OS=Mus musculus GN=Ubap2 PE=4 SV=1	UBAP2_MOUSE	34																		5.45653	4.67275	5.18862	4.92757									3.99413	3.21037	3.72623	3.46517
P61087;Q6ZWQ6;Q3TL77;D3Z4U3;F8WIC2	Ubiquitin-conjugating enzyme E2 K	Ube2k	>sp|P61087|UBE2K_MOUSE Ubiquitin-conjugating enzyme E2 K OS=Mus musculus GN=Ube2k PE=1 SV=3;>tr|Q6ZWQ6|Q6ZWQ6_MOUSE Huntingtin interacting protein 2, isoform CRA_e OS=Mus musculus GN=Ube2k PE=2 SV=1;>tr|Q3TL77|Q3TL77_MOUSE Putative uncharacterized protein	UBE2K_MOUSE	294	0.163112									5.80345	5.19706	5.35399	5.40248									4.72428	4.11787	4.27483	4.32329
A2RTT4;P61089	Ubiquitin-conjugating enzyme E2 N	Ube2n	>tr|A2RTT4|A2RTT4_MOUSE MCG4297 OS=Mus musculus GN=Ube2n PE=2 SV=1;>sp|P61089|UBE2N_MOUSE Ubiquitin-conjugating enzyme E2 N OS=Mus musculus GN=Ube2n PE=1 SV=1	A2RTT4_MOUSE	63										6.59578	6.57402	4.98653	4.98147	5.60831	5.30125	5.08099	4.93045	5.83306	5.32679	5.44897	5.27293	5.59578	5.57402	3.98653	3.98147	4.60831	4.30125	4.08099	3.93045	4.83306	4.32679	4.44897	4.27293
Q3UQ08;O08747;Q3URW2;E9PVI4;Q3TPN7	Netrin receptor UNC5C	Unc5c	>tr|Q3UQ08|Q3UQ08_MOUSE Unc5c protein OS=Mus musculus GN=Unc5c PE=2 SV=1;>sp|O08747|UNC5C_MOUSE Netrin receptor UNC5C OS=Mus musculus GN=Unc5c PE=1 SV=1;>tr|Q3URW2|Q3URW2_MOUSE Putative uncharacterized protein OS=Mus musculus GN=Unc5c PE=2 SV=1;>tr|E9PVI4|	Q3UQ08_MOUSE	462			0.657274						+									5.83104	5.10408	5.30131	5.54466									4.21825	3.49131	3.68854	3.93188
Q91XL3;D3YUF9;D3Z411;G5E8H4	UDP-glucuronic acid decarboxylase 1	Uxs1	>sp|Q91XL3|UXS1_MOUSE UDP-glucuronic acid decarboxylase 1 OS=Mus musculus GN=Uxs1 PE=2 SV=1;>tr|D3YUF9|D3YUF9_MOUSE UDP-glucuronic acid decarboxylase 1 (Fragment) OS=Mus musculus GN=Uxs1 PE=4 SV=1;>tr|D3Z411|D3Z411_MOUSE UDP-glucuronic acid decarboxylase 1	UXS1_MOUSE	266									+	5.53451	4.65904	5.1854	5.15691					5.69428	4.69202	5.36365	5.33125	4.33039	3.45492	3.98129	3.9528					4.49017	3.4879	4.15954	4.1271
Q9CZT5	Vasorin	Vasn	>sp|Q9CZT5|VASN_MOUSE Vasorin OS=Mus musculus GN=Vasn PE=2 SV=2	VASN_MOUSE	873									+									5.13456	4.00372	4.66901	4.90072									3.71958	2.58875	3.25404	3.48575
Q01853;Q8BNF8	Transitional endoplasmic reticulum ATPase	Vcp	>sp|Q01853|TERA_MOUSE Transitional endoplasmic reticulum ATPase OS=Mus musculus GN=Vcp PE=1 SV=4;>tr|Q8BNF8|Q8BNF8_MOUSE Putative uncharacterized protein OS=Mus musculus GN=Vcp PE=2 SV=1	TERA_MOUSE	670			-0.689334							6.31101	6.24475	4.87299	5.33236	5.42424	5.10425	4.82967	4.85084	6.15048	5.63476	5.79846	5.54916	4.65779	4.59153	3.21979	3.67916	3.77104	3.45102	3.17647	3.19764	4.49728	3.98155	4.14526	3.89595
F8WH81;F8WH10;Q00731;E9Q4N8;F8T7H0	Vascular endothelial growth factor A	Vegfa	>tr|F8WH81|F8WH81_MOUSE Vascular endothelial growth factor A OS=Mus musculus GN=Vegfa PE=3 SV=1;>tr|F8WH10|F8WH10_MOUSE Vascular endothelial growth factor A OS=Mus musculus GN=Vegfa PE=3 SV=1;>sp|Q00731|VEGFA_MOUSE Vascular endothelial growth factor A OS=M	F8WH81_MOUSE	347										4.99986		4.72318	4.67303	5.10643	4.67543	4.58095	4.62636	5.80403	4.83888	5.51742	5.37778	3.7211		3.44442	3.39428	3.82766	3.39667	3.3022	3.3476	4.52528	3.56012	4.23867	4.09902
P97953	Vascular endothelial growth factor C	Vegfc	>sp|P97953|VEGFC_MOUSE Vascular endothelial growth factor C OS=Mus musculus GN=Vegfc PE=1 SV=1	VEGFC_MOUSE	661									+	5.36131	4.35841	4.59012	5.22541	4.8385			4.8385	5.17167	3.95269	4.19103	5.09339	3.92994	2.92704	3.15875	3.79405	3.40714			3.40714	3.74031	2.52132	2.75967	3.66202
A2A7S7;Q91WQ3	Tyrosine--tRNA ligase, cytoplasmic	Yars	>tr|A2A7S7|A2A7S7_MOUSE Tyrosine--tRNA ligase, cytoplasmic OS=Mus musculus GN=Yars PE=4 SV=1;>sp|Q91WQ3|SYYC_MOUSE Tyrosine--tRNA ligase, cytoplasmic OS=Mus musculus GN=Yars PE=2 SV=3	A2A7S7_MOUSE	13										5.2443	4.59939	4.65409	4.95742					5.15788	4.3918	4.89297	4.61314	3.65323	3.00834	3.06303	3.36637					3.56681	2.80073	3.3019	3.0221
A2AWN8;A2AWN9;P59326;Q8BYK6;Q3TWU3;Q8BM70;Q8K325;Q91YT7;Q7TN20;Q8BVC6;Q8R5D2;Q3TH60;Q3U8D6	YTH domain family protein 1;YTH domain family protein 3	Ythdf1;Ythdf3;Ythdf2	>tr|A2AWN8|A2AWN8_MOUSE YTH domain family 1 OS=Mus musculus GN=Ythdf1 PE=4 SV=1;>tr|A2AWN9|A2AWN9_MOUSE YTH domain family 1 OS=Mus musculus GN=Ythdf1 PE=4 SV=1;>sp|P59326|YTHD1_MOUSE YTH domain family protein 1 OS=Mus musculus GN=Ythdf1 PE=2 SV=1;>sp|Q8BYK	A2AWN8_MOUSE	47										5.26079	4.63855	4.61809	4.98805									3.95975	3.33752	3.31706	3.68703
P68509;P68510;F1MPT3	14-3-3 protein eta	Ywhah	>sp|P68509|1433F_BOVIN 14-3-3 protein eta OS=Bos taurus GN=YWHAH PE=1 SV=2;>sp|P68510|1433F_MOUSE 14-3-3 protein eta OS=Mus musculus GN=Ywhah PE=1 SV=2;>tr|F1MPT3|F1MPT3_BOVIN 14-3-3 protein eta OS=Bos taurus GN=YWHAH PE=3 SV=2	1433F_MOUSE	645			-0.411042							5.68531	5.38849	4.98202	5.15821	5.61417	5.04755	5.20925	5.13938	5.95108	5.0724	5.62973	5.54285	4.48118	4.18438	3.7779	3.95409	4.41005	3.84343	4.00514	3.93526	4.74696	3.86829	4.4256	4.33874
F6VW30;F6YY69;A3KML3;B0JYM5;P68254;Q3SZI4	14-3-3 protein theta	Ywhaq	>tr|F6VW30|F6VW30_MOUSE 14-3-3 protein theta (Fragment) OS=Mus musculus GN=Ywhaq PE=3 SV=1;>tr|F6YY69|F6YY69_MOUSE 14-3-3 protein theta (Fragment) OS=Mus musculus GN=Ywhaq PE=4 SV=1;>tr|A3KML3|A3KML3_MOUSE MCG126220 OS=Mus musculus GN=Ywhaq PE=2 SV=1;>tr|B	F6VW30_MOUSE	66	0.123666									5.93895	5.70279	5.22528	5.29327	5.59655	5.33092	4.96326	4.94851	5.78957	5.26293	5.3818	5.2831	4.70851	4.47235	3.99483	4.06281	4.36611	4.10047	3.73281	3.71806	4.55913	4.03246	4.15137	4.05266

## Sheet: at least 2 reps FDR5%
Majority protein IDs	Protein names	Gene names	Fasta headers	mouse ID	id	log2-fold change TGFB2 H/control M L1	log2-fold change TGFB2 H/control M L3	log2-fold change TGFB2 H/control M L4	log2-fold change TGFB2 H/control M L1 normalized with R	log2-fold change TGFB2 H/control M L3 normalized with R	log2-fold change TGFB2 H/control M L4 normalized with R	p.adj-value	p.adj-value≤0.05	secreted evidence	Intensity L1 TGFB2 H	Intensity L L1 TGFB2 H	Intensity M L1 TGFB2 H	Intensity H L1 TGFB2 H	Intensity L3 TGFB2 H	Intensity L L3 TGFB2 H	Intensity M L3 TGFB2 H	Intensity H L3 TGFB2 H	Intensity L4 TGFB2 H	Intensity L L4 TGFB2 H	Intensity M L4 TGFB2 H	Intensity H L4 TGFB2 H	iBAQ L1 TGFB2 H	iBAQ L L1 TGFB2 H	iBAQ M L1 TGFB2 H	iBAQ H L1 TGFB2 H	iBAQ L3 TGFB2 H	iBAQ L L3 TGFB2 H	iBAQ M L3 TGFB2 H	iBAQ H L3 TGFB2 H	iBAQ L4 TGFB2 H	iBAQ L L4 TGFB2 H	iBAQ M L4 TGFB2 H	iBAQ H L4 TGFB2 H
B2RY45;B2RY57;E9Q287;G3X9D2		Adamts3	>tr|B2RY45|B2RY45_MOUSE Adamts3 protein OS=Mus musculus GN=Adamts3 PE=2 SV=1;>tr|B2RY57|B2RY57_MOUSE A disintegrin-like and metallopeptidase (Reprolysin type) with thrombospondin type 1 motif, 3 OS=Mus musculus GN=Adamts3 PE=2 SV=1;>tr|E9Q287|E9Q287_MOUSE	B2RY45_MOUSE	139	-0.504325		-1.37617	-1.03839		-1.41242	3.57094e-09	+	+	6.37044	5.73756	6.03679	5.85228	5.52723	4.42065	5.30079	5.04321	6.16203	5.11163	5.97272	5.5841	4.59959	3.96671	4.26595	4.08142	3.75639	2.64979	3.52994	3.27235	4.39118	3.34078	4.20186	3.81325
Q60841	Reelin	Reln	>sp|Q60841|RELN_MOUSE Reelin OS=Mus musculus GN=Reln PE=1 SV=3	RELN_MOUSE	787	-0.408168	-0.174003	-0.768346	-0.942229	-0.384578	-0.804598	2.62996e-05	+	+	7.18983	6.61718	6.82791	6.66392	6.33957	5.69446	5.94973	5.90313	6.36961	5.58548	6.10514	5.83454	5.09293	4.52027	4.731	4.56701	4.24267	3.59755	3.85282	3.80622	4.2727	3.48858	4.00822	3.73762
E9Q616;Q6UL10;Q61484;A0PJF4;A0JLR7		Ahnak	>tr|E9Q616|E9Q616_MOUSE Protein Ahnak OS=Mus musculus GN=Ahnak PE=4 SV=1;>tr|Q6UL10|Q6UL10_MOUSE AHNAK (Fragment) OS=Mus musculus GN=Ahnak PE=2 SV=1;>tr|Q61484|Q61484_MOUSE Desmoyokin (Fragment) OS=Mus musculus GN=Ahnak PE=2 SV=1;>tr|A0PJF4|A0PJF4_MOUSE Ah	E9Q616_MOUSE	354	-0.391437	0.118626	-0.190569	-0.925498	-0.0919498	-0.22682	0.0150181	+		6.15116	5.85413	5.55889	5.53074	6.27175	5.85105	5.73554	5.78962	6.48121	5.90844	6.08099	6.00582	3.59005	3.29303	2.99779	2.96964	3.71066	3.28995	3.17444	3.2285	3.92012	3.34733	3.51988	3.44473
Q5BL09;Q5SQB7;Q5U438;Q61937;Q5SQB5;Q5SQB0;Q9DAY9	Nucleophosmin	Npm1	>tr|Q5BL09|Q5BL09_MOUSE Npm1 protein OS=Mus musculus GN=Npm1 PE=2 SV=1;>tr|Q5SQB7|Q5SQB7_MOUSE MCG68069 OS=Mus musculus GN=Npm1 PE=2 SV=1;>tr|Q5U438|Q5U438_MOUSE Nucleophosmin 1 OS=Mus musculus GN=Npm1 PE=2 SV=1;>sp|Q61937|NPM_MOUSE Nucleophosmin OS=Mus mu	Q5BL09_MOUSE	775		-0.649231	-1.13939		-0.859807	-1.17565	9.38088e-07	+						6.36979	6.21785	5.61922	5.44022	6.59291	6.24947	6.16059	5.84081					5.3284	5.17647	4.57782	4.39883	5.55151	5.20806	5.11919	4.79942
P06467;Q78PA4;A7M7S6	Hemoglobin subunit zeta	Hbz;Hba-x	>sp|P06467|HBAZ_MOUSE Hemoglobin subunit zeta OS=Mus musculus GN=Hbz PE=2 SV=2;>tr|Q78PA4|Q78PA4_MOUSE Hemoglobin X, alpha-like embryonic chain in Hba complex OS=Mus musculus GN=Hba-x PE=2 SV=1;>tr|A7M7S6|A7M7S6_MOUSE Hemoglobin X, alpha-like embryonic cha	HBAZ_MOUSE	502		-0.693014	-1.09721		-0.90359	-1.13346	9.38088e-07	+		5.34825	4.6922	4.96184	4.91461	5.7131	4.89873	5.43902	5.21096	6.03551	4.97997	5.84419	5.46421	4.30685	3.65081	3.92045	3.87322	4.67171	3.85734	4.39761	4.16956	4.99414	3.93857	4.8028	4.42282
D2KHZ9;P10096;P16858;D3YU05;F8WJL5;D3YYI5;Q3TUZ9	Glyceraldehyde-3-phosphate dehydrogenase	Gapdh;Gm6316;Gm7293;Gm10481	>tr|D2KHZ9|D2KHZ9_MOUSE Glyceraldehyde-3-phosphate dehydrogenase OS=Mus musculus GN=Gapdh PE=2 SV=1;>sp|P10096|G3P_BOVIN Glyceraldehyde-3-phosphate dehydrogenase OS=Bos taurus GN=GAPDH PE=1 SV=4;>sp|P16858|G3P_MOUSE Glyceraldehyde-3-phosphate dehydrogenase	D2KHZ9_MOUSE	262	-0.236265	0.117695	-0.279004	-0.770327	-0.0928804	-0.315255	0.021896	+		6.32013	6.30064	4.62515	4.69461	6.00052	5.86691	5.04999	5.18449	6.43992	6.11902	5.91928	5.78386	5.11601	5.09653	3.42103	3.49049	4.79639	4.66279	3.84585	3.98038	5.23578	4.91491	4.71516	4.57974
O09061;Q6RI64	Proteasome subunit beta type-1;Proteasome subunit beta type	Psmb1	>sp|O09061|PSB1_MOUSE Proteasome subunit beta type-1 OS=Mus musculus GN=Psmb1 PE=1 SV=1;>tr|Q6RI64|Q6RI64_MOUSE Proteasome subunit beta type OS=Mus musculus GN=Psmb1 PE=2 SV=1	PSB1_MOUSE	464	-0.228368	-0.296793	-0.375441	-0.762429	-0.507368	-0.411692	0.000988974	+		7.86364	6.70146	7.56593	7.49439	7.33437	6.37218	7.01783	6.94552	7.40567	6.39747	7.11307	6.999	6.7497	5.58752	6.45199	6.38045	6.22042	5.25823	5.90387	5.83158	6.29172	5.28353	5.99915	5.88506
P70670;Q60817;Q3UK68	Nascent polypeptide-associated complex subunit alpha, muscle-specific form;Nascent polypeptide-associated complex subunit alpha	Naca	>sp|P70670|NACAM_MOUSE Nascent polypeptide-associated complex subunit alpha, muscle-specific form OS=Mus musculus GN=Naca PE=1 SV=2;>sp|Q60817|NACA_MOUSE Nascent polypeptide-associated complex subunit alpha OS=Mus musculus GN=Naca PE=1 SV=1;>tr|Q3UK68|Q3UK	NACAM_MOUSE	651		-0.700779	-1.01686		-0.911354	-1.05311	2.00944e-06	+						5.76132	5.3702	5.31266	5.13745	6.23437	5.52514	5.95868	5.67311					3.75272	3.3616	3.30406	3.12885	4.22577	3.51654	3.95009	3.66451
J3QP80;Q9CQL7	MORF4 family-associated protein 1	Mrfap1	>tr|J3QP80|J3QP80_MOUSE MCG15559 OS=Mus musculus GN=Gm5814 PE=4 SV=1;>sp|Q9CQL7|MOFA1_MOUSE MORF4 family-associated protein 1 OS=Mus musculus GN=Mrfap1 PE=1 SV=1	J3QP80_MOUSE	458		-0.485156	-0.923249		-0.695731	-0.9595	6.76992e-05	+						6.04564	4.99664	5.77626	5.61717	6.28883	5.16074	6.06348	5.80785					5.44358	4.39457	5.17421	5.01511	5.68678	4.55868	5.46141	5.20577
Q9CWJ9	Bifunctional purine biosynthesis protein PURH;Phosphoribosylaminoimidazolecarboxamide formyltransferase;IMP cyclohydrolase	Atic	>sp|Q9CWJ9|PUR9_MOUSE Bifunctional purine biosynthesis protein PURH OS=Mus musculus GN=Atic PE=1 SV=2	PUR9_MOUSE	870		-0.491328	-0.902875		-0.701903	-0.939126	7.52462e-05	+		5.33413	4.87753	4.8408	4.85186	5.69957	5.13017	5.33433	5.17551	6.23254	5.56487	5.94898	5.65505	3.79006	3.33347	3.29673	3.3078	4.15549	3.5861	3.79027	3.63144	4.68847	4.02078	4.4049	4.11099
Q27965;Q27975;P17879;Q3TAI8;Q3TU85;Q61696;A1E2B8	Heat shock 70 kDa protein 1B;Heat shock 70 kDa protein 1A	Hspa1b;Hspa1a	>sp|Q27965|HS71B_BOVIN Heat shock 70 kDa protein 1B OS=Bos taurus GN=HSPA1B PE=2 SV=1;>sp|Q27975|HS71A_BOVIN Heat shock 70 kDa protein 1A OS=Bos taurus GN=HSPA1A PE=1 SV=2;>sp|P17879|HS71B_MOUSE Heat shock 70 kDa protein 1B OS=Mus musculus GN=Hspa1b PE=1 S	HS71B_MOUSE	683	-0.154923	-0.295624	-0.301639	-0.688985	-0.506199	-0.33789	0.002667	+		7.24386	7.23805	5.20279	4.86549	7.94221	6.68242	7.65392	7.57581	7.86704	6.745	7.58091	7.47667	5.71237	5.70656	3.6713	3.33401	6.41073	5.15094	6.12245	6.04434	6.33556	5.21352	6.04945	5.9452
Q8R4V5;Q3U5T0	Oncoprotein-induced transcript 3 protein	Oit3	>sp|Q8R4V5|OIT3_MOUSE Oncoprotein-induced transcript 3 protein OS=Mus musculus GN=Oit3 PE=2 SV=2;>tr|Q3U5T0|Q3U5T0_MOUSE Putative uncharacterized protein (Fragment) OS=Mus musculus GN=Oit3 PE=2 SV=1	OIT3_MOUSE	736	-0.135649	-0.425772	-0.860033	-0.669711	-0.636348	-0.896284	1.41832e-05	+	+	6.74023	6.12274	6.34803	6.2885	6.59695	5.88803	6.25322	6.1427	6.8775	6.13691	6.60344	6.33425	5.36001	4.74252	4.96782	4.90828	5.21675	4.50782	4.873	4.76248	5.49729	4.7567	5.22321	4.95405
A2AUF6;P20029;Q0VCX2;Q3TWF2;Q3U9G2;Q3TI47;Q3TKF8;Q9DC41;Q3U6V3;Q3U7T8;F1N614;Q3UEM8	78 kDa glucose-regulated protein	Hspa5	>tr|A2AUF6|A2AUF6_MOUSE Heat shock 70kD protein 5 (Glucose-regulated protein) OS=Mus musculus GN=Hspa5 PE=3 SV=1;>sp|P20029|GRP78_MOUSE 78 kDa glucose-regulated protein OS=Mus musculus GN=Hspa5 PE=1 SV=3;>sp|Q0VCX2|GRP78_BOVIN 78 kDa glucose-regulated prot	A2AUF6_MOUSE	42	-0.106622	-0.426878	-0.481989	-0.640684	-0.637453	-0.51824	0.00041846	+	+	6.17029	6.1232	4.83977	4.9188	6.24217	5.88648	5.73414	5.63781	6.37825	5.82472	5.77844	6.04953	4.69318	4.64609	3.36265	3.44168	4.76504	4.40936	4.25703	4.16068	4.90113	4.3476	4.30131	4.57242
A2A3Z8;Q05186	Reticulocalbin-1	Rcn1	>tr|A2A3Z8|A2A3Z8_MOUSE Reticulocalbin 1 OS=Mus musculus GN=Rcn1 PE=4 SV=1;>sp|Q05186|RCN1_MOUSE Reticulocalbin-1 OS=Mus musculus GN=Rcn1 PE=1 SV=1	A2A3Z8_MOUSE	7	-0.0796304	-0.251418	-0.269582	-0.613692	-0.461994	-0.305833	0.00709802	+	+	6.25703	5.35351	5.94203	5.84918	6.48736	5.89432	6.0762	6.03973	6.62548	5.89849	6.27763	6.18608	5.08095	4.17742	4.76594	4.67309	5.31129	4.71823	4.90013	4.86364	5.44939	4.7224	5.10154	5.01
Q2EY15	Protogenin	Prtg	>sp|Q2EY15|PRTG_MOUSE Protogenin OS=Mus musculus GN=Prtg PE=2 SV=1	PRTG_MOUSE	686	-0.0765998		-0.262746	-0.610661		-0.298997	0.0295429	+	+	6.03322	5.26198	5.64328	5.65982	6.13149	5.15445	5.8518	5.69894	6.5912	5.44157	6.28153	6.23366	4.30897	3.53771	3.91901	3.93554	4.4072	3.43017	4.12753	3.97467	4.86692	3.71729	4.55725	4.50938
P50580;Q3TGU7;Q3UMW2;Q3ZBH5;Q05BN2	Proliferation-associated protein 2G4	Pa2g4	>sp|P50580|PA2G4_MOUSE Proliferation-associated protein 2G4 OS=Mus musculus GN=Pa2g4 PE=1 SV=3;>tr|Q3TGU7|Q3TGU7_MOUSE Proliferation-associated 2G4 OS=Mus musculus GN=Pa2g4 PE=2 SV=1;>tr|Q3UMW2|Q3UMW2_MOUSE Putative uncharacterized protein OS=Mus musculus	PA2G4_MOUSE	602	-0.075216	-0.892767	-1.08256	-0.609278	-1.10334	-1.11881	2.3726e-08	+		5.69963	5.14666	5.27226	5.23907	5.89856	5.65247	5.32672	5.11484	6.13691	5.67057	5.79013	5.45559	4.35721	3.80422	3.92985	3.89664	4.55613	4.31006	3.9843	3.77241	4.7945	4.32816	4.44772	4.11317
A6ZI44;P05064;Q5FWB7;A6ZI46;Q6NY00;A6QLL8;Q9CPQ9;D3YWI1;A6ZI47;D3YV98;D3Z510	Fructose-bisphosphate aldolase;Fructose-bisphosphate aldolase A	Aldoa;Aldoart1;Aldoart2	>tr|A6ZI44|A6ZI44_MOUSE Fructose-bisphosphate aldolase OS=Mus musculus GN=Aldoa PE=2 SV=1;>sp|P05064|ALDOA_MOUSE Fructose-bisphosphate aldolase A OS=Mus musculus GN=Aldoa PE=1 SV=2;>tr|Q5FWB7|Q5FWB7_MOUSE Fructose-bisphosphate aldolase OS=Mus musculus GN=A	A6ZI44_MOUSE	82	-0.049233	-0.766627	-0.78707	-0.583295	-0.977203	-0.823321	2.46155e-06	+	+	7.01758	6.9777	5.41081	5.81675	6.7222	6.63047	5.80515	5.56328	6.91645	6.73442	6.26081	6.00074	5.63735	5.59749	4.0306	4.43654	5.34199	5.25025	4.42493	4.18307	5.53624	5.3542	4.8806	4.62053
Q3ULK8;Q3U935;D3YYF6		Cnbp	>tr|Q3ULK8|Q3ULK8_MOUSE Cellular nucleic acid binding protein, isoform CRA_a OS=Mus musculus GN=Cnbp PE=2 SV=1;>tr|Q3U935|Q3U935_MOUSE Putative uncharacterized protein OS=Mus musculus GN=Cnbp PE=2 SV=1;>tr|D3YYF6|D3YYF6_MOUSE Cellular nucleic acid-binding	Q3ULK8_MOUSE	739		-1.06037	-0.832822		-1.27094	-0.869073	2.55842e-07	+		5.48907	5.25314	4.8637	4.74961	5.76873	5.16167	5.54474	4.96131	5.64289	5.10772	5.36269	4.9072	4.37513	4.13922	3.74975	3.63567	4.65478	4.04774	4.4308	3.84737	4.52894	3.99378	4.24876	3.79326
Q8BFR4;Q3UBB0;Q6PCZ1	N-acetylglucosamine-6-sulfatase	Gns	>sp|Q8BFR4|GNS_MOUSE N-acetylglucosamine-6-sulfatase OS=Mus musculus GN=Gns PE=2 SV=1;>tr|Q3UBB0|Q3UBB0_MOUSE Putative uncharacterized protein (Fragment) OS=Mus musculus GN=Gns PE=2 SV=1;>tr|Q6PCZ1|Q6PCZ1_MOUSE Gns protein OS=Mus musculus GN=Gns PE=2 SV=1	GNS_MOUSE	743	0.0836559		-0.433331	-0.450406		-0.469582	0.0277079	+	+	5.69222	5.42037	5.04521	5.07214					5.41481	4.65444	5.08354	4.97112	4.29429	4.02243	3.64726	3.67419					4.01687	3.2565	3.68558	3.57319
P58252;Q3TJZ1;Q3TK17;Q3TLB1;Q3TWX1;Q3UBL9;Q3UDC8;Q3UMI7;Q3UZ14;Q8BMA8;Q8C153;Q3SYU2;Q3TW58;Q3TX47;Q6P9L9;Q3TSK4;Q3TPG2	Elongation factor 2	Eef2	>sp|P58252|EF2_MOUSE Elongation factor 2 OS=Mus musculus GN=Eef2 PE=1 SV=2;>tr|Q3TJZ1|Q3TJZ1_MOUSE Putative uncharacterized protein OS=Mus musculus GN=Eef2 PE=2 SV=1;>tr|Q3TK17|Q3TK17_MOUSE Putative uncharacterized protein OS=Mus musculus GN=Eef2 PE=2 SV=1	EF2_MOUSE	620	0.0893625	-1.04537	-0.381517	-0.444699	-1.25595	-0.417768	2.9064e-05	+		6.58963	6.51279	5.42607	5.56064	6.30944	6.2035	5.37146	5.3142	6.49841	6.12356	6.01068	5.90128	4.93641	4.85958	3.77285	3.90742	4.65622	4.55028	3.71824	3.66099	4.84519	4.47035	4.35746	4.24807
P09405;Q3TGR3;Q3TL52;Q8CD23;Q3TT41;Q8CE30;Q9CT46	Nucleolin	Ncl	>sp|P09405|NUCL_MOUSE Nucleolin OS=Mus musculus GN=Ncl PE=1 SV=2;>tr|Q3TGR3|Q3TGR3_MOUSE Putative uncharacterized protein OS=Mus musculus GN=Ncl PE=2 SV=1;>tr|Q3TL52|Q3TL52_MOUSE Putative uncharacterized protein OS=Mus musculus GN=Ncl PE=2 SV=1;>tr|Q8CD23|	NUCL_MOUSE	514	0.116098	-0.524936	-1.24766	-0.417963	-0.735511	-1.28391	1.53817e-06	+		6.28185	5.84688	5.77763	5.78635	6.44325	6.29106	5.71433	5.48045	6.4884	6.10758	6.04716	5.83446	4.72555	4.29057	4.22134	4.23004	4.88695	4.73475	4.15803	3.92416	4.9321	4.55129	4.49087	4.27816
A2A9F5;O35685	Nuclear migration protein nudC	Nudc	>tr|A2A9F5|A2A9F5_MOUSE MCG20813 OS=Mus musculus GN=Nudc PE=4 SV=1;>sp|O35685|NUDC_MOUSE Nuclear migration protein nudC OS=Mus musculus GN=Nudc PE=1 SV=1	A2A9F5_MOUSE	19	0.156914	-0.477141	-0.866542	-0.377147	-0.687716	-0.902793	0.000104333	+		6.17895	5.37273	5.77165	5.83436	6.68745	5.87484	6.38885	6.22303	7.1086	6.12988	6.87568	6.6001	4.85672	4.0505	4.44943	4.51214	5.36523	4.55262	5.06662	4.90082	5.78639	4.80765	5.55346	5.27788
Q3THQ5;Q60864	Stress-induced-phosphoprotein 1	Stip1	>tr|Q3THQ5|Q3THQ5_MOUSE Putative uncharacterized protein OS=Mus musculus GN=Stip1 PE=2 SV=1;>sp|Q60864|STIP1_MOUSE Stress-induced-phosphoprotein 1 OS=Mus musculus GN=Stip1 PE=1 SV=1	Q3THQ5_MOUSE	705		-0.579448	-0.784607		-0.790023	-0.820858	0.000101722	+		5.71732	5.46425	4.95761	5.14501	6.33768	5.89867	5.9264	5.73244	6.70756	6.04856	6.38677	6.18898	4.17324	3.92018	3.41355	3.60093	4.79361	4.35461	4.38234	4.18837	5.16349	4.50448	4.84269	4.64492
J3QPC6;Q3ULL5;Q99L45;E0CXJ3	Eukaryotic translation initiation factor 2 subunit 2	Eif2s2	>tr|J3QPC6|J3QPC6_MOUSE Protein Gm9892 OS=Mus musculus GN=Gm9892 PE=4 SV=1;>tr|Q3ULL5|Q3ULL5_MOUSE Eif2s2 protein OS=Mus musculus GN=Eif2s2 PE=2 SV=1;>sp|Q99L45|IF2B_MOUSE Eukaryotic translation initiation factor 2 subunit 2 OS=Mus musculus GN=Eif2s2 PE=1	J3QPC6_MOUSE	459		-0.197021	-0.775861		-0.407597	-0.812112	0.00346534	+						5.6391	4.82761	5.3111	5.214	6.12727	5.23454	5.8726	5.62644					4.33806	3.52658	4.01009	3.91296	4.82623	3.93351	4.57157	4.32541
P62852;Q58EA6	40S ribosomal protein S25	Rps25	>sp|P62852|RS25_MOUSE 40S ribosomal protein S25 OS=Mus musculus GN=Rps25 PE=2 SV=1;>tr|Q58EA6|Q58EA6_MOUSE MCG10725, isoform CRA_a OS=Mus musculus GN=Rps25 PE=2 SV=1	RS25_MOUSE	632	0.250355	-0.575099	-1.36736	-0.283706	-0.785675	-1.40361	1.08376e-06	+		5.69311	5.17754	5.17791	5.28369	5.85882	5.66898	5.20922	4.97286	6.14339	5.70082	5.80498	5.39931	4.99414	4.47855	4.47894	4.58472	5.15984	4.97001	4.51025	4.27388	5.4444	5.00186	5.10602	4.70035
P99027	60S acidic ribosomal protein P2	Rplp2	>sp|P99027|RLA2_MOUSE 60S acidic ribosomal protein P2 OS=Mus musculus GN=Rplp2 PE=1 SV=3	RLA2_MOUSE	665	0.268195	-0.361268	-1.03827	-0.265867	-0.571844	-1.07452	0.000154895	+		6.35717	5.49017	5.96879	6.01544	6.92343	6.04289	6.61583	6.49843	7.28199	6.25246	7.04825	6.79088	5.6582	4.79121	5.26982	5.31647	6.22446	5.34392	5.91686	5.79947	6.58302	5.55348	6.34928	6.09191
P60335;Q5E9A3	Poly(rC)-binding protein 1	Pcbp1	>sp|P60335|PCBP1_MOUSE Poly(rC)-binding protein 1 OS=Mus musculus GN=Pcbp1 PE=1 SV=1;>sp|Q5E9A3|PCBP1_BOVIN Poly(rC)-binding protein 1 OS=Bos taurus GN=PCBP1 PE=2 SV=1	PCBP1_MOUSE	622	0.293606	-0.311936	-0.615994	-0.240456	-0.522512	-0.652246	0.00568592	+		6.8181	6.14644	6.35866	6.46139	6.86238	6.14442	6.51404	6.4189	7.16316	6.30255	6.87898	6.69766	5.58765	4.916	5.12821	5.23093	5.63193	4.91396	5.2836	5.18845	5.93271	5.0721	5.64853	5.46721
H7BX95;Q6PDM2	Serine/arginine-rich splicing factor 1	Srsf1	>tr|H7BX95|H7BX95_MOUSE Serine/arginine-rich-splicing factor 1 OS=Mus musculus GN=Srsf1 PE=4 SV=1;>sp|Q6PDM2|SRSF1_MOUSE Serine/arginine-rich splicing factor 1 OS=Mus musculus GN=Srsf1 PE=1 SV=3	H7BX95_MOUSE	454		-0.338506	-0.756794		-0.549081	-0.793045	0.00126937	+						6.47337	6.25373	5.88638	5.6136	6.56435	5.90978	6.27487	5.9876					5.32724	5.10762	4.74026	4.46747	5.41822	4.76365	5.12875	4.84147
P19120;P63017;Q3TEK2;Q3TH56;Q3TQ13;Q3TZJ3;Q3UBA6;Q504P4;Q3ULM1;Q3U9L2;Q3UDS0;Q3TF16;Q3TRH3;Q3TB63;Q3KQJ4;Q3TH04	Heat shock cognate 71 kDa protein	Hspa8	>sp|P19120|HSP7C_BOVIN Heat shock cognate 71 kDa protein OS=Bos taurus GN=HSPA8 PE=1 SV=2;>sp|P63017|HSP7C_MOUSE Heat shock cognate 71 kDa protein OS=Mus musculus GN=Hspa8 PE=1 SV=1;>tr|Q3TEK2|Q3TEK2_MOUSE Putative uncharacterized protein OS=Mus musculus G	HSP7C_MOUSE	546	0.320658	-0.385262	-0.751757	-0.213404	-0.595837	-0.788008	0.00171171	+		7.11813	6.86627	6.41254	6.50385	7.06043	6.59695	6.61664	6.53185	7.48756	6.82825	7.1661	6.97024	5.5996	5.34776	4.89403	4.98532	5.5419	5.07842	5.09812	5.01334	5.96905	5.30974	5.64759	5.45173
P34022;Q3U6M5;H7BX22	Ran-specific GTPase-activating protein	Ranbp1	>sp|P34022|RANG_MOUSE Ran-specific GTPase-activating protein OS=Mus musculus GN=Ranbp1 PE=1 SV=2;>tr|Q3U6M5|Q3U6M5_MOUSE Putative uncharacterized protein OS=Mus musculus GN=Ranbp1 PE=2 SV=1;>tr|H7BX22|H7BX22_MOUSE Ran-specific GTPase-activating protein OS=	RANG_MOUSE	578	0.353436	-0.481143	-0.881295	-0.180625	-0.691718	-0.917546	0.000433574	+		5.74448	5.35536	5.17595	5.25198	5.6824	5.26392	5.22339	5.11528	6.13418	5.52727	5.81267	5.57478	4.84139	4.45226	4.27284	4.34891	4.7793	4.36084	4.32029	4.21219	5.23109	4.62418	4.90958	4.6717
Q64213;Q3UI45;Q3UK67;D3YZD0;D3YZC9;E9Q4Q2;Q3TZI3;D3YVH4;F8WHF9	Splicing factor 1	Sf1	>sp|Q64213|SF01_MOUSE Splicing factor 1 OS=Mus musculus GN=Sf1 PE=1 SV=6;>tr|Q3UI45|Q3UI45_MOUSE Putative uncharacterized protein OS=Mus musculus GN=Sf1 PE=2 SV=1;>tr|Q3UK67|Q3UK67_MOUSE Putative uncharacterized protein OS=Mus musculus GN=Sf1 PE=2 SV=1;>tr	SF01_MOUSE	282		-0.349382	-0.712693		-0.559958	-0.748944	0.00166269	+		5.31241	4.64008	4.80699	4.98912	6.17676	5.36412	5.8418	5.76069	6.37009	5.48002	6.10965	5.87819	4.03366	3.36133	3.52824	3.71036	4.89801	4.08536	4.56304	4.48193	5.09132	4.20126	4.83091	4.59944
Q3TJG6;Q9R0Q7;Q9CRH1;D3Z7C6	Prostaglandin E synthase 3	Ptges3	>tr|Q3TJG6|Q3TJG6_MOUSE Putative uncharacterized protein OS=Mus musculus GN=Ptges3 PE=2 SV=1;>sp|Q9R0Q7|TEBP_MOUSE Prostaglandin E synthase 3 OS=Mus musculus GN=Ptges3 PE=1 SV=1;>tr|Q9CRH1|Q9CRH1_MOUSE Putative uncharacterized protein OS=Mus musculus GN=Pt	Q3TJG6_MOUSE	712		-0.616503	-0.701858		-0.827079	-0.738109	0.000151667	+		5.33486	4.74447	4.86782	4.93912	6.24127	5.45016	5.93489	5.77827	6.449	5.49959	6.17409	6.00126	4.38063	3.79023	3.91358	3.98488	5.28702	4.4959	4.98065	4.82403	5.49475	4.54534	5.21985	5.047
P07901;Q3UIF3;Q76LV2;Q80Y52;A0PJ91;Q3TKA2;Q3TKG0;Q3TKB9;Q8C5U3;Q3TJU7	Heat shock protein HSP 90-alpha	Hsp90aa1	>sp|P07901|HS90A_MOUSE Heat shock protein HSP 90-alpha OS=Mus musculus GN=Hsp90aa1 PE=1 SV=4;>tr|Q3UIF3|Q3UIF3_MOUSE Putative uncharacterized protein OS=Mus musculus GN=Hsp90aa1 PE=2 SV=1;>sp|Q76LV2|HS90A_BOVIN Heat shock protein HSP 90-alpha OS=Bos taurus	HS90A_MOUSE	0	0.404794	-0.71864	-0.869913	-0.129268	-0.929215	-0.906164	0.000104869	+		7.01322	6.82541	6.18583	6.31921	6.46793	6.2531	5.85517	5.63325	6.58688	6.17725	6.1878	5.91255	5.49471	5.3069	4.6673	4.8007	4.94942	4.73458	4.33666	4.11474	5.06837	4.65872	4.66929	4.39403
O88569;B7ZP22	Heterogeneous nuclear ribonucleoproteins A2/B1	Hnrnpa2b1	>sp|O88569|ROA2_MOUSE Heterogeneous nuclear ribonucleoproteins A2/B1 OS=Mus musculus GN=Hnrnpa2b1 PE=1 SV=2;>tr|B7ZP22|B7ZP22_MOUSE Heterogeneous nuclear ribonucleoprotein A2/B1 OS=Mus musculus GN=Hnrnpa2b1 PE=2 SV=1	ROA2_MOUSE	144		-0.452116	-0.69956		-0.662691	-0.735811	0.000780212	+		5.87279	5.57619	5.11817	5.37649	6.57565	6.18898	6.0835	6.0029	6.86883	6.34219	6.5059	6.29859	4.57176	4.27515	3.81712	4.07547	5.27462	4.88796	4.78249	4.70188	5.5678	5.04116	5.20485	4.99757
P70372;Q3UFF9;Q8BM84;Q8BVF8;Q8BW03;Q8BTQ1;Q3TT05	ELAV-like protein 1	Elavl1	>sp|P70372|ELAV1_MOUSE ELAV-like protein 1 OS=Mus musculus GN=Elavl1 PE=1 SV=2;>tr|Q3UFF9|Q3UFF9_MOUSE Putative uncharacterized protein OS=Mus musculus GN=Elavl1 PE=2 SV=1;>tr|Q8BM84|Q8BM84_MOUSE Putative uncharacterized protein OS=Mus musculus GN=Elavl1 P	ELAV1_MOUSE	649	0.416191		-0.783018	-0.11787		-0.819269	0.0255129	+		5.73304	5.1087	5.25285	5.36803	5.73717	5.21595	5.2836	5.27743	6.27818	5.60266	5.98201	5.73041	4.52892	3.90458	4.04875	4.16391	4.53305	4.01182	4.07947	4.07332	5.07408	4.39853	4.77789	4.5263
Q20BD0;Q3TMZ8;Q80XR6;Q544Z3;Q99020;Q9D6G1;Q8CIR3	Heterogeneous nuclear ribonucleoprotein A/B	Hnrnpab	>tr|Q20BD0|Q20BD0_MOUSE Heterogeneous nuclear ribonucleoprotein A/B OS=Mus musculus GN=Hnrnpab PE=2 SV=1;>tr|Q3TMZ8|Q3TMZ8_MOUSE Putative uncharacterized protein OS=Mus musculus GN=Hnrnpab PE=2 SV=1;>tr|Q80XR6|Q80XR6_MOUSE Heterogeneous nuclear ribonucleop	Q20BD0_MOUSE	682	0.433066	-0.18968	-0.501729	-0.100995	-0.400256	-0.53798	0.0430917	+		6.37414	5.9263	5.8121	5.94151	6.16247	5.87852	5.54827	5.53696	6.47186	6.07682	5.99502	5.89307	5.29495	4.84712	4.73292	4.86232	5.08329	4.79934	4.46909	4.45779	5.39268	4.99765	4.91584	4.81389
P63242;Q6EWQ7;Q66JR8;J3QPS8	Eukaryotic translation initiation factor 5A-1	Eif5a;Ptms	>sp|P63242|IF5A1_MOUSE Eukaryotic translation initiation factor 5A-1 OS=Mus musculus GN=Eif5a PE=1 SV=2;>sp|Q6EWQ7|IF5A1_BOVIN Eukaryotic translation initiation factor 5A-1 OS=Bos taurus GN=EIF5A PE=2 SV=3;>tr|Q66JR8|Q66JR8_MOUSE Ptms protein OS=Mus muscul	IF5A1_MOUSE	640		-0.533222	-0.663374		-0.743797	-0.699625	0.00050293	+		6.50151	6.44107	5.17231	5.42081	6.55252	5.88129	6.20745	6.07759	6.73202	5.91042	6.44764	6.25008	5.59842	5.53798	4.26921	4.51772	5.64943	4.9782	5.30436	5.1745	5.82893	5.00732	5.54455	5.34698
B2KF41;P84104;Q9D6W4;Q3U781;A2A4X6	Serine/arginine-rich splicing factor 3	Srsf3;Gm12355	>tr|B2KF41|B2KF41_MOUSE MCG21131, isoform CRA_d OS=Mus musculus GN=Srsf3 PE=4 SV=1;>sp|P84104|SRSF3_MOUSE Serine/arginine-rich splicing factor 3 OS=Mus musculus GN=Srsf3 PE=1 SV=1;>tr|Q9D6W4|Q9D6W4_MOUSE Putative uncharacterized protein OS=Mus musculus GN=	B2KF41_MOUSE	113		-0.407861	-0.640839		-0.618437	-0.67709	0.00179964	+						5.8141	5.39522	5.33776	5.26877	6.10442	5.34333	5.80186	5.6208					4.969	4.55013	4.49266	4.42367	5.25931	4.49824	4.95676	4.7757
P17182;Q5FW97;B0QZL1	Alpha-enolase;Enolase	Eno1	>sp|P17182|ENOA_MOUSE Alpha-enolase OS=Mus musculus GN=Eno1 PE=1 SV=3;>tr|Q5FW97|Q5FW97_MOUSE Enolase 1, alpha non-neuron OS=Mus musculus GN=Eno1 PE=2 SV=1;>tr|B0QZL1|B0QZL1_MOUSE Enolase (Fragment) OS=Mus musculus GN=Eno1 PE=3 SV=1	ENOA_MOUSE	538	0.472176	-0.512596	-0.765867	-0.0618858	-0.723171	-0.802118	0.00179964	+		6.9476	6.03286	4.99455	6.88571	6.72709	6.64596	5.71514	5.59114	6.76857	6.57808	6.11401	5.89417	5.60518	4.69043	3.65212	5.54329	5.38468	5.30354	4.37273	4.24871	5.42615	5.23565	4.77159	4.55175
P52480	Pyruvate kinase isozymes M1/M2	Pkm2	>sp|P52480|KPYM_MOUSE Pyruvate kinase isozymes M1/M2 OS=Mus musculus GN=Pkm PE=1 SV=4	KPYM_MOUSE	605	0.503247	-0.395568	-0.588032	-0.0308146	-0.606143	-0.624283	0.0136526	+		6.80602	6.49247	6.13593	6.28378	6.81046	6.4604	6.2273	6.27623	7.05968	6.59011	6.64937	6.49427	5.28751	4.97396	4.61742	4.76527	5.29195	4.94189	4.70878	4.75772	5.54114	5.07159	5.13085	4.97575
Q60668;G3X9W0;G5E8G0;F6ZV59;E9Q5B6;Q3UXC8;F6SHF3	Heterogeneous nuclear ribonucleoprotein D0	Hnrnpd	>sp|Q60668|HNRPD_MOUSE Heterogeneous nuclear ribonucleoprotein D0 OS=Mus musculus GN=Hnrnpd PE=1 SV=2;>tr|G3X9W0|G3X9W0_MOUSE Heterogeneous nuclear ribonucleoprotein D, isoform CRA_a OS=Mus musculus GN=Hnrnpd PE=4 SV=1;>tr|G5E8G0|G5E8G0_MOUSE Heterogeneous	HNRPD_MOUSE	350		-0.134968	-0.614668		-0.345543	-0.65092	0.0170709	+		6.10404	5.72277	5.47315	5.64865	6.41338	5.98227	5.93751	5.8834	6.8162	6.30094	6.43575	6.26062	4.99011	4.60884	4.35921	4.53471	5.29944	4.86833	4.82357	4.76946	5.70226	5.18698	5.32181	5.14669
Q3UUU2;Q3TIS5;Q91WJ8;Q3TUE1;Q0P6B2	Far upstream element-binding protein 1	Fubp1	>tr|Q3UUU2|Q3UUU2_MOUSE Putative uncharacterized protein OS=Mus musculus GN=Fubp1 PE=2 SV=1;>tr|Q3TIS5|Q3TIS5_MOUSE Putative uncharacterized protein OS=Mus musculus GN=Fubp1 PE=2 SV=1;>sp|Q91WJ8|FUBP1_MOUSE Far upstream element-binding protein 1 OS=Mus mus	Q3UUU2_MOUSE	678		-0.186935	-0.60474		-0.397511	-0.640991	0.0134307	+						6.10605	5.7944	5.527	5.50131	6.5893	6.3138	6.03439	5.87049					4.61468	4.30304	4.03563	4.00996	5.09795	4.82244	4.54302	4.37912
P17751;H7BXC3	Triosephosphate isomerase	Tpi1	>sp|P17751|TPIS_MOUSE Triosephosphate isomerase OS=Mus musculus GN=Tpi1 PE=1 SV=4;>tr|H7BXC3|H7BXC3_MOUSE Triosephosphate isomerase OS=Mus musculus GN=Tpi1 PE=3 SV=1	TPIS_MOUSE	540		-0.598217	-0.599069		-0.808792	-0.63532	0.00050293	+		4.95469	4.95469			5.94571	5.61717	5.45631	5.26095	6.52527	6.03266	6.16011	5.91793	3.67594	3.67594			4.66696	4.33842	4.17754	3.9822	5.2465	4.75389	4.88136	4.63918
Q80YQ1;Q8CGB2;P35441;Q3TR40	Thrombospondin-1	Thbs1	>tr|Q80YQ1|Q80YQ1_MOUSE Thrombospondin 1 OS=Mus musculus GN=Thbs1 PE=2 SV=1;>tr|Q8CGB2|Q8CGB2_MOUSE Thrombospondin 1 OS=Mus musculus GN=Thbs1 PE=2 SV=1;>sp|P35441|TSP1_MOUSE Thrombospondin-1 OS=Mus musculus GN=Thbs1 PE=1 SV=1;>tr|Q3TR40|Q3TR40_MOUSE Putati	Q80YQ1_MOUSE	579	0.564622	0.753776	0.745538	0.0305604	0.5432	0.709287	0.0127264	+	+	6.248	5.68984	5.73438	5.86809	5.74047	5.29857	5.12633	5.33746	6.11062	5.43353	5.55972	5.81683	4.44182	3.88366	3.9282	4.0619	3.93429	3.4924	3.32015	3.53127	4.30445	3.62735	3.75354	4.01064
A2AQW5;Q9R1C7;A2AQW6;A0JLM8	Pre-mRNA-processing factor 40 homolog A	Prpf40a	>tr|A2AQW5|A2AQW5_MOUSE PRP40 pre-mRNA processing factor 40 homolog A (Yeast) OS=Mus musculus GN=Prpf40a PE=4 SV=1;>sp|Q9R1C7|PR40A_MOUSE Pre-mRNA-processing factor 40 homolog A OS=Mus musculus GN=Prpf40a PE=1 SV=1;>tr|A2AQW6|A2AQW6_MOUSE PRP40 pre-mRNA pr	A2AQW5_MOUSE	38		-0.00568092	-0.589442		-0.216256	-0.625693	0.0441952	+		5.99712	5.9594	4.1117	4.8432	6.07943	5.90845	5.36607	5.19978	5.75103	4.9277	5.45151	5.29268	4.45304	4.41534	2.56765	3.29911	4.53536	4.36438	3.822	3.65571	4.20696	3.38364	3.90744	3.74861
P47879;Q8BSM9;H3BLB7	Insulin-like growth factor-binding protein 4	Igfbp4	>sp|P47879|IBP4_MOUSE Insulin-like growth factor-binding protein 4 OS=Mus musculus GN=Igfbp4 PE=2 SV=2;>tr|Q8BSM9|Q8BSM9_MOUSE Putative uncharacterized protein OS=Mus musculus GN=Igfbp4 PE=2 SV=1;>tr|H3BLB7|H3BLB7_MOUSE Insulin-like growth factor-binding p	IBP4_MOUSE	597	0.593115	0.302407	0.959325	0.0590531	0.0918313	0.923074	0.036509	+	+	7.70214	6.65089	7.26098	7.44173	7.70315	6.75929	7.32597	7.37212	7.82683	6.87539	7.46303	7.48528	6.58819	5.53695	6.14703	6.32779	6.5892	5.64535	6.21203	6.25816	6.71289	5.76145	6.34908	6.37134
F6ZFU0;P57776;Q80T06;Q91VK2;E9QN08;D3YZT9;D3YUQ9;D3YY68;D3Z7N2	Elongation factor 1-delta	Eef1d	>tr|F6ZFU0|F6ZFU0_MOUSE Elongation factor 1-delta (Fragment) OS=Mus musculus GN=Eef1d PE=3 SV=1;>sp|P57776|EF1D_MOUSE Elongation factor 1-delta OS=Mus musculus GN=Eef1d PE=1 SV=3;>tr|Q80T06|Q80T06_MOUSE Elongation factor 1-delta OS=Mus musculus GN=Eef1d PE	F6ZFU0_MOUSE	617		-0.103193	-0.580547		-0.313769	-0.616799	0.0264832	+						5.69779	5.39277	5.11052	5.08856	5.96601	5.57722	5.53203	5.31496					4.20642	3.9014	3.61915	3.59721	4.47464	4.08586	4.04068	3.8236
Q2LKW6;A1Z198;Q2LKV8;Q0GKD5;Q2LKV0;Q2LKV5		Nlrp1b	>tr|Q2LKW6|Q2LKW6_MOUSE NACHT-, LRR-, and PYD-containing protein 1 paralog b OS=Mus musculus GN=Nlrp1b PE=2 SV=1;>tr|A1Z198|A1Z198_MOUSE NACHT-, LRR-, and PYD-containing protein 1 paralog b splice variant 3 OS=Mus musculus GN=Nlrp1b PE=2 SV=1;>tr|Q2LKV8|Q2	Q2LKW6_MOUSE	691		-0.249754	-0.554676		-0.460329	-0.590927	0.0125177	+		5.78359	5.74902	4.54882	4.04509	6.84464	6.6489	6.01862	6.17421	6.96189	6.79331	6.27655	6.02383	3.9912	3.95663	2.75643	2.25271	5.05227	4.85651	4.22621	4.3818	5.1695	5.00091	4.48416	4.23144
A7Z014;P40142;A7E3W4;Q6B855	Transketolase	Tkt	>tr|A7Z014|A7Z014_BOVIN Transketolase OS=Bos taurus GN=TKT PE=2 SV=1;>sp|P40142|TKT_MOUSE Transketolase OS=Mus musculus GN=Tkt PE=1 SV=1;>tr|A7E3W4|A7E3W4_BOVIN Transketolase OS=Bos taurus GN=TKT PE=2 SV=1;>sp|Q6B855|TKT_BOVIN Transketolase OS=Bos taurus G	TKT_MOUSE	84		-0.30059	-0.515418		-0.511166	-0.55167	0.0117021	+						5.94214	5.86531	4.89893	4.79717	6.11281	5.92135	5.42384	5.29425					4.52717	4.45034	3.48396	3.3822	4.69783	4.50637	4.00886	3.87927
P62908;Q3UCL7;Q5YLW3;Q9CZP6;Q3UK56;Q9D0A2;D3YV43	40S ribosomal protein S3	Rps3	>sp|P62908|RS3_MOUSE 40S ribosomal protein S3 OS=Mus musculus GN=Rps3 PE=1 SV=1;>tr|Q3UCL7|Q3UCL7_MOUSE Putative uncharacterized protein OS=Mus musculus GN=Rps3 PE=2 SV=1;>tr|Q5YLW3|Q5YLW3_MOUSE Ribosomal protein S3 OS=Mus musculus GN=Rps3 PE=2 SV=1;>tr|Q9	RS3_MOUSE	634		-0.287624	-0.467693		-0.4982	-0.503944	0.0165265	+		6.35071	6.33913	4.22902	4.62437	5.43385	5.11598	4.87904	4.81453	5.79198	5.37269	5.37614	5.1637	5.07196	5.06036	2.95026	3.34561	4.15509	3.83723	3.60029	3.53577	4.51323	4.09391	4.0974	3.88494
J3QQ26;P17918;Q542J9;Q91ZH2;Q9CZD6	Proliferating cell nuclear antigen	Pcna	>tr|J3QQ26|J3QQ26_MOUSE Proliferating cell nuclear antigen OS=Mus musculus GN=Pcna-ps2 PE=3 SV=1;>sp|P17918|PCNA_MOUSE Proliferating cell nuclear antigen OS=Mus musculus GN=Pcna PE=1 SV=2;>tr|Q542J9|Q542J9_MOUSE Proliferating cell nuclear antigen OS=Mus mu	J3QQ26_MOUSE	460		-0.619669	-0.448725		-0.830245	-0.484976	0.00159127	+						5.32552	4.75151	4.9384	4.83499	6.09458	5.26633	5.77419	5.66658					4.1214	3.54739	3.73428	3.63087	4.89044	4.06221	4.57008	4.46247
Q9JMD0;E9PW12;Q99LA2;Q9Z326		Zfp207	>tr|Q9JMD0|Q9JMD0_MOUSE Protein Zfp207 OS=Mus musculus GN=Zfp207 PE=2 SV=1;>tr|E9PW12|E9PW12_MOUSE Protein Zfp207 OS=Mus musculus GN=Zfp207 PE=4 SV=1;>tr|Q99LA2|Q99LA2_MOUSE Protein Zfp207 OS=Mus musculus GN=Zfp207 PE=2 SV=1;>tr|Q9Z326|Q9Z326_MOUSE 49 kDa	Q9JMD0_MOUSE	327		-0.21093	-0.412616		-0.421506	-0.448867	0.0377808	+						5.99302	5.27135	5.63317	5.56532	6.32869	5.41571	6.03687	5.89346					4.84689	4.12522	4.48704	4.41918	5.18256	4.26958	4.89076	4.74733
A1L353;P82198;Q3TAY9;A1L354;Q3UBG4;Q3UXJ2;Q3TDZ5	Transforming growth factor-beta-induced protein ig-h3	Tgfbi	>tr|A1L353|A1L353_MOUSE Transforming growth factor, beta induced OS=Mus musculus GN=Tgfbi PE=2 SV=1;>sp|P82198|BGH3_MOUSE Transforming growth factor-beta-induced protein ig-h3 OS=Mus musculus GN=Tgfbi PE=2 SV=1;>tr|Q3TAY9|Q3TAY9_MOUSE Putative uncharacteri	A1L353_MOUSE	6	0.675726	0.50853	0.857583	0.141664	0.297955	0.821332	0.0136526	+	+	7.50756	7.08041	6.90902	7.08041	7.70498	7.16545	7.18204	7.31917	8.001	7.23216	7.48326	7.72209	6.00243	5.57526	5.40388	5.57527	6.19984	5.66031	5.67689	5.81402	6.49584	5.72702	5.97811	6.21693
P60521	Gamma-aminobutyric acid receptor-associated protein-like 2	Gabarapl2	>sp|P60521|GBRL2_MOUSE Gamma-aminobutyric acid receptor-associated protein-like 2 OS=Mus musculus GN=Gabarapl2 PE=1 SV=1	GBRL2_MOUSE	623		-0.251539	-0.344355		-0.462114	-0.380606	0.0441952	+		5.64343			5.64343	5.84778	5.17438	5.50228	5.37482	6.25532	5.46412	5.90217	5.85174	4.74034			4.74034	4.94469	4.27128	4.5992	4.47173	5.35224	4.56103	4.99908	4.94865
G5E8D6;Q542X5;Q9JM06;Q9WVJ9;E9Q3N9;E9Q3F3;F6Z1C2	EGF-containing fibulin-like extracellular matrix protein 2	Efemp2	>tr|G5E8D6|G5E8D6_MOUSE EGF-containing fibulin-like extracellular matrix protein 2 OS=Mus musculus GN=Efemp2 PE=4 SV=1;>tr|Q542X5|Q542X5_MOUSE Epidermal growth factor-containing fibulin-like extracellular matrix protein 2, isoform CRA_a OS=Mus musculus GN=	G5E8D6_MOUSE	449	0.695459	0.72718	0.514703	0.161398	0.516604	0.478452	0.0247506	+	+	7.44229	6.55298	6.96167	7.17493	7.15439	6.49167	6.59295	6.86032	7.31406	6.47986	6.84306	7.02625	6.08055	5.19126	5.59995	5.8132	5.79266	5.12995	5.23124	5.49859	5.95233	5.11813	5.48133	5.66452
Q8VDK4;Q9WTR5;Q8CE18;Q8BS79	Cadherin-13	Cdh13	>tr|Q8VDK4|Q8VDK4_MOUSE Cadherin 13 OS=Mus musculus GN=Cdh13 PE=2 SV=1;>sp|Q9WTR5|CAD13_MOUSE Cadherin-13 OS=Mus musculus GN=Cdh13 PE=1 SV=2;>tr|Q8CE18|Q8CE18_MOUSE Putative uncharacterized protein OS=Mus musculus GN=Cdh13 PE=2 SV=1;>tr|Q8BS79|Q8BS79_MOUSE	Q8VDK4_MOUSE	832	0.71396	0.600079	0.733962	0.179898	0.389504	0.697711	0.0134359	+	+	6.46841	5.79571	5.94988	6.15369	6.54347	5.92861	6.0271	6.19934	6.72944	6.07813	6.18763	6.41929	4.97704	4.30434	4.45852	4.66233	5.05212	4.43724	4.53574	4.70797	5.23807	4.58676	4.69629	4.92792
P12399	Protein CTLA-2-alpha	Ctla2a	>sp|P12399|CTL2A_MOUSE Protein CTLA-2-alpha OS=Mus musculus GN=Ctla2a PE=2 SV=2	CTL2A_MOUSE	529	0.796183	0.639139	0.678432	0.262121	0.428564	0.642181	0.009632	+	+	7.52594	6.39613	7.06055	7.2919	7.39485	6.32183	6.9286	7.15354	7.71465	6.63849	7.25628	7.46901	6.62286	5.49304	6.15746	6.38881	6.49177	5.41875	6.02551	6.25044	6.81155	5.7354	6.3532	6.56593
P47877;Q9D057;D3YU40	Insulin-like growth factor-binding protein 2	Igfbp2	>sp|P47877|IBP2_MOUSE Insulin-like growth factor-binding protein 2 OS=Mus musculus GN=Igfbp2 PE=2 SV=2;>tr|Q9D057|Q9D057_MOUSE Putative uncharacterized protein OS=Mus musculus GN=Igfbp2 PE=2 SV=1;>tr|D3YU40|D3YU40_MOUSE Insulin-like growth factor-binding p	IBP2_MOUSE	596	0.858856	0.766298	1.3744	0.324795	0.555723	1.33815	1.24017e-05	+	+	8.57011	7.69834	8.07078	8.30963	8.52723	7.55584	8.00355	8.30083	8.75397	7.74184	8.22927	8.53502	7.42398	6.55221	6.92466	7.16349	7.3811	6.40971	6.8574	7.1547	7.60784	6.59571	7.08314	7.3889
Q543N3;Q61792;A2A6H0;A2A6G9;A2A6G8;A2A6G7;A2A6G6	LIM and SH3 domain protein 1	Lasp1	>tr|Q543N3|Q543N3_MOUSE LIM and SH3 protein 1 OS=Mus musculus GN=Lasp1 PE=2 SV=1;>sp|Q61792|LASP1_MOUSE LIM and SH3 domain protein 1 OS=Mus musculus GN=Lasp1 PE=1 SV=1;>tr|A2A6H0|A2A6H0_MOUSE LIM and SH3 domain protein 1 (Fragment) OS=Mus musculus GN=Lasp1	Q543N3_MOUSE	766		0.865523	0.301705		0.654948	0.265454	0.0277079	+		5.40871	5.20162	4.61996	4.74443	6.15978	5.82936	5.37313	5.72714	6.04805	5.67378	5.47842	5.5369	4.26259	4.05549	3.47382	3.59831	5.01364	4.68324	4.22701	4.58102	4.90192	4.52766	4.3323	4.39078
Q62059;E9PYH0;G3XA35;E9QMK2;E9QMK3;Q3TTS3;F7B603	Versican core protein	Vcan	>sp|Q62059|CSPG2_MOUSE Versican core protein OS=Mus musculus GN=Vcan PE=1 SV=2;>tr|E9PYH0|E9PYH0_MOUSE Versican core protein OS=Mus musculus GN=Vcan PE=4 SV=1;>tr|G3XA35|G3XA35_MOUSE MCG116562, isoform CRA_a OS=Mus musculus GN=Vcan PE=4 SV=1;>tr|E9QMK2|E9Q	CSPG2_MOUSE	336	0.860844		0.868766	0.326782		0.832515	0.00558036	+	+	6.23467	5.73434	5.51941	5.9261	5.69775	5.13437	5.14526	5.34756	6.46135	5.72774	5.91501	6.1865	4.16649	3.66615	3.45122	3.85792	3.62957	3.06618	3.07708	3.27939	4.39315	3.65955	3.84683	4.11833
B2RX13;Q3UQ28;Q80U60	Peroxidasin homolog	Pxdn	>tr|B2RX13|B2RX13_MOUSE Peroxidasin homolog (Drosophila) OS=Mus musculus GN=Pxdn PE=2 SV=1;>sp|Q3UQ28|PXDN_MOUSE Peroxidasin homolog OS=Mus musculus GN=Pxdn PE=2 SV=2;>tr|Q80U60|Q80U60_MOUSE MKIAA0230 protein (Fragment) OS=Mus musculus GN=Pxdn PE=2 SV=1	B2RX13_MOUSE	136	0.873183	0.904426	0.460376	0.339122	0.693851	0.424124	0.00433637	+	+	6.6782	5.80754	6.22614	6.38762	6.40861	5.60593	5.82483	6.17333	6.84212	5.89131	6.3459	6.59723	4.80314	3.93248	4.35108	4.51255	4.53354	3.73087	3.94977	4.29829	4.96706	4.01624	4.47084	4.72217
F2Z4A3;Q9QXA3		Fat1	>tr|F2Z4A3|F2Z4A3_MOUSE Protein Fat1 OS=Mus musculus GN=Fat1 PE=4 SV=1;>tr|Q9QXA3|Q9QXA3_MOUSE Fat 1 cadherin (Fragment) OS=Mus musculus GN=Fat1 PE=2 SV=1	F2Z4A3_MOUSE	412	0.884637	0.97607		0.350575	0.765495		0.0077449	+	+	6.49597	5.72713	5.91868	6.24807	5.56475	4.93944	4.86591	5.31521					4.1821	3.41327	3.60481	3.93421	3.25088	2.62558	2.55205	3.00134
B2RQQ8;P08122	Collagen alpha-2(IV) chain;Canstatin	Col4a2	>tr|B2RQQ8|B2RQQ8_MOUSE Collagen, type IV, alpha 2 OS=Mus musculus GN=Col4a2 PE=2 SV=1;>sp|P08122|CO4A2_MOUSE Collagen alpha-2(IV) chain OS=Mus musculus GN=Col4a2 PE=2 SV=4	B2RQQ8_MOUSE	121		0.970117	0.516116		0.759542	0.479865	0.00294159	+	+					6.82119	5.75462	6.33005	6.59313	7.29438	6.28042	6.8411	7.03555					4.89177	3.8252	4.40062	4.66371	5.36496	4.351	4.91168	5.10612
B1AUP1;P12032;Q6GXA9	Metalloproteinase inhibitor 1	Timp1	>tr|B1AUP1|B1AUP1_MOUSE Tissue inhibitor of metalloproteinase 1 OS=Mus musculus GN=Timp1 PE=4 SV=1;>sp|P12032|TIMP1_MOUSE Metalloproteinase inhibitor 1 OS=Mus musculus GN=Timp1 PE=2 SV=2;>tr|Q6GXA9|Q6GXA9_MOUSE Tissue inhibitor of metalloproteinase 1 (Frag	B1AUP1_MOUSE	101		0.596649	0.535754		0.386073	0.499503	0.034701	+	+	5.90239	4.60895	5.53067	5.6219	6.21648	5.05185	5.79714	5.95745	6.43433	5.41066	6.01237	6.15597	4.82321	3.52978	4.45149	4.54273	5.13729	3.97267	4.71796	4.87827	5.35514	4.33149	4.93321	5.07679
E9Q450;Q8BP43;E9Q454;P58771;Q545Y3;Q564G1;Q8BSH3;E9Q452;E9Q456;G5E8R2;E9Q453	Tropomyosin alpha-1 chain	Tpm1	>tr|E9Q450|E9Q450_MOUSE Tropomyosin alpha-1 chain OS=Mus musculus GN=Tpm1 PE=3 SV=1;>tr|Q8BP43|Q8BP43_MOUSE Tropomyosin 1, alpha, isoform CRA_c OS=Mus musculus GN=Tpm1 PE=2 SV=1;>tr|E9Q454|E9Q454_MOUSE Tropomyosin alpha-1 chain OS=Mus musculus GN=Tpm1 PE=3	E9Q450_MOUSE	345	0.908275	0.740798	0.196229	0.374213	0.530223	0.159978	0.0377808	+		6.62384	6.36562	5.80711	6.09468	6.71715	6.48961	5.883	6.13427	6.77856	6.1024	6.33925	6.40751	5.41971	5.16149	4.60298	4.89056	5.51302	5.28549	4.67888	4.93015	5.57444	4.89827	5.13513	5.20339
A2A7Z0;Q3UE11;Q9R0E2;Q91Z26	Procollagen-lysine,2-oxoglutarate 5-dioxygenase 1	Plod1	>tr|A2A7Z0|A2A7Z0_MOUSE Procollagen-lysine, 2-oxoglutarate 5-dioxygenase 1 OS=Mus musculus GN=Plod1 PE=4 SV=1;>tr|Q3UE11|Q3UE11_MOUSE Putative uncharacterized protein OS=Mus musculus GN=Plod1 PE=2 SV=1;>sp|Q9R0E2|PLOD1_MOUSE Procollagen-lysine,2-oxoglutara	A2A7Z0_MOUSE	14		0.686613	0.620211		0.476037	0.58396	0.0118184	+	+	6.188	5.1717	5.68454	5.95881	5.74903	4.80054	5.30425	5.47192	6.17736	5.15082	5.72463	5.92034	4.5752	3.5589	4.07177	4.34602	4.13624	3.18775	3.69147	3.85913	4.56457	3.53803	4.11183	4.30756
Q8R2G6	Coiled-coil domain-containing protein 80	Ccdc80	>sp|Q8R2G6|CCD80_MOUSE Coiled-coil domain-containing protein 80 OS=Mus musculus GN=Ccdc80 PE=1 SV=2	CCD80_MOUSE	847	0.908275	1.30923	1.45654	0.374213	1.09866	1.42029	1.24895e-08	+	+	6.26703	5.02641	5.68362	6.10054	6.08081	5.03209	5.4839	5.89879	6.26993	5.21998	5.59335	6.11518	4.58578	3.34518	4.00238	4.41928	4.39957	3.35087	3.80265	4.21754	4.58869	3.53875	3.91212	4.43395
O35598;E9PYF2;Q6NZC0	Disintegrin and metalloproteinase domain-containing protein 10	Adam10	>sp|O35598|ADA10_MOUSE Disintegrin and metalloproteinase domain-containing protein 10 OS=Mus musculus GN=Adam10 PE=1 SV=2;>tr|E9PYF2|E9PYF2_MOUSE Disintegrin and metalloproteinase domain-containing protein 10 OS=Mus musculus GN=Adam10 PE=4 SV=1;>tr|Q6NZC0|	ADA10_MOUSE	335		0.63171	0.652785		0.421134	0.616534	0.0134307	+	+	5.45858	4.47369	5.03189	5.17632	6.14656	5.53774	5.60698	5.81421	6.25878	5.36491	5.77913	5.99191	3.85652	2.87163	3.42982	3.57427	4.54451	3.93568	4.00492	4.21216	4.65672	3.76284	4.17707	4.38984
Q61555;Q571J3	Fibrillin-2	Fbn2	>sp|Q61555|FBN2_MOUSE Fibrillin-2 OS=Mus musculus GN=Fbn2 PE=1 SV=2;>tr|Q571J3|Q571J3_MOUSE MKIAA4226 protein (Fragment) OS=Mus musculus GN=Fbn2 PE=2 SV=1	FBN2_MOUSE	797	0.934479	1.1115	0.886355	0.400417	0.900924	0.850104	2.22078e-05	+	+	7.61756	6.68457	7.09328	7.38417	7.19401	6.20379	6.61437	6.99642	7.54684	6.52706	7.03024	7.32506	5.49045	4.55747	4.96616	5.25708	5.06688	4.07668	4.48727	4.86931	5.41974	4.39995	4.90311	5.19797
P11214	Tissue-type plasminogen activator;Tissue-type plasminogen activator chain A;Tissue-type plasminogen activator chain B	Plat	>sp|P11214|TPA_MOUSE Tissue-type plasminogen activator OS=Mus musculus GN=Plat PE=1 SV=3	TPA_MOUSE	525	0.943734	0.835197	0.678342	0.409672	0.624621	0.642091	0.00101225	+	+	7.17164	5.98548	6.69326	6.95159	7.10486	6.05767	6.62108	6.86984	7.35238	6.27527	6.89742	7.10479	5.74028	4.55413	5.2619	5.52022	5.67351	4.62631	5.18971	5.43846	5.92102	4.84391	5.46607	5.67344
P02463;Q63ZW6;Q9ESQ2;F7CK55;B1AUM5;Q8BNS7;Q80V57;Q3TP61;Q61436;P70165	Collagen alpha-1(IV) chain;Arresten	Col4a1;Col4a5	>sp|P02463|CO4A1_MOUSE Collagen alpha-1(IV) chain OS=Mus musculus GN=Col4a1 PE=2 SV=4;>tr|Q63ZW6|Q63ZW6_MOUSE Col4a5 protein OS=Mus musculus GN=Col4a5 PE=2 SV=1;>tr|Q9ESQ2|Q9ESQ2_MOUSE Type IV collagen alpha 5 chain OS=Mus musculus GN=Col4a5 PE=2 SV=1;>tr|	CO4A1_MOUSE	498	0.947479	0.810237	0.647913	0.413418	0.599662	0.611662	0.00145059	+	+	7.34305	7.17958	6.34136	6.67357	6.18568	5.238	5.67582	5.94768	6.7226	5.72926	6.28339	6.45073	5.46223	5.29877	4.46055	4.79276	4.30488	3.35719	3.795	4.06685	4.84179	3.84845	4.40259	4.56991
Q8BN87;A2AHJ9;P12025	Midkine	Mdk	>tr|Q8BN87|Q8BN87_MOUSE Putative uncharacterized protein (Fragment) OS=Mus musculus GN=Mdk PE=2 SV=1;>tr|A2AHJ9|A2AHJ9_MOUSE Midkine OS=Mus musculus GN=Mdk PE=4 SV=1;>sp|P12025|MK_MOUSE Midkine OS=Mus musculus GN=Mdk PE=2 SV=2	Q8BN87_MOUSE	29	0.961327	1.03991	0.696528	0.427265	0.829335	0.660277	0.000151667	+		6.72978	5.73748	6.20919	6.50549	6.68859	5.83603	6.11701	6.46048	7.17252	6.17733	6.68809	6.92923	5.8267	4.83439	5.3061	5.6024	5.7855	4.93294	5.21389	5.55739	6.26942	5.27425	5.785	6.02612
O88968	Transcobalamin-2	Tcn2	>sp|O88968|TCO2_MOUSE Transcobalamin-2 OS=Mus musculus GN=Tcn2 PE=2 SV=1	TCO2_MOUSE	488		0.815985	0.791689		0.60541	0.755438	0.00107529	+	+	6.2973	5.21532	5.7169	6.11314	6.19571	5.10765	5.70042	5.97288	6.61564	5.57973	6.14214	6.37289	4.93557	3.85361	4.35518	4.75142	4.83397	3.74591	4.3387	4.61116	5.25392	4.21801	4.78042	5.01119
Q3U8W3;Q3U9N4;Q3UAJ3;Q3UD85;Q9D2V3;Q3U9K2;P28798;Q3TVQ3;Q3TWT4;Q544Y8;Q3TW77;Q3U5Q6;Q3TX66;Q3UC19;Q3UDD6;H3BJE0	Granulins;Acrogranin;Granulin-1;Granulin-2;Granulin-3;Granulin-4;Granulin-5;Granulin-6;Granulin-7	Grn	>tr|Q3U8W3|Q3U8W3_MOUSE Putative uncharacterized protein OS=Mus musculus GN=Grn PE=2 SV=1;>tr|Q3U9N4|Q3U9N4_MOUSE Granulin OS=Mus musculus GN=Grn PE=2 SV=1;>tr|Q3UAJ3|Q3UAJ3_MOUSE Putative uncharacterized protein OS=Mus musculus GN=Grn PE=2 SV=1;>tr|Q3UD85	Q3U8W3_MOUSE	565	0.984917	0.71396	0.559345	0.450856	0.503384	0.523094	0.00379781	+	+	7.28117	6.1498	6.79824	7.05729	7.01511	5.97041	6.54305	6.77293	7.32936	6.24591	6.89063	7.07232	5.95894	4.82758	5.47603	5.73506	5.6929	4.64819	5.22084	5.45071	6.00715	4.92368	5.56841	5.75011
Q91VK0;Q04592	Proprotein convertase subtilisin/kexin type 5	Pcsk5	>tr|Q91VK0|Q91VK0_MOUSE Pcsk5 protein OS=Mus musculus GN=Pcsk5 PE=2 SV=1;>sp|Q04592|PCSK5_MOUSE Proprotein convertase subtilisin/kexin type 5 OS=Mus musculus GN=Pcsk5 PE=1 SV=3	Q91VK0_MOUSE	853	1.00382	1.17728	1.0895	0.469756	0.966705	1.05325	9.38088e-07	+		6.96024	5.82327	6.3845	6.78072	6.45093	5.40214	5.86053	6.2664	6.64871	5.57673	6.12113	6.44006	5.28814	4.15119	4.71241	5.10863	4.77884	3.73004	4.18842	4.5943	4.97661	3.90463	4.44903	4.76796
Q9WVA4	Transgelin-2	Tagln2	>sp|Q9WVA4|TAGL2_MOUSE Transgelin-2 OS=Mus musculus GN=Tagln2 PE=1 SV=4	TAGL2_MOUSE	893	1.0552	0.874443	0.33754	0.521134	0.663867	0.301289	0.00360908	+		6.37027	5.8064	5.74688	6.0596	6.14523	5.75508	5.45297	5.73589	6.48034	5.9033	5.98986	6.09517	5.22414	4.66027	4.60074	4.91346	4.9991	4.60895	4.30683	4.58976	5.33421	4.75717	4.84374	4.94903
P19137;F8VQ40	Laminin subunit alpha-1	Lama1	>sp|P19137|LAMA1_MOUSE Laminin subunit alpha-1 OS=Mus musculus GN=Lama1 PE=1 SV=1;>tr|F8VQ40|F8VQ40_MOUSE Laminin subunit alpha-1 OS=Mus musculus GN=Lama1 PE=4 SV=1	LAMA1_MOUSE	418	1.07977	1.11876	1.00432	0.545709	0.908183	0.968071	1.75234e-06	+	+	6.31792	5.26923	5.78891	6.10667	6.30283	5.31704	5.74754	6.09398	6.73815	5.67667	6.23447	6.51603	4.16563	3.11694	3.63662	3.95437	4.15054	3.16477	3.59525	3.9417	4.58586	3.52437	4.08217	4.36374
Q61001;Q6ZQA1	Laminin subunit alpha-5	Lama5	>sp|Q61001|LAMA5_MOUSE Laminin subunit alpha-5 OS=Mus musculus GN=Lama5 PE=1 SV=4;>tr|Q6ZQA1|Q6ZQA1_MOUSE MKIAA0533 protein (Fragment) OS=Mus musculus GN=Lama5 PE=2 SV=2	LAMA5_MOUSE	789		2.72875	0.943134		2.51817	0.906883	4.2334e-16	+	+	5.86853	4.85384	5.27674	5.67967	5.99821	5.64508	4.87477	5.68058	5.9094	4.92325	5.36538	5.69545	3.66442	2.64972	3.07262	3.47555	3.79408	3.44096	2.67064	3.47647	3.70527	2.71913	3.16125	3.49133
P04925;Q3TZI7;Q3UBH0;Q3UF68;Q3UG89;Q4FJQ7;Q9QYT9	Major prion protein	Prnp	>sp|P04925|PRIO_MOUSE Major prion protein OS=Mus musculus GN=Prnp PE=1 SV=2;>tr|Q3TZI7|Q3TZI7_MOUSE Major prion protein OS=Mus musculus GN=Prnp PE=2 SV=1;>tr|Q3UBH0|Q3UBH0_MOUSE Major prion protein OS=Mus musculus GN=Prnp PE=2 SV=1;>tr|Q3UF68|Q3UF68_MOUSE	PRIO_MOUSE	500		0.936968	0.958657		0.726392	0.922406	7.10691e-05	+	+	6.1602	5.09346	5.51159	5.99884	6.2513	5.29955	5.67208	6.047	6.59521	5.58017	6.07048	6.37672	5.08102	4.01427	4.43241	4.91966	5.17211	4.22037	4.5929	4.9678	5.51603	4.50099	4.99131	5.29754
P19324;Q3TJK3;Q3TMD2;Q3TWG9;Q8BV87;Q8BVU9	Serpin H1	Serpinh1	>sp|P19324|SERPH_MOUSE Serpin H1 OS=Mus musculus GN=Serpinh1 PE=1 SV=3;>tr|Q3TJK3|Q3TJK3_MOUSE Putative uncharacterized protein OS=Mus musculus GN=Serpinh1 PE=2 SV=1;>tr|Q3TMD2|Q3TMD2_MOUSE Putative uncharacterized protein OS=Mus musculus GN=Serpinh1 PE=2	SERPH_MOUSE	547	1.10769		0.388796	0.573626		0.352544	0.0270552	+	+	6.01687	5.65308	5.23032	5.62299					5.73513	5.10663	5.30231	5.3324	4.65513	4.29135	3.8686	4.26126					4.37339	3.74491	3.94058	3.97068
Q62356	Follistatin-related protein 1	Fstl1	>sp|Q62356|FSTL1_MOUSE Follistatin-related protein 1 OS=Mus musculus GN=Fstl1 PE=1 SV=2	FSTL1_MOUSE	802	1.11323	0.785425	0.890252	0.579172	0.57485	0.854001	7.52462e-05	+	+	6.809	6.57609	5.92716	6.26205	6.46752	6.00758	5.79906	6.10961	6.6524	6.01009	6.09043	6.34959	5.48678	5.25387	4.60494	4.93983	5.14529	4.68537	4.47685	4.7874	5.33019	4.68789	4.76823	5.02735
Q61592	Growth arrest-specific protein 6	Gas6	>sp|Q61592|GAS6_MOUSE Growth arrest-specific protein 6 OS=Mus musculus GN=Gas6 PE=2 SV=2	GAS6_MOUSE	798	1.12128		1.04523	0.587219		1.00898	0.000112113	+	+	6.34021	5.20063	5.74345	6.16915	5.307	4.45039	4.61206	5.1259	5.66676	4.70168	5.10748	5.45617	4.83506	3.69548	4.2383	4.66399	3.80185	2.94523	3.1069	3.62075	4.16161	3.19654	3.60232	3.95103
P09803;Q4KML8	Cadherin-1;E-Cad/CTF1;E-Cad/CTF2;E-Cad/CTF3	Cdh1	>sp|P09803|CADH1_MOUSE Cadherin-1 OS=Mus musculus GN=Cdh1 PE=1 SV=1;>tr|Q4KML8|Q4KML8_MOUSE Cadherin 1, isoform CRA_a OS=Mus musculus GN=Cdh1 PE=2 SV=1	CADH1_MOUSE	517	1.13481	1.74386	1.8737	0.60075	1.53328	1.83744	1.101e-14	+	+	7.05192	5.92621	6.50844	6.85744	7.05877	5.92516	6.6217	6.80768	7.01949	5.91476	6.46718	6.82637	5.54676	4.42106	5.00329	5.3523	5.55362	4.42001	5.11654	5.30253	5.51432	4.40961	4.96203	5.32123
P33434;Q3UG07	72 kDa type IV collagenase;PEX	Mmp2	>sp|P33434|MMP2_MOUSE 72 kDa type IV collagenase OS=Mus musculus GN=Mmp2 PE=2 SV=1;>tr|Q3UG07|Q3UG07_MOUSE Matrix metallopeptidase 2 OS=Mus musculus GN=Mmp2 PE=2 SV=1	MMP2_MOUSE	576	1.17453	1.18218	1.2584	0.640472	0.971609	1.22215	2.3726e-08	+	+	7.07262	6.21664	6.52427	6.83438	6.85606	6.13947	6.20311	6.62365	7.36046	6.56745	6.73336	7.14073	5.56747	4.7115	5.01912	5.32924	5.35091	4.63431	4.69797	5.1185	5.85531	5.06232	5.22822	5.63558
Q06806;Q6PAP2	Tyrosine-protein kinase receptor Tie-1	Tie1	>sp|Q06806|TIE1_MOUSE Tyrosine-protein kinase receptor Tie-1 OS=Mus musculus GN=Tie1 PE=2 SV=3;>tr|Q6PAP2|Q6PAP2_MOUSE Tie1 protein OS=Mus musculus GN=Tie1 PE=2 SV=1	TIE1_MOUSE	673	1.1927	0.942909	0.816395	0.658637	0.732333	0.780144	1.88091e-05	+	+	6.76261	5.6723	6.2352	6.55633	5.96966	5.33173	5.37083	5.68396	6.29863	5.57313	5.74955	6.02243	5.06363	3.97334	4.53623	4.85735	4.2707	3.63277	3.67187	3.98498	4.59966	3.87416	4.05057	4.32346
Q2TJ95	R-spondin-3	Rspo3	>sp|Q2TJ95|RSPO3_MOUSE R-spondin-3 OS=Mus musculus GN=Rspo3 PE=1 SV=2	RSPO3_MOUSE	692		1.41289	1.13277		1.20231	1.09652	2.73262e-08	+	+					6.05069	4.7748	5.42152	5.90328	6.50826	5.385	5.8795	6.34686					5.00932	3.73341	4.38014	4.86189	5.46687	4.34361	4.8381	5.30546
P37804	Transgelin	Tagln	>sp|P37804|TAGL_MOUSE Transgelin OS=Mus musculus GN=Tagln PE=1 SV=3	TAGL_MOUSE	585	1.21959	0.695994	0.134352	0.685525	0.485418	0.0981012	0.0134307	+		6.10775	5.48559	5.445	5.84331	5.75968	5.29863	5.1738	5.35585	6.00805	5.38027	5.53485	5.6395	4.90365	4.28149	4.24087	4.63919	4.55555	4.09451	3.96968	4.15174	4.80392	4.17615	4.33072	4.43537
A2RTI3;O89017;Q3UE99	Legumain	Lgmn	>tr|A2RTI3|A2RTI3_MOUSE Legumain OS=Mus musculus GN=Lgmn PE=2 SV=1;>sp|O89017|LGMN_MOUSE Legumain OS=Mus musculus GN=Lgmn PE=1 SV=1;>tr|Q3UE99|Q3UE99_MOUSE Putative uncharacterized protein (Fragment) OS=Mus musculus GN=Lgmn PE=2 SV=1	A2RTI3_MOUSE	61	1.26712		1.12347	0.733054		1.08722	1.14791e-05	+	+	6.26181	5.38545	5.67384	6.0463	6.25064	5.13341	5.69166	6.06194	6.57603	5.51767	5.99394	6.38949	5.00655	4.13017	4.41857	4.79104	4.99537	3.87813	4.43639	4.80667	5.32075	4.2624	4.73867	5.13421
P30412;Q3UC73	Peptidyl-prolyl cis-trans isomerase C;Peptidyl-prolyl cis-trans isomerase	Ppic	>sp|P30412|PPIC_MOUSE Peptidyl-prolyl cis-trans isomerase C OS=Mus musculus GN=Ppic PE=1 SV=1;>tr|Q3UC73|Q3UC73_MOUSE Peptidyl-prolyl cis-trans isomerase OS=Mus musculus GN=Ppic PE=2 SV=1	PPIC_MOUSE	569		1.04949	1.28042		0.838916	1.24417	5.37983e-07	+	+	5.59012	4.74809	4.9416	5.39048	6.00368	5.3388	5.3365	5.75841	6.35472	5.60432	5.71968	6.12603	4.54872	3.7067	3.90021	4.34908	4.9623	4.29739	4.29513	4.71702	5.31332	4.56292	4.67828	5.08465
O35375;Q8QZY7;B1AT45;B1AT42;B1AT41;Q3U5I8	Neuropilin-2	Nrp2	>sp|O35375|NRP2_MOUSE Neuropilin-2 OS=Mus musculus GN=Nrp2 PE=2 SV=2;>tr|Q8QZY7|Q8QZY7_MOUSE MCG115000, isoform CRA_a OS=Mus musculus GN=Nrp2 PE=2 SV=1;>tr|B1AT45|B1AT45_MOUSE MCG115000, isoform CRA_c OS=Mus musculus GN=Nrp2 PE=4 SV=1;>tr|B1AT42|B1AT42_MOU	NRP2_MOUSE	98		0.871686	1.28848		0.661111	1.25223	3.65585e-06	+	+	5.70769	5.54468	4.66782	5.0535	6.15336	6.06848	4.96148	5.20745	6.4569	6.26278	5.3286	5.91333	4.02645	3.86344	2.98658	3.37227	4.47211	4.38723	3.28024	3.52622	4.77566	4.58153	3.64737	4.23208
A7Z057;A8IP69;P61982;P68252	14-3-3 protein gamma;14-3-3 protein gamma, N-terminally processed	Ywhag	>tr|A7Z057|A7Z057_BOVIN 14-3-3 protein gamma OS=Bos taurus GN=YWHAG PE=2 SV=1;>tr|A8IP69|A8IP69_MOUSE 14-3-3 protein gamma subtype OS=Mus musculus GN=Ywhag PE=2 SV=1;>sp|P61982|1433G_MOUSE 14-3-3 protein gamma OS=Mus musculus GN=Ywhag PE=1 SV=2;>sp|P68252|	A8IP69_MOUSE	85	1.32447		0.185359	0.790403		0.149108	0.0253473	+		6.23482	5.55127	5.5001	6.01916	5.63618	5.20197	5.10085	5.16832	6.3184	5.41034	5.93343	5.98518	5.03072	4.34715	4.29596	4.81503	4.43205	3.99785	3.89674	3.9642	5.11428	4.20621	4.72931	4.78107
A2AQ53;O88840;Q61554	Fibrillin-1	Fbn1	>tr|A2AQ53|A2AQ53_MOUSE Fibrillin 1 OS=Mus musculus GN=Fbn1 PE=4 SV=1;>tr|O88840|O88840_MOUSE Mutant fibrillin-1 OS=Mus musculus GN=Fbn1 PE=2 SV=1;>sp|Q61554|FBN1_MOUSE Fibrillin-1 OS=Mus musculus GN=Fbn1 PE=1 SV=1	A2AQ53_MOUSE	36	1.34846	1.51823	1.3888	0.814397	1.30766	1.35254	9.39535e-12	+	+	8.33405	7.23361	7.78638	8.13837	7.82998	6.96689	7.14681	7.64657	8.04348	7.05721	7.41379	7.86445	6.15794	5.05751	5.61029	5.96229	5.65389	4.7908	4.97073	5.47048	5.86738	4.88113	5.23769	5.68837
B1AWB9;O88207;A3KGE7	Collagen alpha-1(V) chain	Col5a1	>tr|B1AWB9|B1AWB9_MOUSE Collagen, type V, alpha 1 OS=Mus musculus GN=Col5a1 PE=2 SV=1;>sp|O88207|CO5A1_MOUSE Collagen alpha-1(V) chain OS=Mus musculus GN=Col5a1 PE=2 SV=2;>tr|A3KGE7|A3KGE7_MOUSE Collagen alpha-1(V) chain (Fragment) OS=Mus musculus GN=Col5a	B1AWB9_MOUSE	103	1.43616	2.01253	1.75061	0.9021	1.80196	1.71436	1.51459e-17	+	+	5.9692	5.0454	5.37734	5.765	6.28237	5.75149	5.43385	6.03346	6.49414	5.68492	5.74316	6.31854	4.03471	3.11089	3.44284	3.8305	4.34788	3.81699	3.49934	4.09896	4.55964	3.75042	3.80866	4.38403
P10493	Nidogen-1	Nid1	>sp|P10493|NID1_MOUSE Nidogen-1 OS=Mus musculus GN=Nid1 PE=1 SV=2	NID1_MOUSE	519	1.44398	1.47799	1.37779	0.909916	1.26741	1.34154	5.57186e-12	+	+	8.42311	7.34278	7.81275	8.25025	7.93125	6.92264	7.29789	7.75689	8.30185	7.26576	7.68559	8.12535	6.72414	5.6438	6.11378	6.55127	6.23228	5.22368	5.59893	6.05793	6.60288	5.56679	5.98662	6.42636
B9EKB0;E9QN70;Q3UHL7;P02469;Q8K271;Q9CRX6	Laminin subunit beta-1	Lamb1	>tr|B9EKB0|B9EKB0_MOUSE Laminin B1 subunit 1 OS=Mus musculus GN=Lamb1 PE=2 SV=1;>tr|E9QN70|E9QN70_MOUSE Laminin subunit beta-1 OS=Mus musculus GN=Lamb1 PE=4 SV=1;>tr|Q3UHL7|Q3UHL7_MOUSE Putative uncharacterized protein OS=Mus musculus GN=Lamb1 PE=2 SV=1;>s	B9EKB0_MOUSE	151	1.54676	1.231	1.02793	1.0127	1.02043	0.991682	2.93105e-09	+		6.21341	5.90272	5.44052	5.74783	5.82345	5.60539	4.84493	5.28538	6.1461	5.78603	5.48323	5.68546	4.32693	4.01624	3.55403	3.86134	3.93697	3.7189	2.95844	3.39888	4.25962	3.89955	3.59674	3.79896
P98063;Q6P550;Q570Z4	Bone morphogenetic protein 1	Bmp1	>sp|P98063|BMP1_MOUSE Bone morphogenetic protein 1 OS=Mus musculus GN=Bmp1 PE=1 SV=2;>tr|Q6P550|Q6P550_MOUSE Bmp1 protein (Fragment) OS=Mus musculus GN=Bmp1 PE=2 SV=1;>tr|Q570Z4|Q570Z4_MOUSE MKIAA4159 protein (Fragment) OS=Mus musculus GN=Bmp1 PE=2 SV=1	BMP1_MOUSE	662		1.44959	1.47845		1.23901	1.4422	1.16555e-10	+	+	5.07335	4.44001	4.31454	4.8465	5.61725	4.74119	4.8621	5.45688	5.90817	4.80889	5.10714	5.79031	3.35736	2.72401	2.59854	3.13049	3.90125	3.02518	3.1461	3.74088	4.19218	3.0929	3.39115	4.0743
Q07079;Q3UQV0;Q3TT49	Insulin-like growth factor-binding protein 5	Igfbp5	>sp|Q07079|IBP5_MOUSE Insulin-like growth factor-binding protein 5 OS=Mus musculus GN=Igfbp5 PE=1 SV=1;>tr|Q3UQV0|Q3UQV0_MOUSE Insulin-like growth factor binding protein 5, isoform CRA_a OS=Mus musculus GN=Igfbp5 PE=2 SV=1;>tr|Q3TT49|Q3TT49_MOUSE Putative	IBP5_MOUSE	674		1.05374	1.64145		0.843162	1.6052	3.57094e-09	+	+					6.49991	5.83488	5.82647	6.25703	6.82344	5.89444	6.03515	6.68043					5.38596	4.72094	4.71252	5.14308	5.7095	4.7805	4.9212	5.56648
P08226;Q3TXU4;Q3UBS0;Q4FK40;Q6GTX3;Q3TX45;Q3UEE7;G3UWN5	Apolipoprotein E	Apoe	>sp|P08226|APOE_MOUSE Apolipoprotein E OS=Mus musculus GN=Apoe PE=1 SV=2;>tr|Q3TXU4|Q3TXU4_MOUSE Apolipoprotein E, isoform CRA_h OS=Mus musculus GN=Apoe PE=2 SV=1;>tr|Q3UBS0|Q3UBS0_MOUSE Putative uncharacterized protein OS=Mus musculus GN=Apoe PE=2 SV=1;>t	APOE_MOUSE	512	1.56116	1.61476	1.45948	1.02709	1.40418	1.42323	5.521e-14	+	+	8.51521	7.36935	7.87089	8.36137	8.54948	7.49146	7.88384	8.39243	8.81421	7.74015	8.18718	8.6465	7.33911	6.19324	6.6948	7.18526	7.37339	6.31538	6.70775	7.21635	7.63813	6.56406	7.01111	7.47041
O35188;Q8C9Y1	Fractalkine;Processed fractalkine	Cx3cl1	>sp|O35188|X3CL1_MOUSE Fractalkine OS=Mus musculus GN=Cx3cl1 PE=2 SV=3;>tr|Q8C9Y1|Q8C9Y1_MOUSE Putative uncharacterized protein OS=Mus musculus GN=Cx3cl1 PE=2 SV=1	X3CL1_MOUSE	465	1.65503	1.62527	1.27131	1.12097	1.41469	1.23505	1.68257e-13	+	+	6.37802	5.47328	5.60934	6.22626	6.49973	5.45523	5.79826	6.35153	6.69021	5.59666	6.08088	6.51857	5.14755	4.24284	4.37889	4.99583	5.26928	4.22479	4.56781	5.12107	5.45977	4.36622	4.85045	5.28812
P55284;Q3TJ23	Cadherin-5	Cdh5	>sp|P55284|CADH5_MOUSE Cadherin-5 OS=Mus musculus GN=Cdh5 PE=1 SV=2;>tr|Q3TJ23|Q3TJ23_MOUSE Putative uncharacterized protein OS=Mus musculus GN=Cdh5 PE=2 SV=1	CADH5_MOUSE	612	1.71317	1.70624	1.81114	1.17911	1.49567	1.77489	1.15045e-17	+	+	6.96105	5.92256	6.30705	6.7978	6.86002	5.96469	6.13284	6.69592	7.42593	6.43332	6.69611	7.27841	5.45591	4.41741	4.8019	5.29265	5.35488	4.45954	4.62769	5.19075	5.92078	4.92817	5.19095	5.77325
P55288;Q8C7Q6	Cadherin-11	Cdh11	>sp|P55288|CAD11_MOUSE Cadherin-11 OS=Mus musculus GN=Cdh11 PE=1 SV=1;>tr|Q8C7Q6|Q8C7Q6_MOUSE Putative uncharacterized protein OS=Mus musculus GN=Cdh11 PE=2 SV=1	CAD11_MOUSE	613	1.86544	1.00576	1.03464	1.33138	0.795184	0.998387	8.7393e-10	+	+	6.9343	6.35405	6.36646	6.60326	6.50356	6.23689	5.67671	5.99471	6.82351	6.37409	6.13707	6.46583	5.378	4.79775	4.81016	5.04696	4.94726	4.68058	4.12041	4.43842	5.2672	4.81778	4.58078	4.90952
Q91ZV3	Discoidin, CUB and LCCL domain-containing protein 2	Dcbld2	>sp|Q91ZV3|DCBD2_MOUSE Discoidin, CUB and LCCL domain-containing protein 2 OS=Mus musculus GN=Dcbld2 PE=2 SV=1	DCBD2_MOUSE	856	2.05554	2.30609	2.1595	1.52148	2.09551	2.12325	7.97658e-27	+	+	6.66163	5.49757	5.90546	6.54024	6.64227	5.59063	5.82896	6.52165	7.15573	6.12071	6.3618	7.0291	5.19923	4.03515	4.44306	5.07784	5.17987	4.12824	4.36657	5.05926	5.69334	4.65831	4.89941	5.56668
Q91VC4;G3X924	Plasmalemma vesicle-associated protein	Plvap	>sp|Q91VC4|PLVAP_MOUSE Plasmalemma vesicle-associated protein OS=Mus musculus GN=Plvap PE=2 SV=1;>tr|G3X924|G3X924_MOUSE Plasmalemma vesicle associated protein OS=Mus musculus GN=Plvap PE=4 SV=1	PLVAP_MOUSE	852	2.10554	1.67315	1.74786	1.57148	1.46257	1.71161	1.26422e-19	+	+	6.58163	6.2463	5.48292	6.24279	6.59359	6.41736	5.40267	6.02354	6.79149	6.51724	5.80188	6.35472	5.20142	4.86609	4.10271	4.86257	5.21336	5.03715	4.02247	4.64331	5.41128	5.13704	4.42167	4.97451
Q6PE62;P47878;Q3UR87;Q8BP94	Insulin-like growth factor-binding protein 3	Igfbp3	>tr|Q6PE62|Q6PE62_MOUSE Igfbp3 protein OS=Mus musculus GN=Igfbp3 PE=2 SV=1;>sp|P47878|IBP3_MOUSE Insulin-like growth factor-binding protein 3 OS=Mus musculus GN=Igfbp3 PE=2 SV=1;>tr|Q3UR87|Q3UR87_MOUSE Putative uncharacterized protein (Fragment) OS=Mus mus	Q6PE62_MOUSE	816	3.14543	2.72402	3.29525	2.61137	2.51344	3.259	2.29157e-47	+	+	7.13236	6.11287	6.15275	7.03519	6.79085	5.91687	5.75743	6.67946	7.26593	6.39928	6.13008	7.16406	5.92822	4.90875	4.94861	5.83108	5.58673	4.71276	4.5533	5.47534	6.06179	5.19515	4.92597	5.95994

## Sheet: all 3 reps FDR5%
Majority protein IDs	Protein names	Gene names	Fasta headers	mouse ID	id	log2-fold change TGFB2 H/control M L1	log2-fold change TGFB2 H/control M L3	log2-fold change TGFB2 H/control M L4	log2-fold change TGFB2 H/control M L1 normalized with R	log2-fold change TGFB2 H/control M L3 normalized with R	log2-fold change TGFB2 H/control M L4 normalized with R	p.adj-value	p.adj-value≤0.05	secreted evidence	Intensity L1 TGFB2 H	Intensity L L1 TGFB2 H	Intensity M L1 TGFB2 H	Intensity H L1 TGFB2 H	Intensity L3 TGFB2 H	Intensity L L3 TGFB2 H	Intensity M L3 TGFB2 H	Intensity H L3 TGFB2 H	Intensity L4 TGFB2 H	Intensity L L4 TGFB2 H	Intensity M L4 TGFB2 H	Intensity H L4 TGFB2 H	iBAQ L1 TGFB2 H	iBAQ L L1 TGFB2 H	iBAQ M L1 TGFB2 H	iBAQ H L1 TGFB2 H	iBAQ L3 TGFB2 H	iBAQ L L3 TGFB2 H	iBAQ M L3 TGFB2 H	iBAQ H L3 TGFB2 H	iBAQ L4 TGFB2 H	iBAQ L L4 TGFB2 H	iBAQ M L4 TGFB2 H	iBAQ H L4 TGFB2 H
B9EKB0;E9QN70;Q3UHL7;P02469;Q8K271;Q9CRX6	Laminin subunit beta-1	Lamb1	>tr|B9EKB0|B9EKB0_MOUSE Laminin B1 subunit 1 OS=Mus musculus GN=Lamb1 PE=2 SV=1;>tr|E9QN70|E9QN70_MOUSE Laminin subunit beta-1 OS=Mus musculus GN=Lamb1 PE=4 SV=1;>tr|Q3UHL7|Q3UHL7_MOUSE Putative uncharacterized protein OS=Mus musculus GN=Lamb1 PE=2 SV=1;>s	B9EKB0_MOUSE	151	1.54676	1.231	1.02793	1.0127	1.02043	0.991682	2.93105e-09	+		6.21341	5.90272	5.44052	5.74783	5.82345	5.60539	4.84493	5.28538	6.1461	5.78603	5.48323	5.68546	4.32693	4.01624	3.55403	3.86134	3.93697	3.7189	2.95844	3.39888	4.25962	3.89955	3.59674	3.79896
P50580;Q3TGU7;Q3UMW2;Q3ZBH5;Q05BN2	Proliferation-associated protein 2G4	Pa2g4	>sp|P50580|PA2G4_MOUSE Proliferation-associated protein 2G4 OS=Mus musculus GN=Pa2g4 PE=1 SV=3;>tr|Q3TGU7|Q3TGU7_MOUSE Proliferation-associated 2G4 OS=Mus musculus GN=Pa2g4 PE=2 SV=1;>tr|Q3UMW2|Q3UMW2_MOUSE Putative uncharacterized protein OS=Mus musculus	PA2G4_MOUSE	602	-0.075216	-0.892767	-1.08256	-0.609278	-1.10334	-1.11881	2.3726e-08	+		5.69963	5.14666	5.27226	5.23907	5.89856	5.65247	5.32672	5.11484	6.13691	5.67057	5.79013	5.45559	4.35721	3.80422	3.92985	3.89664	4.55613	4.31006	3.9843	3.77241	4.7945	4.32816	4.44772	4.11317
Q91VK0;Q04592	Proprotein convertase subtilisin/kexin type 5	Pcsk5	>tr|Q91VK0|Q91VK0_MOUSE Pcsk5 protein OS=Mus musculus GN=Pcsk5 PE=2 SV=1;>sp|Q04592|PCSK5_MOUSE Proprotein convertase subtilisin/kexin type 5 OS=Mus musculus GN=Pcsk5 PE=1 SV=3	Q91VK0_MOUSE	853	1.00382	1.17728	1.0895	0.469756	0.966705	1.05325	9.38088e-07	+		6.96024	5.82327	6.3845	6.78072	6.45093	5.40214	5.86053	6.2664	6.64871	5.57673	6.12113	6.44006	5.28814	4.15119	4.71241	5.10863	4.77884	3.73004	4.18842	4.5943	4.97661	3.90463	4.44903	4.76796
P62852;Q58EA6	40S ribosomal protein S25	Rps25	>sp|P62852|RS25_MOUSE 40S ribosomal protein S25 OS=Mus musculus GN=Rps25 PE=2 SV=1;>tr|Q58EA6|Q58EA6_MOUSE MCG10725, isoform CRA_a OS=Mus musculus GN=Rps25 PE=2 SV=1	RS25_MOUSE	632	0.250355	-0.575099	-1.36736	-0.283706	-0.785675	-1.40361	1.08376e-06	+		5.69311	5.17754	5.17791	5.28369	5.85882	5.66898	5.20922	4.97286	6.14339	5.70082	5.80498	5.39931	4.99414	4.47855	4.47894	4.58472	5.15984	4.97001	4.51025	4.27388	5.4444	5.00186	5.10602	4.70035
P09405;Q3TGR3;Q3TL52;Q8CD23;Q3TT41;Q8CE30;Q9CT46	Nucleolin	Ncl	>sp|P09405|NUCL_MOUSE Nucleolin OS=Mus musculus GN=Ncl PE=1 SV=2;>tr|Q3TGR3|Q3TGR3_MOUSE Putative uncharacterized protein OS=Mus musculus GN=Ncl PE=2 SV=1;>tr|Q3TL52|Q3TL52_MOUSE Putative uncharacterized protein OS=Mus musculus GN=Ncl PE=2 SV=1;>tr|Q8CD23|	NUCL_MOUSE	514	0.116098	-0.524936	-1.24766	-0.417963	-0.735511	-1.28391	1.53817e-06	+		6.28185	5.84688	5.77763	5.78635	6.44325	6.29106	5.71433	5.48045	6.4884	6.10758	6.04716	5.83446	4.72555	4.29057	4.22134	4.23004	4.88695	4.73475	4.15803	3.92416	4.9321	4.55129	4.49087	4.27816
P58252;Q3TJZ1;Q3TK17;Q3TLB1;Q3TWX1;Q3UBL9;Q3UDC8;Q3UMI7;Q3UZ14;Q8BMA8;Q8C153;Q3SYU2;Q3TW58;Q3TX47;Q6P9L9;Q3TSK4;Q3TPG2	Elongation factor 2	Eef2	>sp|P58252|EF2_MOUSE Elongation factor 2 OS=Mus musculus GN=Eef2 PE=1 SV=2;>tr|Q3TJZ1|Q3TJZ1_MOUSE Putative uncharacterized protein OS=Mus musculus GN=Eef2 PE=2 SV=1;>tr|Q3TK17|Q3TK17_MOUSE Putative uncharacterized protein OS=Mus musculus GN=Eef2 PE=2 SV=1	EF2_MOUSE	620	0.0893625	-1.04537	-0.381517	-0.444699	-1.25595	-0.417768	2.9064e-05	+		6.58963	6.51279	5.42607	5.56064	6.30944	6.2035	5.37146	5.3142	6.49841	6.12356	6.01068	5.90128	4.93641	4.85958	3.77285	3.90742	4.65622	4.55028	3.71824	3.66099	4.84519	4.47035	4.35746	4.24807
A2A9F5;O35685	Nuclear migration protein nudC	Nudc	>tr|A2A9F5|A2A9F5_MOUSE MCG20813 OS=Mus musculus GN=Nudc PE=4 SV=1;>sp|O35685|NUDC_MOUSE Nuclear migration protein nudC OS=Mus musculus GN=Nudc PE=1 SV=1	A2A9F5_MOUSE	19	0.156914	-0.477141	-0.866542	-0.377147	-0.687716	-0.902793	0.000104333	+		6.17895	5.37273	5.77165	5.83436	6.68745	5.87484	6.38885	6.22303	7.1086	6.12988	6.87568	6.6001	4.85672	4.0505	4.44943	4.51214	5.36523	4.55262	5.06662	4.90082	5.78639	4.80765	5.55346	5.27788
P07901;Q3UIF3;Q76LV2;Q80Y52;A0PJ91;Q3TKA2;Q3TKG0;Q3TKB9;Q8C5U3;Q3TJU7	Heat shock protein HSP 90-alpha	Hsp90aa1	>sp|P07901|HS90A_MOUSE Heat shock protein HSP 90-alpha OS=Mus musculus GN=Hsp90aa1 PE=1 SV=4;>tr|Q3UIF3|Q3UIF3_MOUSE Putative uncharacterized protein OS=Mus musculus GN=Hsp90aa1 PE=2 SV=1;>sp|Q76LV2|HS90A_BOVIN Heat shock protein HSP 90-alpha OS=Bos taurus	HS90A_MOUSE	0	0.404794	-0.71864	-0.869913	-0.129268	-0.929215	-0.906164	0.000104869	+		7.01322	6.82541	6.18583	6.31921	6.46793	6.2531	5.85517	5.63325	6.58688	6.17725	6.1878	5.91255	5.49471	5.3069	4.6673	4.8007	4.94942	4.73458	4.33666	4.11474	5.06837	4.65872	4.66929	4.39403
Q8BN87;A2AHJ9;P12025	Midkine	Mdk	>tr|Q8BN87|Q8BN87_MOUSE Putative uncharacterized protein (Fragment) OS=Mus musculus GN=Mdk PE=2 SV=1;>tr|A2AHJ9|A2AHJ9_MOUSE Midkine OS=Mus musculus GN=Mdk PE=4 SV=1;>sp|P12025|MK_MOUSE Midkine OS=Mus musculus GN=Mdk PE=2 SV=2	Q8BN87_MOUSE	29	0.961327	1.03991	0.696528	0.427265	0.829335	0.660277	0.000151667	+		6.72978	5.73748	6.20919	6.50549	6.68859	5.83603	6.11701	6.46048	7.17252	6.17733	6.68809	6.92923	5.8267	4.83439	5.3061	5.6024	5.7855	4.93294	5.21389	5.55739	6.26942	5.27425	5.785	6.02612
P99027	60S acidic ribosomal protein P2	Rplp2	>sp|P99027|RLA2_MOUSE 60S acidic ribosomal protein P2 OS=Mus musculus GN=Rplp2 PE=1 SV=3	RLA2_MOUSE	665	0.268195	-0.361268	-1.03827	-0.265867	-0.571844	-1.07452	0.000154895	+		6.35717	5.49017	5.96879	6.01544	6.92343	6.04289	6.61583	6.49843	7.28199	6.25246	7.04825	6.79088	5.6582	4.79121	5.26982	5.31647	6.22446	5.34392	5.91686	5.79947	6.58302	5.55348	6.34928	6.09191
P34022;Q3U6M5;H7BX22	Ran-specific GTPase-activating protein	Ranbp1	>sp|P34022|RANG_MOUSE Ran-specific GTPase-activating protein OS=Mus musculus GN=Ranbp1 PE=1 SV=2;>tr|Q3U6M5|Q3U6M5_MOUSE Putative uncharacterized protein OS=Mus musculus GN=Ranbp1 PE=2 SV=1;>tr|H7BX22|H7BX22_MOUSE Ran-specific GTPase-activating protein OS=	RANG_MOUSE	578	0.353436	-0.481143	-0.881295	-0.180625	-0.691718	-0.917546	0.000433574	+		5.74448	5.35536	5.17595	5.25198	5.6824	5.26392	5.22339	5.11528	6.13418	5.52727	5.81267	5.57478	4.84139	4.45226	4.27284	4.34891	4.7793	4.36084	4.32029	4.21219	5.23109	4.62418	4.90958	4.6717
O09061;Q6RI64	Proteasome subunit beta type-1;Proteasome subunit beta type	Psmb1	>sp|O09061|PSB1_MOUSE Proteasome subunit beta type-1 OS=Mus musculus GN=Psmb1 PE=1 SV=1;>tr|Q6RI64|Q6RI64_MOUSE Proteasome subunit beta type OS=Mus musculus GN=Psmb1 PE=2 SV=1	PSB1_MOUSE	464	-0.228368	-0.296793	-0.375441	-0.762429	-0.507368	-0.411692	0.000988974	+		7.86364	6.70146	7.56593	7.49439	7.33437	6.37218	7.01783	6.94552	7.40567	6.39747	7.11307	6.999	6.7497	5.58752	6.45199	6.38045	6.22042	5.25823	5.90387	5.83158	6.29172	5.28353	5.99915	5.88506
P19120;P63017;Q3TEK2;Q3TH56;Q3TQ13;Q3TZJ3;Q3UBA6;Q504P4;Q3ULM1;Q3U9L2;Q3UDS0;Q3TF16;Q3TRH3;Q3TB63;Q3KQJ4;Q3TH04	Heat shock cognate 71 kDa protein	Hspa8	>sp|P19120|HSP7C_BOVIN Heat shock cognate 71 kDa protein OS=Bos taurus GN=HSPA8 PE=1 SV=2;>sp|P63017|HSP7C_MOUSE Heat shock cognate 71 kDa protein OS=Mus musculus GN=Hspa8 PE=1 SV=1;>tr|Q3TEK2|Q3TEK2_MOUSE Putative uncharacterized protein OS=Mus musculus G	HSP7C_MOUSE	546	0.320658	-0.385262	-0.751757	-0.213404	-0.595837	-0.788008	0.00171171	+		7.11813	6.86627	6.41254	6.50385	7.06043	6.59695	6.61664	6.53185	7.48756	6.82825	7.1661	6.97024	5.5996	5.34776	4.89403	4.98532	5.5419	5.07842	5.09812	5.01334	5.96905	5.30974	5.64759	5.45173
P17182;Q5FW97;B0QZL1	Alpha-enolase;Enolase	Eno1	>sp|P17182|ENOA_MOUSE Alpha-enolase OS=Mus musculus GN=Eno1 PE=1 SV=3;>tr|Q5FW97|Q5FW97_MOUSE Enolase 1, alpha non-neuron OS=Mus musculus GN=Eno1 PE=2 SV=1;>tr|B0QZL1|B0QZL1_MOUSE Enolase (Fragment) OS=Mus musculus GN=Eno1 PE=3 SV=1	ENOA_MOUSE	538	0.472176	-0.512596	-0.765867	-0.0618858	-0.723171	-0.802118	0.00179964	+		6.9476	6.03286	4.99455	6.88571	6.72709	6.64596	5.71514	5.59114	6.76857	6.57808	6.11401	5.89417	5.60518	4.69043	3.65212	5.54329	5.38468	5.30354	4.37273	4.24871	5.42615	5.23565	4.77159	4.55175
Q27965;Q27975;P17879;Q3TAI8;Q3TU85;Q61696;A1E2B8	Heat shock 70 kDa protein 1B;Heat shock 70 kDa protein 1A	Hspa1b;Hspa1a	>sp|Q27965|HS71B_BOVIN Heat shock 70 kDa protein 1B OS=Bos taurus GN=HSPA1B PE=2 SV=1;>sp|Q27975|HS71A_BOVIN Heat shock 70 kDa protein 1A OS=Bos taurus GN=HSPA1A PE=1 SV=2;>sp|P17879|HS71B_MOUSE Heat shock 70 kDa protein 1B OS=Mus musculus GN=Hspa1b PE=1 S	HS71B_MOUSE	683	-0.154923	-0.295624	-0.301639	-0.688985	-0.506199	-0.33789	0.002667	+		7.24386	7.23805	5.20279	4.86549	7.94221	6.68242	7.65392	7.57581	7.86704	6.745	7.58091	7.47667	5.71237	5.70656	3.6713	3.33401	6.41073	5.15094	6.12245	6.04434	6.33556	5.21352	6.04945	5.9452
Q9WVA4	Transgelin-2	Tagln2	>sp|Q9WVA4|TAGL2_MOUSE Transgelin-2 OS=Mus musculus GN=Tagln2 PE=1 SV=4	TAGL2_MOUSE	893	1.0552	0.874443	0.33754	0.521134	0.663867	0.301289	0.00360908	+		6.37027	5.8064	5.74688	6.0596	6.14523	5.75508	5.45297	5.73589	6.48034	5.9033	5.98986	6.09517	5.22414	4.66027	4.60074	4.91346	4.9991	4.60895	4.30683	4.58976	5.33421	4.75717	4.84374	4.94903
P60335;Q5E9A3	Poly(rC)-binding protein 1	Pcbp1	>sp|P60335|PCBP1_MOUSE Poly(rC)-binding protein 1 OS=Mus musculus GN=Pcbp1 PE=1 SV=1;>sp|Q5E9A3|PCBP1_BOVIN Poly(rC)-binding protein 1 OS=Bos taurus GN=PCBP1 PE=2 SV=1	PCBP1_MOUSE	622	0.293606	-0.311936	-0.615994	-0.240456	-0.522512	-0.652246	0.00568592	+		6.8181	6.14644	6.35866	6.46139	6.86238	6.14442	6.51404	6.4189	7.16316	6.30255	6.87898	6.69766	5.58765	4.916	5.12821	5.23093	5.63193	4.91396	5.2836	5.18845	5.93271	5.0721	5.64853	5.46721
P37804	Transgelin	Tagln	>sp|P37804|TAGL_MOUSE Transgelin OS=Mus musculus GN=Tagln PE=1 SV=3	TAGL_MOUSE	585	1.21959	0.695994	0.134352	0.685525	0.485418	0.0981012	0.0134307	+		6.10775	5.48559	5.445	5.84331	5.75968	5.29863	5.1738	5.35585	6.00805	5.38027	5.53485	5.6395	4.90365	4.28149	4.24087	4.63919	4.55555	4.09451	3.96968	4.15174	4.80392	4.17615	4.33072	4.43537
P52480	Pyruvate kinase isozymes M1/M2	Pkm2	>sp|P52480|KPYM_MOUSE Pyruvate kinase isozymes M1/M2 OS=Mus musculus GN=Pkm PE=1 SV=4	KPYM_MOUSE	605	0.503247	-0.395568	-0.588032	-0.0308146	-0.606143	-0.624283	0.0136526	+		6.80602	6.49247	6.13593	6.28378	6.81046	6.4604	6.2273	6.27623	7.05968	6.59011	6.64937	6.49427	5.28751	4.97396	4.61742	4.76527	5.29195	4.94189	4.70878	4.75772	5.54114	5.07159	5.13085	4.97575
E9Q616;Q6UL10;Q61484;A0PJF4;A0JLR7		Ahnak	>tr|E9Q616|E9Q616_MOUSE Protein Ahnak OS=Mus musculus GN=Ahnak PE=4 SV=1;>tr|Q6UL10|Q6UL10_MOUSE AHNAK (Fragment) OS=Mus musculus GN=Ahnak PE=2 SV=1;>tr|Q61484|Q61484_MOUSE Desmoyokin (Fragment) OS=Mus musculus GN=Ahnak PE=2 SV=1;>tr|A0PJF4|A0PJF4_MOUSE Ah	E9Q616_MOUSE	354	-0.391437	0.118626	-0.190569	-0.925498	-0.0919498	-0.22682	0.0150181	+		6.15116	5.85413	5.55889	5.53074	6.27175	5.85105	5.73554	5.78962	6.48121	5.90844	6.08099	6.00582	3.59005	3.29303	2.99779	2.96964	3.71066	3.28995	3.17444	3.2285	3.92012	3.34733	3.51988	3.44473
D2KHZ9;P10096;P16858;D3YU05;F8WJL5;D3YYI5;Q3TUZ9	Glyceraldehyde-3-phosphate dehydrogenase	Gapdh;Gm6316;Gm7293;Gm10481	>tr|D2KHZ9|D2KHZ9_MOUSE Glyceraldehyde-3-phosphate dehydrogenase OS=Mus musculus GN=Gapdh PE=2 SV=1;>sp|P10096|G3P_BOVIN Glyceraldehyde-3-phosphate dehydrogenase OS=Bos taurus GN=GAPDH PE=1 SV=4;>sp|P16858|G3P_MOUSE Glyceraldehyde-3-phosphate dehydrogenase	D2KHZ9_MOUSE	262	-0.236265	0.117695	-0.279004	-0.770327	-0.0928804	-0.315255	0.021896	+		6.32013	6.30064	4.62515	4.69461	6.00052	5.86691	5.04999	5.18449	6.43992	6.11902	5.91928	5.78386	5.11601	5.09653	3.42103	3.49049	4.79639	4.66279	3.84585	3.98038	5.23578	4.91491	4.71516	4.57974
E9Q450;Q8BP43;E9Q454;P58771;Q545Y3;Q564G1;Q8BSH3;E9Q452;E9Q456;G5E8R2;E9Q453	Tropomyosin alpha-1 chain	Tpm1	>tr|E9Q450|E9Q450_MOUSE Tropomyosin alpha-1 chain OS=Mus musculus GN=Tpm1 PE=3 SV=1;>tr|Q8BP43|Q8BP43_MOUSE Tropomyosin 1, alpha, isoform CRA_c OS=Mus musculus GN=Tpm1 PE=2 SV=1;>tr|E9Q454|E9Q454_MOUSE Tropomyosin alpha-1 chain OS=Mus musculus GN=Tpm1 PE=3	E9Q450_MOUSE	345	0.908275	0.740798	0.196229	0.374213	0.530223	0.159978	0.0377808	+		6.62384	6.36562	5.80711	6.09468	6.71715	6.48961	5.883	6.13427	6.77856	6.1024	6.33925	6.40751	5.41971	5.16149	4.60298	4.89056	5.51302	5.28549	4.67888	4.93015	5.57444	4.89827	5.13513	5.20339
Q20BD0;Q3TMZ8;Q80XR6;Q544Z3;Q99020;Q9D6G1;Q8CIR3	Heterogeneous nuclear ribonucleoprotein A/B	Hnrnpab	>tr|Q20BD0|Q20BD0_MOUSE Heterogeneous nuclear ribonucleoprotein A/B OS=Mus musculus GN=Hnrnpab PE=2 SV=1;>tr|Q3TMZ8|Q3TMZ8_MOUSE Putative uncharacterized protein OS=Mus musculus GN=Hnrnpab PE=2 SV=1;>tr|Q80XR6|Q80XR6_MOUSE Heterogeneous nuclear ribonucleop	Q20BD0_MOUSE	682	0.433066	-0.18968	-0.501729	-0.100995	-0.400256	-0.53798	0.0430917	+		6.37414	5.9263	5.8121	5.94151	6.16247	5.87852	5.54827	5.53696	6.47186	6.07682	5.99502	5.89307	5.29495	4.84712	4.73292	4.86232	5.08329	4.79934	4.46909	4.45779	5.39268	4.99765	4.91584	4.81389
Q6PE62;P47878;Q3UR87;Q8BP94	Insulin-like growth factor-binding protein 3	Igfbp3	>tr|Q6PE62|Q6PE62_MOUSE Igfbp3 protein OS=Mus musculus GN=Igfbp3 PE=2 SV=1;>sp|P47878|IBP3_MOUSE Insulin-like growth factor-binding protein 3 OS=Mus musculus GN=Igfbp3 PE=2 SV=1;>tr|Q3UR87|Q3UR87_MOUSE Putative uncharacterized protein (Fragment) OS=Mus mus	Q6PE62_MOUSE	816	3.14543	2.72402	3.29525	2.61137	2.51344	3.259	2.29157e-47	+	+	7.13236	6.11287	6.15275	7.03519	6.79085	5.91687	5.75743	6.67946	7.26593	6.39928	6.13008	7.16406	5.92822	4.90875	4.94861	5.83108	5.58673	4.71276	4.5533	5.47534	6.06179	5.19515	4.92597	5.95994
Q91ZV3	Discoidin, CUB and LCCL domain-containing protein 2	Dcbld2	>sp|Q91ZV3|DCBD2_MOUSE Discoidin, CUB and LCCL domain-containing protein 2 OS=Mus musculus GN=Dcbld2 PE=2 SV=1	DCBD2_MOUSE	856	2.05554	2.30609	2.1595	1.52148	2.09551	2.12325	7.97658e-27	+	+	6.66163	5.49757	5.90546	6.54024	6.64227	5.59063	5.82896	6.52165	7.15573	6.12071	6.3618	7.0291	5.19923	4.03515	4.44306	5.07784	5.17987	4.12824	4.36657	5.05926	5.69334	4.65831	4.89941	5.56668
Q91VC4;G3X924	Plasmalemma vesicle-associated protein	Plvap	>sp|Q91VC4|PLVAP_MOUSE Plasmalemma vesicle-associated protein OS=Mus musculus GN=Plvap PE=2 SV=1;>tr|G3X924|G3X924_MOUSE Plasmalemma vesicle associated protein OS=Mus musculus GN=Plvap PE=4 SV=1	PLVAP_MOUSE	852	2.10554	1.67315	1.74786	1.57148	1.46257	1.71161	1.26422e-19	+	+	6.58163	6.2463	5.48292	6.24279	6.59359	6.41736	5.40267	6.02354	6.79149	6.51724	5.80188	6.35472	5.20142	4.86609	4.10271	4.86257	5.21336	5.03715	4.02247	4.64331	5.41128	5.13704	4.42167	4.97451
P55284;Q3TJ23	Cadherin-5	Cdh5	>sp|P55284|CADH5_MOUSE Cadherin-5 OS=Mus musculus GN=Cdh5 PE=1 SV=2;>tr|Q3TJ23|Q3TJ23_MOUSE Putative uncharacterized protein OS=Mus musculus GN=Cdh5 PE=2 SV=1	CADH5_MOUSE	612	1.71317	1.70624	1.81114	1.17911	1.49567	1.77489	1.15045e-17	+	+	6.96105	5.92256	6.30705	6.7978	6.86002	5.96469	6.13284	6.69592	7.42593	6.43332	6.69611	7.27841	5.45591	4.41741	4.8019	5.29265	5.35488	4.45954	4.62769	5.19075	5.92078	4.92817	5.19095	5.77325
B1AWB9;O88207;A3KGE7	Collagen alpha-1(V) chain	Col5a1	>tr|B1AWB9|B1AWB9_MOUSE Collagen, type V, alpha 1 OS=Mus musculus GN=Col5a1 PE=2 SV=1;>sp|O88207|CO5A1_MOUSE Collagen alpha-1(V) chain OS=Mus musculus GN=Col5a1 PE=2 SV=2;>tr|A3KGE7|A3KGE7_MOUSE Collagen alpha-1(V) chain (Fragment) OS=Mus musculus GN=Col5a	B1AWB9_MOUSE	103	1.43616	2.01253	1.75061	0.9021	1.80196	1.71436	1.51459e-17	+	+	5.9692	5.0454	5.37734	5.765	6.28237	5.75149	5.43385	6.03346	6.49414	5.68492	5.74316	6.31854	4.03471	3.11089	3.44284	3.8305	4.34788	3.81699	3.49934	4.09896	4.55964	3.75042	3.80866	4.38403
P09803;Q4KML8	Cadherin-1;E-Cad/CTF1;E-Cad/CTF2;E-Cad/CTF3	Cdh1	>sp|P09803|CADH1_MOUSE Cadherin-1 OS=Mus musculus GN=Cdh1 PE=1 SV=1;>tr|Q4KML8|Q4KML8_MOUSE Cadherin 1, isoform CRA_a OS=Mus musculus GN=Cdh1 PE=2 SV=1	CADH1_MOUSE	517	1.13481	1.74386	1.8737	0.60075	1.53328	1.83744	1.101e-14	+	+	7.05192	5.92621	6.50844	6.85744	7.05877	5.92516	6.6217	6.80768	7.01949	5.91476	6.46718	6.82637	5.54676	4.42106	5.00329	5.3523	5.55362	4.42001	5.11654	5.30253	5.51432	4.40961	4.96203	5.32123
P08226;Q3TXU4;Q3UBS0;Q4FK40;Q6GTX3;Q3TX45;Q3UEE7;G3UWN5	Apolipoprotein E	Apoe	>sp|P08226|APOE_MOUSE Apolipoprotein E OS=Mus musculus GN=Apoe PE=1 SV=2;>tr|Q3TXU4|Q3TXU4_MOUSE Apolipoprotein E, isoform CRA_h OS=Mus musculus GN=Apoe PE=2 SV=1;>tr|Q3UBS0|Q3UBS0_MOUSE Putative uncharacterized protein OS=Mus musculus GN=Apoe PE=2 SV=1;>t	APOE_MOUSE	512	1.56116	1.61476	1.45948	1.02709	1.40418	1.42323	5.521e-14	+	+	8.51521	7.36935	7.87089	8.36137	8.54948	7.49146	7.88384	8.39243	8.81421	7.74015	8.18718	8.6465	7.33911	6.19324	6.6948	7.18526	7.37339	6.31538	6.70775	7.21635	7.63813	6.56406	7.01111	7.47041
O35188;Q8C9Y1	Fractalkine;Processed fractalkine	Cx3cl1	>sp|O35188|X3CL1_MOUSE Fractalkine OS=Mus musculus GN=Cx3cl1 PE=2 SV=3;>tr|Q8C9Y1|Q8C9Y1_MOUSE Putative uncharacterized protein OS=Mus musculus GN=Cx3cl1 PE=2 SV=1	X3CL1_MOUSE	465	1.65503	1.62527	1.27131	1.12097	1.41469	1.23505	1.68257e-13	+	+	6.37802	5.47328	5.60934	6.22626	6.49973	5.45523	5.79826	6.35153	6.69021	5.59666	6.08088	6.51857	5.14755	4.24284	4.37889	4.99583	5.26928	4.22479	4.56781	5.12107	5.45977	4.36622	4.85045	5.28812
P10493	Nidogen-1	Nid1	>sp|P10493|NID1_MOUSE Nidogen-1 OS=Mus musculus GN=Nid1 PE=1 SV=2	NID1_MOUSE	519	1.44398	1.47799	1.37779	0.909916	1.26741	1.34154	5.57186e-12	+	+	8.42311	7.34278	7.81275	8.25025	7.93125	6.92264	7.29789	7.75689	8.30185	7.26576	7.68559	8.12535	6.72414	5.6438	6.11378	6.55127	6.23228	5.22368	5.59893	6.05793	6.60288	5.56679	5.98662	6.42636
A2AQ53;O88840;Q61554	Fibrillin-1	Fbn1	>tr|A2AQ53|A2AQ53_MOUSE Fibrillin 1 OS=Mus musculus GN=Fbn1 PE=4 SV=1;>tr|O88840|O88840_MOUSE Mutant fibrillin-1 OS=Mus musculus GN=Fbn1 PE=2 SV=1;>sp|Q61554|FBN1_MOUSE Fibrillin-1 OS=Mus musculus GN=Fbn1 PE=1 SV=1	A2AQ53_MOUSE	36	1.34846	1.51823	1.3888	0.814397	1.30766	1.35254	9.39535e-12	+	+	8.33405	7.23361	7.78638	8.13837	7.82998	6.96689	7.14681	7.64657	8.04348	7.05721	7.41379	7.86445	6.15794	5.05751	5.61029	5.96229	5.65389	4.7908	4.97073	5.47048	5.86738	4.88113	5.23769	5.68837
P55288;Q8C7Q6	Cadherin-11	Cdh11	>sp|P55288|CAD11_MOUSE Cadherin-11 OS=Mus musculus GN=Cdh11 PE=1 SV=1;>tr|Q8C7Q6|Q8C7Q6_MOUSE Putative uncharacterized protein OS=Mus musculus GN=Cdh11 PE=2 SV=1	CAD11_MOUSE	613	1.86544	1.00576	1.03464	1.33138	0.795184	0.998387	8.7393e-10	+	+	6.9343	6.35405	6.36646	6.60326	6.50356	6.23689	5.67671	5.99471	6.82351	6.37409	6.13707	6.46583	5.378	4.79775	4.81016	5.04696	4.94726	4.68058	4.12041	4.43842	5.2672	4.81778	4.58078	4.90952
Q8R2G6	Coiled-coil domain-containing protein 80	Ccdc80	>sp|Q8R2G6|CCD80_MOUSE Coiled-coil domain-containing protein 80 OS=Mus musculus GN=Ccdc80 PE=1 SV=2	CCD80_MOUSE	847	0.908275	1.30923	1.45654	0.374213	1.09866	1.42029	1.24895e-08	+	+	6.26703	5.02641	5.68362	6.10054	6.08081	5.03209	5.4839	5.89879	6.26993	5.21998	5.59335	6.11518	4.58578	3.34518	4.00238	4.41928	4.39957	3.35087	3.80265	4.21754	4.58869	3.53875	3.91212	4.43395
P33434;Q3UG07	72 kDa type IV collagenase;PEX	Mmp2	>sp|P33434|MMP2_MOUSE 72 kDa type IV collagenase OS=Mus musculus GN=Mmp2 PE=2 SV=1;>tr|Q3UG07|Q3UG07_MOUSE Matrix metallopeptidase 2 OS=Mus musculus GN=Mmp2 PE=2 SV=1	MMP2_MOUSE	576	1.17453	1.18218	1.2584	0.640472	0.971609	1.22215	2.3726e-08	+	+	7.07262	6.21664	6.52427	6.83438	6.85606	6.13947	6.20311	6.62365	7.36046	6.56745	6.73336	7.14073	5.56747	4.7115	5.01912	5.32924	5.35091	4.63431	4.69797	5.1185	5.85531	5.06232	5.22822	5.63558
P19137;F8VQ40	Laminin subunit alpha-1	Lama1	>sp|P19137|LAMA1_MOUSE Laminin subunit alpha-1 OS=Mus musculus GN=Lama1 PE=1 SV=1;>tr|F8VQ40|F8VQ40_MOUSE Laminin subunit alpha-1 OS=Mus musculus GN=Lama1 PE=4 SV=1	LAMA1_MOUSE	418	1.07977	1.11876	1.00432	0.545709	0.908183	0.968071	1.75234e-06	+	+	6.31792	5.26923	5.78891	6.10667	6.30283	5.31704	5.74754	6.09398	6.73815	5.67667	6.23447	6.51603	4.16563	3.11694	3.63662	3.95437	4.15054	3.16477	3.59525	3.9417	4.58586	3.52437	4.08217	4.36374
A6ZI44;P05064;Q5FWB7;A6ZI46;Q6NY00;A6QLL8;Q9CPQ9;D3YWI1;A6ZI47;D3YV98;D3Z510	Fructose-bisphosphate aldolase;Fructose-bisphosphate aldolase A	Aldoa;Aldoart1;Aldoart2	>tr|A6ZI44|A6ZI44_MOUSE Fructose-bisphosphate aldolase OS=Mus musculus GN=Aldoa PE=2 SV=1;>sp|P05064|ALDOA_MOUSE Fructose-bisphosphate aldolase A OS=Mus musculus GN=Aldoa PE=1 SV=2;>tr|Q5FWB7|Q5FWB7_MOUSE Fructose-bisphosphate aldolase OS=Mus musculus GN=A	A6ZI44_MOUSE	82	-0.049233	-0.766627	-0.78707	-0.583295	-0.977203	-0.823321	2.46155e-06	+	+	7.01758	6.9777	5.41081	5.81675	6.7222	6.63047	5.80515	5.56328	6.91645	6.73442	6.26081	6.00074	5.63735	5.59749	4.0306	4.43654	5.34199	5.25025	4.42493	4.18307	5.53624	5.3542	4.8806	4.62053
P47877;Q9D057;D3YU40	Insulin-like growth factor-binding protein 2	Igfbp2	>sp|P47877|IBP2_MOUSE Insulin-like growth factor-binding protein 2 OS=Mus musculus GN=Igfbp2 PE=2 SV=2;>tr|Q9D057|Q9D057_MOUSE Putative uncharacterized protein OS=Mus musculus GN=Igfbp2 PE=2 SV=1;>tr|D3YU40|D3YU40_MOUSE Insulin-like growth factor-binding p	IBP2_MOUSE	596	0.858856	0.766298	1.3744	0.324795	0.555723	1.33815	1.24017e-05	+	+	8.57011	7.69834	8.07078	8.30963	8.52723	7.55584	8.00355	8.30083	8.75397	7.74184	8.22927	8.53502	7.42398	6.55221	6.92466	7.16349	7.3811	6.40971	6.8574	7.1547	7.60784	6.59571	7.08314	7.3889
Q8R4V5;Q3U5T0	Oncoprotein-induced transcript 3 protein	Oit3	>sp|Q8R4V5|OIT3_MOUSE Oncoprotein-induced transcript 3 protein OS=Mus musculus GN=Oit3 PE=2 SV=2;>tr|Q3U5T0|Q3U5T0_MOUSE Putative uncharacterized protein (Fragment) OS=Mus musculus GN=Oit3 PE=2 SV=1	OIT3_MOUSE	736	-0.135649	-0.425772	-0.860033	-0.669711	-0.636348	-0.896284	1.41832e-05	+	+	6.74023	6.12274	6.34803	6.2885	6.59695	5.88803	6.25322	6.1427	6.8775	6.13691	6.60344	6.33425	5.36001	4.74252	4.96782	4.90828	5.21675	4.50782	4.873	4.76248	5.49729	4.7567	5.22321	4.95405
Q06806;Q6PAP2	Tyrosine-protein kinase receptor Tie-1	Tie1	>sp|Q06806|TIE1_MOUSE Tyrosine-protein kinase receptor Tie-1 OS=Mus musculus GN=Tie1 PE=2 SV=3;>tr|Q6PAP2|Q6PAP2_MOUSE Tie1 protein OS=Mus musculus GN=Tie1 PE=2 SV=1	TIE1_MOUSE	673	1.1927	0.942909	0.816395	0.658637	0.732333	0.780144	1.88091e-05	+	+	6.76261	5.6723	6.2352	6.55633	5.96966	5.33173	5.37083	5.68396	6.29863	5.57313	5.74955	6.02243	5.06363	3.97334	4.53623	4.85735	4.2707	3.63277	3.67187	3.98498	4.59966	3.87416	4.05057	4.32346
Q61555;Q571J3	Fibrillin-2	Fbn2	>sp|Q61555|FBN2_MOUSE Fibrillin-2 OS=Mus musculus GN=Fbn2 PE=1 SV=2;>tr|Q571J3|Q571J3_MOUSE MKIAA4226 protein (Fragment) OS=Mus musculus GN=Fbn2 PE=2 SV=1	FBN2_MOUSE	797	0.934479	1.1115	0.886355	0.400417	0.900924	0.850104	2.22078e-05	+	+	7.61756	6.68457	7.09328	7.38417	7.19401	6.20379	6.61437	6.99642	7.54684	6.52706	7.03024	7.32506	5.49045	4.55747	4.96616	5.25708	5.06688	4.07668	4.48727	4.86931	5.41974	4.39995	4.90311	5.19797
Q60841	Reelin	Reln	>sp|Q60841|RELN_MOUSE Reelin OS=Mus musculus GN=Reln PE=1 SV=3	RELN_MOUSE	787	-0.408168	-0.174003	-0.768346	-0.942229	-0.384578	-0.804598	2.62996e-05	+	+	7.18983	6.61718	6.82791	6.66392	6.33957	5.69446	5.94973	5.90313	6.36961	5.58548	6.10514	5.83454	5.09293	4.52027	4.731	4.56701	4.24267	3.59755	3.85282	3.80622	4.2727	3.48858	4.00822	3.73762
Q62356	Follistatin-related protein 1	Fstl1	>sp|Q62356|FSTL1_MOUSE Follistatin-related protein 1 OS=Mus musculus GN=Fstl1 PE=1 SV=2	FSTL1_MOUSE	802	1.11323	0.785425	0.890252	0.579172	0.57485	0.854001	7.52462e-05	+	+	6.809	6.57609	5.92716	6.26205	6.46752	6.00758	5.79906	6.10961	6.6524	6.01009	6.09043	6.34959	5.48678	5.25387	4.60494	4.93983	5.14529	4.68537	4.47685	4.7874	5.33019	4.68789	4.76823	5.02735
A2AUF6;P20029;Q0VCX2;Q3TWF2;Q3U9G2;Q3TI47;Q3TKF8;Q9DC41;Q3U6V3;Q3U7T8;F1N614;Q3UEM8	78 kDa glucose-regulated protein	Hspa5	>tr|A2AUF6|A2AUF6_MOUSE Heat shock 70kD protein 5 (Glucose-regulated protein) OS=Mus musculus GN=Hspa5 PE=3 SV=1;>sp|P20029|GRP78_MOUSE 78 kDa glucose-regulated protein OS=Mus musculus GN=Hspa5 PE=1 SV=3;>sp|Q0VCX2|GRP78_BOVIN 78 kDa glucose-regulated prot	A2AUF6_MOUSE	42	-0.106622	-0.426878	-0.481989	-0.640684	-0.637453	-0.51824	0.00041846	+	+	6.17029	6.1232	4.83977	4.9188	6.24217	5.88648	5.73414	5.63781	6.37825	5.82472	5.77844	6.04953	4.69318	4.64609	3.36265	3.44168	4.76504	4.40936	4.25703	4.16068	4.90113	4.3476	4.30131	4.57242
P11214	Tissue-type plasminogen activator;Tissue-type plasminogen activator chain A;Tissue-type plasminogen activator chain B	Plat	>sp|P11214|TPA_MOUSE Tissue-type plasminogen activator OS=Mus musculus GN=Plat PE=1 SV=3	TPA_MOUSE	525	0.943734	0.835197	0.678342	0.409672	0.624621	0.642091	0.00101225	+	+	7.17164	5.98548	6.69326	6.95159	7.10486	6.05767	6.62108	6.86984	7.35238	6.27527	6.89742	7.10479	5.74028	4.55413	5.2619	5.52022	5.67351	4.62631	5.18971	5.43846	5.92102	4.84391	5.46607	5.67344
P02463;Q63ZW6;Q9ESQ2;F7CK55;B1AUM5;Q8BNS7;Q80V57;Q3TP61;Q61436;P70165	Collagen alpha-1(IV) chain;Arresten	Col4a1;Col4a5	>sp|P02463|CO4A1_MOUSE Collagen alpha-1(IV) chain OS=Mus musculus GN=Col4a1 PE=2 SV=4;>tr|Q63ZW6|Q63ZW6_MOUSE Col4a5 protein OS=Mus musculus GN=Col4a5 PE=2 SV=1;>tr|Q9ESQ2|Q9ESQ2_MOUSE Type IV collagen alpha 5 chain OS=Mus musculus GN=Col4a5 PE=2 SV=1;>tr|	CO4A1_MOUSE	498	0.947479	0.810237	0.647913	0.413418	0.599662	0.611662	0.00145059	+	+	7.34305	7.17958	6.34136	6.67357	6.18568	5.238	5.67582	5.94768	6.7226	5.72926	6.28339	6.45073	5.46223	5.29877	4.46055	4.79276	4.30488	3.35719	3.795	4.06685	4.84179	3.84845	4.40259	4.56991
Q3U8W3;Q3U9N4;Q3UAJ3;Q3UD85;Q9D2V3;Q3U9K2;P28798;Q3TVQ3;Q3TWT4;Q544Y8;Q3TW77;Q3U5Q6;Q3TX66;Q3UC19;Q3UDD6;H3BJE0	Granulins;Acrogranin;Granulin-1;Granulin-2;Granulin-3;Granulin-4;Granulin-5;Granulin-6;Granulin-7	Grn	>tr|Q3U8W3|Q3U8W3_MOUSE Putative uncharacterized protein OS=Mus musculus GN=Grn PE=2 SV=1;>tr|Q3U9N4|Q3U9N4_MOUSE Granulin OS=Mus musculus GN=Grn PE=2 SV=1;>tr|Q3UAJ3|Q3UAJ3_MOUSE Putative uncharacterized protein OS=Mus musculus GN=Grn PE=2 SV=1;>tr|Q3UD85	Q3U8W3_MOUSE	565	0.984917	0.71396	0.559345	0.450856	0.503384	0.523094	0.00379781	+	+	7.28117	6.1498	6.79824	7.05729	7.01511	5.97041	6.54305	6.77293	7.32936	6.24591	6.89063	7.07232	5.95894	4.82758	5.47603	5.73506	5.6929	4.64819	5.22084	5.45071	6.00715	4.92368	5.56841	5.75011
B2RX13;Q3UQ28;Q80U60	Peroxidasin homolog	Pxdn	>tr|B2RX13|B2RX13_MOUSE Peroxidasin homolog (Drosophila) OS=Mus musculus GN=Pxdn PE=2 SV=1;>sp|Q3UQ28|PXDN_MOUSE Peroxidasin homolog OS=Mus musculus GN=Pxdn PE=2 SV=2;>tr|Q80U60|Q80U60_MOUSE MKIAA0230 protein (Fragment) OS=Mus musculus GN=Pxdn PE=2 SV=1	B2RX13_MOUSE	136	0.873183	0.904426	0.460376	0.339122	0.693851	0.424124	0.00433637	+	+	6.6782	5.80754	6.22614	6.38762	6.40861	5.60593	5.82483	6.17333	6.84212	5.89131	6.3459	6.59723	4.80314	3.93248	4.35108	4.51255	4.53354	3.73087	3.94977	4.29829	4.96706	4.01624	4.47084	4.72217
A2A3Z8;Q05186	Reticulocalbin-1	Rcn1	>tr|A2A3Z8|A2A3Z8_MOUSE Reticulocalbin 1 OS=Mus musculus GN=Rcn1 PE=4 SV=1;>sp|Q05186|RCN1_MOUSE Reticulocalbin-1 OS=Mus musculus GN=Rcn1 PE=1 SV=1	A2A3Z8_MOUSE	7	-0.0796304	-0.251418	-0.269582	-0.613692	-0.461994	-0.305833	0.00709802	+	+	6.25703	5.35351	5.94203	5.84918	6.48736	5.89432	6.0762	6.03973	6.62548	5.89849	6.27763	6.18608	5.08095	4.17742	4.76594	4.67309	5.31129	4.71823	4.90013	4.86364	5.44939	4.7224	5.10154	5.01
P12399	Protein CTLA-2-alpha	Ctla2a	>sp|P12399|CTL2A_MOUSE Protein CTLA-2-alpha OS=Mus musculus GN=Ctla2a PE=2 SV=2	CTL2A_MOUSE	529	0.796183	0.639139	0.678432	0.262121	0.428564	0.642181	0.009632	+	+	7.52594	6.39613	7.06055	7.2919	7.39485	6.32183	6.9286	7.15354	7.71465	6.63849	7.25628	7.46901	6.62286	5.49304	6.15746	6.38881	6.49177	5.41875	6.02551	6.25044	6.81155	5.7354	6.3532	6.56593
Q80YQ1;Q8CGB2;P35441;Q3TR40	Thrombospondin-1	Thbs1	>tr|Q80YQ1|Q80YQ1_MOUSE Thrombospondin 1 OS=Mus musculus GN=Thbs1 PE=2 SV=1;>tr|Q8CGB2|Q8CGB2_MOUSE Thrombospondin 1 OS=Mus musculus GN=Thbs1 PE=2 SV=1;>sp|P35441|TSP1_MOUSE Thrombospondin-1 OS=Mus musculus GN=Thbs1 PE=1 SV=1;>tr|Q3TR40|Q3TR40_MOUSE Putati	Q80YQ1_MOUSE	579	0.564622	0.753776	0.745538	0.0305604	0.5432	0.709287	0.0127264	+	+	6.248	5.68984	5.73438	5.86809	5.74047	5.29857	5.12633	5.33746	6.11062	5.43353	5.55972	5.81683	4.44182	3.88366	3.9282	4.0619	3.93429	3.4924	3.32015	3.53127	4.30445	3.62735	3.75354	4.01064
Q8VDK4;Q9WTR5;Q8CE18;Q8BS79	Cadherin-13	Cdh13	>tr|Q8VDK4|Q8VDK4_MOUSE Cadherin 13 OS=Mus musculus GN=Cdh13 PE=2 SV=1;>sp|Q9WTR5|CAD13_MOUSE Cadherin-13 OS=Mus musculus GN=Cdh13 PE=1 SV=2;>tr|Q8CE18|Q8CE18_MOUSE Putative uncharacterized protein OS=Mus musculus GN=Cdh13 PE=2 SV=1;>tr|Q8BS79|Q8BS79_MOUSE	Q8VDK4_MOUSE	832	0.71396	0.600079	0.733962	0.179898	0.389504	0.697711	0.0134359	+	+	6.46841	5.79571	5.94988	6.15369	6.54347	5.92861	6.0271	6.19934	6.72944	6.07813	6.18763	6.41929	4.97704	4.30434	4.45852	4.66233	5.05212	4.43724	4.53574	4.70797	5.23807	4.58676	4.69629	4.92792
A1L353;P82198;Q3TAY9;A1L354;Q3UBG4;Q3UXJ2;Q3TDZ5	Transforming growth factor-beta-induced protein ig-h3	Tgfbi	>tr|A1L353|A1L353_MOUSE Transforming growth factor, beta induced OS=Mus musculus GN=Tgfbi PE=2 SV=1;>sp|P82198|BGH3_MOUSE Transforming growth factor-beta-induced protein ig-h3 OS=Mus musculus GN=Tgfbi PE=2 SV=1;>tr|Q3TAY9|Q3TAY9_MOUSE Putative uncharacteri	A1L353_MOUSE	6	0.675726	0.50853	0.857583	0.141664	0.297955	0.821332	0.0136526	+	+	7.50756	7.08041	6.90902	7.08041	7.70498	7.16545	7.18204	7.31917	8.001	7.23216	7.48326	7.72209	6.00243	5.57526	5.40388	5.57527	6.19984	5.66031	5.67689	5.81402	6.49584	5.72702	5.97811	6.21693
G5E8D6;Q542X5;Q9JM06;Q9WVJ9;E9Q3N9;E9Q3F3;F6Z1C2	EGF-containing fibulin-like extracellular matrix protein 2	Efemp2	>tr|G5E8D6|G5E8D6_MOUSE EGF-containing fibulin-like extracellular matrix protein 2 OS=Mus musculus GN=Efemp2 PE=4 SV=1;>tr|Q542X5|Q542X5_MOUSE Epidermal growth factor-containing fibulin-like extracellular matrix protein 2, isoform CRA_a OS=Mus musculus GN=	G5E8D6_MOUSE	449	0.695459	0.72718	0.514703	0.161398	0.516604	0.478452	0.0247506	+	+	7.44229	6.55298	6.96167	7.17493	7.15439	6.49167	6.59295	6.86032	7.31406	6.47986	6.84306	7.02625	6.08055	5.19126	5.59995	5.8132	5.79266	5.12995	5.23124	5.49859	5.95233	5.11813	5.48133	5.66452
P47879;Q8BSM9;H3BLB7	Insulin-like growth factor-binding protein 4	Igfbp4	>sp|P47879|IBP4_MOUSE Insulin-like growth factor-binding protein 4 OS=Mus musculus GN=Igfbp4 PE=2 SV=2;>tr|Q8BSM9|Q8BSM9_MOUSE Putative uncharacterized protein OS=Mus musculus GN=Igfbp4 PE=2 SV=1;>tr|H3BLB7|H3BLB7_MOUSE Insulin-like growth factor-binding p	IBP4_MOUSE	597	0.593115	0.302407	0.959325	0.0590531	0.0918313	0.923074	0.036509	+	+	7.70214	6.65089	7.26098	7.44173	7.70315	6.75929	7.32597	7.37212	7.82683	6.87539	7.46303	7.48528	6.58819	5.53695	6.14703	6.32779	6.5892	5.64535	6.21203	6.25816	6.71289	5.76145	6.34908	6.37134
