# Supplementary material for: Activation of the TGFβ pathway impairs endothelial to haematopoietic transition
Source: Sci Rep. 2016 Feb 19;6:21518. doi: 10.1038/srep21518 (PMC4759586; doi:10.1038/srep21518)
Supplement: Supplementary Table S4 [file srep21518-s9.xls]

## Sheet: ActVersusControl_LogFC_p<0.05
List of genes changing significantly after TGFb treatment. They are ranked by decreasing LogFC.
symbol	genename	ensembl	logFC	AveExpr	t	P.Value	adj.P.Val	B
Pdlim3	PDZ and LIM domain 3	ENSMUSG00000031636	6.32152	8.27023	38.5515	4.46105e-12	1.61427e-08	18.1492
Mme	membrane metallo endopeptidase	ENSMUSG00000027820	5.76496	7.32461	20.5594	2.02862e-09	2.28029e-07	12.3695
Cdh10	cadherin 10	ENSMUSG00000022321	5.41566	5.95605	37.2181	6.29665e-12	1.61427e-08	17.8536
Palmd	palmdelphin	ENSMUSG00000033377	5.40319	7.65389	45.5121	8.7677e-13	1.16666e-08	19.4794
Ccl17	chemokine (C-C motif) ligand 17	ENSMUSG00000031780	5.18562	8.1179	13.8191	8.9868e-08	2.43646e-06	8.43814
Cdh2	cadherin 2	ENSMUSG00000024304	4.87747	7.13175	24.965	3.09652e-10	9.74911e-08	14.2434
Cnn1	calponin 1	ENSMUSG00000001349	4.61271	7.39957	19.8105	2.901e-09	2.76586e-07	12.006
Bmp6	bone morphogenetic protein 6	ENSMUSG00000039004	4.40974	8.5102	16.603	1.57783e-08	7.74004e-07	10.2615
Cdh2	cadherin 2	ENSMUSG00000024304	4.16193	9.91903	13.0188	1.57293e-07	3.5853e-06	7.84639
Fst	follistatin	ENSMUSG00000021765	4.13944	8.05532	20.2132	2.38964e-09	2.4502e-07	12.2033
Foxc2	forkhead box C2	ENSMUSG00000046714	4.09656	7.68226	31.8622	2.87665e-11	3.08353e-08	16.4994
Myoz2	myozenin 2	ENSMUSG00000028116	4.04869	6.21388	22.526	8.39076e-10	1.52837e-07	13.2577
Cyp26a1	cytochrome P450, family 26, subfamily a, polypeptide 1	ENSMUSG00000024987	4.03696	6.98235	16.3988	1.7755e-08	8.31567e-07	10.1387
Pmepa1	prostate transmembrane protein, androgen induced 1	ENSMUSG00000038400	4.0304	8.69017	29.8644	5.41193e-11	4.62861e-08	15.9142
Pkhd1l1	polycystic kidney and hepatic disease 1-like 1	ENSMUSG00000038725	3.994	6.37638	11.2162	6.27097e-07	9.8764e-06	6.37666
Hs6st2	heparan sulfate 6-O-sulfotransferase 2	ENSMUSG00000062184	3.96732	7.90811	14.4465	5.91281e-08	1.80327e-06	8.87925
Tnnt2	troponin T2, cardiac	ENSMUSG00000026414	3.94502	8.91603	24.9436	3.12233e-10	9.74911e-08	14.2353
Fam163a	family with sequence similarity 163, member A	ENSMUSG00000015484	3.90774	8.06291	31.7545	2.97338e-11	3.08353e-08	16.4691
Kif5c	kinesin family member 5C	ENSMUSG00000026764	3.892	7.36676	28.8337	7.62214e-11	5.17018e-08	15.5923
Tnnc1	troponin C, cardiac/slow skeletal	ENSMUSG00000091898	3.80113	8.34417	16.7228	1.47324e-08	7.37468e-07	10.3329
Zfp462	zinc finger protein 462	ENSMUSG00000060206	3.75106	8.25224	23.6289	5.2806e-10	1.19396e-07	13.7181
Mfsd2a	major facilitator superfamily domain containing 2A	ENSMUSG00000028655	3.70274	7.71028	16.5706	1.60751e-08	7.81647e-07	10.2422
Unc5b	unc-5 homolog B (C. elegans)	ENSMUSG00000020099	3.62774	9.20155	21.3338	1.41964e-09	1.86172e-07	12.7302
Parm1	prostate androgen-regulated mucin-like protein 1	ENSMUSG00000034981	3.6254	8.96694	20.6953	1.90376e-09	2.18523e-07	12.4338
Fbn1	fibrillin 1	ENSMUSG00000027204	3.61646	8.95863	17.4021	1.00696e-08	5.98429e-07	10.7275
Serpine1	serine (or cysteine) peptidase inhibitor, clade E, member 1	ENSMUSG00000037411	3.59797	10.3077	23.9983	4.54305e-10	1.11708e-07	13.8667
Gareml	GRB2 associated, regulator of MAPK1-like	ENSMUSG00000044576	3.59708	7.69257	17.471	9.69596e-09	5.85059e-07	10.7667
Gdf6	growth differentiation factor 6	ENSMUSG00000051279	3.5188	6.77024	9.95607	1.85913e-06	2.30988e-05	5.21606
Cpe	carboxypeptidase E	ENSMUSG00000037852	3.48988	7.61544	22.4544	8.65342e-10	1.52837e-07	13.2269
Fjx1	four jointed box 1 (Drosophila)	ENSMUSG00000075012	3.48573	8.28339	21.0515	1.61462e-09	1.97275e-07	12.6004
Gpr149	G protein-coupled receptor 149	ENSMUSG00000043441	3.46786	6.25136	16.084	2.13562e-08	9.2657e-07	9.94626
Fbln2	fibulin 2	ENSMUSG00000064080	3.45487	8.50647	16.0767	2.14493e-08	9.27318e-07	9.94172
Slc9a2	solute carrier family 9 (sodium/hydrogen exchanger), member 2	ENSMUSG00000026062	3.45202	6.80615	23.7592	5.00628e-10	1.15857e-07	13.7708
Wisp1	WNT1 inducible signaling pathway protein 1	ENSMUSG00000005124	3.43231	7.27927	21.8664	1.11859e-09	1.60459e-07	12.9699
Rarres1	retinoic acid receptor responder (tazarotene induced) 1	ENSMUSG00000049404	3.40749	6.40253	8.34176	8.96162e-06	8.09013e-05	3.53139
Klf5	Kruppel-like factor 5	ENSMUSG00000005148	3.36498	9.37473	15.6188	2.82341e-08	1.09638e-06	9.65466
Tagln	transgelin	ENSMUSG00000032085	3.3445	9.32383	14.127	7.30241e-08	2.13441e-06	8.657
Robo2	roundabout homolog 2 (Drosophila)	ENSMUSG00000052516	3.30357	6.25053	14.2038	6.93836e-08	2.04624e-06	8.71088
Gsta4	glutathione S-transferase, alpha 4	ENSMUSG00000032348	3.22874	8.8592	10.7144	9.54106e-07	1.37094e-05	5.92895
Nuak1	NUAK family, SNF1-like kinase, 1	ENSMUSG00000020032	3.22603	9.31993	28.2264	9.37907e-11	5.54487e-08	15.3958
Fermt1	fermitin family homolog 1 (Drosophila)	ENSMUSG00000027356	3.20309	5.81307	15.6424	2.78307e-08	1.09055e-06	9.66971
Tubb3	tubulin, beta 3 class III	ENSMUSG00000062380	3.19506	9.12874	13.465	1.14697e-07	2.84514e-06	8.18051
Ror1	receptor tyrosine kinase-like orphan receptor 1	ENSMUSG00000035305	3.18385	7.24808	11.7931	3.94799e-07	7.00911e-06	6.86947
Bmx	BMX non-receptor tyrosine kinase	ENSMUSG00000031377	3.18282	6.42998	13.0726	1.51341e-07	3.50381e-06	7.88724
Lama1	laminin, alpha 1	ENSMUSG00000032796	3.18282	7.77009	14.3584	6.2647e-08	1.89007e-06	8.81842
Cryab	crystallin, alpha B	ENSMUSG00000032060	3.18063	9.72816	7.91423	1.41474e-05	0.000116838	3.04189
Gulp1	GULP, engulfment adaptor PTB domain containing 1	ENSMUSG00000056870	3.17356	8.8165	19.9871	2.66328e-09	2.60644e-07	12.093
Klhl13	kelch-like 13	ENSMUSG00000036782	3.16444	8.51843	14.1387	7.24542e-08	2.12406e-06	8.66526
Tnfrsf12a	tumor necrosis factor receptor superfamily, member 12a	ENSMUSG00000023905	3.15874	8.85153	15.2986	3.43708e-08	1.25205e-06	9.44881
Aff2	AF4/FMR2 family, member 2	ENSMUSG00000031189	3.15863	7.44744	17.7497	8.33268e-09	5.23681e-07	10.9233
Gata4	GATA binding protein 4	ENSMUSG00000021944	3.15373	8.81448	15.6194	2.82228e-08	1.09638e-06	9.65508
Capn6	calpain 6	ENSMUSG00000067276	3.14179	6.64767	10.8368	8.59908e-07	1.25792e-05	6.0399
Esrp2	epithelial splicing regulatory protein 2	ENSMUSG00000084128	3.11624	7.37405	18.0255	7.18813e-09	4.76087e-07	11.0758
Cdh6	cadherin 6	ENSMUSG00000039385	3.09088	7.13598	19.7536	2.9825e-09	2.80712e-07	11.9777
St6galnac5	ST6 (alpha-N-acetyl-neuraminyl-2,3-beta-galactosyl-1,3)-N-acetylgalactosaminide alpha-2,6-sialyltransferase 5	ENSMUSG00000039037	3.0901	7.45345	9.39689	3.12627e-06	3.47243e-05	4.65983
Ajuba	ajuba LIM protein	ENSMUSG00000022178	3.07995	8.56181	22.2634	9.39932e-10	1.58029e-07	13.1443
P4ha3	procollagen-proline, 2-oxoglutarate 4-dioxygenase (proline 4-hydroxylase), alpha polypeptide III	ENSMUSG00000051048	3.0592	6.83679	13.9062	8.47024e-08	2.34673e-06	8.5006
Ltbp4	latent transforming growth factor beta binding protein 4	ENSMUSG00000040488	3.05599	7.43275	17.3934	1.01176e-08	5.99469e-07	10.7226
Sdcbp2	syndecan binding protein (syntenin) 2	ENSMUSG00000027456	3.05456	7.67996	20.7299	1.87327e-09	2.18042e-07	12.4501
Rab15	RAB15, member RAS oncogene family	ENSMUSG00000021062	3.02729	7.85618	15.2349	3.57577e-08	1.2859e-06	9.40736
Dennd5b	DENN/MADD domain containing 5B	ENSMUSG00000030313	3.0137	7.78983	24.0995	4.36135e-10	1.10776e-07	13.907
Fzd2	frizzled homolog 2 (Drosophila)	ENSMUSG00000050288	3.0131	6.42999	13.4728	1.14076e-07	2.84049e-06	8.18625
Aqp1	aquaporin 1	ENSMUSG00000004655	2.98925	8.83992	9.16217	3.91809e-06	4.15486e-05	4.41805
Cd24a	CD24a antigen	ENSMUSG00000047139	2.97547	7.63475	12.4494	2.38781e-07	4.86238e-06	7.40383
Adamts7	a disintegrin-like and metallopeptidase (reprolysin type) with thrombospondin type 1 motif, 7	ENSMUSG00000032363	2.95797	8.12915	21.626	1.24479e-09	1.71233e-07	12.8625
Elovl4	elongation of very long chain fatty acids (FEN1/Elo2, SUR4/Elo3, yeast)-like 4	ENSMUSG00000032262	2.95721	7.14151	12.9793	1.61829e-07	3.66322e-06	7.81628
Masp1	mannan-binding lectin serine peptidase 1	ENSMUSG00000022887	2.94115	7.26501	17.2487	1.09595e-08	6.24883e-07	10.6398
Fam198b	family with sequence similarity 198, member B	ENSMUSG00000027955	2.94004	9.51306	11.8083	3.90127e-07	6.95126e-06	6.88213
Cdo1	cysteine dioxygenase 1, cytosolic	ENSMUSG00000033022	2.93529	6.64232	21.8116	1.14607e-09	1.60459e-07	12.9455
Fzd6	frizzled homolog 6 (Drosophila)	ENSMUSG00000022297	2.92749	7.58337	21.4673	1.33662e-09	1.81185e-07	12.7909
Nexn	nexilin	ENSMUSG00000039103	2.88811	7.06257	36.3624	7.90631e-12	1.61427e-08	17.6558
Cep170b	centrosomal protein 170B	ENSMUSG00000072825	2.8852	8.38601	17.5253	9.41212e-09	5.78581e-07	10.7974
Ncam1	neural cell adhesion molecule 1	ENSMUSG00000039542	2.87601	8.00612	18.8345	4.71648e-09	3.63835e-07	11.5091
Gpm6a	glycoprotein m6a	ENSMUSG00000031517	2.87293	8.99163	14.5239	5.62168e-08	1.76652e-06	8.93237
Gja4	gap junction protein, alpha 4	ENSMUSG00000050234	2.85567	8.84897	15.2838	3.46869e-08	1.2589e-06	9.43922
Creb3l1	cAMP responsive element binding protein 3-like 1	ENSMUSG00000027230	2.85541	8.85159	22.45	8.66978e-10	1.52837e-07	13.225
Cdh13	cadherin 13	ENSMUSG00000031841	2.8514	7.62985	16.4951	1.67914e-08	8.0303e-07	10.1968
Chrnb1	cholinergic receptor, nicotinic, beta polypeptide 1 (muscle)	ENSMUSG00000041189	2.8488	7.4081	21.865	1.11929e-09	1.60459e-07	12.9692
Clvs1	clavesin 1	ENSMUSG00000041216	2.84837	7.1287	10.9443	7.85606e-07	1.17787e-05	6.13633
Tgfb2	transforming growth factor, beta 2	ENSMUSG00000039239	2.83754	8.39551	21.9173	1.09375e-09	1.60459e-07	12.9924
Ngf	nerve growth factor	ENSMUSG00000027859	2.83732	6.7539	15.3163	3.39944e-08	1.24311e-06	9.46034
Robo1	roundabout homolog 1 (Drosophila)	ENSMUSG00000022883	2.8149	8.35919	11.3124	5.79702e-07	9.31812e-06	6.46043
Sncg	synuclein, gamma	ENSMUSG00000023064	2.81348	7.82265	18.2426	6.40836e-09	4.33706e-07	11.1941
Has2	hyaluronan synthase 2	ENSMUSG00000022367	2.79343	8.5625	8.03936	1.23541e-05	0.00010484	3.18721
Olr1	oxidized low density lipoprotein (lectin-like) receptor 1	ENSMUSG00000030162	2.79079	9.37751	12.8256	1.80887e-07	3.97568e-06	7.69833
Prkaa2	protein kinase, AMP-activated, alpha 2 catalytic subunit	ENSMUSG00000028518	2.78838	7.68164	13.0911	1.4935e-07	3.46856e-06	7.90126
Cryab	crystallin, alpha B	ENSMUSG00000032060	2.78374	6.93728	11.3122	5.79807e-07	9.31812e-06	6.46023
Smad7	SMAD family member 7	ENSMUSG00000025880	2.78219	8.87471	21.2077	1.50337e-09	1.90792e-07	12.6724
Slc35f1	solute carrier family 35, member F1	ENSMUSG00000038602	2.77335	7.43156	18.302	6.21152e-09	4.25738e-07	11.2262
F3	coagulation factor III	ENSMUSG00000028128	2.76867	6.96495	14.9411	4.30047e-08	1.46357e-06	9.21383
Flnc	filamin C, gamma	ENSMUSG00000068699	2.76818	8.89301	15.3954	3.23722e-08	1.21294e-06	9.51155
Boc	biregional cell adhesion molecule-related/down-regulated by oncogenes (Cdon) binding protein	ENSMUSG00000022687	2.76606	7.86209	28.3083	9.11796e-11	5.54487e-08	15.4226
Piezo2	piezo-type mechanosensitive ion channel component 2	ENSMUSG00000041482	2.76075	6.57863	15.5158	3.0065e-08	1.1506e-06	9.58894
Hand2	heart and neural crest derivatives expressed transcript 2	ENSMUSG00000038193	2.75929	9.2684	11.5641	4.73242e-07	8.04095e-06	6.67657
Gldc	glycine decarboxylase	ENSMUSG00000024827	2.75625	7.46898	14.0921	7.47433e-08	2.16217e-06	8.63248
Dusp9	dual specificity phosphatase 9	ENSMUSG00000031383	2.74158	8.24159	16.5	1.67438e-08	8.0303e-07	10.1998
Rasl11b	RAS-like, family 11, member B	ENSMUSG00000049907	2.73883	7.89117	21.069	1.60172e-09	1.97275e-07	12.6085
Eda2r	ectodysplasin A2 receptor	ENSMUSG00000034457	2.72213	8.49404	10.14	1.5753e-06	2.02221e-05	5.39322
Adam12	a disintegrin and metallopeptidase domain 12 (meltrin alpha)	ENSMUSG00000054555	2.71728	8.36141	20.6874	1.91073e-09	2.18523e-07	12.4301
Col12a1	collagen, type XII, alpha 1	ENSMUSG00000032332	2.69832	7.10173	11.0366	7.27355e-07	1.10656e-05	6.21852
Il6	interleukin 6	ENSMUSG00000025746	2.69128	7.23812	7.43791	2.40617e-05	0.000183314	2.47255
Ddr1	discoidin domain receptor family, member 1	ENSMUSG00000003534	2.6874	7.15388	14.6495	5.18252e-08	1.67398e-06	9.01788
Uchl1	ubiquitin carboxy-terminal hydrolase L1	ENSMUSG00000029223	2.67383	7.78516	10.6403	1.01651e-06	1.43888e-05	5.8613
Osbpl3	oxysterol binding protein-like 3	ENSMUSG00000029822	2.67373	7.96255	18.3703	5.99367e-09	4.15155e-07	11.263
Bex4	brain expressed gene 4	ENSMUSG00000047844	2.66998	8.74007	11.925	3.56168e-07	6.51738e-06	6.979
Tfpi2	tissue factor pathway inhibitor 2	ENSMUSG00000029664	2.66528	7.72906	13.7268	9.5715e-08	2.54332e-06	8.37161
Gpc4	glypican 4	ENSMUSG00000031119	2.6649	8.14036	15.0435	4.03111e-08	1.39116e-06	9.2817
Bmper	BMP-binding endothelial regulator	ENSMUSG00000031963	2.65066	6.43973	17.8777	7.77812e-09	5.00011e-07	10.9944
Nup62cl	nucleoporin 62 C-terminal like	ENSMUSG00000072944	2.64986	8.7529	11.6104	4.56108e-07	7.82906e-06	6.71583
Fstl3	follistatin-like 3	ENSMUSG00000020325	2.63817	7.75492	19.032	4.2666e-09	3.45384e-07	11.6119
Nkain1	Na+/K+ transporting ATPase interacting 1	ENSMUSG00000078532	2.63351	9.35434	11.0944	6.93308e-07	1.06702e-05	6.26964
Serpinb9b	serine (or cysteine) peptidase inhibitor, clade B, member 9b	ENSMUSG00000021403	2.62718	10.0552	9.38745	3.1545e-06	3.49196e-05	4.65021
Ntn4	netrin 4	ENSMUSG00000020019	2.62566	7.52144	10.1581	1.55011e-06	2.0008e-05	5.41046
Igfbp7	insulin-like growth factor binding protein 7	ENSMUSG00000036256	2.62396	10.5551	19.4222	3.51002e-09	3.16689e-07	11.8115
Jag1	jagged 1	ENSMUSG00000027276	2.61345	9.28853	13.9646	8.14252e-08	2.28165e-06	8.54221
Mical2	microtubule associated monooxygenase, calponin and LIM domain containing 2	ENSMUSG00000038244	2.60736	8.50973	20.1494	2.46357e-09	2.49134e-07	12.1723
Slc6a15	solute carrier family 6 (neurotransmitter transporter), member 15	ENSMUSG00000019894	2.60399	6.17755	7.47379	2.30983e-05	0.000177556	2.51635
Chst2	carbohydrate sulfotransferase 2	ENSMUSG00000033350	2.60255	8.59364	19.6755	3.09841e-09	2.90232e-07	11.9389
Bex4	brain expressed gene 4	ENSMUSG00000047844	2.60174	6.94972	13.1767	1.40501e-07	3.32186e-06	7.9659
Grid1	glutamate receptor, ionotropic, delta 1	ENSMUSG00000041078	2.59785	6.6913	10.5833	1.06762e-06	1.48944e-05	5.80892
Cd40	CD40 antigen	ENSMUSG00000017652	2.59539	7.84517	19.3884	3.56921e-09	3.19136e-07	11.7945
Greb1l	growth regulation by estrogen in breast cancer-like	ENSMUSG00000042942	2.58059	7.12191	12.4549	2.37813e-07	4.85272e-06	7.40814
Bex1	brain expressed gene 1	ENSMUSG00000050071	2.57895	10.1731	10.3518	1.30579e-06	1.74144e-05	5.59379
Efna3	ephrin A3	ENSMUSG00000028039	2.57834	6.81263	14.3434	6.32679e-08	1.90215e-06	8.80804
Stk38l	serine/threonine kinase 38 like	ENSMUSG00000001630	2.57651	8.30937	27.5343	1.19443e-10	5.98215e-08	15.1653
1810011O10Rik	RIKEN cDNA 1810011O10 gene	ENSMUSG00000056313	2.57107	9.16038	17.0475	1.22604e-08	6.69114e-07	10.5236
Numbl	numb-like	ENSMUSG00000063160	2.57092	8.61441	16.2796	1.90342e-08	8.62721e-07	10.0663
Tpbg	trophoblast glycoprotein	ENSMUSG00000035274	2.56854	8.01547	16.6353	1.54886e-08	7.65516e-07	10.2808
Tmod2	tropomodulin 2	ENSMUSG00000032186	2.55803	7.33016	14.6295	5.24988e-08	1.68467e-06	9.00431
Ankrd1	ankyrin repeat domain 1 (cardiac muscle)	ENSMUSG00000024803	2.5559	10.7649	9.01592	4.52057e-06	4.63871e-05	4.26481
Pcbp4	poly(rC) binding protein 4	ENSMUSG00000023495	2.5483	10.0345	16.8665	1.35767e-08	7.08193e-07	10.4177
Ptprb	protein tyrosine phosphatase, receptor type, B	ENSMUSG00000020154	2.54827	10.537	20.3114	2.28058e-09	2.4502e-07	12.2507
Camk4	calcium/calmodulin-dependent protein kinase IV	ENSMUSG00000038128	2.54691	7.32224	17.4933	9.57826e-09	5.81904e-07	10.7793
Fat1	FAT tumor suppressor homolog 1 (Drosophila)	ENSMUSG00000070047	2.53988	9.54383	10.4493	1.19908e-06	1.63345e-05	5.68488
Cd24a	CD24a antigen	ENSMUSG00000047139	2.53246	10.6142	13.2207	1.36187e-07	3.2368e-06	7.9989
Notch3	notch 3	ENSMUSG00000038146	2.52773	7.49233	21.103	1.57695e-09	1.97275e-07	12.6242
Sulf2	sulfatase 2	ENSMUSG00000006800	2.52684	9.15782	12.2889	2.69432e-07	5.32371e-06	7.27561
Cxcr6	chemokine (C-X-C motif) receptor 6	ENSMUSG00000048521	2.52362	5.99801	7.58824	2.02946e-05	0.000159177	2.65506
Vcan	versican	ENSMUSG00000021614	2.51568	9.22019	13.2009	1.38112e-07	3.27719e-06	7.98405
Efnb1	ephrin B1	ENSMUSG00000031217	2.51172	8.72249	18.4978	5.60857e-09	4.04125e-07	11.3312
Prss23	protease, serine 23	ENSMUSG00000039405	2.51171	7.50501	9.95465	1.86153e-06	2.31029e-05	5.21469
Kdelr3	KDEL (Lys-Asp-Glu-Leu) endoplasmic reticulum protein retention receptor 3	ENSMUSG00000010830	2.50979	8.50757	17.2733	1.08113e-08	6.20026e-07	10.654
Sox6	SRY (sex determining region Y)-box 6	ENSMUSG00000051910	2.50478	8.36371	26.8948	1.50143e-10	6.3001e-08	14.9459
Rspo3	R-spondin 3 homolog (Xenopus laevis)	ENSMUSG00000019880	2.49702	10.2673	17.3368	1.04382e-08	6.0725e-07	10.6903
Cacnb3	calcium channel, voltage-dependent, beta 3 subunit	ENSMUSG00000003352	2.49087	7.38259	17.7315	8.41486e-09	5.27162e-07	10.9132
Lama5	laminin, alpha 5	ENSMUSG00000015647	2.4754	8.7225	14.8374	4.59382e-08	1.53161e-06	9.14456
Sprr2b	small proline-rich protein 2B	ENSMUSG00000050092	2.46627	11.2831	13.1556	1.42632e-07	3.35212e-06	7.94997
Gm15328	predicted gene 15328	ENSMUSG00000086095	2.46621	5.52528	13.4772	1.13724e-07	2.8389e-06	8.18952
Sulf1	sulfatase 1	ENSMUSG00000016918	2.45921	7.62621	12.9214	1.6874e-07	3.75909e-06	7.77199
Bend6	BEN domain containing 6	ENSMUSG00000042182	2.45412	6.99066	23.5205	5.52118e-10	1.23417e-07	13.674
Slc6a8	solute carrier family 6 (neurotransmitter transporter, creatine), member 8	ENSMUSG00000019558	2.44732	9.83647	29.472	6.15706e-11	4.84462e-08	15.7934
Tmem98	transmembrane protein 98	ENSMUSG00000035413	2.44331	8.36445	18.3341	6.10804e-09	4.20109e-07	11.2435
Wnt5a	wingless-related MMTV integration site 5A	ENSMUSG00000021994	2.44243	6.58555	13.9479	8.23498e-08	2.29773e-06	8.53031
Slc29a4	solute carrier family 29 (nucleoside transporters), member 4	ENSMUSG00000050822	2.43573	7.62466	16.2509	1.93565e-08	8.7131e-07	10.0488
AK129341	cDNA sequence AK129341	ENSMUSG00000040729	2.42991	6.41195	13.8477	8.81352e-08	2.41463e-06	8.45869
Krt18	keratin 18	ENSMUSG00000023043	2.41519	8.58024	8.32519	9.11849e-06	8.19604e-05	3.51279
Ptgs2	prostaglandin-endoperoxide synthase 2	ENSMUSG00000032487	2.41489	10.7273	7.47733	2.30055e-05	0.000176912	2.52066
Prnd	prion protein dublet	ENSMUSG00000027338	2.41449	9.54203	9.03289	4.44573e-06	4.57864e-05	4.2827
Gfpt2	glutamine fructose-6-phosphate transaminase 2	ENSMUSG00000020363	2.40806	9.2345	10.6872	9.7651e-07	1.39701e-05	5.90417
Rbp1	retinol binding protein 1, cellular	ENSMUSG00000046402	2.40685	10.1287	18.9321	4.48791e-09	3.51726e-07	11.5601
Plod2	procollagen lysine, 2-oxoglutarate 5-dioxygenase 2	ENSMUSG00000032374	2.39931	10.2412	12.4412	2.40252e-07	4.88108e-06	7.39731
S100a6	S100 calcium binding protein A6 (calcyclin)	ENSMUSG00000001025	2.39226	9.94265	8.79553	5.62803e-06	5.51889e-05	4.03002
Smad6	SMAD family member 6	ENSMUSG00000036867	2.39143	8.81159	13.468	1.14452e-07	2.84514e-06	8.18276
Papss2	3'-phosphoadenosine 5'-phosphosulfate synthase 2	ENSMUSG00000024899	2.38882	7.88589	10.199	1.49457e-06	1.94058e-05	5.44946
Ptchd1	patched domain containing 1	ENSMUSG00000041552	2.3885	8.38202	24.2632	4.084e-10	1.07115e-07	13.9717
Dcc	deleted in colorectal carcinoma	ENSMUSG00000060534	2.38534	6.10081	19.1652	3.98973e-09	3.42716e-07	11.6806
Gm5082	predicted gene 5082	ENSMUSG00000054258	2.37646	6.04154	11.4369	5.24085e-07	8.64147e-06	6.56789
Enpp3	ectonucleotide pyrophosphatase/phosphodiesterase 3	ENSMUSG00000019989	2.36745	6.71864	13.6342	1.02003e-07	2.63665e-06	8.30443
Tspan2	tetraspanin 2	ENSMUSG00000027858	2.36715	8.86829	15.5114	3.01454e-08	1.15144e-06	9.58615
Col5a2	collagen, type V, alpha 2	ENSMUSG00000026042	2.36245	7.22691	12.6288	2.08971e-07	4.43131e-06	7.54532
Mir181b-2	microRNA 181b-2	ENSMUSG00000065578	2.36223	5.46052	16.5055	1.66905e-08	8.0303e-07	10.2031
Sfrp1	secreted frizzled-related protein 1	ENSMUSG00000031548	2.3587	7.48859	12.7261	1.94532e-07	4.2051e-06	7.62124
Epha2	Eph receptor A2	ENSMUSG00000006445	2.35018	9.01507	13.4839	1.13198e-07	2.83296e-06	8.19442
Pcyt1b	phosphate cytidylyltransferase 1, choline, beta isoform	ENSMUSG00000035246	2.34983	8.17233	11.3474	5.63453e-07	9.12988e-06	6.49072
Sema3d	sema domain, immunoglobulin domain (Ig), short basic domain, secreted, (semaphorin) 3D	ENSMUSG00000040254	2.34907	6.04112	8.38279	8.58563e-06	7.81165e-05	3.57734
Gpr126	G protein-coupled receptor 126	ENSMUSG00000039116	2.34809	7.58913	11.1768	6.47758e-07	1.01369e-05	6.34211
Uggt2	UDP-glucose glycoprotein glucosyltransferase 2	ENSMUSG00000042104	2.34566	6.21933	12.7754	1.87636e-07	4.08747e-06	7.65951
Car8	carbonic anhydrase 8	ENSMUSG00000041261	2.34486	10.0102	9.58578	2.6156e-06	3.0156e-05	4.85077
Aadat	aminoadipate aminotransferase	ENSMUSG00000057228	2.3445	5.02641	9.39752	3.12439e-06	3.47243e-05	4.66048
Lamb1	laminin B1	ENSMUSG00000002900	2.34123	10.2759	16.8032	1.40732e-08	7.19049e-07	10.3804
Ly75	lymphocyte antigen 75	ENSMUSG00000026980	2.33817	7.39436	13.115	1.4682e-07	3.42868e-06	7.91934
Leprel4	leprecan-like 4	ENSMUSG00000006931	2.33728	9.09052	14.8771	4.47907e-08	1.50869e-06	9.17112
Sdc2	syndecan 2	ENSMUSG00000022261	2.32048	6.97931	18.6831	5.09659e-09	3.81912e-07	11.4296
Jam2	junction adhesion molecule 2	ENSMUSG00000053062	2.3152	8.01938	10.8295	8.65222e-07	1.26166e-05	6.03333
Lrch2	leucine-rich repeats and calponin homology (CH) domain containing 2	ENSMUSG00000031290	2.30744	7.24513	16.4861	1.68791e-08	8.0303e-07	10.1914
Samd5	sterile alpha motif domain containing 5	ENSMUSG00000060487	2.30723	6.84378	15.8856	2.40337e-08	9.89053e-07	9.82299
Mfap3l	microfibrillar-associated protein 3-like	ENSMUSG00000031647	2.30279	8.13159	24.1753	4.23041e-10	1.09495e-07	13.937
Ano1	anoctamin 1, calcium activated chloride channel	ENSMUSG00000031075	2.29739	6.51901	5.69445	0.000211337	0.00111873	0.148318
Ace	angiotensin I converting enzyme (peptidyl-dipeptidase A) 1	ENSMUSG00000020681	2.29709	7.37995	14.4898	5.74808e-08	1.77801e-06	8.90898
Scarf2	scavenger receptor class F, member 2	ENSMUSG00000012017	2.28771	7.5051	17.4767	9.66579e-09	5.85033e-07	10.7699
Tmem108	transmembrane protein 108	ENSMUSG00000042757	2.28675	8.87065	8.3058	9.30592e-06	8.32076e-05	3.49098
Lef1	lymphoid enhancer binding factor 1	ENSMUSG00000027985	2.28355	7.48086	12.0066	3.34341e-07	6.19286e-06	7.04625
Ano3	anoctamin 3	ENSMUSG00000074968	2.27868	6.72247	6.92456	4.38748e-05	0.000298844	1.82887
Fhl2	four and a half LIM domains 2	ENSMUSG00000008136	2.27456	8.31715	17.8464	7.90983e-09	5.03302e-07	10.9771
Pcdh20	protocadherin 20	ENSMUSG00000050505	2.26756	6.32826	9.56195	2.67469e-06	3.06428e-05	4.82686
Tinagl1	tubulointerstitial nephritis antigen-like 1	ENSMUSG00000028776	2.26704	9.81613	14.2539	6.71174e-08	1.99407e-06	8.74585
Tmtc4	transmembrane and tetratricopeptide repeat containing 4	ENSMUSG00000041594	2.26532	8.63066	10.1643	1.54157e-06	1.9924e-05	5.41636
Krt18	keratin 18	ENSMUSG00000023043	2.26016	6.61332	7.94571	1.36712e-05	0.000114	3.0786
Sox17	SRY (sex determining region Y)-box 17	ENSMUSG00000025902	2.25893	9.40301	13.0477	1.54057e-07	3.5238e-06	7.8684
Mmp2	matrix metallopeptidase 2	ENSMUSG00000031740	2.25117	10.4807	10.0842	1.65612e-06	2.09906e-05	5.33973
Efna4	ephrin A4	ENSMUSG00000028040	2.24967	7.42608	11.3306	5.71179e-07	9.23985e-06	6.47621
Tmeff1	transmembrane protein with EGF-like and two follistatin-like domains 1	ENSMUSG00000028347	2.24731	8.7594	18.4325	5.8023e-09	4.11251e-07	11.2963
Fgfrl1	fibroblast growth factor receptor-like 1	ENSMUSG00000008090	2.24661	8.27059	18.7035	5.04347e-09	3.81912e-07	11.4403
Gprc5a	G protein-coupled receptor, family C, group 5, member A	ENSMUSG00000046733	2.2465	9.10712	11.495	5.00157e-07	8.33778e-06	6.61767
Atp13a3	ATPase type 13A3	ENSMUSG00000022533	2.24363	10.5431	19.8056	2.90785e-09	2.76586e-07	12.0036
Megf10	multiple EGF-like-domains 10	ENSMUSG00000024593	2.23724	7.15952	11.67	4.35034e-07	7.53305e-06	6.76619
Pdgfd	platelet-derived growth factor, D polypeptide	ENSMUSG00000032006	2.23715	7.93027	16.4831	1.69078e-08	8.0303e-07	10.1896
Dhh	desert hedgehog	ENSMUSG00000023000	2.23505	6.82726	10.9662	7.7135e-07	1.16092e-05	6.15587
Ptgis	prostaglandin I2 (prostacyclin) synthase	ENSMUSG00000017969	2.2329	7.45141	16.1487	2.05548e-08	9.08614e-07	9.98615
1700007K13Rik	RIKEN cDNA 1700007K13 gene	ENSMUSG00000026831	2.22551	6.94237	11.1075	6.85822e-07	1.05727e-05	6.28122
Ston1	stonin 1	ENSMUSG00000033855	2.2244	8.74446	14.5031	5.69851e-08	1.77801e-06	8.91809
Plscr2	phospholipid scramblase 2	ENSMUSG00000032372	2.22402	8.42295	12.0719	3.17941e-07	5.96276e-06	7.09972
Mecom	MDS1 and EVI1 complex locus	ENSMUSG00000027684	2.22322	7.99412	13.8182	8.99229e-08	2.43646e-06	8.4375
Scrn1	secernin 1	ENSMUSG00000019124	2.22151	7.602	11.5471	4.79743e-07	8.10741e-06	6.66204
Loxl1	lysyl oxidase-like 1	ENSMUSG00000032334	2.218	7.0353	13.5246	1.10038e-07	2.7822e-06	8.22434
Cald1	caldesmon 1	ENSMUSG00000029761	2.21596	9.29555	22.3678	8.98293e-10	1.56374e-07	13.1896
Kcnmb1	potassium large conductance calcium-activated channel, subfamily M, beta member 1	ENSMUSG00000020155	2.20499	7.57733	19.9897	2.65986e-09	2.60644e-07	12.0943
Dusp4	dual specificity phosphatase 4	ENSMUSG00000031530	2.20405	10.1552	7.10773	3.52861e-05	0.000250131	2.06224
Gstm2	glutathione S-transferase, mu 2	ENSMUSG00000040562	2.20244	8.09963	9.86408	2.02166e-06	2.45955e-05	5.12641
Hspb8	heat shock protein 8	ENSMUSG00000041548	2.20233	9.08465	11.3604	5.57567e-07	9.04196e-06	6.50191
Fzd3	frizzled homolog 3 (Drosophila)	ENSMUSG00000007989	2.19892	6.88222	13.2201	1.36245e-07	3.2368e-06	7.99845
Rhou	ras homolog gene family, member U	ENSMUSG00000039960	2.19663	9.58092	15.4928	3.04914e-08	1.1624e-06	9.5742
Rab3ip	RAB3A interacting protein	ENSMUSG00000064181	2.19098	9.38331	14.0769	7.55106e-08	2.16621e-06	8.62172
Ghr	growth hormone receptor	ENSMUSG00000055737	2.18255	7.99774	13.9274	8.35009e-08	2.3235e-06	8.51567
Wbp5	WW domain binding protein 5	ENSMUSG00000042712	2.18042	9.57631	10.8238	8.69457e-07	1.26596e-05	6.02812
Cobll1	Cobl-like 1	ENSMUSG00000034903	2.17942	8.89638	12.744	1.91995e-07	4.16399e-06	7.63516
Klf9	Kruppel-like factor 9	ENSMUSG00000033863	2.17039	8.87908	10.643	1.01412e-06	1.43827e-05	5.86381
D8Ertd82e	DNA segment, Chr 8, ERATO Doi 82, expressed	ENSMUSG00000050271	2.17018	9.53236	15.8352	2.47721e-08	1.01098e-06	9.79138
Kif1a	kinesin family member 1A	ENSMUSG00000014602	2.16187	7.61302	12.5032	2.29376e-07	4.73868e-06	7.44648
Foxq1	forkhead box Q1	ENSMUSG00000038415	2.13984	6.51521	9.94557	1.87694e-06	2.31866e-05	5.20586
Eya4	eyes absent 4 homolog (Drosophila)	ENSMUSG00000010461	2.13826	6.78673	16.8829	1.34512e-08	7.07721e-07	10.4274
Lama4	laminin, alpha 4	ENSMUSG00000019846	2.13623	10.5374	13.192	1.38988e-07	3.29005e-06	7.97736
Hspb1	heat shock protein 1	ENSMUSG00000004951	2.13419	8.64885	15.422	3.18476e-08	1.20476e-06	9.52865
Myof	myoferlin	ENSMUSG00000048612	2.13321	9.42983	13.9144	8.42355e-08	2.34039e-06	8.50643
Wdr35	WD repeat domain 35	ENSMUSG00000066643	2.13107	6.86556	12.2777	2.7172e-07	5.32371e-06	7.26663
Dzip1	DAZ interacting protein 1	ENSMUSG00000042156	2.12751	7.99514	12.9346	1.67129e-07	3.74286e-06	7.78215
Nfatc4	nuclear factor of activated T cells, cytoplasmic, calcineurin dependent 4	ENSMUSG00000023411	2.12385	7.33699	16.9417	1.30118e-08	6.99333e-07	10.4618
Efnb2	ephrin B2	ENSMUSG00000001300	2.12331	9.31728	19.2761	3.77443e-09	3.31459e-07	11.7373
Csrp2	cysteine and glycine-rich protein 2	ENSMUSG00000020186	2.11383	9.54683	18.5857	5.35902e-09	3.91886e-07	11.378
Pcolce	procollagen C-endopeptidase enhancer protein	ENSMUSG00000029718	2.10207	8.49672	8.79719	5.61863e-06	5.51242e-05	4.03181
Htra1	HtrA serine peptidase 1	ENSMUSG00000006205	2.09619	7.22465	8.86142	5.26878e-06	5.22917e-05	4.10071
Il17rd	interleukin 17 receptor D	ENSMUSG00000040717	2.09528	6.98815	12.1534	2.98688e-07	5.7266e-06	7.1661
Dzip1l	DAZ interacting protein 1-like	ENSMUSG00000037784	2.09524	7.39672	17.8287	7.98564e-09	5.03479e-07	10.9672
Emp1	epithelial membrane protein 1	ENSMUSG00000030208	2.09355	10.5892	11.5471	4.79739e-07	8.10741e-06	6.66205
Stk39	serine/threonine kinase 39	ENSMUSG00000027030	2.09233	8.6126	18.9244	4.50543e-09	3.51726e-07	11.5561
Npnt	nephronectin	ENSMUSG00000040998	2.08762	7.89421	14.6833	5.0706e-08	1.64594e-06	9.04083
Nalcn	sodium leak channel, non-selective	ENSMUSG00000000197	2.08718	5.79206	10.9329	7.93122e-07	1.18421e-05	6.12618
Clip3	CAP-GLY domain containing linker protein 3	ENSMUSG00000013921	2.08645	7.76064	13.8607	8.73604e-08	2.39675e-06	8.468
Baiap2l1	BAI1-associated protein 2-like 1	ENSMUSG00000038859	2.08457	7.27626	28.8674	7.53592e-11	5.17018e-08	15.6031
Map6	microtubule-associated protein 6	ENSMUSG00000055407	2.07486	6.5895	10.9943	7.53435e-07	1.13919e-05	6.18094
Srpx2	sushi-repeat-containing protein, X-linked 2	ENSMUSG00000031253	2.07467	8.515	5.84078	0.000173463	0.000942856	0.358953
Ctgf	connective tissue growth factor	ENSMUSG00000019997	2.07277	10.4452	9.18701	3.82474e-06	4.07565e-05	4.44387
Sgcd	sarcoglycan, delta (dystrophin-associated glycoprotein)	ENSMUSG00000020354	2.07101	6.80245	10.8404	8.57292e-07	1.25662e-05	6.04316
Lox	lysyl oxidase	ENSMUSG00000024529	2.07088	6.87294	5.19763	0.000422557	0.0020328	-0.589126
Osbpl5	oxysterol binding protein-like 5	ENSMUSG00000037606	2.0667	8.24672	13.7752	9.25978e-08	2.47822e-06	8.40656
Kcnma1	potassium large conductance calcium-activated channel, subfamily M, alpha member 1	ENSMUSG00000063142	2.0654	7.47968	8.51188	7.51031e-06	7.01497e-05	3.72079
Nap1l2	nucleosome assembly protein 1-like 2	ENSMUSG00000082229	2.05422	5.09942	6.40229	8.35061e-05	0.000510774	1.13999
Zfp618	zinc finger protein 618	ENSMUSG00000028358	2.05179	7.36281	12.7713	1.88194e-07	4.0951e-06	7.65636
Adk	adenosine kinase	ENSMUSG00000039197	2.0507	9.65858	10.6015	1.051e-06	1.47378e-05	5.82568
Cdkn2b	cyclin-dependent kinase inhibitor 2B (p15, inhibits CDK4)	ENSMUSG00000073802	2.05015	8.31883	9.67525	2.40612e-06	2.81731e-05	4.94012
Unc13b	unc-13 homolog B (C. elegans)	ENSMUSG00000028456	2.04814	8.3472	21.9706	1.06834e-09	1.60459e-07	13.016
Hmgcll1	3-hydroxymethyl-3-methylglutaryl-Coenzyme A lyase-like 1	ENSMUSG00000007908	2.04744	7.27933	17.2231	1.11161e-08	6.30156e-07	10.6252
Igsf9b	immunoglobulin superfamily, member 9B	ENSMUSG00000034275	2.04731	7.52325	15.3474	3.33469e-08	1.23302e-06	9.48049
Cxcl12	chemokine (C-X-C motif) ligand 12	ENSMUSG00000061353	2.03571	7.66312	13.8666	8.70075e-08	2.39374e-06	8.47227
Pdgfc	platelet-derived growth factor, C polypeptide	ENSMUSG00000028019	2.03559	8.38769	14.7749	4.78104e-08	1.58064e-06	9.10261
Lamc2	laminin, gamma 2	ENSMUSG00000026479	2.0353	7.07083	18.4668	5.69969e-09	4.09192e-07	11.3147
Cpeb1	cytoplasmic polyadenylation element binding protein 1	ENSMUSG00000025586	2.02996	5.94736	16.3514	1.82518e-08	8.44856e-07	10.11
Itga7	integrin alpha 7	ENSMUSG00000025348	2.02347	7.36005	10.0946	1.64063e-06	2.08886e-05	5.34977
Dsp	desmoplakin	ENSMUSG00000054889	2.02071	8.412	7.68258	1.82611e-05	0.000145785	2.76825
Foxf2	forkhead box F2	ENSMUSG00000038402	2.0201	6.45309	11.0503	7.19094e-07	1.095e-05	6.2307
Plat	plasminogen activator, tissue	ENSMUSG00000031538	2.01822	8.02176	10.9154	8.04833e-07	1.19898e-05	6.11054
Fam171b	family with sequence similarity 171, member B	ENSMUSG00000048388	2.01695	6.82499	6.24367	0.000102229	0.000603161	0.923681
Edn1	endothelin 1	ENSMUSG00000021367	2.01646	10.9276	8.36076	8.78528e-06	7.96384e-05	3.5527
Fkbp9	FK506 binding protein 9	ENSMUSG00000029781	2.01586	9.86944	18.0979	6.91701e-09	4.61235e-07	11.1154
Mreg	melanoregulin	ENSMUSG00000039395	2.01497	6.94935	11.7235	4.1701e-07	7.29805e-06	6.81123
Olfml2b	olfactomedin-like 2B	ENSMUSG00000038463	2.01168	7.05168	16.7621	1.44062e-08	7.30375e-07	10.3561
1700061I17Rik	RIKEN cDNA 1700061I17 gene	ENSMUSG00000028009	2.00819	5.65652	10.8303	8.6467e-07	1.26166e-05	6.03401
Lrig3	leucine-rich repeats and immunoglobulin-like domains 3	ENSMUSG00000020105	1.99649	7.23431	14.3115	6.4609e-08	1.93149e-06	8.78596
Pcsk5	proprotein convertase subtilisin/kexin type 5	ENSMUSG00000024713	1.99358	7.14064	14.5252	5.61697e-08	1.76652e-06	8.93325
Fhdc1	FH2 domain containing 1	ENSMUSG00000041842	1.99243	5.92279	17.0641	1.21469e-08	6.67106e-07	10.5332
Dmrt3	doublesex and mab-3 related transcription factor 3	ENSMUSG00000042372	1.986	7.5629	8.05412	1.21595e-05	0.000103673	3.20423
Cx3cl1	chemokine (C-X3-C motif) ligand 1	ENSMUSG00000031778	1.98578	8.86359	9.62037	2.53234e-06	2.93021e-05	4.8854
Ak1	adenylate kinase 1	ENSMUSG00000026817	1.98305	7.89713	11.4846	5.0437e-07	8.37255e-06	6.60873
Cd109	CD109 antigen	ENSMUSG00000046186	1.9827	9.03326	20.2329	2.36724e-09	2.4502e-07	12.2128
Arfip1	ADP-ribosylation factor interacting protein 1	ENSMUSG00000074513	1.98114	6.03675	10.2982	1.36891e-06	1.81445e-05	5.54334
Me1	malic enzyme 1, NADP(+)-dependent, cytosolic	ENSMUSG00000032418	1.98105	9.68272	8.56512	7.11034e-06	6.71125e-05	3.77945
Ptprk	protein tyrosine phosphatase, receptor type, K	ENSMUSG00000019889	1.9781	8.36718	16.3114	1.86832e-08	8.54691e-07	10.0857
Rhod	ras homolog gene family, member D	ENSMUSG00000041845	1.97704	8.1219	15.1701	3.72323e-08	1.31355e-06	9.36501
Dst	dystonin	ENSMUSG00000026131	1.97658	9.20895	14.9301	4.33053e-08	1.47126e-06	9.20652
Ednra	endothelin receptor type A	ENSMUSG00000031616	1.97502	6.93927	8.29592	9.40308e-06	8.39238e-05	3.47984
Prickle2	prickle homolog 2 (Drosophila)	ENSMUSG00000030020	1.96869	8.24669	13.413	1.18934e-07	2.93087e-06	8.14217
Myo1e	myosin IE	ENSMUSG00000032220	1.96595	9.6437	25.4884	2.53119e-10	8.16247e-08	14.4403
Vgll3	vestigial like 3 (Drosophila)	ENSMUSG00000091243	1.96489	7.09882	8.00429	1.28305e-05	0.000108493	3.14665
Mcc	mutated in colorectal cancers	ENSMUSG00000071856	1.95977	8.02632	9.95301	1.86431e-06	2.31176e-05	5.21308
Amotl2	angiomotin-like 2	ENSMUSG00000032531	1.95598	8.29485	16.3197	1.85927e-08	8.52532e-07	10.0907
Epb4.1l4a	erythrocyte protein band 4.1-like 4a	ENSMUSG00000024376	1.95539	7.69447	13.989	8.00989e-08	2.26993e-06	8.55953
Rin1	Ras and Rab interactor 1	ENSMUSG00000024883	1.95192	8.42461	11.5695	4.71228e-07	8.01862e-06	6.68111
Cpt1c	carnitine palmitoyltransferase 1c	ENSMUSG00000007783	1.95001	8.87795	14.6442	5.19997e-08	1.67686e-06	9.01435
Camk2n1	calcium/calmodulin-dependent protein kinase II inhibitor 1	ENSMUSG00000046447	1.9493	7.88851	13.0017	1.59241e-07	3.62549e-06	7.83336
Gm6634	predicted gene 6634	ENSMUSG00000097252	1.94929	7.35005	17.2094	1.12015e-08	6.33172e-07	10.6172
Pcdh11x	protocadherin 11 X-linked	ENSMUSG00000034755	1.9492	5.31026	8.57018	7.07356e-06	6.68319e-05	3.78501
P4ha2	procollagen-proline, 2-oxoglutarate 4-dioxygenase (proline 4-hydroxylase), alpha II polypeptide	ENSMUSG00000018906	1.94376	7.51869	15.2014	3.6512e-08	1.29879e-06	9.38548
Ssx2ip	synovial sarcoma, X breakpoint 2 interacting protein	ENSMUSG00000036825	1.94293	8.26852	8.92529	4.94427e-06	4.96979e-05	4.16882
Slc27a1	solute carrier family 27 (fatty acid transporter), member 1	ENSMUSG00000031808	1.94084	8.8325	12.2833	2.70586e-07	5.32371e-06	7.27107
Tll1	tolloid-like	ENSMUSG00000053626	1.93762	7.62479	7.99103	1.30158e-05	0.000109773	3.13127
Sfxn3	sideroflexin 3	ENSMUSG00000025212	1.9374	9.99367	20.7028	1.89711e-09	2.18523e-07	12.4373
Tbx20	T-box 20	ENSMUSG00000031965	1.93678	8.00035	10.6317	1.02408e-06	1.44614e-05	5.85338
Dusp14	dual specificity phosphatase 14	ENSMUSG00000018648	1.93641	8.22611	7.30976	2.78753e-05	0.000206141	2.31486
Ptpn14	protein tyrosine phosphatase, non-receptor type 14	ENSMUSG00000026604	1.93242	9.65407	12.2312	2.81489e-07	5.48236e-06	7.22911
Myct1	myc target 1	ENSMUSG00000046916	1.93023	10.275	18.6685	5.13511e-09	3.82091e-07	11.4219
Efna5	ephrin A5	ENSMUSG00000048915	1.92578	7.78709	11.4995	4.98381e-07	8.32229e-06	6.62145
Lurap1l	leucine rich adaptor protein 1-like	ENSMUSG00000048706	1.92281	7.82001	8.23246	1.00537e-05	8.84858e-05	3.40812
Dpysl3	dihydropyrimidinase-like 3	ENSMUSG00000024501	1.92141	10.7933	23.4729	5.63068e-10	1.24451e-07	13.6545
Soga3	SOGA family member 3	ENSMUSG00000038916	1.91945	6.5295	9.0361	4.43177e-06	4.56665e-05	4.28607
Gdpd5	glycerophosphodiester phosphodiesterase domain containing 5	ENSMUSG00000035314	1.91328	9.32731	27.1436	1.37272e-10	6.3001e-08	15.032
Pkp2	plakophilin 2	ENSMUSG00000041957	1.91248	8.67471	14.6036	5.33851e-08	1.70692e-06	8.98671
Map9	microtubule-associated protein 9	ENSMUSG00000033900	1.90992	6.63737	17.121	1.17667e-08	6.52008e-07	10.5662
Gucy1a2	guanylate cyclase 1, soluble, alpha 2	ENSMUSG00000041624	1.90429	6.70598	12.4121	2.45542e-07	4.95261e-06	7.37419
Pard6g	par-6 family cell polarity regulator gamma	ENSMUSG00000056214	1.90285	7.30846	13.8191	8.98644e-08	2.43646e-06	8.43818
1500009L16Rik	RIKEN cDNA 1500009L16 gene	ENSMUSG00000087651	1.90277	8.24709	8.93594	4.8923e-06	4.93268e-05	4.18014
Ptprn	protein tyrosine phosphatase, receptor type, N	ENSMUSG00000026204	1.89862	8.09108	10.894	8.19463e-07	1.21474e-05	6.09132
Hbegf	heparin-binding EGF-like growth factor	ENSMUSG00000024486	1.89826	8.47265	11.1501	6.62125e-07	1.02637e-05	6.31872
Postn	periostin, osteoblast specific factor	ENSMUSG00000027750	1.89631	8.00147	4.85648	0.000693997	0.00308232	-1.11536
Lpar4	lysophosphatidic acid receptor 4	ENSMUSG00000049929	1.8948	10.4805	14.4832	5.77289e-08	1.77801e-06	8.90445
Usp43	ubiquitin specific peptidase 43	ENSMUSG00000020905	1.89455	6.87458	16.8041	1.40655e-08	7.19049e-07	10.381
Igsf11	immunoglobulin superfamily, member 11	ENSMUSG00000022790	1.89366	6.95216	11.2272	6.21481e-07	9.81151e-06	6.38625
Ncs1	neuronal calcium sensor 1	ENSMUSG00000062661	1.89166	6.67625	14.7762	4.77685e-08	1.58064e-06	9.10353
Ahnak	AHNAK nucleoprotein (desmoyokin)	ENSMUSG00000069833	1.88854	9.72126	16.0173	2.22182e-08	9.502e-07	9.90498
Slc35f1	solute carrier family 35, member F1	ENSMUSG00000038602	1.88729	5.22252	11.8276	3.84274e-07	6.88768e-06	6.89822
Shisa4	shisa homolog 4 (Xenopus laevis)	ENSMUSG00000041889	1.8858	7.63093	11.4122	5.34665e-07	8.75634e-06	6.5466
Mfap5	microfibrillar associated protein 5	ENSMUSG00000030116	1.88439	6.29283	8.55403	7.19172e-06	6.77206e-05	3.76725
Kirrel	kin of IRRE like (Drosophila)	ENSMUSG00000041734	1.88345	8.77664	10.4822	1.16525e-06	1.59621e-05	5.71546
Acta2	actin, alpha 2, smooth muscle, aorta	ENSMUSG00000035783	1.88324	10.7144	9.61607	2.54252e-06	2.93854e-05	4.8811
Crmp1	collapsin response mediator protein 1	ENSMUSG00000029121	1.88144	8.8551	11.5695	4.71227e-07	8.01862e-06	6.68112
Ptprf	protein tyrosine phosphatase, receptor type, F	ENSMUSG00000033295	1.8812	9.51376	16.8459	1.37363e-08	7.1107e-07	10.4056
Erbb2	v-erb-b2 erythroblastic leukemia viral oncogene homolog 2, neuro/glioblastoma derived oncogene homolog (avian)	ENSMUSG00000062312	1.87955	7.93756	14.0615	7.62911e-08	2.18446e-06	8.61088
Plk3	polo-like kinase 3	ENSMUSG00000028680	1.87685	8.55354	8.18204	1.06056e-05	9.25565e-05	3.35082
Vcam1	vascular cell adhesion molecule 1	ENSMUSG00000027962	1.87532	7.3394	8.45982	7.92519e-06	7.32252e-05	3.66315
Sdc1	syndecan 1	ENSMUSG00000020592	1.87521	7.33206	17.5771	9.15016e-09	5.64241e-07	10.8266
Nat8l	N-acetyltransferase 8-like	ENSMUSG00000048142	1.86925	7.33916	7.2273	3.06733e-05	0.000222569	2.21236
Npr2	natriuretic peptide receptor 2	ENSMUSG00000028469	1.86816	8.21989	13.4087	1.19295e-07	2.93146e-06	8.13896
Arhgap44	Rho GTPase activating protein 44	ENSMUSG00000033389	1.86405	8.26257	17.9097	7.64618e-09	4.93141e-07	11.0121
Apbb2	amyloid beta (A4) precursor protein-binding, family B, member 2	ENSMUSG00000029207	1.86247	10.3411	19.2326	3.85733e-09	3.35741e-07	11.7151
Figf	c-fos induced growth factor	ENSMUSG00000031380	1.86115	6.02175	6.76683	5.30986e-05	0.000349566	1.62453
Nrg1	neuregulin 1	ENSMUSG00000062991	1.85899	11.2965	14.7538	4.84586e-08	1.59137e-06	9.08846
Pls3	plastin 3 (T-isoform)	ENSMUSG00000016382	1.85813	9.37925	13.45	1.15902e-07	2.87143e-06	8.16946
Prrg4	proline rich Gla (G-carboxyglutamic acid) 4 (transmembrane)	ENSMUSG00000027171	1.85628	9.05031	7.27624	2.8978e-05	0.000213014	2.27329
Lhfp	lipoma HMGIC fusion partner	ENSMUSG00000048332	1.85578	9.36348	7.90116	1.43505e-05	0.000118261	3.0266
Thsd7a	thrombospondin, type I, domain containing 7A	ENSMUSG00000032625	1.85537	8.33567	12.1445	3.00709e-07	5.74854e-06	7.15894
Plxnb1	plexin B1	ENSMUSG00000053646	1.8551	6.24899	12.0464	3.24227e-07	6.05111e-06	7.07891
Arhgef10	Rho guanine nucleotide exchange factor (GEF) 10	ENSMUSG00000071176	1.84643	7.24826	13.4472	1.16124e-07	2.8733e-06	8.16744
Ube2ql1	ubiquitin-conjugating enzyme E2Q family-like 1	ENSMUSG00000052981	1.8448	8.5583	18.2404	6.41597e-09	4.33706e-07	11.1929
Pmm1	phosphomannomutase 1	ENSMUSG00000022474	1.84334	9.08614	11.4268	5.28405e-07	8.69085e-06	6.55914
Rpp25	ribonuclease P/MRP 25 subunit	ENSMUSG00000062309	1.83467	7.83716	17.4627	9.74031e-09	5.85938e-07	10.762
Tead1	TEA domain family member 1	ENSMUSG00000055320	1.83384	8.90856	19.0916	4.14026e-09	3.45098e-07	11.6427
Lamc1	laminin, gamma 1	ENSMUSG00000026478	1.83344	10.8937	16.0065	2.23612e-08	9.502e-07	9.89828
Fam115a	family with sequence similarity 115, member A	ENSMUSG00000036667	1.83311	7.95945	22.6099	8.09402e-10	1.5205e-07	13.2936
Map1b	microtubule-associated protein 1B	ENSMUSG00000052727	1.8306	10.095	21.4236	1.36319e-09	1.81185e-07	12.7711
Sema3e	sema domain, immunoglobulin domain (Ig), short basic domain, secreted, (semaphorin) 3E	ENSMUSG00000063531	1.83003	7.68555	5.54757	0.000258445	0.00133295	-0.0661199
Hoxa1	homeobox A1	ENSMUSG00000029844	1.8262	6.34564	8.85726	5.29071e-06	5.24564e-05	4.09625
Bmp1	bone morphogenetic protein 1	ENSMUSG00000022098	1.82608	10.2832	22.0253	1.04295e-09	1.60459e-07	13.0401
Ahnak2	AHNAK nucleoprotein 2	ENSMUSG00000072812	1.82231	10.1284	18.6801	5.10451e-09	3.81912e-07	11.428
Llgl2	lethal giant larvae homolog 2 (Drosophila)	ENSMUSG00000020782	1.81898	7.63395	12.1475	3.00028e-07	5.74111e-06	7.16134
Tmem136	transmembrane protein 136	ENSMUSG00000048503	1.81588	7.27695	12.3545	2.56416e-07	5.12598e-06	7.32819
Faxc	failed axon connections homolog (Drosophila)	ENSMUSG00000028246	1.8129	6.95387	15.1321	3.81293e-08	1.33697e-06	9.34005
Trim55	tripartite motif-containing 55	ENSMUSG00000060913	1.81065	5.90272	13.9839	8.03771e-08	2.27169e-06	8.55587
Phlda3	pleckstrin homology-like domain, family A, member 3	ENSMUSG00000041801	1.8096	9.50764	17.5042	9.52149e-09	5.81669e-07	10.7855
Fam115c	family with sequence similarity 115, member C	ENSMUSG00000029851	1.80843	7.00477	16.0426	2.18868e-08	9.40032e-07	9.92066
Tulp4	tubby like protein 4	ENSMUSG00000034377	1.80825	8.86837	19.7938	2.9246e-09	2.76586e-07	11.9977
Parva	parvin, alpha	ENSMUSG00000030770	1.80582	10.0381	11.5638	4.73358e-07	8.04095e-06	6.67631
Nox4	NADPH oxidase 4	ENSMUSG00000030562	1.80571	8.32896	12.6349	2.08039e-07	4.42415e-06	7.55006
Plxna1	plexin A1	ENSMUSG00000030084	1.80422	10.324	15.6324	2.80006e-08	1.09379e-06	9.66335
4930486L24Rik	RIKEN cDNA 4930486L24 gene	ENSMUSG00000050345	1.80422	6.40467	8.43118	8.16407e-06	7.49396e-05	3.63131
Rims2	regulating synaptic membrane exocytosis 2	ENSMUSG00000037386	1.804	5.92029	11.931	3.54496e-07	6.49282e-06	6.98401
Zfp185	zinc finger protein 185	ENSMUSG00000031351	1.80307	6.19748	11.2702	6.00023e-07	9.57262e-06	6.42371
Vegfa	vascular endothelial growth factor A	ENSMUSG00000023951	1.80044	9.94071	6.77793	5.23851e-05	0.000346027	1.63902
Dennd5b	DENN/MADD domain containing 5B	ENSMUSG00000030313	1.79731	5.06536	20.7635	1.84421e-09	2.15938e-07	12.466
Mr1	major histocompatibility complex, class I-related	ENSMUSG00000026471	1.79704	7.04563	9.41022	3.08689e-06	3.44621e-05	4.67341
Endod1	endonuclease domain containing 1	ENSMUSG00000037419	1.79104	8.48402	16.304	1.87638e-08	8.56388e-07	10.0812
Nxf7	nuclear RNA export factor 7	ENSMUSG00000031410	1.78984	6.0154	10.5571	1.09202e-06	1.51918e-05	5.78478
Hdx	highly divergent homeobox	ENSMUSG00000034551	1.78591	6.70239	16.0878	2.13082e-08	9.2657e-07	9.94861
Creb3l2	cAMP responsive element binding protein 3-like 2	ENSMUSG00000038648	1.78141	10.8608	24.5516	3.64154e-10	1.05234e-07	14.0845
Ccdc110	coiled-coil domain containing 110	ENSMUSG00000071104	1.78139	5.76041	5.90361	0.000159503	0.000876912	0.448491
Mxra7	matrix-remodelling associated 7	ENSMUSG00000020814	1.77827	7.41996	15.7744	2.56951e-08	1.03449e-06	9.75317
St5	suppression of tumorigenicity 5	ENSMUSG00000031024	1.77824	9.51647	18.213	6.50904e-09	4.36995e-07	11.178
Prkd1	protein kinase D1	ENSMUSG00000002688	1.77002	6.60129	7.09941	3.56337e-05	0.000252413	2.05174
Sox11	SRY (sex determining region Y)-box 11	ENSMUSG00000063632	1.76489	6.8088	11.8358	3.81817e-07	6.86674e-06	6.90504
Mir31	microRNA 31	ENSMUSG00000065408	1.76444	6.24604	10.4837	1.16372e-06	1.59523e-05	5.71685
Rcn2	reticulocalbin 2	ENSMUSG00000032320	1.76349	9.36593	10.1505	1.56056e-06	2.01033e-05	5.40327
Trim16	tripartite motif-containing 16	ENSMUSG00000047821	1.76214	8.4341	11.895	3.64557e-07	6.64616e-06	6.95424
Gdf11	growth differentiation factor 11	ENSMUSG00000025352	1.76069	8.14395	19.1876	3.94536e-09	3.40391e-07	11.692
Pdgfb	platelet derived growth factor, B polypeptide	ENSMUSG00000000489	1.7596	10.8336	11.7703	4.01924e-07	7.10355e-06	6.85044
Fkbp10	FK506 binding protein 10	ENSMUSG00000001555	1.75676	10.5854	18.2298	6.45182e-09	4.34636e-07	11.1871
Ppp1r13l	protein phosphatase 1, regulatory (inhibitor) subunit 13 like	ENSMUSG00000040734	1.75353	7.72746	10.6158	1.03809e-06	1.46068e-05	5.83887
9230110C19Rik	RIKEN cDNA 9230110C19 gene	ENSMUSG00000053070	1.75062	6.63985	8.17054	1.0736e-05	9.34876e-05	3.33772
Slco2a1	solute carrier organic anion transporter family, member 2a1	ENSMUSG00000032548	1.74536	8.01848	14.1147	7.36266e-08	2.14247e-06	8.64834
Plxna2	plexin A2	ENSMUSG00000026640	1.74485	9.18345	13.2799	1.30602e-07	3.1254e-06	8.0432
Synpo	synaptopodin	ENSMUSG00000043079	1.74131	8.10052	15.7772	2.56518e-08	1.03449e-06	9.75493
Pik3r3	phosphatidylinositol 3 kinase, regulatory subunit, polypeptide 3 (p55)	ENSMUSG00000028698	1.73427	8.90052	14.4825	5.7754e-08	1.77801e-06	8.90399
Epdr1	ependymin related protein 1 (zebrafish)	ENSMUSG00000002808	1.73371	8.19412	12.8211	1.81485e-07	3.98437e-06	7.69483
Lrrk2	leucine-rich repeat kinase 2	ENSMUSG00000036273	1.73361	7.61219	16.2705	1.91348e-08	8.65291e-07	10.0608
Cybrd1	cytochrome b reductase 1	ENSMUSG00000027015	1.73201	6.81179	15.8886	2.39906e-08	9.89053e-07	9.82486
Dcun1d3	DCN1, defective in cullin neddylation 1, domain containing 3 (S. cerevisiae)	ENSMUSG00000048787	1.7306	8.9195	20.0374	2.59953e-09	2.5826e-07	12.1177
Fam110c	family with sequence similarity 110, member C	ENSMUSG00000036136	1.72802	6.46846	9.48538	2.87463e-06	3.23865e-05	4.74968
Abat	4-aminobutyrate aminotransferase	ENSMUSG00000057880	1.72698	7.07574	17.1699	1.14499e-08	6.41685e-07	10.5945
Pcolce2	procollagen C-endopeptidase enhancer 2	ENSMUSG00000015354	1.7231	6.21139	12.494	2.30962e-07	4.75733e-06	7.43917
Arhgef17	Rho guanine nucleotide exchange factor (GEF) 17	ENSMUSG00000032875	1.72157	9.40716	14.6233	5.27075e-08	1.68862e-06	9.00014
Madcam1	mucosal vascular addressin cell adhesion molecule 1	ENSMUSG00000020310	1.72085	7.87798	5.87774	0.000165098	0.000902627	0.411694
Pawr	PRKC, apoptosis, WT1, regulator	ENSMUSG00000035873	1.71941	8.7949	12.2808	2.711e-07	5.32371e-06	7.26905
B3gnt5	UDP-GlcNAc:betaGal beta-1,3-N-acetylglucosaminyltransferase 5	ENSMUSG00000022686	1.71333	8.01771	5.32954	0.000350358	0.00173424	-0.389967
Npvf	neuropeptide VF precursor	ENSMUSG00000029831	1.71326	5.08899	5.61797	0.000234594	0.00122717	0.037035
Zmat3	zinc finger matrin type 3	ENSMUSG00000027663	1.71205	8.96883	12.1991	2.88443e-07	5.58461e-06	7.20318
Sh3rf1	SH3 domain containing ring finger 1	ENSMUSG00000031642	1.71189	9.27727	22.1721	9.78023e-10	1.60322e-07	13.1045
Mgat5	mannoside acetylglucosaminyltransferase 5	ENSMUSG00000036155	1.70907	8.6719	18.9366	4.47762e-09	3.51726e-07	11.5624
Emp1	epithelial membrane protein 1	ENSMUSG00000030208	1.70833	5.40086	9.9001	1.95625e-06	2.39015e-05	5.16159
Rhobtb3	Rho-related BTB domain containing 3	ENSMUSG00000021589	1.70734	9.07851	15.9326	2.33683e-08	9.73893e-07	9.8523
Fstl1	follistatin-like 1	ENSMUSG00000022816	1.70531	10.3955	11.6148	4.54533e-07	7.80884e-06	6.71952
Tmbim1	transmembrane BAX inhibitor motif containing 1	ENSMUSG00000006301	1.6997	10.1186	16.0049	2.2383e-08	9.502e-07	9.89727
Etl4	enhancer trap locus 4	ENSMUSG00000036617	1.69938	8.57206	9.88503	1.98333e-06	2.41873e-05	5.14689
Col4a1	collagen, type IV, alpha 1	ENSMUSG00000031502	1.69904	10.4808	13.639	1.01663e-07	2.6331e-06	8.30795
Ddit4l	DNA-damage-inducible transcript 4-like	ENSMUSG00000046818	1.69741	6.63634	10.9713	7.68061e-07	1.15686e-05	6.16043
Mboat2	membrane bound O-acyltransferase domain containing 2	ENSMUSG00000020646	1.69615	8.01236	12.2823	2.70788e-07	5.32371e-06	7.27028
Fam213a	family with sequence similarity 213, member A	ENSMUSG00000021792	1.69571	9.60302	10.2892	1.37983e-06	1.8248e-05	5.53485
Pdzrn3	PDZ domain containing RING finger 3	ENSMUSG00000035357	1.6953	6.81619	15.8691	2.42729e-08	9.93777e-07	9.81264
Fkbp7	FK506 binding protein 7	ENSMUSG00000002732	1.694	7.87043	12.0264	3.29279e-07	6.10485e-06	7.06247
Rny1	RNA, Y1 small cytoplasmic, Ro-associated	ENSMUSG00000065701	1.69156	6.51149	3.66764	0.0044428	0.0150033	-3.06383
Ext1	exostoses (multiple) 1	ENSMUSG00000061731	1.68772	9.19276	18.6795	5.10614e-09	3.81912e-07	11.4277
Flnb	filamin, beta	ENSMUSG00000025278	1.68686	11.2322	20.1582	2.45321e-09	2.49134e-07	12.1766
Rmdn2	regulator of microtubule dynamics 2	ENSMUSG00000036368	1.68536	8.20618	9.48791	2.86777e-06	3.23278e-05	4.75224
Dact1	dapper homolog 1, antagonist of beta-catenin (xenopus)	ENSMUSG00000044548	1.68533	6.72875	6.94127	4.30041e-05	0.000294648	1.85034
Bgn	biglycan	ENSMUSG00000031375	1.6836	10.5278	9.93449	1.89593e-06	2.33385e-05	5.19509
Lmna	lamin A	ENSMUSG00000028063	1.68216	8.89494	12.5323	2.24463e-07	4.66253e-06	7.46945
Rhbdf1	rhomboid family 1 (Drosophila)	ENSMUSG00000020282	1.68155	8.90809	14.6641	5.13371e-08	1.66094e-06	9.02783
Mrgpre	MAS-related GPR, member E	ENSMUSG00000048965	1.68108	7.40759	18.3684	5.99949e-09	4.15155e-07	11.262
Rab34	RAB34, member of RAS oncogene family	ENSMUSG00000002059	1.67958	9.11535	20.2115	2.39153e-09	2.4502e-07	12.2025
Gabre	gamma-aminobutyric acid (GABA) A receptor, subunit epsilon	ENSMUSG00000031340	1.67902	6.26546	15.76	2.59179e-08	1.03835e-06	9.74414
Rusc2	RUN and SH3 domain containing 2	ENSMUSG00000035969	1.67867	7.93948	20.2934	2.30008e-09	2.4502e-07	12.2421
Lysmd2	LysM, putative peptidoglycan-binding, domain containing 2	ENSMUSG00000032184	1.67595	9.55035	12.5087	2.28448e-07	4.73275e-06	7.45078
Yap1	yes-associated protein 1	ENSMUSG00000053110	1.67461	9.28345	15.0914	3.91147e-08	1.36392e-06	9.3133
Bmpr1a	bone morphogenetic protein receptor, type 1A	ENSMUSG00000021796	1.67316	8.80751	17.324	1.05125e-08	6.0725e-07	10.683
Phldb2	pleckstrin homology-like domain, family B, member 2	ENSMUSG00000033149	1.66933	7.94913	10.6755	9.8635e-07	1.40802e-05	5.89346
Tbc1d2	TBC1 domain family, member 2	ENSMUSG00000039813	1.66881	7.88863	9.53767	2.7364e-06	3.11683e-05	4.80244
Arhgef25	Rho guanine nucleotide exchange factor (GEF) 25	ENSMUSG00000019467	1.66778	7.80527	9.82179	2.10154e-06	2.52995e-05	5.08495
Nfia	nuclear factor I/A	ENSMUSG00000028565	1.66622	8.20034	17.1263	1.17318e-08	6.52008e-07	10.5693
Cpne2	copine II	ENSMUSG00000034361	1.66425	8.80791	12.2148	2.85005e-07	5.53986e-06	7.21592
Ccdc68	coiled-coil domain containing 68	ENSMUSG00000038903	1.66376	6.19421	12.2834	2.70547e-07	5.32371e-06	7.27122
Rgs16	regulator of G-protein signaling 16	ENSMUSG00000026475	1.66316	9.9137	5.84882	0.000171605	0.000933568	0.370443
Lrrc3b	leucine rich repeat containing 3B	ENSMUSG00000045201	1.66163	5.66171	20.0943	2.5294e-09	2.53232e-07	12.1455
Lancl3	LanC lantibiotic synthetase component C-like 3 (bacterial)	ENSMUSG00000047344	1.66068	6.16898	7.17249	3.27012e-05	0.000234766	2.14376
Tmem63b	transmembrane protein 63b	ENSMUSG00000036026	1.65921	10.2233	18.6989	5.05542e-09	3.81912e-07	11.4379
Fam114a1	family with sequence similarity 114, member A1	ENSMUSG00000029185	1.65914	9.21163	12.5573	2.2033e-07	4.60587e-06	7.48917
Fam188b	family with sequence similarity 188, member B	ENSMUSG00000038022	1.65888	7.09461	12.4362	2.41158e-07	4.8855e-06	7.39332
Selm	selenoprotein M	ENSMUSG00000075702	1.65472	8.37261	15.6615	2.75101e-08	1.08014e-06	9.68183
Gnai1	guanine nucleotide binding protein (G protein), alpha inhibiting 1	ENSMUSG00000057614	1.65343	8.18589	12.9102	1.70112e-07	3.77682e-06	7.76341
Ptprg	protein tyrosine phosphatase, receptor type, G	ENSMUSG00000021745	1.65311	8.33654	14.447	5.91093e-08	1.80327e-06	8.87959
Cacna2d1	calcium channel, voltage-dependent, alpha2/delta subunit 1	ENSMUSG00000040118	1.65226	6.91022	9.06902	4.29089e-06	4.46121e-05	4.32068
Plaur	plasminogen activator, urokinase receptor	ENSMUSG00000046223	1.65114	9.45416	10.9409	7.87814e-07	1.17849e-05	6.13334
Cgref1	cell growth regulator with EF hand domain 1	ENSMUSG00000029161	1.65086	7.27187	12.2941	2.68368e-07	5.31628e-06	7.27981
Pdlim7	PDZ and LIM domain 7	ENSMUSG00000021493	1.64876	9.02692	21.9814	1.06326e-09	1.60459e-07	13.0208
Gabrb3	gamma-aminobutyric acid (GABA) A receptor, subunit beta 3	ENSMUSG00000033676	1.64768	6.52929	9.22977	3.66968e-06	3.94246e-05	4.4882
Ccdc80	coiled-coil domain containing 80	ENSMUSG00000022665	1.6465	7.54707	5.49165	0.000279243	0.00142638	-0.148549
Cyp4f17	cytochrome P450, family 4, subfamily f, polypeptide 17	ENSMUSG00000091586	1.64579	7.6578	15.272	3.49424e-08	1.26584e-06	9.43153
Myrf	myelin regulatory factor	ENSMUSG00000036098	1.64162	7.59077	10.2207	1.46603e-06	1.91164e-05	5.47007
2010-03-02	membrane-associated ring finger (C3HC4) 3	ENSMUSG00000032656	1.63956	8.87617	13.9655	8.13797e-08	2.28165e-06	8.5428
Emp2	epithelial membrane protein 2	ENSMUSG00000022505	1.63934	6.30131	7.13448	3.41923e-05	0.000243606	2.09598
Cd248	CD248 antigen, endosialin	ENSMUSG00000056481	1.63661	7.81878	17.346	1.03854e-08	6.0725e-07	10.6956
Fbxo16	F-box protein 16	ENSMUSG00000034532	1.63595	6.4264	10.784	8.9925e-07	1.30451e-05	5.99216
Pfn2	profilin 2	ENSMUSG00000027805	1.63377	7.05238	10.2294	1.45478e-06	1.9002e-05	5.4783
Aplp1	amyloid beta (A4) precursor-like protein 1	ENSMUSG00000006651	1.63281	7.77339	13.4808	1.13439e-07	2.83539e-06	8.19217
Mllt4	myeloid/lymphoid or mixed-lineage leukemia (trithorax homolog, Drosophila); translocated to, 4	ENSMUSG00000068036	1.63123	9.32505	18.6321	5.23223e-09	3.84042e-07	11.4026
Inhba	inhibin beta-A	ENSMUSG00000041324	1.63099	6.34705	8.32377	9.13213e-06	8.19604e-05	3.51119
Kctd11	potassium channel tetramerisation domain containing 11	ENSMUSG00000046731	1.63068	7.90285	12.5951	2.14241e-07	4.52668e-06	7.5189
Lrp2	low density lipoprotein receptor-related protein 2	ENSMUSG00000027070	1.62404	5.73726	4.86114	0.000689232	0.00306357	-1.10807
Cachd1	cache domain containing 1	ENSMUSG00000028532	1.62101	8.30901	16.1315	2.07647e-08	9.11747e-07	9.97555
Lepre1	leprecan 1	ENSMUSG00000028641	1.62093	8.99687	13.3912	1.20761e-07	2.95828e-06	8.12605
Mmp16	matrix metallopeptidase 16	ENSMUSG00000028226	1.61873	5.61648	10.9432	7.8634e-07	1.17807e-05	6.13534
Gli3	GLI-Kruppel family member GLI3	ENSMUSG00000021318	1.61728	8.23946	10.8744	8.33112e-07	1.23312e-05	6.07369
Hspg2	perlecan (heparan sulfate proteoglycan 2)	ENSMUSG00000028763	1.61686	11.0217	18.6586	5.16144e-09	3.82091e-07	11.4166
Tmem159	transmembrane protein 159	ENSMUSG00000030917	1.61662	9.40851	13.1046	1.47914e-07	3.43926e-06	7.91148
Arhgef5	Rho guanine nucleotide exchange factor (GEF) 5	ENSMUSG00000033542	1.61649	9.45594	17.2381	1.10239e-08	6.26735e-07	10.6338
Bcar1	breast cancer anti-estrogen resistance 1	ENSMUSG00000031955	1.61648	10.4196	15.887	2.40138e-08	9.89053e-07	9.82385
Qpct	glutaminyl-peptide cyclotransferase (glutaminyl cyclase)	ENSMUSG00000024084	1.61557	7.17388	14.5195	5.63776e-08	1.76861e-06	8.92936
Gpc1	glypican 1	ENSMUSG00000034220	1.61449	7.50941	10.6466	1.011e-06	1.43695e-05	5.86711
Cxxc4	CXXC finger 4	ENSMUSG00000044365	1.61434	6.2215	6.68617	5.861e-05	0.000380752	1.5188
Gpx8	glutathione peroxidase 8 (putative)	ENSMUSG00000021760	1.61423	11.4198	7.03527	3.84435e-05	0.000268831	1.97043
Ctxn1	cortexin 1	ENSMUSG00000048644	1.61369	8.85165	12.1959	2.89153e-07	5.59285e-06	7.20057
Htr2b	5-hydroxytryptamine (serotonin) receptor 2B	ENSMUSG00000026228	1.6132	5.96496	8.20851	1.03119e-05	9.0416e-05	3.38093
Tmem150a	transmembrane protein 150A	ENSMUSG00000055912	1.61278	9.54108	17.673	8.68529e-09	5.42376e-07	10.8805
Ctnnd2	catenin (cadherin associated protein), delta 2	ENSMUSG00000022240	1.60559	7.94799	7.32115	2.75111e-05	0.000204418	2.32896
Ptpn21	protein tyrosine phosphatase, non-receptor type 21	ENSMUSG00000021009	1.60469	8.2686	16.3777	1.79746e-08	8.37864e-07	10.1259
Nav3	neuron navigator 3	ENSMUSG00000020181	1.60435	8.19858	10.278	1.39349e-06	1.83599e-05	5.52432
Cltb	clathrin, light polypeptide (Lcb)	ENSMUSG00000047547	1.6041	9.99205	11.6609	4.38179e-07	7.56347e-06	6.75852
Naalad2	N-acetylated alpha-linked acidic dipeptidase 2	ENSMUSG00000043943	1.60372	6.41785	10.199	1.49457e-06	1.94058e-05	5.44946
Eif5a2	eukaryotic translation initiation factor 5A2	ENSMUSG00000050192	1.60345	9.78828	10.8574	8.45123e-07	1.24693e-05	6.05841
Tbc1d24	TBC1 domain family, member 24	ENSMUSG00000036473	1.60252	8.51375	13.3079	1.28044e-07	3.08294e-06	8.06412
Gata6	GATA binding protein 6	ENSMUSG00000005836	1.60245	8.86069	11.4641	5.12755e-07	8.4831e-06	6.59117
Synj2	synaptojanin 2	ENSMUSG00000023805	1.60019	6.40275	12.5478	2.21902e-07	4.62889e-06	7.48162
Twist1	twist basic helix-loop-helix transcription factor 1	ENSMUSG00000035799	1.59717	6.89254	7.06458	3.71308e-05	0.000260578	2.00765
Crip2	cysteine rich protein 2	ENSMUSG00000006356	1.59488	10.5607	16.2422	1.94557e-08	8.73775e-07	10.0434
Fgd1	FYVE, RhoGEF and PH domain containing 1	ENSMUSG00000025265	1.59412	8.01285	10.6714	9.89734e-07	1.4108e-05	5.88981
Krt8	keratin 8	ENSMUSG00000049382	1.59173	8.54237	5.5678	0.000251333	0.00130379	-0.0363993
Tspan12	tetraspanin 12	ENSMUSG00000029669	1.59015	8.26119	12.7232	1.94942e-07	4.20933e-06	7.61901
Crim1	cysteine rich transmembrane BMP regulator 1 (chordin like)	ENSMUSG00000024074	1.58828	10.9596	14.9699	4.22281e-08	1.44464e-06	9.23295
Zfp9	zinc finger protein 9	ENSMUSG00000072623	1.58822	8.21759	11.5811	4.66885e-07	7.9723e-06	6.69097
Fbxo40	F-box protein 40	ENSMUSG00000047746	1.58618	6.64989	16.7226	1.47336e-08	7.37468e-07	10.3328
Praf2	PRA1 domain family 2	ENSMUSG00000031149	1.58358	9.04962	14.7004	5.01525e-08	1.63607e-06	9.05236
Col4a2	collagen, type IV, alpha 2	ENSMUSG00000031503	1.58196	10.4501	15.5525	2.93974e-08	1.13166e-06	9.61243
Gm5941	predicted gene 5941	ENSMUSG00000071726	1.58022	5.18499	10.844	8.54739e-07	1.25474e-05	6.04634
Mmp23	matrix metallopeptidase 23	ENSMUSG00000029061	1.57955	6.81939	8.46788	7.8594e-06	7.28018e-05	3.67208
Dpysl3	dihydropyrimidinase-like 3	ENSMUSG00000024501	1.57828	9.75075	14.8947	4.42919e-08	1.49702e-06	9.18287
Gsto1	glutathione S-transferase omega 1	ENSMUSG00000025068	1.57805	11.1112	12.7697	1.88424e-07	4.09558e-06	7.65506
Elmod1	ELMO/CED-12 domain containing 1	ENSMUSG00000041986	1.5766	5.96587	5.86243	0.000168509	0.00091821	0.389874
Nedd9	neural precursor cell expressed, developmentally down-regulated gene 9	ENSMUSG00000021365	1.57595	9.32652	10.3915	1.26114e-06	1.69685e-05	5.63096
Asap3	ArfGAP with SH3 domain, ankyrin repeat and PH domain 3	ENSMUSG00000036995	1.57486	7.04833	9.6849	2.38465e-06	2.79716e-05	4.94971
Crlf1	cytokine receptor-like factor 1	ENSMUSG00000007888	1.57429	7.12212	10.4525	1.1957e-06	1.62998e-05	5.6879
St6gal1	beta galactoside alpha 2,6 sialyltransferase 1	ENSMUSG00000022885	1.57416	8.40962	10.3976	1.2544e-06	1.69048e-05	5.63669
Ehd2	EH-domain containing 2	ENSMUSG00000074364	1.57284	9.37207	12.9217	1.68702e-07	3.75909e-06	7.77223
Bhlhe41	basic helix-loop-helix family, member e41	ENSMUSG00000030256	1.57194	6.74742	6.80132	5.09157e-05	0.000338252	1.66948
Ppm1j	protein phosphatase 1J	ENSMUSG00000002228	1.56989	7.46434	8.4472	8.02951e-06	7.39805e-05	3.64913
Angptl2	angiopoietin-like 2	ENSMUSG00000004105	1.56935	6.70738	12.492	2.31312e-07	4.75955e-06	7.43756
Mmp28	matrix metallopeptidase 28 (epilysin)	ENSMUSG00000020682	1.56649	7.84718	14.0762	7.55436e-08	2.16621e-06	8.62126
Upk1b	uroplakin 1B	ENSMUSG00000049436	1.56625	6.53094	5.99222	0.000141835	0.000794428	0.573828
Ikbip	IKBKB interacting protein	ENSMUSG00000019975	1.56462	8.80315	10.1432	1.57086e-06	2.01883e-05	5.39624
5730559C18Rik	RIKEN cDNA 5730559C18 gene	ENSMUSG00000041605	1.56401	6.69481	11.948	3.49859e-07	6.42584e-06	6.99801
Ypel2	yippee-like 2 (Drosophila)	ENSMUSG00000018427	1.56276	7.87027	11.2328	6.18629e-07	9.77434e-06	6.39116
Bean1	brain expressed, associated with Nedd4, 1	ENSMUSG00000031872	1.56106	7.65005	7.16984	3.28027e-05	0.000235325	2.14044
Ddc	dopa decarboxylase	ENSMUSG00000020182	1.56015	7.6554	7.61098	1.97829e-05	0.00015616	2.68244
Itgb5	integrin beta 5	ENSMUSG00000022817	1.5561	9.03555	15.3828	3.26246e-08	1.21972e-06	9.50342
Ptprm	protein tyrosine phosphatase, receptor type, M	ENSMUSG00000033278	1.55458	10.3406	10.6171	1.03695e-06	1.46011e-05	5.84005
Palld	palladin, cytoskeletal associated protein	ENSMUSG00000058056	1.54959	10.3668	11.7007	4.24613e-07	7.41418e-06	6.792
Clstn2	calsyntenin 2	ENSMUSG00000032452	1.54946	5.86625	10.0968	1.63746e-06	2.08617e-05	5.35184
Dlg5	discs, large homolog 5 (Drosophila)	ENSMUSG00000021782	1.54921	8.83738	18.849	4.6818e-09	3.62581e-07	11.5167
Zfp697	zinc finger protein 697	ENSMUSG00000050064	1.54742	7.82504	8.66241	6.43809e-06	6.17473e-05	3.8859
Tspan17	tetraspanin 17	ENSMUSG00000025875	1.54414	9.66474	19.8506	2.84507e-09	2.7434e-07	12.0258
Adamtsl3	ADAMTS-like 3	ENSMUSG00000070469	1.5438	5.79635	13.2826	1.30353e-07	3.12458e-06	8.04522
Pdk4	pyruvate dehydrogenase kinase, isoenzyme 4	ENSMUSG00000019577	1.5436	6.72882	9.33753	3.30852e-06	3.62574e-05	4.59916
Sesn3	sestrin 3	ENSMUSG00000032009	1.54279	8.45733	11.0811	7.00994e-07	1.0756e-05	6.25789
Actn1	actinin, alpha 1	ENSMUSG00000015143	1.53826	11.4099	16.0078	2.23443e-08	9.502e-07	9.89907
Fam189a2	family with sequence similarity 189, member A2	ENSMUSG00000071604	1.53689	6.96046	8.75431	5.86633e-06	5.70423e-05	3.98558
Timp1	tissue inhibitor of metalloproteinase 1	ENSMUSG00000001131	1.53575	9.84597	6.87691	4.64632e-05	0.000313435	1.76748
Ppip5k1	diphosphoinositol pentakisphosphate kinase 1	ENSMUSG00000033526	1.53341	7.90751	12.0769	3.16711e-07	5.96276e-06	7.10383
Irak1bp1	interleukin-1 receptor-associated kinase 1 binding protein 1	ENSMUSG00000032251	1.5308	7.39037	5.99908	0.000140558	0.000789298	0.583486
Cldn4	claudin 4	ENSMUSG00000047501	1.5305	6.95892	7.22909	3.06097e-05	0.000222268	2.21458
Fhod3	formin homology 2 domain containing 3	ENSMUSG00000034295	1.52894	7.07922	8.38007	8.60999e-06	7.82658e-05	3.5743
Fam149a	family with sequence similarity 149, member A	ENSMUSG00000070044	1.5258	8.06235	10.2559	1.42103e-06	1.8623e-05	5.5034
Klhl30	kelch-like 30	ENSMUSG00000026308	1.52421	7.10895	7.59129	2.02252e-05	0.000158759	2.65873
Irs1	insulin receptor substrate 1	ENSMUSG00000055980	1.52418	6.59723	7.74281	1.70793e-05	0.000137523	2.83997
Antxr1	anthrax toxin receptor 1	ENSMUSG00000033420	1.5238	7.59706	12.6393	2.0736e-07	4.41927e-06	7.55352
Reck	reversion-inducing-cysteine-rich protein with kazal motifs	ENSMUSG00000028476	1.52178	8.36924	11.6083	4.56861e-07	7.83501e-06	6.71408
Enah	enabled homolog (Drosophila)	ENSMUSG00000022995	1.51921	9.16502	12.9278	1.67959e-07	3.75223e-06	7.7769
Txndc5	thioredoxin domain containing 5	ENSMUSG00000038991	1.51795	10.3592	9.53519	2.74279e-06	3.1176e-05	4.79994
Cyp2j6	cytochrome P450, family 2, subfamily j, polypeptide 6	ENSMUSG00000052914	1.51751	7.42231	9.74392	2.25779e-06	2.67387e-05	5.00821
Lor	loricrin	ENSMUSG00000043165	1.51589	6.70067	8.89291	5.10598e-06	5.11404e-05	4.13434
Tpm1	tropomyosin 1, alpha	ENSMUSG00000032366	1.51305	9.76245	18.6565	5.1668e-09	3.82091e-07	11.4155
Pkd1	polycystic kidney disease 1 homolog	ENSMUSG00000032855	1.51285	9.29952	11.2051	6.32831e-07	9.94282e-06	6.36696
Olfr821	olfactory receptor 821	ENSMUSG00000044897	1.51278	4.93354	8.15767	1.08841e-05	9.45676e-05	3.32303
S100a11	S100 calcium binding protein A11 (calgizzarin)	ENSMUSG00000027907	1.51231	11.7513	17.8353	7.95724e-09	5.03302e-07	10.9709
Mmp14	matrix metallopeptidase 14 (membrane-inserted)	ENSMUSG00000000957	1.5113	9.98829	15.0805	3.93837e-08	1.36876e-06	9.30611
Gdpd1	glycerophosphodiester phosphodiesterase domain containing 1	ENSMUSG00000061666	1.50811	8.80638	17.3162	1.05575e-08	6.0725e-07	10.6786
Mkx	mohawk homeobox	ENSMUSG00000061013	1.50622	5.64806	9.64322	2.47893e-06	2.88368e-05	4.90821
Itm2a	integral membrane protein 2A	ENSMUSG00000031239	1.50569	10.8008	7.97473	1.32475e-05	0.000111269	3.11235
Nradd	neurotrophin receptor associated death domain	ENSMUSG00000032491	1.50413	9.15711	10.1541	1.55561e-06	2.00528e-05	5.40667
Dcaf12l1	DDB1 and CUL4 associated factor 12-like 1	ENSMUSG00000045284	1.49988	7.59346	7.76995	1.65741e-05	0.000133893	2.87216
Bex2	brain expressed X-linked 2	ENSMUSG00000042750	1.49938	6.26953	6.99203	4.04726e-05	0.000280429	1.91533
Itgb4	integrin beta 4	ENSMUSG00000020758	1.49641	6.96748	16.2091	1.9837e-08	8.82835e-07	10.0232
Asb12	ankyrin repeat and SOCS box-containing 12	ENSMUSG00000031204	1.49535	5.90461	10.6443	1.01299e-06	1.4377e-05	5.86501
Ier3	immediate early response 3	ENSMUSG00000003541	1.49531	11.4614	11.4248	5.29253e-07	8.69337e-06	6.55744
Shb	src homology 2 domain-containing transforming protein B	ENSMUSG00000044813	1.49409	7.07419	6.66321	6.02896e-05	0.000389861	1.48856
Zfp827	zinc finger protein 827	ENSMUSG00000071064	1.49376	8.50237	10.2002	1.49305e-06	1.94058e-05	5.45055
Akr1b8	aldo-keto reductase family 1, member B8	ENSMUSG00000029762	1.49373	6.8244	7.00434	3.98837e-05	0.000276836	1.93103
Serpinf1	serine (or cysteine) peptidase inhibitor, clade F, member 1	ENSMUSG00000000753	1.49234	7.3431	13.6888	9.82388e-08	2.57257e-06	8.34414
Dcbld2	discoidin, CUB and LCCL domain containing 2	ENSMUSG00000035107	1.48897	7.75604	12.4115	2.4566e-07	4.95261e-06	7.37368
Slc12a4	solute carrier family 12, member 4	ENSMUSG00000017765	1.4881	9.6288	13.4654	1.14663e-07	2.84514e-06	8.18082
Neo1	neogenin	ENSMUSG00000032340	1.48807	8.99038	12.2533	2.76806e-07	5.41785e-06	7.24693
Phlda2	pleckstrin homology-like domain, family A, member 2	ENSMUSG00000010760	1.48766	5.02675	8.85174	5.31995e-06	5.26667e-05	4.09035
Nxn	nucleoredoxin	ENSMUSG00000020844	1.4866	9.71763	10.3836	1.26982e-06	1.70503e-05	5.62363
Mfge8	milk fat globule-EGF factor 8 protein	ENSMUSG00000030605	1.48645	10.4428	8.81276	5.53154e-06	5.44599e-05	4.04855
Itpr3	inositol 1,4,5-triphosphate receptor 3	ENSMUSG00000042644	1.48633	8.42217	10.2665	1.40776e-06	1.8487e-05	5.51343
Sox4	SRY (sex determining region Y)-box 4	ENSMUSG00000076431	1.482	7.04836	11.2986	5.86271e-07	9.38368e-06	6.44842
BC022687	cDNA sequence BC022687	ENSMUSG00000037594	1.482	7.34831	8.99225	4.62726e-06	4.71377e-05	4.23982
Mapre3	microtubule-associated protein, RP/EB family, member 3	ENSMUSG00000029166	1.4804	8.04636	16.8744	1.35161e-08	7.08193e-07	10.4224
Inf2	inverted formin, FH2 and WH2 domain containing	ENSMUSG00000037679	1.47935	9.37354	13.5175	1.10578e-07	2.79227e-06	8.21916
Farp1	FERM, RhoGEF (Arhgef) and pleckstrin domain protein 1 (chondrocyte-derived)	ENSMUSG00000025555	1.47907	9.7181	16.491	1.68307e-08	8.0303e-07	10.1944
Fndc3c1	fibronectin type III domain containing 3C1	ENSMUSG00000033737	1.47808	9.09497	12.674	2.02125e-07	4.33588e-06	7.58064
Rab30	RAB30, member RAS oncogene family	ENSMUSG00000030643	1.47702	8.0086	6.39587	8.41864e-05	0.00051318	1.13131
Mmrn2	multimerin 2	ENSMUSG00000041445	1.4762	10.6211	15.6788	2.72236e-08	1.07935e-06	9.69277
Hspa12a	heat shock protein 12A	ENSMUSG00000025092	1.47567	6.54518	11.7507	4.08167e-07	7.19015e-06	6.83404
Lrp4	low density lipoprotein receptor-related protein 4	ENSMUSG00000027253	1.47475	6.87556	10.6541	1.00451e-06	1.42876e-05	5.87398
Chn1	chimerin 1	ENSMUSG00000056486	1.47425	7.56288	10.6561	1.00285e-06	1.42743e-05	5.87575
Prss35	protease, serine 35	ENSMUSG00000033491	1.47385	6.89982	4.64606	0.000950355	0.00401772	-1.44783
Tmem231	transmembrane protein 231	ENSMUSG00000031951	1.4728	7.70056	10.666	9.94357e-07	1.41636e-05	5.88483
Rbfox2	RNA binding protein, fox-1 homolog (C. elegans) 2	ENSMUSG00000033565	1.47271	9.48876	12.9351	1.67066e-07	3.74286e-06	7.78255
Gadd45b	growth arrest and DNA-damage-inducible 45 beta	ENSMUSG00000015312	1.47262	9.71109	8.31703	9.19692e-06	8.24203e-05	3.50361
Coq10b	coenzyme Q10 homolog B (S. cerevisiae)	ENSMUSG00000025981	1.471	9.49577	9.95256	1.86506e-06	2.31176e-05	5.21265
Skil	SKI-like	ENSMUSG00000027660	1.47027	8.36852	10.7616	9.1646e-07	1.32168e-05	5.97192
Ttc23l	tetratricopeptide repeat domain 23-like	ENSMUSG00000022249	1.46959	5.11148	5.79965	0.000183309	0.000987641	0.300051
Ust	uronyl-2-sulfotransferase	ENSMUSG00000047712	1.46892	7.81081	17.6299	8.8911e-09	5.4999e-07	10.8563
Apol8	apolipoprotein L 8	ENSMUSG00000056656	1.46818	6.7826	5.07957	0.000500764	0.00234035	-0.769429
Tmtc3	transmembrane and tetratricopeptide repeat containing 3	ENSMUSG00000036676	1.46623	9.81347	10.3975	1.25454e-06	1.69048e-05	5.63657
Mogat2	monoacylglycerol O-acyltransferase 2	ENSMUSG00000052396	1.46596	7.03096	7.35773	2.6376e-05	0.000196979	2.37412
Akr1cl	aldo-keto reductase family 1, member C-like	ENSMUSG00000025955	1.46576	4.80745	14.1102	7.38464e-08	2.14569e-06	8.6452
Sec24d	Sec24 related gene family, member D (S. cerevisiae)	ENSMUSG00000039234	1.46496	9.69116	11.5208	4.89949e-07	8.21636e-06	6.63962
Fermt2	fermitin family homolog 2 (Drosophila)	ENSMUSG00000037712	1.46333	9.54615	17.9127	7.63387e-09	4.93141e-07	11.0137
Hykk	hydroxylysine kinase 1	ENSMUSG00000035878	1.45929	8.21577	10.5381	1.11009e-06	1.53779e-05	5.76725
Npdc1	neural proliferation, differentiation and control 1	ENSMUSG00000015094	1.45898	7.78162	14.2181	6.87267e-08	2.03297e-06	8.7209
Pcgf5	polycomb group ring finger 5	ENSMUSG00000024805	1.45884	9.86871	10.1301	1.58938e-06	2.03655e-05	5.38371
Myo1d	myosin ID	ENSMUSG00000035441	1.45676	9.30426	7.59313	2.01835e-05	0.000158495	2.66095
Col3a1	collagen, type III, alpha 1	ENSMUSG00000026043	1.45604	7.45529	8.37524	8.65348e-06	7.86247e-05	3.5689
Akap2	A kinase (PRKA) anchor protein 2	ENSMUSG00000038729	1.45533	9.21027	14.2655	6.66015e-08	1.98203e-06	8.75398
Cyr61	cysteine rich protein 61	ENSMUSG00000028195	1.45529	11.9046	8.38095	8.6021e-06	7.82302e-05	3.57529
Mex3a	mex3 homolog A (C. elegans)	ENSMUSG00000074480	1.45465	9.73332	13.8349	8.89017e-08	2.4255e-06	8.44955
Stard13	StAR-related lipid transfer (START) domain containing 13	ENSMUSG00000016128	1.45416	7.55258	9.94532	1.87738e-06	2.31866e-05	5.20561
Lima1	LIM domain and actin binding 1	ENSMUSG00000023022	1.45373	9.20551	17.2585	1.09e-08	6.23295e-07	10.6455
Msrb3	methionine sulfoxide reductase B3	ENSMUSG00000051236	1.4525	8.19231	8.60426	6.8311e-06	6.47659e-05	3.82239
Slc7a6	solute carrier family 7 (cationic amino acid transporter, y+ system), member 6	ENSMUSG00000031904	1.45162	11.0327	13.0644	1.52223e-07	3.51042e-06	7.88108
Itgav	integrin alpha V	ENSMUSG00000027087	1.45002	10.7554	16.3253	1.85322e-08	8.52532e-07	10.0941
Cdh11	cadherin 11	ENSMUSG00000031673	1.44956	7.39964	7.81826	1.57146e-05	0.000127736	2.92926
Chsy1	chondroitin sulfate synthase 1	ENSMUSG00000032640	1.44812	6.87092	12.789	1.85782e-07	4.06057e-06	7.67003
Plcd1	phospholipase C, delta 1	ENSMUSG00000010660	1.44629	8.2713	11.5408	4.82153e-07	8.13694e-06	6.65671
Lrrc16a	leucine rich repeat containing 16A	ENSMUSG00000021338	1.44367	8.94396	18.1853	6.60466e-09	4.41905e-07	11.163
Tmem47	transmembrane protein 47	ENSMUSG00000025666	1.44082	10.6095	8.10092	1.1564e-05	9.95085e-05	3.25806
Ppic	peptidylprolyl isomerase C	ENSMUSG00000024538	1.44029	11.1285	13.7063	9.70679e-08	2.56298e-06	8.3568
Rgs12	regulator of G-protein signaling 12	ENSMUSG00000029101	1.4381	7.49327	11.7259	4.16247e-07	7.29365e-06	6.81318
Tspan18	tetraspanin 18	ENSMUSG00000027217	1.43744	10.7978	13.8079	9.05554e-08	2.44579e-06	8.4301
Six4	sine oculis-related homeobox 4	ENSMUSG00000034460	1.43613	6.55011	12.8398	1.7903e-07	3.94367e-06	7.70927
Frzb	frizzled-related protein	ENSMUSG00000027004	1.43424	5.2689	7.61045	1.97949e-05	0.000156191	2.68179
Pdgfrb	platelet derived growth factor receptor, beta polypeptide	ENSMUSG00000024620	1.43382	7.46358	6.64917	6.13422e-05	0.000395497	1.47003
Nrbp2	nuclear receptor binding protein 2	ENSMUSG00000075590	1.43242	6.44679	10.475	1.17248e-06	1.60388e-05	5.70885
Smpdl3b	sphingomyelin phosphodiesterase, acid-like 3B	ENSMUSG00000028885	1.43159	6.93603	7.97773	1.32044e-05	0.000111	3.11585
Tjp2	tight junction protein 2	ENSMUSG00000024812	1.43075	9.18213	17.3706	1.02456e-08	6.01915e-07	10.7096
Fam212b	family with sequence similarity 212, member B	ENSMUSG00000048458	1.42996	7.04656	12.38	2.51547e-07	5.03375e-06	7.34854
Zfp532	zinc finger protein 532	ENSMUSG00000042439	1.42964	8.13748	11.4164	5.32841e-07	8.74189e-06	6.55024
Zfp599	zinc finger protein 599	ENSMUSG00000062794	1.42941	7.61011	8.38801	8.53897e-06	7.7728e-05	3.58318
Wipi1	WD repeat domain, phosphoinositide interacting 1	ENSMUSG00000041895	1.42927	9.1259	15.203	3.6476e-08	1.29879e-06	9.38652
Cd151	CD151 antigen	ENSMUSG00000025510	1.42429	11.2414	15.999	2.24616e-08	9.502e-07	9.89361
S1pr1	sphingosine-1-phosphate receptor 1	ENSMUSG00000045092	1.42406	10.1971	20.0889	2.53605e-09	2.53232e-07	12.1428
Tox3	TOX high mobility group box family member 3	ENSMUSG00000043668	1.42381	6.66992	6.67538	5.93926e-05	0.000385327	1.50461
Fndc3b	fibronectin type III domain containing 3B	ENSMUSG00000039286	1.42186	10.6117	14.8859	4.454e-08	1.50282e-06	9.17701
Nipa1	non imprinted in Prader-Willi/Angelman syndrome 1 homolog (human)	ENSMUSG00000047037	1.42077	7.77809	13.0608	1.52618e-07	3.51055e-06	7.87834
Ift43	intraflagellar transport 43 homolog (Chlamydomonas)	ENSMUSG00000007867	1.42055	7.69527	16.4229	1.75085e-08	8.24983e-07	10.1533
Col4a5	collagen, type IV, alpha 5	ENSMUSG00000031274	1.41972	7.20635	5.37723	0.000327609	0.00163647	-0.31856
Ephb2	Eph receptor B2	ENSMUSG00000028664	1.41964	6.92567	13.1703	1.41141e-07	3.333e-06	7.96109
Serpinb1a	serine (or cysteine) peptidase inhibitor, clade B, member 1a	ENSMUSG00000044734	1.41959	7.92856	7.23288	3.04748e-05	0.000221616	2.21931
Oprl1	opioid receptor-like 1	ENSMUSG00000027584	1.41902	6.08417	8.10728	1.14855e-05	9.8876e-05	3.26537
Mast4	microtubule associated serine/threonine kinase family member 4	ENSMUSG00000034751	1.41774	9.83922	11.647	4.43053e-07	7.63829e-06	6.74675
Eno3	enolase 3, beta muscle	ENSMUSG00000060600	1.4127	9.18057	6.78625	5.1857e-05	0.000342899	1.64987
Slc18a1	solute carrier family 18 (vesicular monoamine), member 1	ENSMUSG00000036330	1.41255	7.28746	8.54578	7.25286e-06	6.81332e-05	3.75818
Cldn1	claudin 1	ENSMUSG00000022512	1.41234	7.16775	6.12231	0.000119605	0.000689553	0.75591
Shroom3	shroom family member 3	ENSMUSG00000029381	1.40586	7.22637	8.07582	1.18794e-05	0.000101733	3.22922
Bves	blood vessel epicardial substance	ENSMUSG00000071317	1.40368	6.84851	8.34271	8.95271e-06	8.0858e-05	3.53246
Nipal2	NIPA-like domain containing 2	ENSMUSG00000038879	1.40325	4.79578	6.01598	0.000137462	0.000775236	0.607266
Plekhf1	pleckstrin homology domain containing, family F (with FYVE domain) member 1	ENSMUSG00000074170	1.40108	8.7711	9.78198	2.17988e-06	2.60197e-05	5.04579
Zak	sterile alpha motif and leucine zipper containing kinase AZK	ENSMUSG00000004085	1.39885	9.6582	10.0772	1.66646e-06	2.11014e-05	5.33307
Tuft1	tuftelin 1	ENSMUSG00000005968	1.39882	7.99616	8.87809	5.1819e-06	5.16379e-05	4.11852
Lxn	latexin	ENSMUSG00000047557	1.39699	11.5749	13.8773	8.63817e-08	2.38319e-06	8.47989
Mcam	melanoma cell adhesion molecule	ENSMUSG00000032135	1.39528	10.6047	16.2817	1.90104e-08	8.62721e-07	10.0676
Anxa2	annexin A2	ENSMUSG00000032231	1.39506	11.5034	15.4076	3.21305e-08	1.2108e-06	9.5194
Airn	antisense Igf2r RNA	ENSMUSG00000078247	1.39432	7.29629	12.1102	3.08725e-07	5.86756e-06	7.13098
Prss23	protease, serine 23	ENSMUSG00000039405	1.39406	6.41632	5.90517	0.000159173	0.000875492	0.450706
Spats2	spermatogenesis associated, serine-rich 2	ENSMUSG00000051934	1.3935	9.57249	12.4568	2.37473e-07	4.85081e-06	7.40966
Id3	inhibitor of DNA binding 3	ENSMUSG00000007872	1.39238	9.26993	5.22424	0.0004068	0.00196613	-0.548749
Osbp2	oxysterol binding protein 2	ENSMUSG00000020435	1.3913	7.60151	8.90973	5.02125e-06	5.03944e-05	4.15227
Col1a1	collagen, type I, alpha 1	ENSMUSG00000001506	1.39015	7.9189	6.73907	5.49292e-05	0.000359826	1.58824
Dysf	dysferlin	ENSMUSG00000033788	1.39009	8.87144	11.0599	7.13387e-07	1.08952e-05	6.2392
Ak5	adenylate kinase 5	ENSMUSG00000039058	1.38995	5.72084	13.9646	8.14254e-08	2.28165e-06	8.54221
Wbp5	WW domain binding protein 5	ENSMUSG00000042712	1.38989	11.6694	9.565	2.66703e-06	3.05907e-05	4.82993
Rai14	retinoic acid induced 14	ENSMUSG00000022246	1.38835	10.4487	12.9705	1.62856e-07	3.67801e-06	7.80958
Wasf1	WAS protein family, member 1	ENSMUSG00000019831	1.3878	7.4037	6.58979	6.60197e-05	0.000420419	1.39138
Grik2	glutamate receptor, ionotropic, kainate 2 (beta 2)	ENSMUSG00000056073	1.38712	5.5227	11.24	6.15015e-07	9.74071e-06	6.3974
Sox4	SRY (sex determining region Y)-box 4	ENSMUSG00000076431	1.38564	9.39725	13.5395	1.08901e-07	2.76413e-06	8.2353
Aox1	aldehyde oxidase 1	ENSMUSG00000063558	1.3847	6.54409	11.5162	4.91727e-07	8.23213e-06	6.63577
Grk5	G protein-coupled receptor kinase 5	ENSMUSG00000003228	1.38307	8.44999	8.33405	9.03422e-06	8.14446e-05	3.52274
Samd12	sterile alpha motif domain containing 12	ENSMUSG00000058656	1.38191	5.74246	6.09767	0.000123509	0.000709152	0.721592
Pcdh1	protocadherin 1	ENSMUSG00000051375	1.37831	8.33047	11.5543	4.76996e-07	8.08445e-06	6.66816
Nrxn3	neurexin III	ENSMUSG00000066392	1.37793	6.32677	11.5617	4.74164e-07	8.04769e-06	6.6745
Cthrc1	collagen triple helix repeat containing 1	ENSMUSG00000054196	1.377	7.2893	10.69	9.74193e-07	1.39471e-05	5.90671
Nmt2	N-myristoyltransferase 2	ENSMUSG00000026643	1.37374	10.1203	14.914	4.37508e-08	1.48383e-06	9.19578
Itga5	integrin alpha 5 (fibronectin receptor alpha)	ENSMUSG00000000555	1.37336	10.8775	13.5003	1.11911e-07	2.81759e-06	8.20649
Lphn2	latrophilin 2	ENSMUSG00000028184	1.373	11.0448	20.789	1.82248e-09	2.14671e-07	12.478
Src	Rous sarcoma oncogene	ENSMUSG00000027646	1.37181	9.20455	16.6214	1.56123e-08	7.697e-07	10.2725
Erc2	ELKS/RAB6-interacting/CAST family member 2	ENSMUSG00000040640	1.36641	6.07759	10.2451	1.43467e-06	1.87767e-05	5.49319
Tead2	TEA domain family member 2	ENSMUSG00000030796	1.36637	8.66121	11.3793	5.49063e-07	8.91877e-06	6.51829
Ptgfrn	prostaglandin F2 receptor negative regulator	ENSMUSG00000027864	1.3643	7.54993	11.8183	3.87081e-07	6.91578e-06	6.89047
Gria4	glutamate receptor, ionotropic, AMPA4 (alpha 4)	ENSMUSG00000025892	1.36123	6.13697	8.99023	4.6365e-06	4.72074e-05	4.23768
Def8	differentially expressed in FDCP 8	ENSMUSG00000001482	1.36031	8.77171	8.15237	1.09458e-05	9.50104e-05	3.31698
Hey2	hairy/enhancer-of-split related with YRPW motif 2	ENSMUSG00000019789	1.3583	6.9692	4.66434	0.000924527	0.00392625	-1.41873
Mir542	microRNA 542	ENSMUSG00000076140	1.35759	5.82393	9.21696	3.71538e-06	3.98068e-05	4.47495
Tram1l1	translocation associated membrane protein 1-like 1	ENSMUSG00000044528	1.35656	6.13959	10.0131	1.76562e-06	2.20368e-05	5.27126
Fkbp14	FK506 binding protein 14	ENSMUSG00000038074	1.35401	7.63267	10.8349	8.61307e-07	1.25875e-05	6.03817
Ryk	receptor-like tyrosine kinase	ENSMUSG00000032547	1.35389	10.7463	13.7824	9.21435e-08	2.46942e-06	8.41175
Col5a1	collagen, type V, alpha 1	ENSMUSG00000026837	1.35328	8.1791	7.97735	1.32099e-05	0.000111	3.1154
Wipf3	WAS/WASL interacting protein family, member 3	ENSMUSG00000086040	1.35284	6.53002	6.36359	8.77045e-05	0.000530678	1.08753
Gata3	GATA binding protein 3	ENSMUSG00000015619	1.35258	8.14045	11.5404	4.82318e-07	8.13694e-06	6.65634
Arhgef12	Rho guanine nucleotide exchange factor (GEF) 12	ENSMUSG00000059495	1.3518	9.56391	17.966	7.41952e-09	4.86498e-07	11.0431
Arvcf	armadillo repeat gene deleted in velo-cardio-facial syndrome	ENSMUSG00000000325	1.34999	7.35201	14.8669	4.50811e-08	1.51588e-06	9.16433
Mycn	v-myc myelocytomatosis viral related oncogene, neuroblastoma derived (avian)	ENSMUSG00000037169	1.34842	8.51411	5.67561	0.000216825	0.00114348	0.120984
Trpc1	transient receptor potential cation channel, subfamily C, member 1	ENSMUSG00000032839	1.348	8.16775	12.3075	2.65667e-07	5.27873e-06	7.29055
Myo1b	myosin IB	ENSMUSG00000018417	1.34652	9.78804	11.6073	4.57251e-07	7.83501e-06	6.71317
Efemp2	epidermal growth factor-containing fibulin-like extracellular matrix protein 2	ENSMUSG00000024909	1.34584	9.09183	17.5177	9.45151e-09	5.79192e-07	10.7931
Trabd2b	TraB domain containing 2B	ENSMUSG00000070867	1.34379	6.60655	7.31698	2.76441e-05	0.000205036	2.32379
Mark1	MAP/microtubule affinity-regulating kinase 1	ENSMUSG00000026620	1.34357	5.45291	10.8194	8.72638e-07	1.26965e-05	6.02422
Cdh3	cadherin 3	ENSMUSG00000061048	1.34291	7.29907	5.92753	0.000154512	0.000852806	0.482429
Phldb1	pleckstrin homology-like domain, family B, member 1	ENSMUSG00000048537	1.34028	7.51601	16.6462	1.53919e-08	7.64581e-07	10.2873
Ptprs	protein tyrosine phosphatase, receptor type, S	ENSMUSG00000013236	1.33892	8.62176	9.39762	3.12411e-06	3.47243e-05	4.66057
Rnf11	ring finger protein 11	ENSMUSG00000028557	1.33661	9.04732	13.6179	1.03153e-07	2.65941e-06	8.29259
Serpinh1	serine (or cysteine) peptidase inhibitor, clade H, member 1	ENSMUSG00000070436	1.33518	9.7962	12.5007	2.29815e-07	4.73868e-06	7.44445
Pm20d1	peptidase M20 domain containing 1	ENSMUSG00000042251	1.33505	5.87798	9.07626	4.26057e-06	4.43907e-05	4.32828
Gas6	growth arrest specific 6	ENSMUSG00000031451	1.33471	11.4276	9.74785	2.24961e-06	2.669e-05	5.0121
Slc25a33	solute carrier family 25, member 33	ENSMUSG00000028982	1.33418	8.1039	8.11328	1.14121e-05	9.83775e-05	3.27225
Bmp4	bone morphogenetic protein 4	ENSMUSG00000021835	1.3326	10.0157	8.77004	5.77408e-06	5.63403e-05	4.00256
Mthfd2l	methylenetetrahydrofolate dehydrogenase (NADP+ dependent) 2-like	ENSMUSG00000029376	1.33248	8.5074	12.6656	2.03381e-07	4.3486e-06	7.57407
Zfp568	zinc finger protein 568	ENSMUSG00000074221	1.33149	9.995	18.0726	7.01044e-09	4.65886e-07	11.1016
Extl3	exostoses (multiple)-like 3	ENSMUSG00000021978	1.33096	9.66964	10.4984	1.14892e-06	1.58156e-05	5.73053
Zfp651	zinc finger protein 651	ENSMUSG00000013419	1.33047	7.65048	7.26637	2.93117e-05	0.000214898	2.26102
Col11a1	collagen, type XI, alpha 1	ENSMUSG00000027966	1.32748	5.65081	6.15609	0.000114469	0.000665207	0.802807
Notch4	notch 4	ENSMUSG00000015468	1.32721	9.58313	10.4419	1.20682e-06	1.64172e-05	5.67801
Ppap2c	phosphatidic acid phosphatase type 2C	ENSMUSG00000052151	1.32696	10.4876	11.1168	6.80602e-07	1.05087e-05	6.28937
Fblim1	filamin binding LIM protein 1	ENSMUSG00000006219	1.32637	8.59216	13.074	1.51182e-07	3.50381e-06	7.88835
Nckap1	NCK-associated protein 1	ENSMUSG00000027002	1.32575	11.0466	12.5591	2.20051e-07	4.60493e-06	7.49051
Zfp69	zinc finger protein 69	ENSMUSG00000064141	1.32466	9.05865	5.42371	0.000306956	0.00154507	-0.249272
Stox2	storkhead box 2	ENSMUSG00000038143	1.32119	7.85645	8.86963	5.22578e-06	5.19436e-05	4.10949
Amotl1	angiomotin-like 1	ENSMUSG00000013076	1.3202	8.72409	17.4921	9.58452e-09	5.81904e-07	10.7786
Tuba1a	tubulin, alpha 1A	ENSMUSG00000072235	1.31994	7.01178	9.92058	1.92008e-06	2.35077e-05	5.18156
Rhpn2	rhophilin, Rho GTPase binding protein 2	ENSMUSG00000030494	1.31993	6.56293	7.48543	2.27947e-05	0.000175428	2.53053
Mtmr10	myotubularin related protein 10	ENSMUSG00000030522	1.31836	9.4222	11.6908	4.27946e-07	7.44308e-06	6.78368
Ddah1	dimethylarginine dimethylaminohydrolase 1	ENSMUSG00000028194	1.31601	10.8568	11.3001	5.85527e-07	9.37941e-06	6.44977
Lelp1	late cornified envelope-like proline-rich 1	ENSMUSG00000027927	1.31428	5.04251	7.92157	1.40348e-05	0.000116342	3.05045
Cdkn2a	cyclin-dependent kinase inhibitor 2A	ENSMUSG00000044303	1.31122	8.48464	10.8323	8.63227e-07	1.26062e-05	6.03579
Tmem184c	transmembrane protein 184C	ENSMUSG00000031617	1.31035	10.9053	6.86927	4.68936e-05	0.000315908	1.7576
Pitx2	paired-like homeodomain transcription factor 2	ENSMUSG00000028023	1.30937	6.68668	5.54212	0.000260397	0.00134108	-0.0741341
Fabp7	fatty acid binding protein 7, brain	ENSMUSG00000019874	1.30903	6.1598	6.06857	0.000128296	0.000730878	0.68097
Ank2	ankyrin 2, brain	ENSMUSG00000032826	1.3082	6.91209	10.6037	1.04896e-06	1.47281e-05	5.82775
4833412C05Rik	RIKEN cDNA 4833412C05 gene	ENSMUSG00000097697	1.30747	6.4449	7.00717	3.97493e-05	0.000276098	1.93464
AU021092	expressed sequence AU021092	ENSMUSG00000051669	1.30721	6.68676	7.92969	1.39114e-05	0.000115622	3.05993
Ppp2r2b	protein phosphatase 2, regulatory subunit B, beta	ENSMUSG00000024500	1.30608	6.14464	4.69355	0.000884781	0.0037803	-1.37229
Lrrk1	leucine-rich repeat kinase 1	ENSMUSG00000015133	1.30543	9.55231	11.6362	4.46866e-07	7.69729e-06	6.73763
Kank2	KN motif and ankyrin repeat domains 2	ENSMUSG00000032194	1.30531	8.57808	9.32824	3.33808e-06	3.65609e-05	4.58963
Gna11	guanine nucleotide binding protein, alpha 11	ENSMUSG00000034781	1.30454	10.5045	16.3782	1.7969e-08	8.37864e-07	10.1262
Mall	mal, T cell differentiation protein-like	ENSMUSG00000027377	1.30097	6.26175	6.43827	7.97961e-05	0.000493296	1.1886
Gadd45g	growth arrest and DNA-damage-inducible 45 gamma	ENSMUSG00000021453	1.29885	10.0664	6.3863	8.52138e-05	0.000518158	1.11834
Mras	muscle and microspikes RAS	ENSMUSG00000032470	1.2983	5.8935	6.42704	8.09346e-05	0.000498923	1.17345
Pir	pirin	ENSMUSG00000031379	1.29807	7.8753	8.68695	6.27969e-06	6.04048e-05	3.9126
Scube3	signal peptide, CUB domain, EGF-like 3	ENSMUSG00000038677	1.29738	6.6884	9.82104	2.10299e-06	2.53015e-05	5.08421
Snord13	small nucleolar RNA, C/D box 13	ENSMUSG00000088252	1.29733	11.1824	3.24633	0.00894323	0.0273298	-3.78529
Smurf1	SMAD specific E3 ubiquitin protein ligase 1	ENSMUSG00000038780	1.29687	10.0176	17.0806	1.20349e-08	6.63134e-07	10.5428
Wwc1	WW, C2 and coiled-coil domain containing 1	ENSMUSG00000018849	1.29624	6.60842	8.06842	1.19741e-05	0.000102454	3.2207
Sost	sclerostin	ENSMUSG00000001494	1.29474	6.81507	5.59404	0.000242425	0.00126257	0.00204922
Ldlrad3	low density lipoprotein receptor class A domain containing 3	ENSMUSG00000048058	1.29353	7.68297	7.47198	2.3146e-05	0.000177667	2.51413
Mapt	microtubule-associated protein tau	ENSMUSG00000018411	1.29297	6.37085	8.24986	9.8706e-06	8.73042e-05	3.42782
Anxa3	annexin A3	ENSMUSG00000029484	1.29236	10.543	7.25765	2.96096e-05	0.000216364	2.25018
Atp6v0e2	ATPase, H+ transporting, lysosomal V0 subunit E2	ENSMUSG00000039347	1.29209	8.10938	10.2726	1.40019e-06	1.84358e-05	5.51919
Limch1	LIM and calponin homology domains 1	ENSMUSG00000037736	1.29198	8.22525	5.68623	0.000213715	0.00112989	0.136387
Fxyd6	FXYD domain-containing ion transport regulator 6	ENSMUSG00000066705	1.29137	8.02698	6.11841	0.000120215	0.000692661	0.750479
BC018242	cDNA sequence BC018242	ENSMUSG00000040563	1.29076	7.32872	14.462	5.85346e-08	1.79912e-06	8.88987
Limk2	LIM motif-containing protein kinase 2	ENSMUSG00000020451	1.29043	8.62825	10.8366	8.60102e-07	1.25792e-05	6.03966
Lgr4	leucine-rich repeat-containing G protein-coupled receptor 4	ENSMUSG00000050199	1.28987	9.05443	9.362	3.23202e-06	3.5521e-05	4.62421
Camsap2	calmodulin regulated spectrin-associated protein family, member 2	ENSMUSG00000041570	1.28949	9.57911	16.768	1.43572e-08	7.29768e-07	10.3597
Tceal8	transcription elongation factor A (SII)-like 8	ENSMUSG00000051579	1.28868	7.48961	13.5301	1.09617e-07	2.77512e-06	8.22839
Cyb561	cytochrome b-561	ENSMUSG00000019590	1.28823	6.96284	9.00649	4.56277e-06	4.66721e-05	4.25486
Hectd2	HECT domain containing 2	ENSMUSG00000041180	1.28482	6.63044	8.1164	1.13741e-05	9.81746e-05	3.27582
Aldh1l2	aldehyde dehydrogenase 1 family, member L2	ENSMUSG00000020256	1.28428	6.0646	10.7237	9.46563e-07	1.3621e-05	5.93742
Bace1	beta-site APP cleaving enzyme 1	ENSMUSG00000032086	1.28425	8.81062	13.0305	1.55972e-07	3.55931e-06	7.85532
Zfp334	zinc finger protein 334	ENSMUSG00000017667	1.28347	7.96676	13.3423	1.24985e-07	3.03155e-06	8.08969
Car12	carbonic anyhydrase 12	ENSMUSG00000032373	1.28042	6.56357	10.8539	8.47615e-07	1.24895e-05	6.05527
Cpa4	carboxypeptidase A4	ENSMUSG00000039070	1.2803	5.79729	6.24635	0.000101877	0.000601932	0.927368
Mcpt8	mast cell protease 8	ENSMUSG00000022157	1.27991	5.19748	9.29903	3.43291e-06	3.73507e-05	4.55964
Cdc42bpa	CDC42 binding protein kinase alpha	ENSMUSG00000026490	1.27969	9.06751	12.7799	1.87016e-07	4.07847e-06	7.66302
Lce1h	late cornified envelope 1H	ENSMUSG00000049593	1.27676	6.71615	3.80152	0.00357133	0.0124347	-2.83691
Slc22a4	solute carrier family 22 (organic cation transporter), member 4	ENSMUSG00000020334	1.27612	6.1777	7.78886	1.62318e-05	0.000131451	2.89454
Grip1	glutamate receptor interacting protein 1	ENSMUSG00000034813	1.27544	8.13266	16.9342	1.3067e-08	7.00382e-07	10.4575
Heg1	HEG homolog 1 (zebrafish)	ENSMUSG00000075254	1.2752	9.87387	12.927	1.6805e-07	3.75223e-06	7.77633
Egfr	epidermal growth factor receptor	ENSMUSG00000020122	1.27423	6.66668	7.30642	2.79831e-05	0.000206783	2.31073
9230114K14Rik	RIKEN cDNA 9230114K14 gene	ENSMUSG00000097145	1.27416	8.03915	11.0203	7.37308e-07	1.1191e-05	6.20402
Gpr125	G protein-coupled receptor 125	ENSMUSG00000029090	1.27306	9.59776	10.2104	1.47959e-06	1.9262e-05	5.46023
Ephx1	epoxide hydrolase 1, microsomal	ENSMUSG00000038776	1.27159	7.33494	8.9163	4.9886e-06	5.01178e-05	4.15926
Klhl26	kelch-like 26	ENSMUSG00000055707	1.26938	8.78391	8.99264	4.62551e-06	4.71377e-05	4.24023
Adamts16	a disintegrin-like and metallopeptidase (reprolysin type) with thrombospondin type 1 motif, 16	ENSMUSG00000049538	1.26931	5.91849	13.3302	1.26047e-07	3.05352e-06	8.08075
Tead4	TEA domain family member 4	ENSMUSG00000030353	1.26912	7.87582	15.9786	2.27362e-08	9.57694e-07	9.88093
Pik3c2a	phosphatidylinositol 3-kinase, C2 domain containing, alpha polypeptide	ENSMUSG00000030660	1.26774	10.3235	15.2432	3.55739e-08	1.28164e-06	9.41276
Slc35e4	solute carrier family 35, member E4	ENSMUSG00000048807	1.26771	8.4563	8.19868	1.04199e-05	9.11788e-05	3.36976
Sh3yl1	Sh3 domain YSC-like 1	ENSMUSG00000020669	1.26636	6.26225	9.18845	3.81939e-06	4.07241e-05	4.44537
Arhgdig	Rho GDP dissociation inhibitor (GDI) gamma	ENSMUSG00000073433	1.26535	6.53422	12.1568	2.979e-07	5.72265e-06	7.16891
Cdon	cell adhesion molecule-related/down-regulated by oncogenes	ENSMUSG00000038119	1.26378	7.68164	7.70706	1.77705e-05	0.000142491	2.79744
Slit2	slit homolog 2 (Drosophila)	ENSMUSG00000031558	1.26286	11.6521	11.1033	6.88195e-07	1.0601e-05	6.27754
Bag3	BCL2-associated athanogene 3	ENSMUSG00000030847	1.26139	10.084	16.4936	1.68057e-08	8.0303e-07	10.1959
Six2	sine oculis-related homeobox 2	ENSMUSG00000024134	1.26062	5.78412	9.53631	2.73991e-06	3.1176e-05	4.80107
Ece1	endothelin converting enzyme 1	ENSMUSG00000057530	1.2605	11.5134	16.1844	2.01271e-08	8.93727e-07	10.0081
Lix1l	Lix1-like	ENSMUSG00000049288	1.25961	9.89746	9.83818	2.07019e-06	2.50237e-05	5.10103
Tacc2	transforming, acidic coiled-coil containing protein 2	ENSMUSG00000030852	1.25845	7.49115	11.6011	4.59499e-07	7.85982e-06	6.70795
Stmn2	stathmin-like 2	ENSMUSG00000027500	1.25403	6.6682	6.49443	7.43579e-05	0.000464643	1.26411
Myl12a	myosin, light chain 12A, regulatory, non-sarcomeric	ENSMUSG00000024048	1.2526	9.6664	6.38641	8.52016e-05	0.000518158	1.11849
Gabbr1	gamma-aminobutyric acid (GABA) B receptor, 1	ENSMUSG00000024462	1.25244	8.21523	5.93466	0.000153056	0.000846435	0.492532
Nav2	neuron navigator 2	ENSMUSG00000052512	1.25233	6.46769	12.3344	2.60329e-07	5.18839e-06	7.31211
Dkk2	dickkopf homolog 2 (Xenopus laevis)	ENSMUSG00000028031	1.25214	6.39934	13.4265	1.17821e-07	2.91163e-06	8.1521
Parvb	parvin, beta	ENSMUSG00000022438	1.25102	10.9593	18.7729	4.8672e-09	3.73995e-07	11.4769
Nckap5l	NCK-associated protein 5-like	ENSMUSG00000023009	1.24993	8.94903	12.0368	3.26649e-07	6.08476e-06	7.07099
Sorbs2	sorbin and SH3 domain containing 2	ENSMUSG00000031626	1.2499	6.36637	6.92726	4.37328e-05	0.00029829	1.83234
Ngfrap1	nerve growth factor receptor (TNFRSF16) associated protein 1	ENSMUSG00000046432	1.24902	12.5518	9.24915	3.60167e-06	3.8821e-05	4.50824
1700009N14Rik	RIKEN cDNA 1700009N14 gene	ENSMUSG00000028287	1.24863	4.79016	6.55868	6.86231e-05	0.000434326	1.34999
Thbs2	thrombospondin 2	ENSMUSG00000023885	1.24843	5.96143	5.57973	0.000247239	0.00128425	-0.0189032
Lrrn1	leucine rich repeat protein 1, neuronal	ENSMUSG00000034648	1.24698	6.32637	9.21837	3.71032e-06	3.97959e-05	4.47641
Nid2	nidogen 2	ENSMUSG00000021806	1.24658	9.7848	6.13442	0.000117736	0.00068077	0.772743
Sall4	sal-like 4 (Drosophila)	ENSMUSG00000027547	1.24649	7.80232	11.6941	4.2682e-07	7.43665e-06	6.78648
Ttc9	tetratricopeptide repeat domain 9	ENSMUSG00000042734	1.246	7.85964	7.02646	3.88477e-05	0.000271272	1.95922
Tmem63b	transmembrane protein 63b	ENSMUSG00000036026	1.24509	8.40582	9.86363	2.0225e-06	2.45955e-05	5.12597
Zbtb38	zinc finger and BTB domain containing 38	ENSMUSG00000040433	1.24457	8.84673	14.4181	6.02398e-08	1.83433e-06	8.85965
1810055G02Rik	RIKEN cDNA 1810055G02 gene	ENSMUSG00000035372	1.24166	9.09531	11.6242	4.51153e-07	7.76433e-06	6.72746
Ppfibp1	PTPRF interacting protein, binding protein 1 (liprin beta 1)	ENSMUSG00000016487	1.24103	9.89313	16.8353	1.38189e-08	7.13469e-07	10.3994
Plcl1	phospholipase C-like 1	ENSMUSG00000038349	1.24035	6.6637	6.47814	7.5893e-05	0.000473183	1.24225
BC034090	cDNA sequence BC034090	ENSMUSG00000033722	1.23996	7.17921	13.5937	1.04895e-07	2.67973e-06	8.2749
Alcam	activated leukocyte cell adhesion molecule	ENSMUSG00000022636	1.23978	7.88586	9.06398	4.31213e-06	4.47148e-05	4.31539
Eogt	EGF domain-specific O-linked N-acetylglucosamine (GlcNAc) transferase	ENSMUSG00000035245	1.23903	9.55892	14.6014	5.34594e-08	1.70692e-06	8.98525
Plec	plectin	ENSMUSG00000022565	1.23901	9.18083	11.3807	5.48439e-07	8.91599e-06	6.5195
Frrs1	ferric-chelate reductase 1	ENSMUSG00000033386	1.23618	11.1032	13.0687	1.51759e-07	3.50381e-06	7.88432
Pam	peptidylglycine alpha-amidating monooxygenase	ENSMUSG00000026335	1.23438	9.59204	13.1139	1.46936e-07	3.42868e-06	7.91851
Mprip	myosin phosphatase Rho interacting protein	ENSMUSG00000005417	1.23338	11.2461	17.3162	1.05576e-08	6.0725e-07	10.6785
Sytl5	synaptotagmin-like 5	ENSMUSG00000054453	1.23278	5.17232	7.99869	1.29083e-05	0.000109025	3.14016
Mum1l1	melanoma associated antigen (mutated) 1-like 1	ENSMUSG00000042515	1.23274	9.17494	9.86333	2.02305e-06	2.45955e-05	5.12567
Dennd2a	DENN/MADD domain containing 2A	ENSMUSG00000038456	1.23247	7.84556	8.87637	5.19076e-06	5.16738e-05	4.11669
Sprr1a	small proline-rich protein 1A	ENSMUSG00000050359	1.23229	7.34137	5.90653	0.000158885	0.000874734	0.452637
Col8a1	collagen, type VIII, alpha 1	ENSMUSG00000068196	1.23168	6.638	8.70578	6.16102e-06	5.94468e-05	3.93305
Adssl1	adenylosuccinate synthetase like 1	ENSMUSG00000011148	1.23069	8.5947	7.08686	3.61655e-05	0.000255352	2.03587
Tshr	thyroid stimulating hormone receptor	ENSMUSG00000020963	1.23009	5.96805	7.69075	1.80958e-05	0.000144641	2.778
Smarca2	SWI/SNF related, matrix associated, actin dependent regulator of chromatin, subfamily a, member 2	ENSMUSG00000024921	1.22912	9.56807	13.9512	8.21697e-08	2.29597e-06	8.53261
Snx7	sorting nexin 7	ENSMUSG00000028007	1.22904	8.93316	13.3247	1.26535e-07	3.05782e-06	8.07666
Fads3	fatty acid desaturase 3	ENSMUSG00000024664	1.2272	10.5037	14.0344	7.76895e-08	2.21625e-06	8.59173
Fam129b	family with sequence similarity 129, member B	ENSMUSG00000026796	1.22575	9.99039	10.3901	1.26261e-06	1.69767e-05	5.62972
Adrb3	adrenergic receptor, beta 3	ENSMUSG00000031489	1.22572	5.97901	7.95785	1.34921e-05	0.000112827	3.09274
Lrfn4	leucine rich repeat and fibronectin type III domain containing 4	ENSMUSG00000045045	1.22555	7.29976	8.83049	5.4342e-06	5.35552e-05	4.06758
Mtap	methylthioadenosine phosphorylase	ENSMUSG00000062937	1.22547	10.7772	5.81091	0.000180556	0.00097414	0.316197
Samd4	sterile alpha motif domain containing 4	ENSMUSG00000021838	1.22429	7.59002	14.6882	5.05458e-08	1.64594e-06	9.04415
Copz2	coatomer protein complex, subunit zeta 2	ENSMUSG00000018672	1.22149	9.42476	12.1493	2.99607e-07	5.73862e-06	7.16284
Map2k3os	mitogen-activated protein kinase kinase 3, opposite strand	ENSMUSG00000042549	1.22019	7.64122	9.53508	2.74307e-06	3.1176e-05	4.79983
Marveld1	MARVEL (membrane-associating) domain containing 1	ENSMUSG00000044345	1.22015	9.11846	11.2479	6.11031e-07	9.69321e-06	6.40433
Fbxw9	F-box and WD-40 domain protein 9	ENSMUSG00000008167	1.21905	8.48273	9.64843	2.46693e-06	2.87482e-05	4.91341
Adarb1	adenosine deaminase, RNA-specific, B1	ENSMUSG00000020262	1.21871	7.85914	8.22675	1.01147e-05	8.89431e-05	3.40163
Bmpr2	bone morphogenetic protein receptor, type II (serine/threonine kinase)	ENSMUSG00000067336	1.21677	10.3195	13.2992	1.28834e-07	3.09437e-06	8.05762
Serping1	serine (or cysteine) peptidase inhibitor, clade G, member 1	ENSMUSG00000023224	1.21664	8.01965	6.40742	8.29656e-05	0.000507626	1.14694
Kif1c	kinesin family member 1C	ENSMUSG00000020821	1.2146	8.11467	9.81318	2.11822e-06	2.5438e-05	5.07649
Pvr	poliovirus receptor	ENSMUSG00000040511	1.21308	9.74097	11.3069	5.82298e-07	9.3429e-06	6.45566
Myl9	myosin, light polypeptide 9, regulatory	ENSMUSG00000067818	1.21242	8.71845	8.45125	7.99587e-06	7.37397e-05	3.65363
Asap2	ArfGAP with SH3 domain, ankyrin repeat and PH domain 2	ENSMUSG00000052632	1.21222	9.45254	11.0715	7.0659e-07	1.0825e-05	6.24941
Slc39a8	solute carrier family 39 (metal ion transporter), member 8	ENSMUSG00000053897	1.21217	7.4536	8.20691	1.03293e-05	9.05071e-05	3.37912
Sox9	SRY (sex determining region Y)-box 9	ENSMUSG00000000567	1.21126	6.90418	7.67323	1.84525e-05	0.000146724	2.75707
Eva1a	eva-1 homolog A (C. elegans)	ENSMUSG00000035104	1.21069	6.77685	7.27266	2.90985e-05	0.000213661	2.26884
Syt14	synaptotagmin XIV	ENSMUSG00000016200	1.20704	8.18693	11.9122	3.59718e-07	6.57012e-06	6.96846
Ehd1	EH-domain containing 1	ENSMUSG00000024772	1.20483	8.72539	7.32062	2.7528e-05	0.000204418	2.3283
Tnfrsf22	tumor necrosis factor receptor superfamily, member 22	ENSMUSG00000010751	1.20376	8.60057	10.3706	1.2844e-06	1.71873e-05	5.61144
Clcf1	cardiotrophin-like cytokine factor 1	ENSMUSG00000040663	1.20155	6.59602	12.5424	2.22787e-07	4.6375e-06	7.47741
Podxl	podocalyxin-like	ENSMUSG00000025608	1.20088	10.2923	12.2335	2.8099e-07	5.47806e-06	7.23099
Adh7	alcohol dehydrogenase 7 (class IV), mu or sigma polypeptide	ENSMUSG00000055301	1.20087	5.5035	6.48591	7.51565e-05	0.000469186	1.25268
Slc46a1	solute carrier family 46, member 1	ENSMUSG00000020829	1.20032	8.34777	8.33553	9.02024e-06	8.13559e-05	3.5244
Grem2	gremlin 2 homolog, cysteine knot superfamily (Xenopus laevis)	ENSMUSG00000050069	1.19876	6.39264	5.60192	0.000239814	0.00125145	0.0135863
Ccnjl	cyclin J-like	ENSMUSG00000044707	1.19831	9.8545	8.63619	6.61216e-06	6.3109e-05	3.85731
Myo10	myosin X	ENSMUSG00000022272	1.19818	10.4142	16.6379	1.54656e-08	7.65516e-07	10.2824
Nid1	nidogen 1	ENSMUSG00000005397	1.19685	11.5144	9.84766	2.05228e-06	2.49046e-05	5.11033
Ntn3	netrin 3	ENSMUSG00000079662	1.1961	6.62053	8.9849	4.66097e-06	4.74074e-05	4.23205
Uck2	uridine-cytidine kinase 2	ENSMUSG00000026558	1.19578	11.0403	7.7767	1.64511e-05	0.000133008	2.88015
Hgd	homogentisate 1, 2-dioxygenase	ENSMUSG00000022821	1.19565	5.47338	6.42296	8.13527e-05	0.000500873	1.16793
Chsy1	chondroitin sulfate synthase 1	ENSMUSG00000032640	1.19564	10.9862	11.5388	4.8294e-07	8.14046e-06	6.65497
Zbtb8a	zinc finger and BTB domain containing 8a	ENSMUSG00000028807	1.19479	5.89149	5.36484	0.000333364	0.00166057	-0.337083
Igf2r	insulin-like growth factor 2 receptor	ENSMUSG00000023830	1.19404	11.0539	13.8066	9.06326e-08	2.44579e-06	8.4292
Slco5a1	solute carrier organic anion transporter family, member 5A1	ENSMUSG00000025938	1.19342	6.16868	7.40652	2.49404e-05	0.000188621	2.4341
Akap5	A kinase (PRKA) anchor protein 5	ENSMUSG00000021057	1.19307	8.40663	9.41263	3.07982e-06	3.44027e-05	4.67586
Efcab4a	EF-hand calcium binding domain 4A	ENSMUSG00000048200	1.19143	6.84035	7.66283	1.86677e-05	0.000148369	2.74464
Pxdn	peroxidasin homolog (Drosophila)	ENSMUSG00000020674	1.19101	10.7074	12.6683	2.02975e-07	4.34464e-06	7.57619
Cpxm1	carboxypeptidase X 1 (M14 family)	ENSMUSG00000027408	1.1907	7.07866	5.93723	0.000152536	0.000844271	0.496166
Cox6b2	cytochrome c oxidase subunit VIb polypeptide 2	ENSMUSG00000051811	1.18942	7.36681	9.29149	3.45784e-06	3.75404e-05	4.55188
Sec14l2	SEC14-like 2 (S. cerevisiae)	ENSMUSG00000003585	1.18938	8.27243	12.0694	3.1853e-07	5.96743e-06	7.09775
Ldhb	lactate dehydrogenase B	ENSMUSG00000030246	1.18927	7.2961	14.4915	5.74176e-08	1.77801e-06	8.91014
Cspg4	chondroitin sulfate proteoglycan 4	ENSMUSG00000032911	1.18872	6.87827	6.74448	5.45668e-05	0.000358033	1.59533
Lrrc8c	leucine rich repeat containing 8 family, member C	ENSMUSG00000054720	1.18817	11.1625	12.1197	3.06476e-07	5.83611e-06	7.13875
Ahnak2	AHNAK nucleoprotein 2	ENSMUSG00000072812	1.18812	8.57615	14.3326	6.37176e-08	1.91065e-06	8.80058
Furin	furin (paired basic amino acid cleaving enzyme)	ENSMUSG00000030530	1.18647	10.6827	12.8147	1.82335e-07	3.99856e-06	7.68988
Afap1	actin filament associated protein 1	ENSMUSG00000029094	1.18511	7.68497	10.3487	1.30935e-06	1.74382e-05	5.59088
Rcn1	reticulocalbin 1	ENSMUSG00000005973	1.18481	10.5724	12.8275	1.80644e-07	3.97478e-06	7.69975
Usp53	ubiquitin specific peptidase 53	ENSMUSG00000039701	1.18469	7.08172	9.92718	1.90859e-06	2.34356e-05	5.18798
Slc19a2	solute carrier family 19 (thiamine transporter), member 2	ENSMUSG00000040918	1.18324	8.94182	7.09212	3.59418e-05	0.000254104	2.04252
B3galt1	UDP-Gal:betaGlcNAc beta 1,3-galactosyltransferase, polypeptide 1	ENSMUSG00000034780	1.18207	5.80786	12.9876	1.60866e-07	3.64983e-06	7.8226
Gpr173	G-protein coupled receptor 173	ENSMUSG00000056679	1.18113	5.8311	6.6695	5.98238e-05	0.000387358	1.49686
Tgfb1i1	transforming growth factor beta 1 induced transcript 1	ENSMUSG00000030782	1.18088	9.2949	12.2114	2.85761e-07	5.54907e-06	7.21311
Nid1	nidogen 1	ENSMUSG00000005397	1.1807	11.7116	9.49377	2.85194e-06	3.21961e-05	4.75817
Etl4	enhancer trap locus 4	ENSMUSG00000036617	1.18032	5.53381	10.9379	7.89811e-07	1.18058e-05	6.13064
Axl	AXL receptor tyrosine kinase	ENSMUSG00000002602	1.18014	10.267	7.93519	1.38284e-05	0.000115067	3.06634
Gpr124	G protein-coupled receptor 124	ENSMUSG00000031486	1.17877	11.0325	13.7088	9.69007e-08	2.56201e-06	8.35862
Kif3c	kinesin family member 3C	ENSMUSG00000020668	1.17814	8.49477	10.1168	1.6083e-06	2.05567e-05	5.37106
3010001F23Rik	RIKEN cDNA 3010001F23 gene	ENSMUSG00000084885	1.17631	5.27761	6.34281	9.00516e-05	0.000543043	1.05928
Xkr6	X Kell blood group precursor related family member 6 homolog	ENSMUSG00000035067	1.17376	6.77117	7.14117	3.39245e-05	0.000242137	2.1044
Wfs1	Wolfram syndrome 1 homolog (human)	ENSMUSG00000039474	1.17258	8.17796	14.8241	4.63284e-08	1.54201e-06	9.13568
Rps6ka2	ribosomal protein S6 kinase, polypeptide 2	ENSMUSG00000023809	1.17176	9.40714	9.42125	3.0547e-06	3.41609e-05	4.68463
Epb4.1l3	erythrocyte protein band 4.1-like 3	ENSMUSG00000024044	1.17112	7.247	7.77943	1.64015e-05	0.000132662	2.88338
Nrcam	neuron-glia-CAM-related cell adhesion molecule	ENSMUSG00000020598	1.17084	6.78702	8.85974	5.27762e-06	5.23531e-05	4.09891
Ccdc60	coiled-coil domain containing 60	ENSMUSG00000043913	1.1705	7.23832	7.43015	2.42757e-05	0.000184535	2.46305
Slco4a1	solute carrier organic anion transporter family, member 4a1	ENSMUSG00000038963	1.16998	9.39659	8.35176	8.86839e-06	8.0207e-05	3.5426
Mpzl3	myelin protein zero-like 3	ENSMUSG00000070305	1.16927	6.30966	6.79128	5.15407e-05	0.000341366	1.65642
Tnfrsf10b	tumor necrosis factor receptor superfamily, member 10b	ENSMUSG00000022074	1.16848	10.7835	14.7013	5.01209e-08	1.63607e-06	9.05302
Zbtb20	zinc finger and BTB domain containing 20	ENSMUSG00000022708	1.16729	8.16684	6.3054	9.44519e-05	0.000565418	1.00827
Pdgfa	platelet derived growth factor, alpha	ENSMUSG00000025856	1.16628	7.84113	11.4113	5.35058e-07	8.75634e-06	6.54581
Frmpd1	FERM and PDZ domain containing 1	ENSMUSG00000035615	1.16602	6.57646	6.0224	0.000136308	0.000769385	0.616276
Gcnt4	glucosaminyl (N-acetyl) transferase 4, core 2 (beta-1,6-N-acetylglucosaminyltransferase)	ENSMUSG00000091387	1.16592	6.5571	8.5044	7.56846e-06	7.05923e-05	3.71252
2200002D01Rik	RIKEN cDNA 2200002D01 gene	ENSMUSG00000030587	1.16554	7.54039	8.21106	1.0284e-05	9.02709e-05	3.38383
Gucy1b3	guanylate cyclase 1, soluble, beta 3	ENSMUSG00000028005	1.16518	9.22748	9.74003	2.2659e-06	2.68187e-05	5.00437
AU018091	expressed sequence AU018091	ENSMUSG00000054753	1.16482	6.31785	3.71614	0.00410394	0.0140349	-2.98146
Tmem44	transmembrane protein 44	ENSMUSG00000022537	1.16412	7.67226	5.99427	0.000141451	0.000792954	0.576725
Adcy2	adenylate cyclase 2	ENSMUSG00000021536	1.16293	7.09225	9.57288	2.6474e-06	3.04189e-05	4.83783
Rbms2	RNA binding motif, single stranded interacting protein 2	ENSMUSG00000040043	1.16293	11.0224	15.8979	2.38577e-08	9.88009e-07	9.83066
Fam214b	family with sequence similarity 214, member B	ENSMUSG00000036002	1.16283	7.47031	9.13315	4.03027e-06	4.23325e-05	4.3878
Trnp1	TMF1-regulated nuclear protein 1	ENSMUSG00000056596	1.16164	6.63274	7.26385	2.93973e-05	0.000215292	2.25789
Fam89a	family with sequence similarity 89, member A	ENSMUSG00000043068	1.1616	7.24484	9.00473	4.57069e-06	4.67065e-05	4.253
Pkd2	polycystic kidney disease 2	ENSMUSG00000034462	1.16104	8.52514	6.52095	7.19308e-05	0.000452494	1.29962
1600002H07Rik	RIKEN cDNA 1600002H07 gene	ENSMUSG00000024118	1.16098	9.09983	7.33873	2.69593e-05	0.000200879	2.35067
Ctsw	cathepsin W	ENSMUSG00000024910	1.15939	7.09997	6.30411	9.46076e-05	0.000566178	1.00651
L3hypdh	L-3-hydroxyproline dehydratase (trans-)	ENSMUSG00000019718	1.15926	7.34049	9.58429	2.61923e-06	3.01616e-05	4.84928
Mybl1	myeloblastosis oncogene-like 1	ENSMUSG00000025912	1.15856	7.26382	6.3787	8.60378e-05	0.000522039	1.10805
Dlc1	deleted in liver cancer 1	ENSMUSG00000031523	1.15732	9.55581	10.5942	1.05755e-06	1.48039e-05	5.81903
Golim4	golgi integral membrane protein 4	ENSMUSG00000034109	1.15602	8.31768	13.2657	1.31914e-07	3.15295e-06	8.03263
Tspan9	tetraspanin 9	ENSMUSG00000030352	1.15509	9.20833	13.9956	7.97438e-08	2.26355e-06	8.56422
Ano10	anoctamin 10	ENSMUSG00000037949	1.15461	10.2066	14.5572	5.50162e-08	1.73828e-06	8.95507
Tob1	transducer of ErbB-2.1	ENSMUSG00000037573	1.15425	8.81065	8.48304	7.73713e-06	7.18928e-05	3.68889
Tead3	TEA domain family member 3	ENSMUSG00000002249	1.15259	7.20613	8.19351	1.04773e-05	9.16399e-05	3.36387
Syngr1	synaptogyrin 1	ENSMUSG00000022415	1.15258	6.74513	7.84683	1.52293e-05	0.00012415	2.96289
Prkag2	protein kinase, AMP-activated, gamma 2 non-catalytic subunit	ENSMUSG00000028944	1.15011	7.84271	6.84394	4.83509e-05	0.000324169	1.72483
Ptrh1	peptidyl-tRNA hydrolase 1 homolog (S. cerevisiae)	ENSMUSG00000053746	1.14964	7.85131	8.30108	9.35223e-06	8.35457e-05	3.48566
A630033H20Rik	RIKEN cDNA A630033H20 gene	ENSMUSG00000054293	1.14857	8.65819	6.54365	6.99209e-05	0.000441687	1.32994
Ripk2	receptor (TNFRSF)-interacting serine-threonine kinase 2	ENSMUSG00000041135	1.14851	10.2273	11.8503	3.77512e-07	6.80664e-06	6.9171
Adamtsl5	ADAMTS-like 5	ENSMUSG00000043822	1.14782	7.04784	7.4712	2.31665e-05	0.000177667	2.51319
Fgfr1	fibroblast growth factor receptor 1	ENSMUSG00000031565	1.14679	9.70159	10.6013	1.05115e-06	1.47378e-05	5.82552
Slc12a2	solute carrier family 12, member 2	ENSMUSG00000024597	1.14652	10.0437	8.17206	1.07187e-05	9.33784e-05	3.33944
St6gal2	beta galactoside alpha 2,6 sialyltransferase 2	ENSMUSG00000024172	1.14596	5.85187	4.40542	0.00137211	0.0054759	-1.83514
Met	met proto-oncogene	ENSMUSG00000009376	1.14586	8.20806	8.00786	1.27811e-05	0.000108136	3.15078
St14	suppression of tumorigenicity 14 (colon carcinoma)	ENSMUSG00000031995	1.14537	7.48024	10.3339	1.32647e-06	1.76424e-05	5.57699
Dpy19l3	dpy-19-like 3 (C. elegans)	ENSMUSG00000043671	1.14447	9.21562	8.30617	9.30236e-06	8.32076e-05	3.49139
Acvr1	activin A receptor, type 1	ENSMUSG00000026836	1.14098	8.40596	13.1966	1.3853e-07	3.28316e-06	7.98085
Arntl2	aryl hydrocarbon receptor nuclear translocator-like 2	ENSMUSG00000040187	1.13996	6.59938	8.24527	9.9185e-06	8.76169e-05	3.42263
Enc1	ectodermal-neural cortex 1	ENSMUSG00000041773	1.13863	9.70673	11.4817	5.05542e-07	8.38493e-06	6.60626
Agbl3	ATP/GTP binding protein-like 3	ENSMUSG00000038836	1.13778	5.84778	3.87793	0.00315593	0.0111937	-2.70808
Nrk	Nik related kinase	ENSMUSG00000052854	1.13698	8.15283	4.01	0.00255304	0.00931223	-2.48671
Aph1b	anterior pharynx defective 1b homolog (C. elegans)	ENSMUSG00000032375	1.13648	7.94775	6.89331	4.5554e-05	0.000308148	1.78864
Snx24	sorting nexing 24	ENSMUSG00000024535	1.13598	9.17909	7.02662	3.88405e-05	0.000271272	1.95942
Kctd1	potassium channel tetramerisation domain containing 1	ENSMUSG00000036225	1.13575	6.74622	7.14906	3.36119e-05	0.000240342	2.11432
Sall1	sal-like 1 (Drosophila)	ENSMUSG00000031665	1.1354	7.99654	6.35478	8.86911e-05	0.000536153	1.07556
Leprel2	leprecan-like 2	ENSMUSG00000023191	1.13407	8.48677	14.772	4.78996e-08	1.58093e-06	9.10065
Tuba1a	tubulin, alpha 1A	ENSMUSG00000072235	1.13378	10.2439	8.14994	1.09741e-05	9.51398e-05	3.3142
Lpp	LIM domain containing preferred translocation partner in lipoma	ENSMUSG00000033306	1.13282	10.2996	8.21153	1.02789e-05	9.02664e-05	3.38436
Fam83h	family with sequence similarity 83, member H	ENSMUSG00000046761	1.13184	8.36581	6.43335	8.02931e-05	0.000496057	1.18196
Pdia5	protein disulfide isomerase associated 5	ENSMUSG00000022844	1.13051	9.6288	12.1288	3.04339e-07	5.80665e-06	7.14618
Impact	impact, RWD domain protein	ENSMUSG00000024423	1.13007	11.1818	9.55648	2.68845e-06	3.07647e-05	4.82136
Chpf	chondroitin polymerizing factor	ENSMUSG00000032997	1.12944	7.31175	9.16136	3.92117e-06	4.15589e-05	4.4172
Wnt4	wingless-related MMTV integration site 4	ENSMUSG00000036856	1.12913	7.48134	5.90837	0.000158496	0.00087357	0.455254
Slc39a6	solute carrier family 39 (metal ion transporter), member 6	ENSMUSG00000024270	1.12891	9.48551	8.42251	8.23786e-06	7.55111e-05	3.62167
Ctps	cytidine 5'-triphosphate synthase	ENSMUSG00000028633	1.1274	10.0012	6.88865	4.58107e-05	0.000309778	1.78262
Itpripl2	inositol 1,4,5-triphosphate receptor interacting protein-like 2	ENSMUSG00000095115	1.12424	7.43117	9.76065	2.22316e-06	2.63922e-05	5.02475
Kctd10	potassium channel tetramerisation domain containing 10	ENSMUSG00000001098	1.12198	10.2423	8.95496	4.80097e-06	4.85552e-05	4.20034
Yae1d1	Yae1 domain containing 1	ENSMUSG00000075054	1.12182	8.67998	6.95551	4.22771e-05	0.000290374	1.8686
Ptar1	protein prenyltransferase alpha subunit repeat containing 1	ENSMUSG00000074925	1.1218	9.15861	12.7364	1.93077e-07	4.18283e-06	7.62921
Tyro3	TYRO3 protein tyrosine kinase 3	ENSMUSG00000027298	1.12175	7.04963	6.67568	5.93705e-05	0.000385311	1.505
Tmem108	transmembrane protein 108	ENSMUSG00000042757	1.12151	5.20119	6.6028	6.49625e-05	0.000414626	1.40866
Cdr2	cerebellar degeneration-related 2	ENSMUSG00000030878	1.11987	9.05441	13.6433	1.01363e-07	2.63049e-06	8.31108
Neu3	neuraminidase 3	ENSMUSG00000035239	1.11969	7.75871	7.91427	1.41469e-05	0.000116838	3.04193
Tnks	tankyrase, TRF1-interacting ankyrin-related ADP-ribose polymerase	ENSMUSG00000031529	1.11833	9.95703	13.263	1.32166e-07	3.15514e-06	8.03061
Psrc1	proline/serine-rich coiled-coil 1	ENSMUSG00000068744	1.11819	9.37698	7.44008	2.40022e-05	0.000183074	2.4752
Procr	protein C receptor, endothelial	ENSMUSG00000027611	1.11724	9.57538	6.883	4.61233e-05	0.000311463	1.77534
Iffo2	intermediate filament family orphan 2	ENSMUSG00000041025	1.11702	8.90995	9.27723	3.50557e-06	3.79934e-05	4.5372
B630019K06Rik	novel protein similar to F-box and leucine-rich repeat protein 17 (Fbxl17)	ENSMUSG00000052364	1.11568	6.12124	12.415	2.45022e-07	4.95261e-06	7.37644
Zfp37	zinc finger protein 37	ENSMUSG00000028389	1.1156	6.83941	13.6507	1.00846e-07	2.624e-06	8.31648
Tnfaip1	tumor necrosis factor, alpha-induced protein 1 (endothelial)	ENSMUSG00000017615	1.11543	10.2349	12.1542	2.98501e-07	5.7266e-06	7.16676
Polr3d	polymerase (RNA) III (DNA directed) polypeptide D	ENSMUSG00000000776	1.11406	8.65756	9.56214	2.67421e-06	3.06428e-05	4.82705
Igsf3	immunoglobulin superfamily, member 3	ENSMUSG00000042035	1.11362	7.34089	10.1808	1.51904e-06	1.96845e-05	5.4321
Ctsf	cathepsin F	ENSMUSG00000083282	1.11331	8.13381	8.08992	1.17011e-05	0.000100381	3.24543
Mettl7b	methyltransferase like 7B	ENSMUSG00000025347	1.11292	5.751	6.05942	0.000129843	0.000738189	0.668175
Pop4	processing of precursor 4, ribonuclease P/MRP family, (S. cerevisiae)	ENSMUSG00000030423	1.11241	11.0555	6.89826	4.52838e-05	0.000306531	1.79501
Msantd3	Myb/SANT-like DNA-binding domain containing 3	ENSMUSG00000039693	1.11082	8.14952	7.10872	3.5245e-05	0.000249929	2.06349
Csrnp2	cysteine-serine-rich nuclear protein 2	ENSMUSG00000044636	1.11011	8.54916	11.5699	4.7107e-07	8.01862e-06	6.68147
Ube2e2	ubiquitin-conjugating enzyme E2E 2	ENSMUSG00000058317	1.10834	8.84722	9.8927	1.9695e-06	2.40485e-05	5.15437
Wnk3	WNK lysine deficient protein kinase 3	ENSMUSG00000041245	1.1077	5.88573	8.035	1.24124e-05	0.000105243	3.18216
Wdr45	WD repeat domain 45	ENSMUSG00000039382	1.10765	9.20817	6.62166	6.34634e-05	0.000407282	1.43365
Large	like-glycosyltransferase	ENSMUSG00000004383	1.10407	10.7408	10.4201	1.22998e-06	1.66746e-05	5.6577
Ecscr	endothelial cell surface expressed chemotaxis and apoptosis regulator	ENSMUSG00000073599	1.10326	10.3164	14.5561	5.5053e-08	1.73828e-06	8.95436
Lypd6	LY6/PLAUR domain containing 6	ENSMUSG00000050447	1.10151	7.09249	6.45977	7.76653e-05	0.000482637	1.21755
Fam118b	family with sequence similarity 118, member B	ENSMUSG00000050471	1.10043	8.35341	9.78709	2.16965e-06	2.5929e-05	5.05082
Unc93a	unc-93 homolog A (C. elegans)	ENSMUSG00000067049	1.10023	6.12809	5.7272	0.000202147	0.00107442	0.195721
D15Ertd621e	DNA segment, Chr 15, ERATO Doi 621, expressed	ENSMUSG00000037119	1.09511	11.106	11.1727	6.4992e-07	1.01626e-05	6.33855
Thbd	thrombomodulin	ENSMUSG00000074743	1.09359	8.6277	6.87288	4.66899e-05	0.000314857	1.76226
Stx3	syntaxin 3	ENSMUSG00000041488	1.09272	7.94277	9.4145	3.07435e-06	3.43611e-05	4.67776
Tle1	transducin-like enhancer of split 1, homolog of Drosophila E(spl)	ENSMUSG00000008305	1.09268	7.21664	9.31508	3.38043e-06	3.69014e-05	4.57613
Sepn1	selenoprotein N, 1	ENSMUSG00000050989	1.0926	9.84522	13.5611	1.07283e-07	2.73718e-06	8.25112
Cd55	CD55 antigen	ENSMUSG00000026399	1.0921	8.22081	6.60732	6.45998e-05	0.000412745	1.41465
Glce	glucuronyl C5-epimerase	ENSMUSG00000032252	1.09184	8.67897	6.11513	0.000120728	0.00069501	0.745923
Tbc1d12	TBC1D12: TBC1 domain family, member 12	ENSMUSG00000048720	1.09137	8.8495	8.62556	6.68421e-06	6.35501e-05	3.84569
Mecom	MDS1 and EVI1 complex locus	ENSMUSG00000027684	1.08806	5.77427	7.41531	2.46908e-05	0.000187093	2.44488
Bhlhe40	basic helix-loop-helix family, member e40	ENSMUSG00000030103	1.08785	9.804	11.1511	6.61584e-07	1.02634e-05	6.31959
Syde1	synapse defective 1, Rho GTPase, homolog 1 (C. elegans)	ENSMUSG00000032714	1.08649	8.70035	9.7242	2.29934e-06	2.71491e-05	4.9887
Lpar2	lysophosphatidic acid receptor 2	ENSMUSG00000031861	1.08623	7.4538	13.6036	1.0418e-07	2.67681e-06	8.28213
Loxl4	lysyl oxidase-like 4	ENSMUSG00000025185	1.08447	7.96717	7.95768	1.34946e-05	0.000112827	3.09254
Usp13	ubiquitin specific peptidase 13 (isopeptidase T-3)	ENSMUSG00000056900	1.08384	6.41643	10.1435	1.57047e-06	2.01883e-05	5.3965
Dhtkd1	dehydrogenase E1 and transketolase domain containing 1	ENSMUSG00000025815	1.08278	7.39389	10.9027	8.13481e-07	1.20861e-05	6.09913
Arhgef40	Rho guanine nucleotide exchange factor (GEF) 40	ENSMUSG00000004562	1.08255	8.33172	7.25154	2.98205e-05	0.000217581	2.24257
Impdh1	inosine 5'-phosphate dehydrogenase 1	ENSMUSG00000003500	1.08019	8.833	10.0977	1.63609e-06	2.08578e-05	5.35274
Kifc3	kinesin family member C3	ENSMUSG00000031788	1.07891	7.87244	7.53828	2.14703e-05	0.000167	2.59469
Wtip	WT1-interacting protein	ENSMUSG00000036459	1.07874	8.401	6.64552	6.16188e-05	0.000396891	1.46522
Apbb1	amyloid beta (A4) precursor protein-binding, family B, member 1	ENSMUSG00000037032	1.07792	7.01016	8.94613	4.84312e-06	4.8881e-05	4.19097
Ltbp3	latent transforming growth factor beta binding protein 3	ENSMUSG00000024940	1.07782	7.33421	12.003	3.35277e-07	6.20435e-06	7.04328
Fbxo10	F-box protein 10	ENSMUSG00000048232	1.07725	7.97985	11.6215	4.52096e-07	7.77375e-06	6.72524
Myzap	myocardial zonula adherens protein	ENSMUSG00000041361	1.07649	8.59975	6.42358	8.12894e-05	0.00050064	1.16877
Abhd5	abhydrolase domain containing 5	ENSMUSG00000032540	1.0761	9.52346	9.64233	2.48099e-06	2.88393e-05	4.90733
Pdlim1	PDZ and LIM domain 1 (elfin)	ENSMUSG00000055044	1.07551	11.7528	10.7065	9.60539e-07	1.37717e-05	5.92177
Sox7	SRY (sex determining region Y)-box 7	ENSMUSG00000063060	1.07382	8.41821	4.53011	0.00113317	0.00465999	-1.63353
Trp53inp1	transformation related protein 53 inducible nuclear protein 1	ENSMUSG00000028211	1.07362	9.93141	11.1295	6.7347e-07	1.04232e-05	6.3006
Adc	arginine decarboxylase	ENSMUSG00000028789	1.07275	7.2787	6.0579	0.000130101	0.000739015	0.666054
Gm13247	predicted gene 13247	ENSMUSG00000056300	1.0727	5.02894	6.74691	5.44052e-05	0.00035733	1.5985
Acot7	acyl-CoA thioesterase 7	ENSMUSG00000028937	1.07151	9.45868	8.5038	7.5731e-06	7.06021e-05	3.71186
Tanc1	tetratricopeptide repeat, ankyrin repeat and coiled-coil containing 1	ENSMUSG00000035168	1.07148	9.13549	13.3264	1.26387e-07	3.05782e-06	8.0779
Gja5	gap junction protein, alpha 5	ENSMUSG00000057123	1.07011	6.07378	5.48082	0.000283474	0.00144419	-0.16456
Bche	butyrylcholinesterase	ENSMUSG00000027792	1.06854	6.33695	7.2677	2.92662e-05	0.000214651	2.26268
Sh3bp4	SH3-domain binding protein 4	ENSMUSG00000036206	1.06798	7.65397	10.0769	1.667e-06	2.11014e-05	5.33272
Sfrp2	secreted frizzled-related protein 2	ENSMUSG00000027996	1.06785	6.83519	4.65853	0.000932658	0.0039548	-1.42798
Rnf32	ring finger protein 32	ENSMUSG00000029130	1.06763	5.88855	10.6253	1.02965e-06	1.45191e-05	5.84759
Smo	smoothened homolog (Drosophila)	ENSMUSG00000001761	1.06653	10.1048	8.55295	7.19971e-06	6.77446e-05	3.76606
Traf4	TNF receptor associated factor 4	ENSMUSG00000017386	1.0659	10.3265	10.6939	9.70944e-07	1.39107e-05	5.91027
Cnksr1	connector enhancer of kinase suppressor of Ras 1	ENSMUSG00000028841	1.06553	6.51946	8.44911	8.0136e-06	7.38686e-05	3.65126
Nt5e	5' nucleotidase, ecto	ENSMUSG00000032420	1.06507	9.94589	5.83787	0.000174142	0.000945759	0.354789
Nav1	neuron navigator 1	ENSMUSG00000009418	1.06486	11.1567	14.7178	4.95938e-08	1.62323e-06	9.06413
Mb21d2	Mab-21 domain containing 2	ENSMUSG00000051065	1.06441	7.64666	11.0903	6.95676e-07	1.06828e-05	6.26601
Mfap2	microfibrillar-associated protein 2	ENSMUSG00000060572	1.06406	7.32797	9.26523	3.5463e-06	3.83292e-05	4.52483
Steap1	six transmembrane epithelial antigen of the prostate 1	ENSMUSG00000015652	1.06398	7.4972	4.61727	0.000992623	0.00416153	-1.49379
Atp1b1	ATPase, Na+/K+ transporting, beta 1 polypeptide	ENSMUSG00000026576	1.06242	7.95332	4.75273	0.000809719	0.00350687	-1.27856
C77370	expressed sequence C77370	ENSMUSG00000046449	1.06163	6.64325	10.7643	9.1443e-07	1.31972e-05	5.97429
Poglut1	protein O-glucosyltransferase 1	ENSMUSG00000034064	1.06122	10.0372	11.5179	4.91065e-07	8.22805e-06	6.6372
Vangl1	vang-like 1 (van gogh, Drosophila)	ENSMUSG00000027860	1.06098	8.72691	9.62741	2.51575e-06	2.91617e-05	4.89243
Tmem204	transmembrane protein 204	ENSMUSG00000024168	1.0597	8.25173	10.9113	8.07601e-07	1.20169e-05	6.10687
Tceal1	transcription elongation factor A (SII)-like 1	ENSMUSG00000049536	1.05859	7.82294	10.2887	1.38036e-06	1.8248e-05	5.53443
Nppb	natriuretic peptide type B	ENSMUSG00000029019	1.05813	6.12511	5.53579	0.000262683	0.00135046	-0.0834452
Ddit4	DNA-damage-inducible transcript 4	ENSMUSG00000020108	1.05703	9.57203	2.90411	0.0159553	0.0444809	-4.37422
Tns1	tensin 1	ENSMUSG00000055322	1.05697	9.26025	8.47164	7.82883e-06	7.2642e-05	3.67626
Cdc42ep5	CDC42 effector protein (Rho GTPase binding) 5	ENSMUSG00000063838	1.05581	6.83262	6.54328	6.99528e-05	0.000441747	1.32945
St7	suppression of tumorigenicity 7	ENSMUSG00000029534	1.05459	8.1602	10.0673	1.68143e-06	2.11708e-05	5.3235
Rabggtb	RAB geranylgeranyl transferase, b subunit	ENSMUSG00000038975	1.05414	8.06741	2.97503	0.0141439	0.0402641	-4.25233
St3gal2	ST3 beta-galactoside alpha-2,3-sialyltransferase 2	ENSMUSG00000031749	1.05399	9.30435	12.284	2.70428e-07	5.32371e-06	7.27169
Kdsr	3-ketodihydrosphingosine reductase	ENSMUSG00000009905	1.05364	9.21887	9.23	3.66888e-06	3.94246e-05	4.48844
Tbx15	T-box 15	ENSMUSG00000027868	1.05326	5.49544	5.96545	0.000146939	0.000816968	0.536079
Kif26b	kinesin family member 26B	ENSMUSG00000026494	1.05293	6.9458	8.45431	7.97058e-06	7.35755e-05	3.65702
Dact3	dapper homolog 3, antagonist of beta-catenin (xenopus)	ENSMUSG00000078794	1.05228	7.06054	6.46537	7.71202e-05	0.000479527	1.22509
Gnao1	guanine nucleotide binding protein, alpha O	ENSMUSG00000031748	1.05222	6.24188	7.36942	2.60242e-05	0.000195167	2.38851
Mex3d	mex3 homolog D (C. elegans)	ENSMUSG00000048696	1.05076	8.91507	6.92959	4.36104e-05	0.000297661	1.83534
Anks1b	ankyrin repeat and sterile alpha motif domain containing 1B	ENSMUSG00000058589	1.05058	5.33257	9.02134	4.49653e-06	4.62127e-05	4.27053
B4galt2	UDP-Gal:betaGlcNAc beta 1,4- galactosyltransferase, polypeptide 2	ENSMUSG00000028541	1.04935	7.64737	6.38208	8.56709e-05	0.000520455	1.11262
Tubb2b	tubulin, beta 2B class IIB	ENSMUSG00000045136	1.04821	9.76002	11.5262	4.87831e-07	8.19541e-06	6.64424
Cyp1b1	cytochrome P450, family 1, subfamily b, polypeptide 1	ENSMUSG00000024087	1.04792	6.20563	6.30019	9.50833e-05	0.000567815	1.00115
Als2cl	ALS2 C-terminal like	ENSMUSG00000044037	1.04636	6.9351	3.59493	0.00500649	0.0166187	-3.18764
Reep6	receptor accessory protein 6	ENSMUSG00000035504	1.04604	8.44283	2.93691	0.0150901	0.0425694	-4.31788
Pdlim5	PDZ and LIM domain 5	ENSMUSG00000028273	1.04569	10.6959	13.6868	9.83723e-08	2.57257e-06	8.3427
Adam9	a disintegrin and metallopeptidase domain 9 (meltrin gamma)	ENSMUSG00000031555	1.04544	11.0772	12.0901	3.13505e-07	5.93547e-06	7.11465
Syt11	synaptotagmin XI	ENSMUSG00000068923	1.04387	8.21	9.14089	4.00002e-06	4.21448e-05	4.39588
Dhx57	DEAH (Asp-Glu-Ala-Asp/His) box polypeptide 57	ENSMUSG00000035051	1.0426	10.0306	8.14559	1.10251e-05	9.55396e-05	3.30923
Bod1	biorientation of chromosomes in cell division 1	ENSMUSG00000044502	1.04221	8.41518	7.27687	2.89567e-05	0.000213014	2.27408
4930402H24Rik	RIKEN cDNA 4930402H24 gene	ENSMUSG00000027309	1.04013	9.34773	12.5734	2.17716e-07	4.57065e-06	7.50183
Pdzd2	PDZ domain containing 2	ENSMUSG00000022197	1.03938	7.01773	5.79903	0.000183464	0.000988002	0.299154
Polk	polymerase (DNA directed), kappa	ENSMUSG00000021668	1.03929	8.92439	5.58582	0.000245179	0.00127455	-0.00998683
Slc41a2	solute carrier family 41, member 2	ENSMUSG00000034591	1.03885	6.4671	6.96383	4.18585e-05	0.000287902	1.87926
Luzp1	leucine zipper protein 1	ENSMUSG00000001089	1.03835	9.5117	10.0756	1.66887e-06	2.11115e-05	5.33152
Col18a1	collagen, type XVIII, alpha 1	ENSMUSG00000001435	1.03768	9.44954	10.2813	1.38946e-06	1.83191e-05	5.52741
Epha4	Eph receptor A4	ENSMUSG00000026235	1.03705	8.95608	5.23173	0.000402482	0.00194814	-0.53741
Slc7a1	solute carrier family 7 (cationic amino acid transporter, y+ system), member 1	ENSMUSG00000041313	1.03646	9.20284	5.99483	0.000141346	0.000792594	0.577513
Eml5	echinoderm microtubule associated protein like 5	ENSMUSG00000051166	1.03614	7.00691	5.68011	0.000215502	0.00113802	0.127513
Grasp	GRP1 (general receptor for phosphoinositides 1)-associated scaffold protein	ENSMUSG00000000531	1.03605	10.0828	8.077	1.18644e-05	0.000101648	3.23058
Vstm5	V-set and transmembrane domain containing 5	ENSMUSG00000031937	1.03576	6.59095	10.5505	1.09825e-06	1.52461e-05	5.77871
Nnat	neuronatin	ENSMUSG00000067786	1.03557	5.06651	4.0231	0.00250019	0.00915	-2.46484
Map1lc3a	microtubule-associated protein 1 light chain 3 alpha	ENSMUSG00000027602	1.03544	8.085	6.41742	8.19239e-05	0.000503444	1.16045
Wwtr1	WW domain containing transcription regulator 1	ENSMUSG00000027803	1.03513	10.3727	13.0486	1.5396e-07	3.5238e-06	7.86907
Evi5	ecotropic viral integration site 5	ENSMUSG00000011831	1.0351	8.06461	12.5834	2.16109e-07	4.54176e-06	7.50969
Xrcc5	X-ray repair complementing defective repair in Chinese hamster cells 5	ENSMUSG00000026187	1.03462	9.30231	6.84332	4.83873e-05	0.000324191	1.72402
Usp27x	ubiquitin specific peptidase 27, X chromosome	ENSMUSG00000046269	1.03169	7.38687	8.46609	7.87394e-06	7.282e-05	3.6701
Myo1c	myosin IC	ENSMUSG00000017774	1.03164	10.09	9.79121	2.16143e-06	2.58938e-05	5.05488
Hdac7	histone deacetylase 7	ENSMUSG00000022475	1.03059	10.2699	10.5432	1.10514e-06	1.53202e-05	5.77202
Prdm6	PR domain containing 6	ENSMUSG00000069378	1.02942	7.09417	10.8944	8.19188e-07	1.21474e-05	6.09167
Arhgap5	Rho GTPase activating protein 5	ENSMUSG00000035133	1.02898	8.88854	6.32365	9.22776e-05	0.00055375	1.03317
Lrrc58	leucine rich repeat containing 58	ENSMUSG00000034158	1.02679	11.035	10.2857	1.3841e-06	1.8278e-05	5.53155
AI597468	expressed sequence AI597468	ENSMUSG00000060935	1.02519	8.85361	8.48241	7.74216e-06	7.19056e-05	3.68819
Pcdh18	protocadherin 18	ENSMUSG00000037892	1.02504	6.4442	3.63803	0.0046639	0.0156319	-3.1142
Ckap4	cytoskeleton-associated protein 4	ENSMUSG00000046841	1.02461	10.3938	8.64475	6.55478e-06	6.26831e-05	3.86665
Il7	interleukin 7	ENSMUSG00000040329	1.02449	5.60501	5.05587	0.00051825	0.00240663	-0.805848
Shroom1	shroom family member 1	ENSMUSG00000018387	1.02068	6.86553	6.90298	4.50273e-05	0.000305004	1.8011
Prkg1	protein kinase, cGMP-dependent, type I	ENSMUSG00000052920	1.01981	7.92946	7.21687	3.10484e-05	0.00022479	2.19933
Rgs17	regulator of G-protein signaling 17	ENSMUSG00000019775	1.01585	5.54124	7.26339	2.9413e-05	0.000215308	2.25732
Steap2	six transmembrane epithelial antigen of prostate 2	ENSMUSG00000015653	1.0156	9.51489	6.39732	8.4032e-05	0.000512556	1.13328
Filip1l	filamin A interacting protein 1-like	ENSMUSG00000043336	1.01547	7.3895	9.64186	2.48207e-06	2.88393e-05	4.90686
Abhd4	abhydrolase domain containing 4	ENSMUSG00000040997	1.01442	11.6052	11.3128	5.79548e-07	9.31812e-06	6.46071
Tram2	translocating chain-associating membrane protein 2	ENSMUSG00000041779	1.01353	10.3197	9.65158	2.45969e-06	2.86809e-05	4.91655
Oacyl	O-acyltransferase like	ENSMUSG00000046610	1.01256	5.28151	10.1055	1.62473e-06	2.07263e-05	5.36019
Ppm1f	protein phosphatase 1F (PP2C domain containing)	ENSMUSG00000026181	1.01236	9.38437	9.01816	4.51064e-06	4.63094e-05	4.26717
Rgs3	regulator of G-protein signaling 3	ENSMUSG00000059810	1.01188	8.57731	5.44198	0.000299227	0.00151275	-0.22213
Cldn12	claudin 12	ENSMUSG00000046798	1.01183	8.14629	12.4372	2.40973e-07	4.8855e-06	7.39413
Plekhb2	pleckstrin homology domain containing, family B (evectins) member 2	ENSMUSG00000026123	1.01135	9.40775	9.3971	3.12566e-06	3.47243e-05	4.66004
Klhdc8a	kelch domain containing 8A	ENSMUSG00000042115	1.01105	6.13923	10.0627	1.6883e-06	2.12344e-05	5.31914
Chst11	carbohydrate sulfotransferase 11	ENSMUSG00000034612	1.00998	10.0278	9.43103	3.02646e-06	3.38836e-05	4.69458
Nbea	neurobeachin	ENSMUSG00000027799	1.00961	9.82099	7.15371	3.34288e-05	0.000239206	2.12018
Fam214a	family with sequence similarity 214, member A	ENSMUSG00000034858	1.00895	8.43665	7.95758	1.34961e-05	0.000112827	3.09242
Glrb	glycine receptor, beta subunit	ENSMUSG00000028020	1.00753	5.1212	3.94879	0.00281586	0.0101523	-2.5891
0610007N19Rik	RIKEN cDNA 0610007N19	ENSMUSG00000096956	1.00748	6.24464	6.73904	5.49315e-05	0.000359826	1.5882
Sec23a	SEC23A (S. cerevisiae)	ENSMUSG00000020986	1.00747	10.8984	10.2543	1.42299e-06	1.86363e-05	5.50192
Gpr161	G protein-coupled receptor 161	ENSMUSG00000040836	1.00694	5.95678	10.0847	1.65537e-06	2.09906e-05	5.34021
Agpat4	1-acylglycerol-3-phosphate O-acyltransferase 4 (lysophosphatidic acid acyltransferase, delta)	ENSMUSG00000023827	1.00641	8.64651	7.16131	3.31323e-05	0.00023743	2.12972
Serpina3i	serine (or cysteine) peptidase inhibitor, clade A, member 3I	ENSMUSG00000079014	1.00634	6.76778	3.96569	0.00274056	0.00990801	-2.56079
Dstyk	dual serine/threonine and tyrosine protein kinase	ENSMUSG00000042046	1.00589	7.87049	8.46803	7.85812e-06	7.28018e-05	3.67226
Fosl2	fos-like antigen 2	ENSMUSG00000029135	1.00586	9.99687	8.36627	8.7349e-06	7.92913e-05	3.55886
Trim15	tripartite motif-containing 15	ENSMUSG00000050747	1.0037	5.57389	6.62952	6.2849e-05	0.000403757	1.44406
Oaz2	ornithine decarboxylase antizyme 2	ENSMUSG00000040652	1.00349	9.38622	10.5982	1.054e-06	1.47673e-05	5.82263
Runx1t1	runt-related transcription factor 1; translocated to, 1 (cyclin D-related)	ENSMUSG00000006586	1.00302	7.85296	4.64133	0.000957164	0.00404216	-1.45537
Ehd1	EH-domain containing 1	ENSMUSG00000024772	1.00076	10.6761	7.26282	2.94324e-05	0.000215308	2.25661
Map4k3	mitogen-activated protein kinase kinase kinase kinase 3	ENSMUSG00000024242	0.997317	10.0818	10.0295	1.73965e-06	2.17688e-05	5.28711
Birc7	baculoviral IAP repeat-containing 7 (livin)	ENSMUSG00000038840	0.997215	5.62698	7.43384	2.41738e-05	0.000183977	2.46756
Sorbs1	sorbin and SH3 domain containing 1	ENSMUSG00000025006	0.997152	8.76688	8.20569	1.03427e-05	9.05841e-05	3.37773
Itga3	integrin alpha 3	ENSMUSG00000001507	0.996382	9.18441	6.9249	4.38569e-05	0.000298825	1.82931
Fam160a1	family with sequence similarity 160, member A1	ENSMUSG00000051000	0.99601	6.84351	7.71367	1.76403e-05	0.000141625	2.80533
Mical3	microtubule associated monooxygenase, calponin and LIM domain containing 3	ENSMUSG00000003178	0.995443	8.55619	11.4072	5.36831e-07	8.77076e-06	6.54229
Lipt1	lipoyltransferase 1	ENSMUSG00000037216	0.993551	6.7151	7.16223	3.30966e-05	0.000237261	2.13088
Cib1	calcium and integrin binding 1 (calmyrin)	ENSMUSG00000030538	0.992309	9.77175	8.23965	9.97758e-06	8.8013e-05	3.41626
Tcp11l1	t-complex 11 like 1	ENSMUSG00000027175	0.991713	9.14465	6.96444	4.18279e-05	0.000287902	1.88004
Vash2	vasohibin 2	ENSMUSG00000037568	0.990667	6.92719	9.01182	4.53889e-06	4.65024e-05	4.26048
Epcam	epithelial cell adhesion molecule	ENSMUSG00000045394	0.990121	4.94221	3.09189	0.0116029	0.034015	-4.0512
Mdk	midkine	ENSMUSG00000027239	0.989691	7.90389	8.39013	8.52013e-06	7.76283e-05	3.58555
Fgf18	fibroblast growth factor 18	ENSMUSG00000057967	0.989595	6.32583	5.38154	0.000325634	0.00162784	-0.312126
Ptk7	PTK7 protein tyrosine kinase 7	ENSMUSG00000023972	0.988746	8.76076	8.88417	5.1506e-06	5.14041e-05	4.12501
Tie1	tyrosine kinase with immunoglobulin-like and EGF-like domains 1	ENSMUSG00000033191	0.988678	11.2824	11.2016	6.34662e-07	9.96364e-06	6.36388
Slc39a13	solute carrier family 39 (metal ion transporter), member 13	ENSMUSG00000002105	0.988391	9.13398	12.217	2.84543e-07	5.53635e-06	7.21765
Fbln1	fibulin 1	ENSMUSG00000006369	0.98807	7.37176	9.17933	3.85332e-06	4.09281e-05	4.4359
Cfl2	cofilin 2, muscle	ENSMUSG00000062929	0.987045	11.2847	12.8765	1.7431e-07	3.85697e-06	7.73758
Habp4	hyaluronic acid binding protein 4	ENSMUSG00000021476	0.9869	8.70687	11.856	3.75815e-07	6.78226e-06	6.9219
Pard3	par-3 family cell polarity regulator	ENSMUSG00000025812	0.986054	9.05727	11.293	5.88961e-07	9.41907e-06	6.44354
Car5b	carbonic anhydrase 5b, mitochondrial	ENSMUSG00000031373	0.985827	8.25678	4.48967	0.00120543	0.00489815	-1.6987
Lats2	large tumor suppressor 2	ENSMUSG00000021959	0.985689	8.14839	9.21215	3.73273e-06	3.99274e-05	4.46996
H2-Aa	histocompatibility 2, class II antigen A, alpha	ENSMUSG00000036594	0.984235	5.57718	3.28125	0.00843398	0.025992	-3.72521
Aldh1a3	aldehyde dehydrogenase family 1, subfamily A3	ENSMUSG00000015134	0.981589	5.92568	7.26832	2.92452e-05	0.000214617	2.26345
Abca8b	ATP-binding cassette, sub-family A (ABC1), member 8b	ENSMUSG00000020620	0.981362	5.73225	7.59517	2.01373e-05	0.000158258	2.6634
Cpd	carboxypeptidase D	ENSMUSG00000020841	0.98095	10.3587	7.86369	1.49505e-05	0.000122362	2.98269
Aen	apoptosis enhancing nuclease	ENSMUSG00000030609	0.980569	8.78693	9.93835	1.88931e-06	2.32861e-05	5.19884
Acvr2a	activin receptor IIA	ENSMUSG00000052155	0.978754	8.00532	6.74998	5.4202e-05	0.000356234	1.60251
Efhc1	EF-hand domain (C-terminal) containing 1	ENSMUSG00000041809	0.97842	7.3742	6.88489	4.60186e-05	0.000311076	1.77777
Tmem2	transmembrane protein 2	ENSMUSG00000024754	0.978039	10.4983	7.98822	1.30553e-05	0.000109984	3.12802
Erich1	glutamate rich 1	ENSMUSG00000051978	0.976569	9.66058	10.1543	1.5554e-06	2.00528e-05	5.40681
Abhd14b	abhydrolase domain containing 14b	ENSMUSG00000042073	0.975895	7.2447	8.6819	6.31192e-06	6.06851e-05	3.90711
Calu	calumenin	ENSMUSG00000029767	0.97545	10.2261	9.07503	4.26568e-06	4.44204e-05	4.32699
Sash1	SAM and SH3 domain containing 1	ENSMUSG00000015305	0.974981	10.0462	10.0723	1.67382e-06	2.11469e-05	5.32836
Crtap	cartilage associated protein	ENSMUSG00000032431	0.974885	10.4962	8.9839	4.66556e-06	4.74296e-05	4.23099
Tgfb3	transforming growth factor, beta 3	ENSMUSG00000021253	0.974176	7.18235	6.60811	6.45371e-05	0.00041258	1.41569
Nr1d1	nuclear receptor subfamily 1, group D, member 1	ENSMUSG00000020889	0.974099	8.38455	6.76743	5.30597e-05	0.000349427	1.62532
Ttc23	tetratricopeptide repeat domain 23	ENSMUSG00000030555	0.974084	6.14607	9.58526	2.61686e-06	3.0156e-05	4.85026
Shc2	SHC (Src homology 2 domain containing) transforming protein 2	ENSMUSG00000020312	0.972992	7.01953	6.82048	4.97447e-05	0.000332155	1.6944
Hoxb2	homeobox B2	ENSMUSG00000075588	0.972102	6.3485	4.18593	0.00193168	0.00731578	-2.19461
Gpc6	glypican 6	ENSMUSG00000058571	0.971968	6.52953	9.5429	2.72296e-06	3.10513e-05	4.80771
Dstn	destrin	ENSMUSG00000015932	0.971852	11.8712	11.2112	6.29672e-07	9.90903e-06	6.37229
Hecw2	HECT, C2 and WW domain containing E3 ubiquitin protein ligase 2	ENSMUSG00000042807	0.971706	8.91449	11.5213	4.89755e-07	8.21636e-06	6.64005
Galnt10	UDP-N-acetyl-alpha-D-galactosamine:polypeptide N-acetylgalactosaminyltransferase 10	ENSMUSG00000020520	0.97126	8.0652	7.93542	1.38249e-05	0.000115067	3.06662
Dtx3	deltex 3 homolog (Drosophila)	ENSMUSG00000040415	0.970889	8.15636	8.18037	1.06244e-05	9.268e-05	3.34892
Zfp365	zinc finger protein 365	ENSMUSG00000037855	0.970586	6.75821	5.27983	0.000375883	0.00184159	-0.464739
Gm5068	predicted gene 5068	ENSMUSG00000027907	0.970525	8.4853	8.94874	4.83062e-06	4.88049e-05	4.19374
Yae1d1	Yae1 domain containing 1	ENSMUSG00000075054	0.970041	7.32073	10.9887	7.56986e-07	1.14192e-05	6.17592
Osbpl10	oxysterol binding protein-like 10	ENSMUSG00000040875	0.969448	7.49768	6.98094	4.10118e-05	0.000283167	1.90115
Sytl2	synaptotagmin-like 2	ENSMUSG00000030616	0.967417	5.8483	8.93457	4.89893e-06	4.93683e-05	4.17869
Fam135a	family with sequence similarity 135, member A	ENSMUSG00000026153	0.966458	8.66269	11.4721	5.09468e-07	8.44291e-06	6.59802
Rnd2	Rho family GTPase 2	ENSMUSG00000001313	0.96498	7.75654	9.01348	4.53145e-06	4.64746e-05	4.26224
Prdx6	peroxiredoxin 6	ENSMUSG00000026701	0.964848	8.96732	7.43373	2.41767e-05	0.000183977	2.46743
Fbxo21	F-box protein 21	ENSMUSG00000032898	0.964806	9.25069	8.27289	9.63373e-06	8.56713e-05	3.45386
Traf3ip2	TRAF3 interacting protein 2	ENSMUSG00000019842	0.96436	7.0707	9.66327	2.43309e-06	2.84263e-05	4.92819
Rprm	reprimo, TP53 dependent G2 arrest mediator candidate	ENSMUSG00000075334	0.964093	7.0389	6.70293	5.74154e-05	0.000374103	1.54085
Tfcp2l1	transcription factor CP2-like 1	ENSMUSG00000026380	0.963435	6.52065	6.51492	7.24746e-05	0.000455333	1.29156
Palm	paralemmin	ENSMUSG00000035863	0.963366	8.2487	10.7788	9.03219e-07	1.30641e-05	5.98746
Tmem35	transmembrane protein 35	ENSMUSG00000033578	0.963336	5.71	5.7441	0.000197574	0.00105582	0.220123
Camk2d	calcium/calmodulin-dependent protein kinase II, delta	ENSMUSG00000053819	0.963148	8.72209	8.42562	8.21132e-06	7.53381e-05	3.62513
S1pr5	sphingosine-1-phosphate receptor 5	ENSMUSG00000045087	0.96258	6.97065	4.4381	0.00130473	0.0052421	-1.78211
Hey1	hairy/enhancer-of-split related with YRPW motif 1	ENSMUSG00000040289	0.962295	7.27802	3.1683	0.0101984	0.0305532	-3.91962
Nucb2	nucleobindin 2	ENSMUSG00000030659	0.959859	9.1175	12.9596	1.64139e-07	3.69819e-06	7.80127
Dock6	dedicator of cytokinesis 6	ENSMUSG00000032198	0.959597	10.0566	8.39776	8.4527e-06	7.71927e-05	3.59407
Hoxb9	homeobox B9	ENSMUSG00000020875	0.95959	6.36196	5.92915	0.000154179	0.00085121	0.484728
Slc37a3	solute carrier family 37 (glycerol-3-phosphate transporter), member 3	ENSMUSG00000029924	0.958708	8.6588	9.0642	4.3112e-06	4.47148e-05	4.31562
Farp2	FERM, RhoGEF and pleckstrin domain protein 2	ENSMUSG00000034066	0.957869	6.07451	4.70098	0.00087496	0.00374567	-1.36049
Dbn1	drebrin 1	ENSMUSG00000034675	0.957488	10.4972	9.06174	4.32162e-06	4.47895e-05	4.31303
Hip1r	huntingtin interacting protein 1 related	ENSMUSG00000000915	0.957355	7.37304	8.5285	7.3829e-06	6.92401e-05	3.73913
Tulp3	tubby-like protein 3	ENSMUSG00000001521	0.956939	9.54337	11.8093	3.89829e-07	6.95126e-06	6.88295
Chd3	chromodomain helicase DNA binding protein 3	ENSMUSG00000018474	0.956603	7.60097	8.01351	1.27033e-05	0.000107524	3.15732
Sipa1l2	signal-induced proliferation-associated 1 like 2	ENSMUSG00000001995	0.956518	9.79437	9.06606	4.30335e-06	4.46944e-05	4.31757
Sccpdh	saccharopine dehydrogenase (putative)	ENSMUSG00000038936	0.955441	8.43929	7.21377	3.11611e-05	0.000225523	2.19545
Pim3	proviral integration site 3	ENSMUSG00000035828	0.954635	9.25529	7.35189	2.65537e-05	0.000198005	2.36692
Smarca5-ps	SWI/SNF related, matrix associated, actin depenent ragulator of chromatin, subfamily a, member 5, pseudogene	ENSMUSG00000052912	0.954462	4.70913	5.03297	0.00053577	0.0024763	-0.841119
Clstn1	calsyntenin 1	ENSMUSG00000039953	0.95391	9.34511	5.65114	0.000224187	0.00117756	0.085397
Mical1	microtubule associated monooxygenase, calponin and LIM domain containing 1	ENSMUSG00000019823	0.951462	8.96237	8.52693	7.39484e-06	6.93015e-05	3.73739
Pgm3	phosphoglucomutase 3	ENSMUSG00000056131	0.951314	8.93508	8.15534	1.09111e-05	9.47606e-05	3.32037
Jade2	jade family PHD finger 2	ENSMUSG00000020387	0.951141	8.40372	12.2434	2.78891e-07	5.44794e-06	7.23896
Hoxd9	homeobox D9	ENSMUSG00000043342	0.950505	5.17554	8.97039	4.72823e-06	4.79181e-05	4.21669
Radil	Ras association and DIL domains	ENSMUSG00000029576	0.95008	6.38754	10.1733	1.52915e-06	1.97764e-05	5.42501
Mdm2	transformed mouse 3T3 cell double minute 2	ENSMUSG00000020184	0.949712	10.6681	6.7823	5.21072e-05	0.000344307	1.64471
Msx2	msh homeobox 2	ENSMUSG00000021469	0.949296	6.41711	5.97599	0.000144906	0.000808407	0.550955
Zfp275	zinc finger protein 275	ENSMUSG00000031365	0.948314	9.30017	12.2365	2.80347e-07	5.47095e-06	7.23343
Sh3gl3	SH3-domain GRB2-like 3	ENSMUSG00000030638	0.94649	7.25129	6.5255	7.15229e-05	0.000450217	1.3057
Zfp57	zinc finger protein 57	ENSMUSG00000036036	0.946125	8.76833	8.09943	1.15825e-05	9.95798e-05	3.25636
4921524J17Rik	RIKEN cDNA 4921524J17 gene	ENSMUSG00000036934	0.945988	9.99763	10.711	9.56829e-07	1.37385e-05	5.92591
Rras2	related RAS viral (r-ras) oncogene homolog 2	ENSMUSG00000055723	0.94538	9.84455	9.07076	4.28358e-06	4.45596e-05	4.32251
Acad11	acyl-Coenzyme A dehydrogenase family, member 11	ENSMUSG00000090150	0.945039	8.80564	7.13354	3.42302e-05	0.000243699	2.09479
Tsku	tsukushi	ENSMUSG00000049580	0.944056	7.88304	9.64325	2.47886e-06	2.88368e-05	4.90824
Spata6	spermatogenesis associated 6	ENSMUSG00000034401	0.943563	9.15696	13.4728	1.14069e-07	2.84049e-06	8.18631
Pla2g5	phospholipase A2, group V	ENSMUSG00000041193	0.943402	6.68802	11.4686	5.10883e-07	8.45923e-06	6.59507
Lrp8	low density lipoprotein receptor-related protein 8, apolipoprotein e receptor	ENSMUSG00000028613	0.941529	8.98849	9.13653	4.01703e-06	4.22561e-05	4.39133
Pcdhb2	protocadherin beta 2	ENSMUSG00000051599	0.941034	4.70996	8.20828	1.03143e-05	9.0416e-05	3.38068
St3gal5	ST3 beta-galactoside alpha-2,3-sialyltransferase 5	ENSMUSG00000056091	0.940764	10.0575	8.08579	1.1753e-05	0.000100782	3.24069
Foxp2	forkhead box P2	ENSMUSG00000029563	0.940271	5.38575	4.98614	0.0005736	0.00262158	-0.913476
Mir181a-2	microRNA 181a-2	ENSMUSG00000065423	0.939074	6.1146	5.92603	0.00015482	0.000854269	0.4803
Fbxo25	F-box protein 25	ENSMUSG00000038365	0.939025	9.71637	10.4553	1.1928e-06	1.62829e-05	5.69049
Ube2cbp	ubiquitin-conjugating enzyme E2C binding protein	ENSMUSG00000032415	0.937915	7.79251	5.66076	0.000221262	0.00116407	0.0993925
B3gnt1	UDP-GlcNAc:betaGal beta-1,3-N-acetylglucosaminyltransferase 1	ENSMUSG00000047379	0.937533	8.21992	7.31196	2.78046e-05	0.000205773	2.31758
Moxd1	monooxygenase, DBH-like 1	ENSMUSG00000020000	0.936692	6.20107	4.18862	0.00192352	0.00728767	-2.19017
Tmem9	transmembrane protein 9	ENSMUSG00000026411	0.936471	8.40221	10.3615	1.29476e-06	1.72978e-05	5.60285
Abca5	ATP-binding cassette, sub-family A (ABC1), member 5	ENSMUSG00000018800	0.935167	7.42554	7.26607	2.93217e-05	0.000214898	2.26065
Gm10338	predicted gene 10338	ENSMUSG00000094706	0.935077	6.63822	4.11068	0.00217532	0.00811352	-2.31914
Cd276	CD276 antigen	ENSMUSG00000035914	0.934597	9.84914	7.88815	1.45558e-05	0.00011961	3.01138
Dock5	dedicator of cytokinesis 5	ENSMUSG00000044447	0.934014	9.25738	10.0607	1.69148e-06	2.12472e-05	5.31713
Wasf3	WAS protein family, member 3	ENSMUSG00000029636	0.933933	6.19416	7.44606	2.38391e-05	0.000182254	2.48251
Plxna4	plexin A4	ENSMUSG00000029765	0.93382	8.77256	6.00804	0.000138908	0.000782265	0.596097
Med14	mediator complex subunit 14	ENSMUSG00000064127	0.933479	11.0134	7.8789	1.47037e-05	0.000120566	3.00054
Pitpnm2	phosphatidylinositol transfer protein, membrane-associated 2	ENSMUSG00000029406	0.932472	9.39318	10.1287	1.59127e-06	2.03655e-05	5.38244
Cxx1c	CAAX box 1C	ENSMUSG00000051851	0.931817	7.84632	5.14025	0.000458793	0.00218099	-0.676507
Elk1	ELK1, member of ETS oncogene family	ENSMUSG00000009406	0.93121	9.37185	12.3412	2.58995e-07	5.16703e-06	7.31756
Dock1	dedicator of cytokinesis 1	ENSMUSG00000058325	0.931057	9.96275	13.1363	1.44599e-07	3.39429e-06	7.93547
Ttc28	tetratricopeptide repeat domain 28	ENSMUSG00000033209	0.930388	8.57823	10.373	1.28176e-06	1.71638e-05	5.61363
Dync2li1	dynein cytoplasmic 2 light intermediate chain 1	ENSMUSG00000024253	0.930194	6.81492	5.56341	0.00025286	0.00130964	-0.0428518
Fryl	furry homolog-like (Drosophila)	ENSMUSG00000070733	0.929929	9.88369	8.66191	6.44138e-06	6.17487e-05	3.88535
Specc1	sperm antigen with calponin homology and coiled-coil domains 1	ENSMUSG00000042331	0.929902	9.87488	10.8591	8.43884e-07	1.24625e-05	6.05998
Lzts2	leucine zipper, putative tumor suppressor 2	ENSMUSG00000035342	0.92917	7.9852	6.86874	4.69234e-05	0.000315998	1.75692
Kdelc1	KDEL (Lys-Asp-Glu-Leu) containing 1	ENSMUSG00000026047	0.929108	8.97733	6.45336	7.82948e-05	0.000485541	1.20892
S100a10	S100 calcium binding protein A10 (calpactin)	ENSMUSG00000041959	0.92852	12.2223	9.74464	2.25628e-06	2.67369e-05	5.00893
Igf2os	insulin-like growth factor 2, opposite strand	ENSMUSG00000086266	0.927487	7.4951	9.07137	4.281e-06	4.45564e-05	4.32315
Tmem38a	transmembrane protein 38A	ENSMUSG00000031791	0.927404	8.88257	6.35581	8.85751e-05	0.000535616	1.07696
Plekha1	pleckstrin homology domain containing, family A (phosphoinositide binding specific) member 1	ENSMUSG00000040268	0.925956	8.97369	10.5091	1.13833e-06	1.57028e-05	5.74042
Slc9a3r2	solute carrier family 9 (sodium/hydrogen exchanger), member 3 regulator 2	ENSMUSG00000002504	0.925855	9.56819	8.45241	7.98624e-06	7.36855e-05	3.65492
Zdhhc1	zinc finger, DHHC domain containing 1	ENSMUSG00000039199	0.925852	9.70397	7.39151	2.53728e-05	0.000191229	2.41568
Ptrf	polymerase I and transcript release factor	ENSMUSG00000004044	0.925147	9.88389	11.5524	4.77722e-07	8.08715e-06	6.66654
C1galt1	core 1 synthase, glycoprotein-N-acetylgalactosamine 3-beta-galactosyltransferase, 1	ENSMUSG00000042460	0.924808	10.2461	7.68129	1.82874e-05	0.000145882	2.7667
Coro6	coronin 6	ENSMUSG00000020836	0.924438	6.52121	6.95604	4.22505e-05	0.000290294	1.86927
Cdc42ep3	CDC42 effector protein (Rho GTPase binding) 3	ENSMUSG00000036533	0.922933	8.42808	6.41127	8.25624e-05	0.000506419	1.15215
Sipa1l3	signal-induced proliferation-associated 1 like 3	ENSMUSG00000030583	0.922411	9.08378	11.5344	4.84618e-07	8.16174e-06	6.65128
Sgtb	small glutamine-rich tetratricopeptide repeat (TPR)-containing, beta	ENSMUSG00000042743	0.921833	7.30688	6.55489	6.8948e-05	0.000436242	1.34494
Ccdc6	coiled-coil domain containing 6	ENSMUSG00000048701	0.921665	10.628	11.8655	3.73047e-07	6.7571e-06	6.92976
Tsc22d1	TSC22 domain family, member 1	ENSMUSG00000022010	0.921003	10.1189	10.11	1.61818e-06	2.06561e-05	5.36451
Zfp28	zinc finger protein 28	ENSMUSG00000062861	0.920727	7.38766	6.8031	5.08054e-05	0.000337684	1.6718
Ttc26	tetratricopeptide repeat domain 26	ENSMUSG00000056832	0.920596	7.21654	6.82378	4.95462e-05	0.000331279	1.69868
Mid2	midline 2	ENSMUSG00000000266	0.920432	8.93712	9.98559	1.81005e-06	2.25351e-05	5.24468
Rhoq	ras homolog gene family, member Q	ENSMUSG00000024143	0.920014	10.2848	8.12897	1.12223e-05	9.71202e-05	3.29022
Tspan6	tetraspanin 6	ENSMUSG00000067377	0.9194	11.9289	6.93439	4.33602e-05	0.000296262	1.84151
Mast2	microtubule associated serine/threonine kinase 2	ENSMUSG00000003810	0.919175	9.76291	10.2665	1.40775e-06	1.8487e-05	5.51343
Magee1	melanoma antigen, family E, 1	ENSMUSG00000031227	0.919038	7.55827	6.073	0.000127555	0.000727495	0.687163
Zfp428	zinc finger protein 428	ENSMUSG00000064264	0.918075	7.03595	5.77234	0.000190179	0.00102102	0.260804
Cpt1a	carnitine palmitoyltransferase 1a, liver	ENSMUSG00000024900	0.917933	10.6849	8.53904	7.3033e-06	6.85743e-05	3.75075
Nmnat2	nicotinamide nucleotide adenylyltransferase 2	ENSMUSG00000042751	0.917734	6.16632	7.67768	1.83611e-05	0.000146287	2.76239
Pxdc1	PX domain containing 1	ENSMUSG00000021411	0.917032	8.89645	8.99653	4.60781e-06	4.69882e-05	4.24434
Thbs1	thrombospondin 1	ENSMUSG00000040152	0.91673	12.9912	9.2755	3.51142e-06	3.80277e-05	4.53542
Setd7	SET domain containing (lysine methyltransferase) 7	ENSMUSG00000037111	0.916409	9.86211	10.0691	1.67867e-06	2.11708e-05	5.32527
Ccrn4l	CCR4 carbon catabolite repression 4-like (S. cerevisiae)	ENSMUSG00000023087	0.916208	9.18842	4.33249	0.00153612	0.00602052	-1.95394
Plp2	proteolipid protein 2	ENSMUSG00000031146	0.913903	11.8312	8.76925	5.7787e-06	5.63574e-05	4.00171
Prss46	protease, serine 46	ENSMUSG00000049719	0.913822	6.3068	6.05886	0.000129937	0.000738299	0.667397
Oaz2	ornithine decarboxylase antizyme 2	ENSMUSG00000040652	0.913472	8.2968	8.44144	8.07763e-06	7.43195e-05	3.64272
Qsox1	quiescin Q6 sulfhydryl oxidase 1	ENSMUSG00000033684	0.912117	8.92519	9.80793	2.12847e-06	2.55455e-05	5.07133
Anxa1	annexin A1	ENSMUSG00000024659	0.911759	9.84292	6.51	7.29222e-05	0.000457707	1.28497
Triqk	triple QxxK/R motif containing	ENSMUSG00000055963	0.911585	7.43098	7.0187	3.9208e-05	0.000273297	1.94933
Abhd17a	abhydrolase domain containing 17A	ENSMUSG00000003346	0.911037	8.73469	8.86829	5.23275e-06	5.19866e-05	4.10806
Tmem88	transmembrane protein 88	ENSMUSG00000045377	0.910129	9.93688	6.83343	4.897e-05	0.000327649	1.7112
Purg	purine-rich element binding protein G	ENSMUSG00000049184	0.910125	7.453	9.40205	3.11096e-06	3.46749e-05	4.66509
Crct1	cysteine-rich C-terminal 1	ENSMUSG00000027913	0.909067	5.10698	6.45605	7.80298e-05	0.000484203	1.21255
Ppp1r14a	protein phosphatase 1, regulatory (inhibitor) subunit 14A	ENSMUSG00000037166	0.908987	6.86164	7.80657	1.5918e-05	0.000129123	2.91547
Arhgef28	Rho guanine nucleotide exchange factor (GEF) 28	ENSMUSG00000021662	0.906975	10.0531	8.31382	9.22795e-06	8.26231e-05	3.5
Itfg3	integrin alpha FG-GAP repeat containing 3	ENSMUSG00000024187	0.906899	9.06393	6.59716	6.54189e-05	0.000417268	1.40117
Rbms3	RNA binding motif, single stranded interacting protein	ENSMUSG00000039607	0.906794	7.84776	7.17484	3.26112e-05	0.000234208	2.14671
Ppm1l	protein phosphatase 1 (formerly 2C)-like	ENSMUSG00000027784	0.90645	6.95443	5.16887	0.000440319	0.00210384	-0.632862
Suv39h1	suppressor of variegation 3-9 homolog 1 (Drosophila)	ENSMUSG00000039231	0.905709	10.9065	5.79175	0.000185269	0.00099629	0.288706
Irs2	insulin receptor substrate 2	ENSMUSG00000038894	0.905444	9.77247	6.18339	0.000110493	0.000645147	0.840593
Slc35g2	solute carrier family 35, member G2	ENSMUSG00000070287	0.905216	7.23432	10.8086	8.80704e-07	1.27949e-05	6.0144
4931406P16Rik	RIKEN cDNA 4931406P16 gene	ENSMUSG00000066571	0.904856	7.75842	5.72953	0.00020151	0.0010722	0.199084
Plek2	pleckstrin 2	ENSMUSG00000021118	0.903916	6.22117	7.84927	1.51886e-05	0.00012387	2.96575
Jam3	junction adhesion molecule 3	ENSMUSG00000031990	0.902282	8.52928	6.33574	9.08667e-05	0.000546618	1.04965
Shroom4	shroom family member 4	ENSMUSG00000068270	0.901662	9.59955	8.04387	1.22943e-05	0.000104467	3.19241
Arap2	ArfGAP with RhoGAP domain, ankyrin repeat and PH domain 2	ENSMUSG00000037999	0.901613	7.20904	6.24759	0.000101714	0.000601382	0.929079
Inadl	InaD-like (Drosophila)	ENSMUSG00000061859	0.901103	6.62016	9.72118	2.30577e-06	2.71924e-05	4.98571
Erbb3	v-erb-b2 erythroblastic leukemia viral oncogene homolog 3 (avian)	ENSMUSG00000018166	0.900869	5.93656	4.5784	0.00105287	0.00437774	-1.55599
Slc38a4	solute carrier family 38, member 4	ENSMUSG00000022464	0.899903	10.7565	5.27343	0.000379309	0.00185514	-0.474385
Cxcl16	chemokine (C-X-C motif) ligand 16	ENSMUSG00000018920	0.898729	8.78752	5.40596	0.000314675	0.0015781	-0.275701
Rundc3a	RUN domain containing 3A	ENSMUSG00000006575	0.897852	7.15716	5.58664	0.000244902	0.00127345	-0.00878168
Pgrmc2	progesterone receptor membrane component 2	ENSMUSG00000049940	0.896689	9.66257	4.21024	0.00185927	0.00708661	-2.15452
Wnt9a	wingless-type MMTV integration site 9A	ENSMUSG00000000126	0.896571	6.75869	6.34404	8.99116e-05	0.000542365	1.06095
Six1	sine oculis-related homeobox 1	ENSMUSG00000051367	0.894677	7.1522	7.37027	2.59987e-05	0.00019505	2.38956
Eng	endoglin	ENSMUSG00000026814	0.894162	12.3069	11.7874	3.9656e-07	7.02768e-06	6.86473
Zc2hc1a	zinc finger, C2HC-type containing 1A	ENSMUSG00000043542	0.89359	9.40603	9.31795	3.37114e-06	3.68409e-05	4.57908
Foxp4	forkhead box P4	ENSMUSG00000023991	0.893399	9.14305	7.71336	1.76464e-05	0.000141625	2.80496
Lamb2	laminin, beta 2	ENSMUSG00000052911	0.893235	8.38484	7.94822	1.36339e-05	0.000113786	3.08153
Ski	ski sarcoma viral oncogene homolog (avian)	ENSMUSG00000029050	0.892828	9.35093	10.5197	1.12788e-06	1.56024e-05	5.75027
Rasgrp3	RAS, guanyl releasing protein 3	ENSMUSG00000071042	0.891922	11.257	9.43906	3.00348e-06	3.36646e-05	4.70274
Tnks1bp1	tankyrase 1 binding protein 1	ENSMUSG00000033955	0.89156	7.93947	9.09653	4.1769e-06	4.36809e-05	4.34952
E230016K23Rik	RIKEN cDNA E230016K23 gene	ENSMUSG00000051832	0.890608	5.78098	8.88446	5.14907e-06	5.14041e-05	4.12533
Purb	purine rich element binding protein B	ENSMUSG00000094483	0.8897	10.4393	8.28504	9.5113e-06	8.46591e-05	3.46757
Gm10413	predicted gene 10413	ENSMUSG00000095533	0.889499	6.5233	9.38936	3.14877e-06	3.48929e-05	4.65215
Afap1l1	actin filament associated protein 1-like 1	ENSMUSG00000033032	0.887516	9.96211	9.57633	2.63884e-06	3.03559e-05	4.8413
Ggps1	geranylgeranyl diphosphate synthase 1	ENSMUSG00000021302	0.887223	9.84676	7.62679	1.94355e-05	0.000153726	2.70143
Sema3c	sema domain, immunoglobulin domain (Ig), short basic domain, secreted, (semaphorin) 3C	ENSMUSG00000028780	0.886457	6.27862	3.33792	0.00767034	0.0239479	-3.62778
Armcx4	armadillo repeat containing, X-linked 4	ENSMUSG00000049804	0.886326	7.81602	6.06623	0.00012869	0.000732483	0.677698
Tmem65	transmembrane protein 65	ENSMUSG00000062373	0.886078	10.3504	8.52825	7.38476e-06	6.92401e-05	3.73886
Ereg	epiregulin	ENSMUSG00000029377	0.884943	6.97427	5.16108	0.00044527	0.00212286	-0.644738
Znrf3	zinc and ring finger 3	ENSMUSG00000041961	0.884015	8.53432	7.97348	1.32653e-05	0.000111371	3.11091
Arhgap42	Rho GTPase activating protein 42	ENSMUSG00000050730	0.882742	8.63352	6.86776	4.6979e-05	0.000316156	1.75565
Gnpda2	glucosamine-6-phosphate deaminase 2	ENSMUSG00000029209	0.882482	9.45411	6.4539	7.82408e-05	0.000485359	1.20966
Adcy6	adenylate cyclase 6	ENSMUSG00000022994	0.882354	9.06821	7.31569	2.76852e-05	0.000205198	2.3222
Rhob	ras homolog gene family, member B	ENSMUSG00000054364	0.88227	11.3001	7.75911	1.6774e-05	0.000135295	2.85931
Micalcl	MICAL C-terminal like	ENSMUSG00000030771	0.882153	5.27591	10.5889	1.06244e-06	1.48538e-05	5.81411
Ephb4	Eph receptor B4	ENSMUSG00000029710	0.881239	9.70254	9.94326	1.88089e-06	2.32115e-05	5.20361
Bmpr2	bone morphogenetic protein receptor, type II (serine/threonine kinase)	ENSMUSG00000067336	0.880542	12.1369	12.5716	2.1802e-07	4.57215e-06	7.50035
Socs2	suppressor of cytokine signaling 2	ENSMUSG00000020027	0.879109	9.51999	5.19092	0.000426633	0.0020504	-0.599322
Gcnt2	glucosaminyl (N-acetyl) transferase 2, I-branching enzyme	ENSMUSG00000021360	0.878341	7.87565	8.88731	5.13448e-06	5.13474e-05	4.12837
Glipr2	GLI pathogenesis-related 2	ENSMUSG00000028480	0.877734	9.83057	8.56469	7.11349e-06	6.71125e-05	3.77897
Kdelc2	KDEL (Lys-Asp-Glu-Leu) containing 2	ENSMUSG00000034487	0.876156	8.19313	10.196	1.49866e-06	1.94454e-05	5.44654
Gls2	glutaminase 2 (liver, mitochondrial)	ENSMUSG00000044005	0.875493	6.65192	6.5731	6.74028e-05	0.000427704	1.36919
Trak1	trafficking protein, kinesin binding 1	ENSMUSG00000032536	0.875301	10.2765	6.12453	0.000119261	0.000688173	0.75899
Mllt11	myeloid/lymphoid or mixed-lineage leukemia (trithorax homolog, Drosophila); translocated to, 11	ENSMUSG00000053192	0.875055	8.6263	8.24063	9.96728e-06	8.79616e-05	3.41737
Sparc	secreted acidic cysteine rich glycoprotein	ENSMUSG00000018593	0.873479	11.4567	8.32896	9.08258e-06	8.17681e-05	3.51702
Zcchc14	zinc finger, CCHC domain containing 14	ENSMUSG00000061410	0.871269	9.9097	13.0596	1.52748e-07	3.51055e-06	7.87744
Kitl	kit ligand	ENSMUSG00000019966	0.871163	7.70154	3.03134	0.0128553	0.0371386	-4.15544
Perp	PERP, TP53 apoptosis effector	ENSMUSG00000019851	0.871115	9.88727	3.12262	0.0110156	0.0325552	-3.99827
Arhgap32	Rho GTPase activating protein 32	ENSMUSG00000041444	0.870259	7.0407	6.33823	9.05793e-05	0.000545222	1.05304
Tctn2	tectonic family member 2	ENSMUSG00000029386	0.870221	7.89086	7.90722	1.4256e-05	0.00011758	3.0337
1110007C09Rik	RIKEN cDNA 1110007C09 gene	ENSMUSG00000037960	0.86978	8.94342	9.00244	4.58101e-06	4.67876e-05	4.25059
LOC381967	uncharacterized LOC381967	ENSMUSG00000097015	0.868382	5.33312	5.78602	0.000186705	0.00100319	0.280471
Cdk14	cyclin-dependent kinase 14	ENSMUSG00000028926	0.867858	8.01005	5.49653	0.000277356	0.00141785	-0.141329
Fam196a	family with sequence similarity 196, member A	ENSMUSG00000073805	0.867535	6.31292	5.21512	0.00041213	0.0019875	-0.56258
Trove2	TROVE domain family, member 2	ENSMUSG00000018199	0.866749	9.12788	10.0616	1.69012e-06	2.12437e-05	5.31799
Calcoco1	calcium binding and coiled coil domain 1	ENSMUSG00000023055	0.866485	9.70973	9.34279	3.29192e-06	3.61156e-05	4.60455
Cdc42ep1	CDC42 effector protein (Rho GTPase binding) 1	ENSMUSG00000049521	0.866481	9.53342	10.9932	7.54149e-07	1.13939e-05	6.17993
Polb	polymerase (DNA directed), beta	ENSMUSG00000031536	0.866443	9.37121	7.75177	1.69107e-05	0.00013622	2.85061
Zfp867	zinc finger protein 867	ENSMUSG00000054519	0.865932	6.23429	4.41931	0.00134303	0.00538062	-1.81259
B4galt7	xylosylprotein beta1,4-galactosyltransferase, polypeptide 7 (galactosyltransferase I)	ENSMUSG00000021504	0.863871	8.08458	7.6987	1.79364e-05	0.000143659	2.78748
Agpat3	1-acylglycerol-3-phosphate O-acyltransferase 3	ENSMUSG00000001211	0.863646	8.92045	9.94689	1.87469e-06	2.31866e-05	5.20715
Ptbp2	polypyrimidine tract binding protein 2	ENSMUSG00000028134	0.863105	9.75365	3.52323	0.0056355	0.0184116	-3.31008
Nkx2-9	NK2 homeobox 9	ENSMUSG00000058669	0.863015	7.12317	7.01641	3.93147e-05	0.000273609	1.94642
Trp53inp2	transformation related protein 53 inducible nuclear protein 2	ENSMUSG00000038375	0.863009	8.48991	12.5648	2.19117e-07	4.59026e-06	7.49503
Slc4a11	solute carrier family 4, sodium bicarbonate transporter-like, member 11	ENSMUSG00000074796	0.862926	7.19853	5.76532	0.000191989	0.00102933	0.250706
Bcl11b	B cell leukemia/lymphoma 11B	ENSMUSG00000048251	0.862909	6.54127	5.8245	0.000177291	0.000960432	0.335663
Dppa2	developmental pluripotency associated 2	ENSMUSG00000072419	0.862733	5.96707	7.3648	2.61626e-05	0.000195986	2.38283
Sh3pxd2b	SH3 and PX domains 2B	ENSMUSG00000040711	0.862409	9.68721	8.55275	7.20116e-06	6.77446e-05	3.76584
Actg1	actin, gamma, cytoplasmic 1	ENSMUSG00000062825	0.861737	9.55877	4.91036	0.000640979	0.00288133	-1.03119
Vopp1	vesicular, overexpressed in cancer, prosurvival protein 1	ENSMUSG00000037788	0.861629	7.97086	11.6929	4.27223e-07	7.43709e-06	6.78548
Syde2	synapse defective 1, Rho GTPase, homolog 2 (C. elegans)	ENSMUSG00000036863	0.861261	7.6878	4.78924	0.000766807	0.00334676	-1.22096
Adcy4	adenylate cyclase 4	ENSMUSG00000022220	0.859937	9.11355	7.06957	3.69124e-05	0.000259416	2.01397
Foxo1	forkhead box O1	ENSMUSG00000044167	0.859895	10.0364	9.29881	3.4336e-06	3.73507e-05	4.55942
Impad1	inositol monophosphatase domain containing 1	ENSMUSG00000066324	0.85941	10.1687	5.9901	0.000142231	0.000796193	0.570851
Dock4	dedicator of cytokinesis 4	ENSMUSG00000035954	0.857456	9.63673	7.35573	2.64367e-05	0.000197357	2.37165
Dach1	dachshund 1 (Drosophila)	ENSMUSG00000055639	0.856622	7.15463	3.69081	0.0042774	0.0145597	-3.02445
Uhrf1bp1l	UHRF1 (ICBP90) binding protein 1-like	ENSMUSG00000019951	0.854961	9.49412	10.8455	8.5364e-07	1.25437e-05	6.04771
Gpc2	glypican 2 (cerebroglycan)	ENSMUSG00000029510	0.854925	7.50525	9.16823	3.89508e-06	4.13269e-05	4.42435
Gfi1	growth factor independent 1	ENSMUSG00000029275	0.854697	7.64797	7.44279	2.39282e-05	0.000182707	2.47851
Tbc1d30	TBC1 domain family, member 30	ENSMUSG00000052302	0.854416	6.74452	8.93278	4.90763e-06	4.94107e-05	4.17679
Ndfip2	Nedd4 family interacting protein 2	ENSMUSG00000053253	0.854212	9.35182	8.9154	4.99306e-06	5.0137e-05	4.1583
B3gnt9	UDP-GlcNAc:betaGal beta-1,3-N-acetylglucosaminyltransferase 9	ENSMUSG00000069920	0.853858	7.17028	6.20219	0.00010784	0.000631536	0.866559
Ehbp1	EH domain binding protein 1	ENSMUSG00000042302	0.853591	6.35597	7.08267	3.6345e-05	0.000256273	2.03056
Reep2	receptor accessory protein 2	ENSMUSG00000038555	0.853358	7.71972	6.75856	5.36372e-05	0.000352757	1.61373
Pced1b	PC-esterase domain containing 1B	ENSMUSG00000044250	0.851776	8.73162	9.76282	2.21872e-06	2.63554e-05	5.02689
Aebp1	AE binding protein 1	ENSMUSG00000020473	0.851717	7.23767	4.90621	0.000644911	0.00289437	-1.03767
Coprs	coordinator of PRMT5, differentiation stimulator	ENSMUSG00000031458	0.851683	7.37337	5.98607	0.00014299	0.000800197	0.565162
Sh3rf3	SH3 domain containing ring finger 3	ENSMUSG00000037990	0.851102	5.74651	7.36474	2.61644e-05	0.000195986	2.38275
Bicd2	bicaudal D homolog 2 (Drosophila)	ENSMUSG00000037933	0.850984	9.65426	8.09741	1.16075e-05	9.97518e-05	3.25404
Olfr541	olfactory receptor 541	ENSMUSG00000057997	0.850552	5.46945	5.80476	0.000182054	0.000981682	0.307384
Trip10	thyroid hormone receptor interactor 10	ENSMUSG00000019487	0.849736	9.89567	10.4962	1.1511e-06	1.58345e-05	5.7285
Ephb3	Eph receptor B3	ENSMUSG00000005958	0.849124	6.75716	10.8462	8.53139e-07	1.25437e-05	6.04834
Rexo2	REX2, RNA exonuclease 2 homolog (S. cerevisiae)	ENSMUSG00000032026	0.84905	10.917	5.55441	0.000256017	0.0013232	-0.0560675
Tgif1	TGFB-induced factor homeobox 1	ENSMUSG00000047407	0.84851	8.74069	9.80435	2.13548e-06	2.5614e-05	5.06781
Dip2a	DIP2 disco-interacting protein 2 homolog A (Drosophila)	ENSMUSG00000020231	0.847687	9.07913	6.60342	6.49133e-05	0.000414446	1.40947
Pwwp2b	PWWP domain containing 2B	ENSMUSG00000060260	0.847502	8.02594	10.3758	1.27863e-06	1.71335e-05	5.61624
Tpd52l1	tumor protein D52-like 1	ENSMUSG00000000296	0.846627	6.56574	6.69443	5.8018e-05	0.00037753	1.52967
Ttc39c	tetratricopeptide repeat domain 39C	ENSMUSG00000024424	0.846133	6.96439	9.85265	2.04292e-06	2.48063e-05	5.11522
Tgfa	transforming growth factor alpha	ENSMUSG00000029999	0.845596	7.23295	5.1771	0.000435159	0.00208425	-0.620341
Anxa8	annexin A8	ENSMUSG00000021950	0.844306	5.37229	4.26853	0.00169706	0.00655596	-2.05867
Pvt1	plasmacytoma variant translocation 1	ENSMUSG00000097039	0.84373	6.57065	5.78832	0.000186126	0.00100063	0.283782
Fam46b	family with sequence similarity 46, member B	ENSMUSG00000046694	0.843262	6.91411	6.32791	9.17772e-05	0.000551083	1.03899
Gatsl3	GATS protein-like 3	ENSMUSG00000020424	0.843191	8.31548	9.84502	2.05725e-06	2.49342e-05	5.10774
Cgnl1	cingulin-like 1	ENSMUSG00000032232	0.842853	8.24674	7.09192	3.595e-05	0.000254104	2.04227
Actr1b	ARP1 actin-related protein 1B, centractin beta	ENSMUSG00000037351	0.842826	9.74633	6.57362	6.73597e-05	0.000427568	1.36988
Rhoc	ras homolog gene family, member C	ENSMUSG00000002233	0.842718	10.9079	9.09585	4.17967e-06	4.36867e-05	4.34881
Whrn	whirlin	ENSMUSG00000039137	0.842708	6.80789	10.0669	1.68195e-06	2.11708e-05	5.32318
Mpzl1	myelin protein zero-like 1	ENSMUSG00000026566	0.842057	11.9234	8.41656	8.28898e-06	7.58609e-05	3.61504
Adprhl1	ADP-ribosylhydrolase like 1	ENSMUSG00000031448	0.841752	6.41607	7.71529	1.76087e-05	0.000141438	2.80725
Acot9	acyl-CoA thioesterase 9	ENSMUSG00000025287	0.841309	7.964	6.56275	6.82761e-05	0.000432408	1.35542
Scg3	secretogranin III	ENSMUSG00000032181	0.840297	4.80282	5.30309	0.000363697	0.00178812	-0.4297
Plcg1	phospholipase C, gamma 1	ENSMUSG00000016933	0.840143	10.5916	8.33145	9.05888e-06	8.15921e-05	3.51982
Igdcc4	immunoglobulin superfamily, DCC subclass, member 4	ENSMUSG00000032816	0.840085	6.63531	9.49417	2.85089e-06	3.21961e-05	4.75856
Islr2	immunoglobulin superfamily containing leucine-rich repeat 2	ENSMUSG00000051243	0.839939	5.59654	5.90759	0.000158662	0.000873752	0.454135
Caskin2	CASK-interacting protein 2	ENSMUSG00000034471	0.83989	8.29412	5.80641	0.000181651	0.000979779	0.309747
Rbpms	RNA binding protein gene with multiple splicing	ENSMUSG00000031586	0.839425	11.4394	8.0941	1.16488e-05	0.000100063	3.25024
Oaf	OAF homolog (Drosophila)	ENSMUSG00000032014	0.83933	9.24701	6.34446	8.98627e-05	0.000542236	1.06153
Syt13	synaptotagmin XIII	ENSMUSG00000027220	0.838509	9.52182	3.63606	0.00467905	0.0156757	-3.11756
Mxra8	matrix-remodelling associated 8	ENSMUSG00000029070	0.838111	9.21361	8.39381	8.48755e-06	7.7439e-05	3.58966
Mmp11	matrix metallopeptidase 11	ENSMUSG00000000901	0.83769	7.4207	3.57852	0.00514366	0.0170081	-3.21563
Nxpe3	neurexophilin and PC-esterase domain family, member 3	ENSMUSG00000075033	0.83755	9.32929	7.06907	3.69343e-05	0.000259476	2.01333
Slc22a23	solute carrier family 22, member 23	ENSMUSG00000038267	0.837205	10.2787	8.16714	1.0775e-05	9.37853e-05	3.33383
Fam20c	family with sequence similarity 20, member C	ENSMUSG00000025854	0.836708	6.89752	7.27452	2.90358e-05	0.000213359	2.27115
Aktip	thymoma viral proto-oncogene 1 interacting protein	ENSMUSG00000031667	0.83659	9.79851	11.1627	6.5528e-07	1.0214e-05	6.3298
1110051M20Rik	RIKEN cDNA 1110051M20 gene	ENSMUSG00000040591	0.83643	7.87939	8.06136	1.20652e-05	0.000103055	3.21258
Galnt1	UDP-N-acetyl-alpha-D-galactosamine:polypeptide N-acetylgalactosaminyltransferase 1	ENSMUSG00000000420	0.836276	10.399	8.43641	8.11984e-06	7.4638e-05	3.63714
Tigit	T cell immunoreceptor with Ig and ITIM domains	ENSMUSG00000071552	0.835549	4.8636	5.87949	0.000164715	0.000901283	0.414174
Sh3tc2	SH3 domain and tetratricopeptide repeats 2	ENSMUSG00000045629	0.83546	6.26762	6.38094	8.57947e-05	0.000520952	1.11107
Pcyox1l	prenylcysteine oxidase 1 like	ENSMUSG00000024579	0.835458	9.78049	8.04065	1.23371e-05	0.00010474	3.18869
Kcnq3	potassium voltage-gated channel, subfamily Q, member 3	ENSMUSG00000056258	0.835244	6.17893	6.96422	4.18388e-05	0.000287902	1.87976
Micu3	mitochondrial calcium uptake family, member 3	ENSMUSG00000039478	0.834137	7.82981	4.1176	0.00215163	0.00803432	-2.30767
Acot6	acyl-CoA thioesterase 6	ENSMUSG00000043487	0.83413	6.09021	4.97894	0.00057966	0.0026413	-0.924618
Dirc2	disrupted in renal carcinoma 2 (human)	ENSMUSG00000022848	0.833644	9.09859	9.47571	2.90103e-06	3.26279e-05	4.73989
Timm22	translocase of inner mitochondrial membrane 22	ENSMUSG00000020843	0.832069	8.1318	4.49193	0.00120126	0.00488424	-1.69505
Slc25a24	solute carrier family 25 (mitochondrial carrier, phosphate carrier), member 24	ENSMUSG00000040322	0.831863	10.5749	6.47527	7.61675e-05	0.000474744	1.23839
Lifr	leukemia inhibitory factor receptor	ENSMUSG00000054263	0.831764	10.7401	5.33736	0.000346516	0.00171696	-0.378241
Ipo4	importin 4	ENSMUSG00000002319	0.831206	10.5995	7.20881	3.13418e-05	0.000226664	2.18925
Prex2	phosphatidylinositol-3,4,5-trisphosphate-dependent Rac exchange factor 2	ENSMUSG00000048960	0.83112	9.33803	6.17425	0.000111807	0.000651854	0.827955
Sh2b2	SH2B adaptor protein 2	ENSMUSG00000005057	0.830726	8.07852	9.72165	2.30477e-06	2.71924e-05	4.98618
Pmp22	peripheral myelin protein 22	ENSMUSG00000018217	0.830343	9.85038	5.3507	0.000340063	0.00169018	-0.358248
Hivep1	human immunodeficiency virus type I enhancer binding protein 1	ENSMUSG00000021366	0.830012	9.64298	11.0293	7.31803e-07	1.11246e-05	6.21201
Pcdhb22	protocadherin beta 22	ENSMUSG00000073591	0.828818	8.28675	7.35412	2.64857e-05	0.000197648	2.36967
Cd93	CD93 antigen	ENSMUSG00000027435	0.828713	11.6045	8.87815	5.18157e-06	5.16379e-05	4.11859
Crip1	cysteine-rich protein 1 (intestinal)	ENSMUSG00000006360	0.828444	10.7481	6.14764	0.000115731	0.000671746	0.791091
Bbs5	Bardet-Biedl syndrome 5 (human)	ENSMUSG00000063145	0.828337	7.36156	6.4304	8.05927e-05	0.000497439	1.17797
Tmem5	transmembrane protein 5	ENSMUSG00000034620	0.82752	8.55974	6.57618	6.71457e-05	0.000426622	1.37328
Hdgfrp3	hepatoma-derived growth factor, related protein 3	ENSMUSG00000025104	0.82747	6.63297	5.54975	0.000257666	0.00133068	-0.062908
Zdhhc8	zinc finger, DHHC domain containing 8	ENSMUSG00000060166	0.827148	9.06775	7.50647	2.2257e-05	0.000172031	2.55611
Gm22	predicted gene 22	ENSMUSG00000043903	0.827083	6.76817	5.62612	0.000231989	0.00121498	0.0489372
Slc38a2	solute carrier family 38, member 2	ENSMUSG00000022462	0.826575	11.9918	11.9707	3.4375e-07	6.33731e-06	7.01674
Pcnx	pecanex homolog (Drosophila)	ENSMUSG00000021140	0.826507	9.8581	6.26192	9.98597e-05	0.000591491	0.948745
Sh3d21	SH3 domain containing 21	ENSMUSG00000073758	0.826484	6.82476	8.52485	7.41063e-06	6.94164e-05	3.73511
Avpi1	arginine vasopressin-induced 1	ENSMUSG00000018821	0.825647	8.57207	6.0918	0.000124458	0.000712771	0.713417
P4ha1	procollagen-proline, 2-oxoglutarate 4-dioxygenase (proline 4-hydroxylase), alpha 1 polypeptide	ENSMUSG00000019916	0.825633	11.2974	7.00998	3.96167e-05	0.000275274	1.93822
Auts2	autism susceptibility candidate 2	ENSMUSG00000029673	0.825193	9.02395	9.67832	2.39926e-06	2.81263e-05	4.94317
Lphn1	latrophilin 1	ENSMUSG00000013033	0.823888	8.81699	7.30928	2.7891e-05	0.00020618	2.31426
Plxna1	plexin A1	ENSMUSG00000030084	0.823264	7.01767	5.44094	0.000299659	0.00151415	-0.223666
Iqcg	IQ motif containing G	ENSMUSG00000035578	0.82198	7.45999	9.60497	2.56903e-06	2.96396e-05	4.87
Gm16617	predicted gene, 16617	ENSMUSG00000097633	0.821971	5.42472	8.80871	5.55406e-06	5.45883e-05	4.0442
Cttn	cortactin	ENSMUSG00000031078	0.820503	9.95122	8.60266	6.84232e-06	6.48028e-05	3.82063
Ccr4	chemokine (C-C motif) receptor 4	ENSMUSG00000047898	0.820188	5.55147	4.73676	0.00082928	0.00357398	-1.30381
H2-Ab1	histocompatibility 2, class II antigen A, beta 1	ENSMUSG00000073421	0.819647	7.23983	3.75822	0.00383177	0.013219	-2.91014
Fndc4	fibronectin type III domain containing 4	ENSMUSG00000038552	0.81866	8.10023	5.87778	0.000165091	0.000902627	0.411739
Aplp2	amyloid beta (A4) precursor-like protein 2	ENSMUSG00000031996	0.81853	11.4402	10.3172	1.34615e-06	1.78558e-05	5.56126
Tnks	tankyrase, TRF1-interacting ankyrin-related ADP-ribose polymerase	ENSMUSG00000031529	0.817349	11.0483	9.46338	2.93508e-06	3.29731e-05	4.7274
Fkbp9	FK506 binding protein 9	ENSMUSG00000029781	0.816905	7.3771	4.99121	0.000569371	0.00260831	-0.90563
Wdr19	WD repeat domain 19	ENSMUSG00000037890	0.816355	8.43073	8.62858	6.66369e-06	6.3447e-05	3.84899
Fmnl3	formin-like 3	ENSMUSG00000023008	0.815631	9.6958	9.50229	2.82912e-06	3.20205e-05	4.76677
Krt20	keratin 20	ENSMUSG00000035775	0.814916	5.42338	8.43448	8.13616e-06	7.47531e-05	3.63498
Gm20748	predicted gene, 20748	ENSMUSG00000098098	0.814852	6.66316	6.84986	4.80059e-05	0.000322295	1.7325
Pomgnt2	protein O-linked mannose beta 1,4-N-acetylglucosaminyltransferase 2	ENSMUSG00000066235	0.813872	7.83837	5.79445	0.000184597	0.000992945	0.292585
Fbxl7	F-box and leucine-rich repeat protein 7	ENSMUSG00000043556	0.812812	8.2657	7.7569	1.68149e-05	0.000135505	2.8567
Ptk2	PTK2 protein tyrosine kinase 2	ENSMUSG00000022607	0.811848	9.72644	9.9812	1.81727e-06	2.25964e-05	5.24042
Lysmd3	LysM, putative peptidoglycan-binding, domain containing 3	ENSMUSG00000035840	0.811388	9.33048	7.69402	1.80301e-05	0.000144175	2.78189
Eaf1	ELL associated factor 1	ENSMUSG00000021890	0.810597	9.91264	9.61811	2.53769e-06	2.93468e-05	4.88314
Tmem132a	transmembrane protein 132A	ENSMUSG00000024736	0.810024	7.58111	9.05872	4.33442e-06	4.48893e-05	4.30987
Zfp609	zinc finger protein 609	ENSMUSG00000040524	0.809903	9.39043	7.39692	2.52161e-05	0.000190194	2.42232
Hhat	hedgehog acyltransferase	ENSMUSG00000037375	0.80919	7.66705	10.7816	9.01096e-07	1.30606e-05	5.98997
Ldlrad4	low density lipoprotein receptor class A domain containing 4	ENSMUSG00000024544	0.808306	8.63392	4.95295	0.000602128	0.00272908	-0.964931
Tspan3	tetraspanin 3	ENSMUSG00000032324	0.807706	10.7633	8.32398	9.13011e-06	8.19604e-05	3.51142
Mir3109	microRNA 3109	ENSMUSG00000093042	0.806184	5.74187	4.28288	0.00165947	0.00642586	-2.03513
Cd44	CD44 antigen	ENSMUSG00000005087	0.805625	9.02886	8.31877	9.1801e-06	8.23071e-05	3.50557
Nudt18	nudix (nucleoside diphosphate linked moiety X)-type motif 18	ENSMUSG00000045211	0.805063	8.48929	6.86441	4.71697e-05	0.000317222	1.75132
2310030G06Rik	RIKEN cDNA 2310030G06 gene	ENSMUSG00000032062	0.805013	6.26241	6.12268	0.000119548	0.000689425	0.756421
Nutf2	nuclear transport factor 2	ENSMUSG00000008450	0.804363	10.2318	3.45942	0.00626428	0.0201085	-3.4193
Gal3st1	galactose-3-O-sulfotransferase 1	ENSMUSG00000049721	0.804041	6.57022	6.42199	8.14521e-05	0.000501328	1.16663
Arhgap28	Rho GTPase activating protein 28	ENSMUSG00000024043	0.803551	8.63038	7.22979	3.05845e-05	0.000222167	2.21546
Kif26a	kinesin family member 26A	ENSMUSG00000021294	0.803451	7.83076	3.74522	0.00391377	0.0134594	-2.93216
Pcnxl4	pecanex-like 4 (Drosophila)	ENSMUSG00000034501	0.803235	8.18377	6.34748	8.95185e-05	0.000540325	1.06563
Dync1i1	dynein cytoplasmic 1 intermediate chain 1	ENSMUSG00000029757	0.802806	4.73181	6.59395	6.56801e-05	0.000418527	1.3969
Myadm	myeloid-associated differentiation marker	ENSMUSG00000068566	0.802719	9.94846	9.81972	2.10553e-06	2.53165e-05	5.08292
Lrrc2	leucine rich repeat containing 2	ENSMUSG00000032495	0.802108	6.33597	6.03984	0.000133219	0.000754334	0.640753
Ankrd46	ankyrin repeat domain 46	ENSMUSG00000048307	0.801659	9.73879	10.6417	1.01527e-06	1.43886e-05	5.86261
Ar	androgen receptor	ENSMUSG00000046532	0.800678	5.07032	8.16388	1.08124e-05	9.39861e-05	3.33012
Arl5b	ADP-ribosylation factor-like 5B	ENSMUSG00000017418	0.800605	9.98757	7.0481	3.78631e-05	0.000265149	1.98672
Spint2	serine protease inhibitor, Kunitz type 2	ENSMUSG00000074227	0.800143	8.4143	7.31019	2.78616e-05	0.000206117	2.31539
Rapgefl1	Rap guanine nucleotide exchange factor (GEF)-like 1	ENSMUSG00000038020	0.799808	5.05359	6.59465	6.56231e-05	0.0004183	1.39783
2410018M08Rik	RIKEN cDNA 2410018M08 gene	ENSMUSG00000034173	0.799648	7.13561	7.07204	3.68048e-05	0.000258752	2.01709
Tmed3	transmembrane emp24 domain containing 3	ENSMUSG00000032353	0.799318	8.54238	7.2832	2.8745e-05	0.000211697	2.28194
Stbd1	starch binding domain 1	ENSMUSG00000047963	0.798937	6.62695	5.55792	0.000254778	0.00131749	-0.0508998
Nhs	Nance-Horan syndrome (human)	ENSMUSG00000059493	0.798513	8.81131	7.43641	2.41028e-05	0.000183557	2.47072
Zfhx4	zinc finger homeodomain 4	ENSMUSG00000025255	0.79776	6.33463	7.13998	3.39722e-05	0.000242389	2.1029
C78339	expressed sequence C78339	ENSMUSG00000069237	0.797526	10.0978	7.67319	1.84534e-05	0.000146724	2.75702
Mtch1	mitochondrial carrier homolog 1 (C. elegans)	ENSMUSG00000024012	0.797202	11.4844	9.94643	1.87548e-06	2.31866e-05	5.2067
Dgkk	diacylglycerol kinase kappa	ENSMUSG00000062393	0.797154	9.09792	6.23292	0.000103651	0.00061064	0.908906
Trim7	tripartite motif-containing 7	ENSMUSG00000040350	0.796324	5.64189	5.27068	0.000380792	0.00186055	-0.478534
Wsb2	WD repeat and SOCS box-containing 2	ENSMUSG00000029364	0.795794	11.2591	9.92793	1.90728e-06	2.34342e-05	5.18871
Hs2st1	heparan sulfate 2-O-sulfotransferase 1	ENSMUSG00000040151	0.795205	8.91835	7.09742	3.57177e-05	0.000252832	2.04922
Sh3bp5	SH3-domain binding protein 5 (BTK-associated)	ENSMUSG00000021892	0.794297	9.31708	10.0924	1.6439e-06	2.09167e-05	5.34764
Prosc	proline synthetase co-transcribed	ENSMUSG00000031485	0.794064	10.4285	9.86116	2.02707e-06	2.4629e-05	5.12355
Mageh1	melanoma antigen, family H, 1	ENSMUSG00000047238	0.793513	7.23457	7.57343	2.06359e-05	0.000161339	2.63718
Plp2	proteolipid protein 2	ENSMUSG00000031146	0.793414	10.6183	8.26189	9.7461e-06	8.64175e-05	3.44143
Zfp30	zinc finger protein 30	ENSMUSG00000047473	0.793136	6.97388	7.39999	2.51275e-05	0.000189704	2.42609
Cdc42ep4	CDC42 effector protein (Rho GTPase binding) 4	ENSMUSG00000041598	0.792519	7.02326	9.27944	3.49813e-06	3.79337e-05	4.53948
Spryd4	SPRY domain containing 4	ENSMUSG00000051346	0.791989	9.8257	3.89871	0.00305198	0.0108681	-2.67315
Nes	nestin	ENSMUSG00000004891	0.791879	9.1653	8.56054	7.14383e-06	6.73341e-05	3.77441
Sertad4	SERTA domain containing 4	ENSMUSG00000016262	0.791762	5.78703	6.02168	0.000136436	0.000769889	0.615269
Snai1	snail homolog 1 (Drosophila)	ENSMUSG00000042821	0.791428	7.3415	7.157	3.33002e-05	0.000238459	2.12431
Tshz1	teashirt zinc finger family member 1	ENSMUSG00000046982	0.789467	9.13204	6.2785	9.77597e-05	0.000581152	0.971467
2700046A07Rik	RIKEN cDNA 2700046A07 gene	ENSMUSG00000041789	0.789343	5.79909	7.32515	2.73845e-05	0.00020366	2.3339
Kcnip3	Kv channel interacting protein 3, calsenilin	ENSMUSG00000079056	0.788933	7.35038	6.33223	9.12732e-05	0.00054856	1.04487
Ecm1	extracellular matrix protein 1	ENSMUSG00000028108	0.788899	10.0665	4.7852	0.000771434	0.00336397	-1.22733
Cbr3	carbonyl reductase 3	ENSMUSG00000022947	0.787841	5.38501	4.44712	0.00128675	0.00518681	-1.7675
Eva1b	eva-1 homolog B (C. elegans)	ENSMUSG00000050212	0.786385	9.07812	7.25174	2.98138e-05	0.000217581	2.24282
Mpdz	multiple PDZ domain protein	ENSMUSG00000028402	0.786169	8.20256	6.20004	0.000108139	0.00063291	0.8636
Lhfpl2	lipoma HMGIC fusion partner-like 2	ENSMUSG00000045312	0.78605	6.45274	7.01051	3.95918e-05	0.000275198	1.9389
Slc12a7	solute carrier family 12, member 7	ENSMUSG00000017756	0.785943	8.54201	8.20524	1.03477e-05	9.05872e-05	3.37722
Zfp449	zinc finger protein 449	ENSMUSG00000073176	0.785886	6.98575	4.79668	0.000758368	0.00331729	-1.20925
Ctla2a	cytotoxic T lymphocyte-associated protein 2 alpha	ENSMUSG00000044258	0.785658	10.3124	7.44134	2.39679e-05	0.000182883	2.47673
Sdk1	sidekick homolog 1 (chicken)	ENSMUSG00000039683	0.784298	6.9925	5.7631	0.000192566	0.00103158	0.247502
Chrna1	cholinergic receptor, nicotinic, alpha polypeptide 1 (muscle)	ENSMUSG00000027107	0.784191	5.67916	7.44773	2.37936e-05	0.000182048	2.48455
Asphd2	aspartate beta-hydroxylase domain containing 2	ENSMUSG00000029348	0.784095	6.88085	5.21872	0.00041002	0.00197926	-0.557126
Pdrg1	p53 and DNA damage regulated 1	ENSMUSG00000027472	0.783289	8.64491	6.98317	4.09026e-05	0.000282711	1.904
Gng11	guanine nucleotide binding protein (G protein), gamma 11	ENSMUSG00000032766	0.782892	9.22112	5.27932	0.000376154	0.00184246	-0.465506
Tshz3	teashirt zinc finger family member 3	ENSMUSG00000021217	0.782839	8.00453	3.45978	0.0062605	0.0200996	-3.41867
Lrig1	leucine-rich repeats and immunoglobulin-like domains 1	ENSMUSG00000030029	0.78226	7.2672	5.31513	0.000357557	0.00176256	-0.411598
Six5	sine oculis-related homeobox 5	ENSMUSG00000040841	0.782019	7.00909	7.97068	1.33057e-05	0.000111662	3.10765
Pcsk1n	proprotein convertase subtilisin/kexin type 1 inhibitor	ENSMUSG00000039278	0.781825	7.48475	8.64527	6.55132e-06	6.26805e-05	3.86721
Cpped1	calcineurin-like phosphoesterase domain containing 1	ENSMUSG00000065979	0.780449	8.94271	5.17209	0.000438293	0.00209569	-0.627963
Wwc2	WW, C2 and coiled-coil domain containing 2	ENSMUSG00000031563	0.780156	11.1524	7.39942	2.51438e-05	0.000189721	2.4254
Smarca1	SWI/SNF related, matrix associated, actin dependent regulator of chromatin, subfamily a, member 1	ENSMUSG00000031099	0.779999	4.98677	6.86926	4.6894e-05	0.000315908	1.75759
Grlf1	glucocorticoid receptor DNA binding factor 1	ENSMUSG00000058230	0.779568	9.37869	8.93984	4.87343e-06	4.91616e-05	4.18429
Tenm3	teneurin transmembrane protein 3	ENSMUSG00000031561	0.779136	5.51152	5.5596	0.000254191	0.00131515	-0.0484434
Ercc5	excision repair cross-complementing rodent repair deficiency, complementation group 5	ENSMUSG00000026048	0.779133	8.36934	7.12359	3.46329e-05	0.0002463	2.08226
Simc1	SUMO-interacting motifs containing 1	ENSMUSG00000043183	0.778652	8.8742	6.93298	4.34338e-05	0.000296559	1.83969
Klhl8	kelch-like 8	ENSMUSG00000029312	0.778026	7.28874	6.26613	9.93223e-05	0.000589016	0.954514
Snai2	snail homolog 2 (Drosophila)	ENSMUSG00000022676	0.777396	7.71258	3.39651	0.00695556	0.0220122	-3.52717
Klhl22	kelch-like 22	ENSMUSG00000022750	0.776789	8.91883	6.07019	0.000128024	0.000729959	0.683241
Klc2	kinesin light chain 2	ENSMUSG00000024862	0.776748	7.90588	7.60308	1.99593e-05	0.000157206	2.67292
Zfp553	zinc finger protein 553	ENSMUSG00000045598	0.776231	8.64798	9.13303	4.03074e-06	4.23325e-05	4.38768
Slc27a3	solute carrier family 27 (fatty acid transporter), member 3	ENSMUSG00000027932	0.775736	6.62345	7.49281	2.26047e-05	0.000174213	2.5395
Zfp354c	zinc finger protein 354C	ENSMUSG00000044807	0.775519	8.22116	5.63147	0.000230298	0.00120676	0.0567347
Kif21a	kinesin family member 21A	ENSMUSG00000022629	0.774899	5.92773	5.96349	0.000147321	0.000818399	0.533307
Smim13	small integral membrane protein 13	ENSMUSG00000091264	0.773809	8.74558	5.39524	0.000319435	0.00159888	-0.291676
Plekhg2	pleckstrin homology domain containing, family G (with RhoGef domain) member 2	ENSMUSG00000037552	0.773663	9.41459	8.89044	5.11854e-06	5.12401e-05	4.1317
Pvrl2	poliovirus receptor-related 2	ENSMUSG00000062300	0.773627	10.0246	7.51729	2.19861e-05	0.000170297	2.56924
Tmem43	transmembrane protein 43	ENSMUSG00000030095	0.773592	9.66243	6.53324	7.0835e-05	0.000446315	1.31604
Vmn1r175	vomeronasal 1 receptor 175	ENSMUSG00000095632	0.773584	5.31184	3.38685	0.00706843	0.0223237	-3.54374
Cd34	CD34 antigen	ENSMUSG00000016494	0.773441	12.459	5.99632	0.00014107	0.000791495	0.579604
Bdh1	3-hydroxybutyrate dehydrogenase, type 1	ENSMUSG00000046598	0.772238	6.77726	5.1001	0.000486119	0.00228738	-0.737926
Rad1	RAD1 homolog (S. pombe)	ENSMUSG00000022248	0.771933	6.14901	3.15973	0.0103468	0.0309179	-3.93438
Zic5	zinc finger protein of the cerebellum 5	ENSMUSG00000041703	0.771611	6.51868	5.18206	0.000432074	0.002072	-0.612786
Sh3d19	SH3 domain protein D19	ENSMUSG00000028082	0.770295	8.81386	10.3962	1.25591e-06	1.69097e-05	5.6354
D7Ertd443e	DNA segment, Chr 7, ERATO Doi 443, expressed	ENSMUSG00000030994	0.769702	5.80136	8.32367	9.1331e-06	8.19604e-05	3.51107
P2ry2	purinergic receptor P2Y, G-protein coupled 2	ENSMUSG00000032860	0.769474	10.1157	5.6614	0.000221069	0.00116367	0.100324
Nfic	nuclear factor I/C	ENSMUSG00000055053	0.76944	8.74633	7.01812	3.92349e-05	0.000273297	1.9486
Tcp10a	t-complex protein 10a	ENSMUSG00000071322	0.769099	4.83726	3.20745	0.00954752	0.0288715	-3.85222
Slc4a8	solute carrier family 4 (anion exchanger), member 8	ENSMUSG00000023032	0.768833	6.69971	7.58655	2.03335e-05	0.000159418	2.65301
Rassf7	Ras association (RalGDS/AF-6) domain family (N-terminal) member 7	ENSMUSG00000038618	0.768278	7.6548	7.8074	1.59035e-05	0.000129092	2.91644
Rufy2	RUN and FYVE domain-containing 2	ENSMUSG00000020070	0.767773	8.80667	6.51994	7.20212e-05	0.000452918	1.29828
Gpx7	glutathione peroxidase 7	ENSMUSG00000028597	0.767773	7.24281	8.80211	5.591e-06	5.49079e-05	4.03709
Btn1a1	butyrophilin, subfamily 1, member A1	ENSMUSG00000000706	0.767596	6.61056	6.80093	5.09396e-05	0.000338296	1.66898
Jup	junction plakoglobin	ENSMUSG00000001552	0.767402	10.7987	8.0241	1.2559e-05	0.000106395	3.16957
Nup210l	nucleoporin 210-like	ENSMUSG00000027939	0.766987	6.83038	7.80103	1.60156e-05	0.000129754	2.90892
Havcr2	hepatitis A virus cellular receptor 2	ENSMUSG00000020399	0.766982	6.44713	2.98255	0.0139645	0.0398456	-4.2394
Ophn1	oligophrenin 1	ENSMUSG00000031214	0.76676	8.43469	7.37993	2.57121e-05	0.000193564	2.40144
Hoxb3	homeobox B3	ENSMUSG00000048763	0.76648	7.47938	5.51694	0.000269621	0.00138118	-0.111209
Tek	endothelial-specific receptor tyrosine kinase	ENSMUSG00000006386	0.765854	10.6667	9.54806	2.7098e-06	3.09549e-05	4.8129
Slco1a5	solute carrier organic anion transporter family, member 1a5	ENSMUSG00000063975	0.765164	4.69386	3.95257	0.00279881	0.0100969	-2.58276
Defb47	defensin beta 47	ENSMUSG00000075573	0.764736	6.52618	9.84128	2.06431e-06	2.49736e-05	5.10407
Pvrl3	poliovirus receptor-related 3	ENSMUSG00000022656	0.76404	8.0605	7.28716	2.86138e-05	0.000210968	2.28684
Vmn1r127	vomeronasal 1 receptor 127	ENSMUSG00000093890	0.763874	5.59055	3.44842	0.00637979	0.0204346	-3.43814
Kremen1	kringle containing transmembrane protein 1	ENSMUSG00000020393	0.763669	8.92414	7.4198	2.45644e-05	0.000186206	2.45038
Spata13	spermatogenesis associated 13	ENSMUSG00000021990	0.763339	8.46404	5.13885	0.000459722	0.00218434	-0.678655
Ift46	intraflagellar transport 46	ENSMUSG00000002031	0.762774	9.22001	8.05022	1.22106e-05	0.00010398	3.19974
A430105I19Rik	RIKEN cDNA A430105I19 gene	ENSMUSG00000045838	0.762737	6.85931	6.39266	8.45299e-05	0.000514795	1.12696
Fam3c	family with sequence similarity 3, member C	ENSMUSG00000029672	0.762693	9.60773	7.9847	1.31052e-05	0.000110309	3.12393
Fam210b	family with sequence similarity 210, member B	ENSMUSG00000027495	0.762528	8.09909	8.11952	1.13363e-05	9.79339e-05	3.27939
Gja3	gap junction protein, alpha 3	ENSMUSG00000048582	0.761317	6.35185	9.73279	2.28114e-06	2.69827e-05	4.9972
Chsy3	chondroitin sulfate synthase 3	ENSMUSG00000058152	0.761141	7.68374	7.27306	2.9085e-05	0.000213641	2.26934
Fam73a	family with sequence similarity 73, member A	ENSMUSG00000054942	0.760986	9.61963	5.00179	0.000560648	0.00257134	-0.889258
Jkamp	JNK1/MAPK8-associated membrane protein	ENSMUSG00000005078	0.760377	10.3527	8.26942	9.66901e-06	8.59073e-05	3.44994
Tpd52l2	tumor protein D52-like 2	ENSMUSG00000000827	0.760102	7.6868	3.34648	0.00756135	0.0236658	-3.61307
Svop	SV2 related protein	ENSMUSG00000042078	0.760011	5.81244	7.18444	3.22469e-05	0.000231845	2.15875
Sidt2	SID1 transmembrane family, member 2	ENSMUSG00000034908	0.758753	10.8874	8.61111	6.78347e-06	6.44004e-05	3.82989
Bcam	basal cell adhesion molecule	ENSMUSG00000002980	0.756478	6.71367	7.2483	2.99331e-05	0.00021816	2.23853
Lypla1	lysophospholipase 1	ENSMUSG00000025903	0.755101	11.2639	5.79632	0.000184133	0.000990995	0.295267
Tm4sf1	transmembrane 4 superfamily member 1	ENSMUSG00000027800	0.75494	9.48612	3.91299	0.00298256	0.0106673	-2.64914
AW209491	expressed sequence AW209491	ENSMUSG00000039182	0.754863	8.52346	6.62771	6.29896e-05	0.000404396	1.44167
Fam174b	family with sequence similarity 174, member B	ENSMUSG00000078670	0.75461	7.32291	4.98635	0.000573422	0.00262137	-0.913146
Msantd4	Myb/SANT-like DNA-binding domain containing 4 with coiled-coils	ENSMUSG00000041124	0.754377	9.51052	8.63099	6.64733e-06	6.33219e-05	3.85162
Itga2	integrin alpha 2	ENSMUSG00000015533	0.754104	8.91417	2.88903	0.0163699	0.0454113	-4.40011
Pcdhb17	protocadherin beta 17	ENSMUSG00000046387	0.753477	6.09967	4.7493	0.00081387	0.0035186	-1.28397
Ktn1	kinectin 1	ENSMUSG00000021843	0.75337	9.20677	6.32612	9.1987e-05	0.000552175	1.03654
Ctnnd1	catenin (cadherin associated protein), delta 1	ENSMUSG00000034101	0.751547	10.8006	9.29416	3.44899e-06	3.74835e-05	4.55463
Col1a2	collagen, type I, alpha 2	ENSMUSG00000029661	0.750801	7.01788	5.26243	0.000385282	0.00187689	-0.490993
Sptan1	spectrin alpha, non-erythrocytic 1	ENSMUSG00000057738	0.750511	11.2454	7.61111	1.97801e-05	0.00015616	2.68259
Gan	giant axonal neuropathy	ENSMUSG00000052557	0.749478	8.99634	7.02295	3.90102e-05	0.000272213	1.95475
Cd63	CD63 antigen	ENSMUSG00000025351	0.748386	11.9267	8.631	6.64725e-06	6.33219e-05	3.85163
Ano4	anoctamin 4	ENSMUSG00000035189	0.747828	4.48127	5.7094	0.000207089	0.00109831	0.169966
Pla2g12a	phospholipase A2, group XIIA	ENSMUSG00000027999	0.747165	7.48043	6.08199	0.000126064	0.000719828	0.699721
Ndn	necdin	ENSMUSG00000033585	0.746496	8.30593	7.92172	1.40325e-05	0.000116342	3.05063
Grk4	G protein-coupled receptor kinase 4	ENSMUSG00000052783	0.746337	5.89923	4.79816	0.000756699	0.00331146	-1.20692
Myh10	myosin, heavy polypeptide 10, non-muscle	ENSMUSG00000020900	0.746321	9.40719	7.91216	1.41795e-05	0.000117047	3.03946
Zfp266	zinc finger protein 266	ENSMUSG00000060510	0.745714	10.4201	7.47025	2.31915e-05	0.000177786	2.51203
Qpctl	glutaminyl-peptide cyclotransferase-like	ENSMUSG00000030407	0.745269	7.70546	6.82155	4.96805e-05	0.000331838	1.69578
Megf9	multiple EGF-like-domains 9	ENSMUSG00000039270	0.745139	8.96026	7.38432	2.55827e-05	0.000192664	2.40685
B4galt4	UDP-Gal:betaGlcNAc beta 1,4-galactosyltransferase, polypeptide 4	ENSMUSG00000022793	0.745041	9.02451	8.3052	9.31184e-06	8.32227e-05	3.4903
Nkx2-3	NK2 homeobox 3	ENSMUSG00000044220	0.744612	6.08978	4.79468	0.000760624	0.00332568	-1.2124
Dnal1	dynein, axonemal, light chain 1	ENSMUSG00000042523	0.7445	7.03363	4.87009	0.000680182	0.00302986	-1.09407
Cnih1	cornichon homolog 1 (Drosophila)	ENSMUSG00000015759	0.744254	10.6207	4.19526	0.00190356	0.00722597	-2.17922
Mir7-2	microRNA 7-2	ENSMUSG00000065609	0.744109	5.05856	7.86285	1.49642e-05	0.000122395	2.98172
Inpp5a	inositol polyphosphate-5-phosphatase A	ENSMUSG00000025477	0.743985	10.0236	6.33522	9.09264e-05	0.000546809	1.04895
Git1	G protein-coupled receptor kinase-interactor 1	ENSMUSG00000011877	0.743723	11.1042	9.04796	4.38044e-06	4.53037e-05	4.29855
Ypel3	yippee-like 3 (Drosophila)	ENSMUSG00000042675	0.742725	7.59344	4.75171	0.000810945	0.00351136	-1.28016
Abhd8	abhydrolase domain containing 8	ENSMUSG00000007950	0.742463	8.63599	6.77227	5.27473e-05	0.000348004	1.63164
Acsbg1	acyl-CoA synthetase bubblegum family member 1	ENSMUSG00000032281	0.741874	6.46741	5.25259	0.000390708	0.00189862	-0.505858
Stard5	StAR-related lipid transfer (START) domain containing 5	ENSMUSG00000046027	0.741553	9.59947	7.9196	1.40651e-05	0.000116445	3.04815
Nrep	neuronal regeneration related protein	ENSMUSG00000042834	0.741491	10.002	5.97009	0.000146041	0.000812703	0.542622
Fem1b	feminization 1 homolog b (C. elegans)	ENSMUSG00000032244	0.741141	11.0646	8.39843	8.4468e-06	7.71746e-05	3.59482
Cfi	complement component factor i	ENSMUSG00000058952	0.740603	5.10997	8.83093	5.43182e-06	5.35552e-05	4.06805
Tax1bp3	Tax1 (human T cell leukemia virus type I) binding protein 3	ENSMUSG00000040158	0.740315	9.33788	7.10929	3.52213e-05	0.000249929	2.06421
Klhl21	kelch-like 21	ENSMUSG00000073700	0.740239	8.29252	6.08229	0.000126015	0.000719755	0.700138
Atn1	atrophin 1	ENSMUSG00000004263	0.74001	9.64307	8.83241	5.42377e-06	5.3506e-05	4.06964
Zfp623	zinc finger protein 623	ENSMUSG00000050846	0.739529	8.73904	6.7956	5.12709e-05	0.000340037	1.66204
Wdr6	WD repeat domain 6	ENSMUSG00000066357	0.739449	9.07143	5.83318	0.000175239	0.000951194	0.348085
Tmem245	transmembrane protein 245	ENSMUSG00000055296	0.739306	9.0539	5.55885	0.000254454	0.00131616	-0.0495452
Ndrg4	N-myc downstream regulated gene 4	ENSMUSG00000036564	0.738698	7.00788	7.89239	1.44887e-05	0.0001192	3.01634
Glul	glutamate-ammonia ligase (glutamine synthetase)	ENSMUSG00000026473	0.738693	6.3325	3.47036	0.00615149	0.0198175	-3.40055
Hand1	heart and neural crest derivatives expressed transcript 1	ENSMUSG00000037335	0.73824	7.19736	3.65808	0.00451296	0.0152063	-3.08008
Uck2	uridine-cytidine kinase 2	ENSMUSG00000026558	0.738185	12.6399	7.76221	1.67166e-05	0.000134933	2.86299
Rgs5	regulator of G-protein signaling 5	ENSMUSG00000026678	0.73805	5.70842	4.58243	0.00104645	0.00435656	-1.54953
Spred3	sprouty-related, EVH1 domain containing 3	ENSMUSG00000037239	0.737744	8.22836	7.57127	2.0686e-05	0.000161666	2.63458
Fktn	fukutin	ENSMUSG00000028414	0.7377	7.49024	4.96468	0.000591878	0.00269074	-0.946732
Trip6	thyroid hormone receptor interactor 6	ENSMUSG00000023348	0.737573	8.15102	8.83595	5.4046e-06	5.33704e-05	4.07343
Sobp	sine oculis-binding protein homolog (Drosophila)	ENSMUSG00000038248	0.737314	5.79234	6.97776	4.11677e-05	0.000284044	1.89709
Jmy	junction-mediating and regulatory protein	ENSMUSG00000021690	0.737275	9.56062	6.84588	4.82377e-05	0.00032352	1.72734
Hunk	hormonally upregulated Neu-associated kinase	ENSMUSG00000053414	0.737014	7.26507	7.25983	2.95349e-05	0.000215898	2.25289
Tmem141	transmembrane protein 141	ENSMUSG00000026939	0.736705	8.23632	7.21826	3.09983e-05	0.00022451	2.20106
Pou3f3	POU domain, class 3, transcription factor 3	ENSMUSG00000045515	0.736048	5.94779	5.70007	0.00020973	0.00111112	0.156457
Gm2888	predicted gene 2888	ENSMUSG00000090487	0.73595	6.82665	4.97549	0.000582597	0.00265284	-0.929976
Gpr180	G protein-coupled receptor 180	ENSMUSG00000022131	0.735425	8.47995	9.40611	3.09896e-06	3.45772e-05	4.66923
9330159F19Rik	RIKEN cDNA 9330159F19 gene	ENSMUSG00000004360	0.735128	5.8137	8.10914	1.14627e-05	9.87231e-05	3.2675
Tmem117	transmembrane protein 117	ENSMUSG00000063296	0.734822	5.73593	6.05653	0.000130336	0.000740136	0.664126
Polr2l	polymerase (RNA) II (DNA directed) polypeptide L	ENSMUSG00000038489	0.733566	6.74064	3.72208	0.00406431	0.0139114	-2.97138
Gcnt2	glucosaminyl (N-acetyl) transferase 2, I-branching enzyme	ENSMUSG00000021360	0.733541	6.31377	6.43243	8.03863e-05	0.000496477	1.18072
Rapgef4	Rap guanine nucleotide exchange factor (GEF) 4	ENSMUSG00000049044	0.732971	7.19811	7.54352	2.13437e-05	0.000166212	2.60103
Acpp	acid phosphatase, prostate	ENSMUSG00000032561	0.732965	6.48312	4.98012	0.000578665	0.00263799	-0.922798
Abracl	ABRA C-terminal like	ENSMUSG00000078453	0.732898	9.37141	4.11664	0.0021549	0.00804239	-2.30926
Klhl42	kelch-like 42	ENSMUSG00000040102	0.732872	8.55324	6.28232	9.72819e-05	0.000578661	0.976705
Ift74	intraflagellar transport 74	ENSMUSG00000028576	0.732577	6.99066	6.32927	9.16188e-05	0.0005503	1.04083
Spaca6	sperm acrosome associated 6	ENSMUSG00000080316	0.732364	7.33897	5.52082	0.000268176	0.0013752	-0.105485
Cav1	caveolin 1, caveolae protein	ENSMUSG00000007655	0.731835	7.95162	3.99554	0.00261268	0.00949983	-2.51085
Lpin3	lipin 3	ENSMUSG00000027412	0.731613	7.37428	6.35338	8.88495e-05	0.000536781	1.07365
Slc20a2	solute carrier family 20, member 2	ENSMUSG00000037656	0.731283	10.258	8.41939	8.26463e-06	7.5686e-05	3.61819
Ppp2r5b	protein phosphatase 2, regulatory subunit B', beta	ENSMUSG00000024777	0.731223	9.08968	6.87822	4.63903e-05	0.000313051	1.76916
Emcn	endomucin	ENSMUSG00000054690	0.730862	11.8508	5.73101	0.000201108	0.00107121	0.201215
Pi16	peptidase inhibitor 16	ENSMUSG00000024011	0.729561	7.97236	3.22149	0.0093245	0.0283321	-3.82804
Slc3a1	solute carrier family 3, member 1	ENSMUSG00000024131	0.729542	6.13352	5.6198	0.000234006	0.00122456	0.0397126
Pou3f4	POU domain, class 3, transcription factor 4	ENSMUSG00000056854	0.729312	5.93584	6.4108	8.26114e-05	0.000506561	1.15151
Pomgnt1	protein O-linked mannose beta 1,2-N-acetylglucosaminyltransferase	ENSMUSG00000028700	0.729028	8.3662	8.03602	1.23987e-05	0.000105172	3.18335
Galnt1	UDP-N-acetyl-alpha-D-galactosamine:polypeptide N-acetylgalactosaminyltransferase 1	ENSMUSG00000000420	0.728846	10.6108	5.21898	0.000409863	0.00197899	-0.556719
Prkci	protein kinase C, iota	ENSMUSG00000037643	0.728761	9.9419	9.03972	4.41603e-06	4.55759e-05	4.28988
Acox1	acyl-Coenzyme A oxidase 1, palmitoyl	ENSMUSG00000020777	0.728696	10.2134	8.36363	8.75902e-06	7.94736e-05	3.55591
Zfp423	zinc finger protein 423	ENSMUSG00000045333	0.728461	7.72163	9.08884	4.20842e-06	4.39638e-05	4.34147
AI464131	expressed sequence AI464131	ENSMUSG00000046312	0.728394	6.05708	8.10026	1.15722e-05	9.95349e-05	3.25731
Cyp4f16	cytochrome P450, family 4, subfamily f, polypeptide 16	ENSMUSG00000048440	0.728047	5.84083	4.56122	0.00108072	0.00447742	-1.58353
Fam71a	family with sequence similarity 71, member A	ENSMUSG00000091017	0.728043	5.40277	4.97489	0.000583107	0.00265393	-0.930904
Mcu	mitochondrial calcium uniporter	ENSMUSG00000009647	0.727856	9.72927	5.61047	0.000237018	0.00123802	0.0260834
Dnajc10	DnaJ (Hsp40) homolog, subfamily C, member 10	ENSMUSG00000027006	0.72779	9.45833	7.78447	1.63106e-05	0.000131981	2.88935
Nova2	neuro-oncological ventral antigen 2	ENSMUSG00000030411	0.727472	8.54499	6.34977	8.92584e-05	0.00053892	1.06874
Agap1	ArfGAP with GTPase domain, ankyrin repeat and PH domain 1	ENSMUSG00000055013	0.727432	9.17424	6.64519	6.16442e-05	0.000396924	1.46478
Gcnt2	glucosaminyl (N-acetyl) transferase 2, I-branching enzyme	ENSMUSG00000021360	0.727138	6.94527	4.69852	0.000878192	0.00375705	-1.36439
Sec24a	Sec24 related gene family, member A (S. cerevisiae)	ENSMUSG00000036391	0.726977	10.0526	8.04477	1.22824e-05	0.000104456	3.19345
Satb2	special AT-rich sequence binding protein 2	ENSMUSG00000038331	0.726778	7.65132	6.37372	8.65833e-05	0.000524701	1.10129
Ulbp1	UL16 binding protein 1	ENSMUSG00000079685	0.725847	8.92185	6.51588	7.23876e-05	0.000454932	1.29285
Garnl3	GTPase activating RANGAP domain-like 3	ENSMUSG00000038860	0.724976	6.67888	7.03539	3.84381e-05	0.000268831	1.97058
Epn2	epsin 2	ENSMUSG00000001036	0.724658	7.87519	8.4677	7.86086e-06	7.28018e-05	3.67188
Cubn	cubilin (intrinsic factor-cobalamin receptor)	ENSMUSG00000026726	0.724465	5.74767	6.21303	0.000106342	0.000623689	0.881514
Tmc7	transmembrane channel-like gene family 7	ENSMUSG00000042246	0.723391	6.31909	5.5509	0.000257257	0.00132926	-0.0612133
1600025M17Rik	RIKEN cDNA 1600025M17 gene	ENSMUSG00000085114	0.723345	4.82231	3.44789	0.00638541	0.0204472	-3.43905
Grhl3	grainyhead-like 3 (Drosophila)	ENSMUSG00000037188	0.723233	6.23992	5.38285	0.000325036	0.00162526	-0.31017
Nek6	NIMA (never in mitosis gene a)-related expressed kinase 6	ENSMUSG00000026749	0.722951	10.2375	9.40136	3.11301e-06	3.4675e-05	4.66438
Hspa4l	heat shock protein 4 like	ENSMUSG00000025757	0.722932	8.63128	8.97305	4.71584e-06	4.78665e-05	4.21951
Osbpl6	oxysterol binding protein-like 6	ENSMUSG00000042359	0.722823	6.16269	4.65073	0.000943685	0.00399209	-1.44039
Rnf24	ring finger protein 24	ENSMUSG00000048911	0.722307	7.98848	6.8603	4.74042e-05	0.00031869	1.746
Cystm1	cysteine-rich transmembrane module containing 1	ENSMUSG00000046727	0.722248	7.41073	5.16893	0.000440286	0.00210384	-0.632783
Sh3pxd2a	SH3 and PX domains 2A	ENSMUSG00000053617	0.722209	8.89297	9.37479	3.1928e-06	3.52049e-05	4.63728
Nkx2-5	NK2 homeobox 5	ENSMUSG00000015579	0.72202	8.01284	5.63028	0.000230671	0.0012084	0.055009
Spag9	sperm associated antigen 9	ENSMUSG00000020859	0.721863	9.85844	6.46762	7.69031e-05	0.00047857	1.22811
Nnmt	nicotinamide N-methyltransferase	ENSMUSG00000032271	0.721478	5.55644	6.05135	0.000131223	0.00074453	0.656879
Ltbp1	latent transforming growth factor beta binding protein 1	ENSMUSG00000001870	0.721252	8.95959	7.62685	1.94341e-05	0.000153726	2.70151
Pgm2l1	phosphoglucomutase 2-like 1	ENSMUSG00000030729	0.720937	8.6734	2.83868	0.017835	0.0487382	-4.48649
Zfp617	zinc finger protein 617	ENSMUSG00000066880	0.720775	8.71339	5.32887	0.000350687	0.00173544	-0.390967
Zdhhc2	zinc finger, DHHC domain containing 2	ENSMUSG00000039470	0.719935	9.27749	4.24974	0.00174766	0.00672107	-2.08953
Yes1	Yamaguchi sarcoma viral (v-yes) oncogene homolog 1	ENSMUSG00000014932	0.719692	9.03892	5.02138	0.000544879	0.00250956	-0.859003
Notch1	notch 1	ENSMUSG00000026923	0.719278	10.418	7.90328	1.43174e-05	0.000118037	3.02909
Slc35e3	solute carrier family 35, member E3	ENSMUSG00000060181	0.718737	10.0322	6.83683	4.87692e-05	0.000326417	1.7156
Kctd5	potassium channel tetramerisation domain containing 5	ENSMUSG00000016946	0.718284	9.99315	7.17835	3.24777e-05	0.000233338	2.15111
Ick	intestinal cell kinase	ENSMUSG00000009828	0.717961	9.41919	7.35332	2.65102e-05	0.000197756	2.36868
Zeb1	zinc finger E-box binding homeobox 1	ENSMUSG00000024238	0.717681	7.65102	3.80197	0.00356875	0.0124293	-2.83616
Fat3	FAT tumor suppressor homolog 3 (Drosophila)	ENSMUSG00000074505	0.717393	6.25752	5.02582	0.000541372	0.00249737	-0.852153
Hyal2	hyaluronoglucosaminidase 2	ENSMUSG00000010047	0.717045	9.85341	8.34798	8.9035e-06	8.04875e-05	3.53837
Lgr6	leucine-rich repeat-containing G protein-coupled receptor 6	ENSMUSG00000042793	0.716893	7.09152	4.41511	0.00135174	0.00540999	-1.81939
Rnf217	ring finger protein 217	ENSMUSG00000063760	0.716686	9.26366	9.78563	2.17258e-06	2.59483e-05	5.04938
Bsdc1	BSD domain containing 1	ENSMUSG00000040859	0.716425	8.8579	7.45354	2.36367e-05	0.000180988	2.49165
Hoxb4	homeobox B4	ENSMUSG00000038692	0.715737	6.78803	4.11873	0.00214778	0.00802146	-2.30579
Osmr	oncostatin M receptor	ENSMUSG00000022146	0.715056	9.06068	5.02799	0.000539668	0.00249139	-0.848809
Myl12a	myosin, light chain 12A, regulatory, non-sarcomeric	ENSMUSG00000024048	0.714451	7.77199	4.85049	0.000700181	0.00310488	-1.12476
Epha7	Eph receptor A7	ENSMUSG00000028289	0.71442	6.84198	3.1703	0.010164	0.0304717	-3.91617
Lrrc8a	leucine rich repeat containing 8A	ENSMUSG00000007476	0.714278	10.3613	6.64696	6.15097e-05	0.000396447	1.46711
Gm1673	predicted gene 1673	ENSMUSG00000070858	0.712533	7.30652	4.80424	0.000749884	0.00328603	-1.19735
Nptx1	neuronal pentraxin 1	ENSMUSG00000025582	0.712456	6.59249	4.81102	0.000742372	0.00325891	-1.18669
Gm10406	predicted gene 10406	ENSMUSG00000093985	0.711934	5.57941	6.5044	7.34355e-05	0.000459755	1.27747
Sel1l3	sel-1 suppressor of lin-12-like 3 (C. elegans)	ENSMUSG00000029189	0.711548	5.73291	6.98634	4.07484e-05	0.000281843	1.90805
Fbxl2	F-box and leucine-rich repeat protein 2	ENSMUSG00000032507	0.711392	6.2519	6.06925	0.000128182	0.000730541	0.681925
Sgms2	sphingomyelin synthase 2	ENSMUSG00000050931	0.711115	6.81632	4.96492	0.000591667	0.0026904	-0.946354
Otud1	OTU domain containing 1	ENSMUSG00000043415	0.711113	7.95943	3.0723	0.0119938	0.0349424	-4.08493
Ggact	gamma-glutamylamine cyclotransferase	ENSMUSG00000041625	0.710758	9.0698	3.59443	0.00501058	0.0166267	-3.18849
Zc3hav1l	zinc finger CCCH-type, antiviral 1-like	ENSMUSG00000047749	0.710547	8.65253	3.46592	0.00619704	0.0199349	-3.40816
Aaed1	AhpC/TSA antioxidant enzyme domain containing 1	ENSMUSG00000021482	0.710413	10.4425	6.16148	0.000113672	0.000661353	0.81028
Stk36	serine/threonine kinase 36	ENSMUSG00000033276	0.710358	7.17304	6.94823	4.26474e-05	0.000292509	1.85926
Prkab2	protein kinase, AMP-activated, beta 2 non-catalytic subunit	ENSMUSG00000038205	0.710239	8.32906	3.80552	0.00354826	0.0123667	-2.83016
2010-09-09	septin 10	ENSMUSG00000019917	0.70983	8.95947	5.68145	0.000215109	0.00113656	0.129457
Ankrd13b	ankyrin repeat domain 13b	ENSMUSG00000037907	0.709434	8.03529	6.26678	9.92388e-05	0.000588877	0.955413
Slc25a32	solute carrier family 25, member 32	ENSMUSG00000022299	0.709386	8.85833	5.27018	0.00038106	0.00186139	-0.479282
Rftn2	raftlin family member 2	ENSMUSG00000025978	0.708489	5.71936	6.09182	0.000124455	0.000712771	0.713441
1700037H04Rik	RIKEN cDNA 1700037H04 gene	ENSMUSG00000027327	0.706918	9.39419	5.98187	0.000143785	0.000803749	0.559246
Aprt	adenine phosphoribosyl transferase	ENSMUSG00000006589	0.70626	11.8151	8.2451	9.92032e-06	8.76169e-05	3.42243
Nudcd1	NudC domain containing 1	ENSMUSG00000038736	0.70605	9.35261	4.81634	0.000736528	0.0032376	-1.17833
Zfp507	zinc finger protein 507	ENSMUSG00000044452	0.705479	8.56792	5.64191	0.000227032	0.00119124	0.0719527
Slc44a1	solute carrier family 44, member 1	ENSMUSG00000028412	0.705433	9.45906	9.21256	3.73125e-06	3.99274e-05	4.47038
Hspb1	heat shock protein 1	ENSMUSG00000004951	0.705026	5.8268	3.44739	0.00639077	0.0204611	-3.43991
Fam199x	family with sequence similarity 199, X-linked	ENSMUSG00000042595	0.704628	7.73632	6.09727	0.000123573	0.000709261	0.721041
Pik3ip1	phosphoinositide-3-kinase interacting protein 1	ENSMUSG00000034614	0.704626	7.13896	5.18715	0.000428938	0.00205997	-0.605048
Sbk1	SH3-binding kinase 1	ENSMUSG00000042978	0.704439	6.67591	6.1933	0.000109085	0.000637872	0.854299
Mamld1	mastermind-like domain containing 1	ENSMUSG00000059401	0.704439	7.62605	5.60861	0.000237624	0.00124085	0.0233635
Fzd1	frizzled homolog 1 (Drosophila)	ENSMUSG00000044674	0.704428	7.58529	7.37859	2.57516e-05	0.000193713	2.39979
Hoxa9	homeobox A9	ENSMUSG00000038227	0.703942	5.23814	4.59258	0.00103045	0.00430178	-1.53327
Ptpn23	protein tyrosine phosphatase, non-receptor type 23	ENSMUSG00000036057	0.703854	9.95366	9.28965	3.46395e-06	3.75837e-05	4.54999
Lyrm1	LYR motif containing 1	ENSMUSG00000030922	0.702952	6.95848	5.3759	0.000328222	0.0016387	-0.320549
Casc4	cancer susceptibility candidate 4	ENSMUSG00000060227	0.702091	9.7432	7.91727	1.41007e-05	0.000116691	3.04544
Mgmt	O-6-methylguanine-DNA methyltransferase	ENSMUSG00000054612	0.701661	8.21115	5.30107	0.00036474	0.00179236	-0.432746
Capn2	calpain 2	ENSMUSG00000026509	0.701554	11.3198	9.76851	2.20712e-06	2.62651e-05	5.0325
Qsox2	quiescin Q6 sulfhydryl oxidase 2	ENSMUSG00000036327	0.701445	8.6325	8.32701	9.10117e-06	8.18613e-05	3.51483
Mex3c	mex3 homolog C (C. elegans)	ENSMUSG00000037253	0.701316	11.2872	8.5497	7.22376e-06	6.79248e-05	3.76248
Bin1	bridging integrator 1	ENSMUSG00000024381	0.700714	9.64955	6.73273	5.5357e-05	0.000362131	1.57994
Zfp13	zinc finger protein 13	ENSMUSG00000062012	0.700705	6.80317	4.45951	0.00126247	0.0051099	-1.74743
Csnk1g1	casein kinase 1, gamma 1	ENSMUSG00000032384	0.700566	9.43789	5.24088	0.000397271	0.00192644	-0.523561
Utrn	utrophin	ENSMUSG00000019820	0.700226	10.1857	5.22484	0.000406455	0.00196495	-0.547848
Frk	fyn-related kinase	ENSMUSG00000019779	0.700137	5.39577	3.60091	0.00495739	0.0164808	-3.17744
Sgsm2	small G protein signaling modulator 2	ENSMUSG00000038351	0.699895	7.52307	7.24216	3.01475e-05	0.00021956	2.23089
Eva1c	eva-1 homolog C (C. elegans)	ENSMUSG00000039903	0.69935	6.03672	6.53662	7.05363e-05	0.000444861	1.32057
F11r	F11 receptor	ENSMUSG00000038235	0.698265	11.433	5.67332	0.000217506	0.00114676	0.117645
Polr2g	polymerase (RNA) II (DNA directed) polypeptide G	ENSMUSG00000071662	0.698045	11.1612	5.99036	0.000142183	0.00079615	0.571213
4930444M15Rik	RIKEN cDNA 4930444M15 gene	ENSMUSG00000097172	0.697919	5.52527	4.52815	0.00113657	0.00466851	-1.63669
Tmem66	transmembrane protein 66	ENSMUSG00000031532	0.69779	7.37407	3.57658	0.0051602	0.0170542	-3.21895
Ccnyl1	cyclin Y-like 1	ENSMUSG00000070871	0.697663	8.85078	6.56474	6.81077e-05	0.000431619	1.35806
Bag2	BCL2-associated athanogene 2	ENSMUSG00000042215	0.696905	8.23366	4.60407	0.00101266	0.00423649	-1.51488
Gsdmcl2	gasdermin C-like 2	ENSMUSG00000093867	0.696585	6.36211	3.65408	0.00454269	0.0152829	-3.0869
Ssu2	ssu-2 homolog (C. elegans)	ENSMUSG00000034387	0.696414	6.68831	9.18076	3.84796e-06	4.09153e-05	4.43739
Etv4	ets variant gene 4 (E1A enhancer binding protein, E1AF)	ENSMUSG00000017724	0.696285	6.63006	5.37509	0.000328597	0.00164015	-0.321762
Sema6c	sema domain, transmembrane domain (TM), and cytoplasmic domain, (semaphorin) 6C	ENSMUSG00000038777	0.69599	6.22261	6.98286	4.09178e-05	0.000282717	1.90361
Dvl3	dishevelled 3, dsh homolog (Drosophila)	ENSMUSG00000003233	0.695526	10.4599	8.92869	4.9276e-06	4.9581e-05	4.17244
Pkn3	protein kinase N3	ENSMUSG00000026785	0.695107	8.49847	3.24656	0.00893976	0.0273277	-3.7849
Actg1	actin, gamma, cytoplasmic 1	ENSMUSG00000062825	0.69508	8.79232	3.84099	0.00335003	0.0117823	-2.77029
Gm1045	predicted gene 1045	ENSMUSG00000096035	0.695072	5.9014	4.953	0.000602083	0.00272908	-0.964851
Cnn2	calponin 2	ENSMUSG00000004665	0.695032	12.0264	9.32161	3.35933e-06	3.67527e-05	4.58284
Tnfrsf23	tumor necrosis factor receptor superfamily, member 23	ENSMUSG00000037613	0.695015	10.2036	4.77114	0.000787774	0.00342535	-1.2495
Med21	mediator complex subunit 21	ENSMUSG00000030291	0.694781	9.31794	5.7718	0.000190319	0.00102149	0.260021
Cd59a	CD59a antigen	ENSMUSG00000032679	0.694351	8.99514	4.17088	0.00197802	0.00747114	-2.21947
Il1rap	interleukin 1 receptor accessory protein	ENSMUSG00000022514	0.694232	8.01492	7.59418	2.01598e-05	0.000158372	2.6622
Piezo1	piezo-type mechanosensitive ion channel component 1	ENSMUSG00000014444	0.694143	11.619	9.79807	2.14784e-06	2.57466e-05	5.06163
Rab12	RAB12, member RAS oncogene family	ENSMUSG00000023460	0.694014	10.543	8.70119	6.18974e-06	5.96562e-05	3.92806
Rasl11a	RAS-like, family 11, member A	ENSMUSG00000029641	0.692713	6.95071	4.49677	0.00119239	0.00485465	-1.68724
Med22	mediator complex subunit 22	ENSMUSG00000015776	0.692687	8.82284	8.12969	1.12137e-05	9.70884e-05	3.29105
Fam57a	family with sequence similarity 57, member A	ENSMUSG00000069808	0.692467	10.175	7.05659	3.7484e-05	0.000262963	1.9975
Hoxd13	homeobox D13	ENSMUSG00000001819	0.69165	5.50717	6.00926	0.000138684	0.000781452	0.597819
Aif1l	allograft inflammatory factor 1-like	ENSMUSG00000001864	0.691263	7.85005	5.10185	0.000484891	0.00228298	-0.735243
Nfat5	nuclear factor of activated T cells 5	ENSMUSG00000003847	0.691151	10.464	4.62634	0.000979095	0.00411974	-1.4793
Vnn1	vanin 1	ENSMUSG00000037440	0.690366	5.05317	7.0826	3.63481e-05	0.000256273	2.03047
Vat1	vesicle amine transport protein 1 homolog (T californica)	ENSMUSG00000034993	0.6895	10.9656	7.52296	2.18454e-05	0.000169449	2.57612
Bend4	BEN domain containing 4	ENSMUSG00000092060	0.689157	10.2353	7.69569	1.79966e-05	0.000144024	2.78389
Akap12	A kinase (PRKA) anchor protein (gravin) 12	ENSMUSG00000038587	0.687861	10.7753	6.99075	4.05348e-05	0.000280662	1.91368
Glis2	GLIS family zinc finger 2	ENSMUSG00000014303	0.687584	8.93761	9.12305	4.07014e-06	4.26779e-05	4.37726
Phtf1	putative homeodomain transcription factor 1	ENSMUSG00000058388	0.68723	8.67022	7.31825	2.76036e-05	0.000204902	2.32536
Dlg1	discs, large homolog 1 (Drosophila)	ENSMUSG00000022770	0.686342	10.6228	8.73786	5.96447e-06	5.78536e-05	3.9678
Pgrmc1	progesterone receptor membrane component 1	ENSMUSG00000006373	0.685392	11.0579	5.53296	0.000263712	0.00135479	-0.0876099
Snx30	sorting nexin family member 30	ENSMUSG00000028385	0.684642	9.65399	6.40147	8.35921e-05	0.000510824	1.13889
Plcxd2	phosphatidylinositol-specific phospholipase C, X domain containing 2	ENSMUSG00000087141	0.684086	6.3095	7.92274	1.4017e-05	0.000116341	3.05182
Yaf2	YY1 associated factor 2	ENSMUSG00000022634	0.684042	9.23664	5.88248	0.000164059	0.00089869	0.418437
Oplah	5-oxoprolinase (ATP-hydrolysing)	ENSMUSG00000022562	0.683593	6.98421	4.82521	0.000726899	0.00320314	-1.1644
Pcdhb18	protocadherin beta 18	ENSMUSG00000048347	0.683053	6.11916	3.6519	0.00455893	0.0153323	-3.09059
Dsel	dermatan sulfate epimerase-like	ENSMUSG00000038702	0.682752	8.50329	7.38853	2.54598e-05	0.000191811	2.41201
Gmcl1l	germ cell-less homolog 1 (Drosophila)-like	ENSMUSG00000094309	0.682557	6.47278	3.2475	0.0089257	0.0272932	-3.78328
Bbs7	Bardet-Biedl syndrome 7 (human)	ENSMUSG00000037325	0.682194	6.80275	6.47997	7.57193e-05	0.000472249	1.2447
Crybg3	beta-gamma crystallin domain containing 3	ENSMUSG00000022723	0.682001	8.55394	4.39537	0.00139357	0.00554243	-1.85147
Fam189b	family with sequence similarity 189, member B	ENSMUSG00000032657	0.681989	8.20126	6.17728	0.000111369	0.000649684	0.832152
Golgb1	golgi autoantigen, golgin subfamily b, macrogolgin 1	ENSMUSG00000034243	0.681889	8.54094	6.00455	0.000139548	0.000785194	0.591189
Map3k13	mitogen-activated protein kinase kinase kinase 13	ENSMUSG00000033618	0.681745	5.92686	4.44037	0.00130018	0.00522915	-1.77843
Cd320	CD320 antigen	ENSMUSG00000002308	0.681714	7.91059	3.5401	0.00548045	0.0179647	-3.28124
Nme1	NME/NM23 nucleoside diphosphate kinase 1	ENSMUSG00000037601	0.681334	9.02416	3.36483	0.00733309	0.0230541	-3.58156
Zmynd15	zinc finger, MYND-type containing 15	ENSMUSG00000040829	0.679582	6.73177	4.50702	0.00117385	0.00479393	-1.67072
Armcx2	armadillo repeat containing, X-linked 2	ENSMUSG00000033436	0.679508	9.80178	5.82968	0.000176062	0.000955136	0.343084
Agl	amylo-1,6-glucosidase, 4-alpha-glucanotransferase	ENSMUSG00000033400	0.679474	8.7528	7.37933	2.57298e-05	0.000193623	2.4007
Eef1e1	eukaryotic translation elongation factor 1 epsilon 1	ENSMUSG00000001707	0.679144	11.4108	7.88175	1.46579e-05	0.000120257	3.00388
Dip2c	DIP2 disco-interacting protein 2 homolog C (Drosophila)	ENSMUSG00000048264	0.678767	8.02594	6.33198	9.13032e-05	0.000548572	1.04452
Rgmb	repulsive guidance molecule family member B	ENSMUSG00000048027	0.678668	8.0587	8.3238	9.13183e-06	8.19604e-05	3.51122
9030624G23Rik	RIKEN cDNA 9030624G23 gene	ENSMUSG00000073158	0.67852	8.9883	6.92686	4.37538e-05	0.000298328	1.83183
Glul	glutamate-ammonia ligase (glutamine synthetase)	ENSMUSG00000026473	0.678118	11.3811	7.49666	2.25061e-05	0.000173683	2.54418
Echdc2	enoyl Coenzyme A hydratase domain containing 2	ENSMUSG00000028601	0.677402	7.2392	6.7888	5.16965e-05	0.000342168	1.65318
Btn2a2	butyrophilin, subfamily 2, member A2	ENSMUSG00000053216	0.676386	5.55984	4.62332	0.000983575	0.00413328	-1.48412
Fam171a2	family with sequence similarity 171, member A2	ENSMUSG00000034685	0.675442	8.5325	8.16653	1.0782e-05	9.3805e-05	3.33313
Kctd17	potassium channel tetramerisation domain containing 17	ENSMUSG00000033287	0.675298	9.20339	7.49692	2.24994e-05	0.000173683	2.5445
Tbc1d16	TBC1 domain family, member 16	ENSMUSG00000039976	0.6749	8.4995	6.4715	7.6529e-05	0.000476544	1.23332
Tpm4	tropomyosin 4	ENSMUSG00000031799	0.674892	10.7225	6.79588	5.12534e-05	0.000340037	1.6624
Glt25d1	glycosyltransferase 25 domain containing 1	ENSMUSG00000034807	0.674564	11.8348	6.46831	7.68364e-05	0.000478306	1.22903
Ldb3	LIM domain binding 3	ENSMUSG00000021798	0.674143	6.12744	5.97424	0.000145241	0.000809817	0.548488
Rtn2	reticulon 2 (Z-band associated protein)	ENSMUSG00000030401	0.673762	7.49403	4.43303	0.00131494	0.0052799	-1.79033
Prnd	prion protein dublet	ENSMUSG00000027338	0.673688	4.67683	4.72273	0.00084688	0.00363972	-1.32601
Laptm4b	lysosomal-associated protein transmembrane 4B	ENSMUSG00000022257	0.673534	11.3628	6.246	0.000101922	0.000601932	0.926895
App	amyloid beta (A4) precursor protein	ENSMUSG00000022892	0.673468	11.6916	7.3729	2.59202e-05	0.000194684	2.3928
Abl2	v-abl Abelson murine leukemia viral oncogene 2 (arg, Abelson-related gene)	ENSMUSG00000026596	0.673038	8.79987	9.44253	2.99361e-06	3.35923e-05	4.70626
Gm16515	predicted gene, Gm16515	ENSMUSG00000018931	0.672407	9.5794	7.18968	3.20499e-05	0.000230851	2.16531
Zfp579	zinc finger protein 579	ENSMUSG00000051550	0.672344	6.73223	5.33545	0.000347448	0.00172114	-0.381097
Fam107a	family with sequence similarity 107, member A	ENSMUSG00000021750	0.67166	6.3966	5.41297	0.000311601	0.00156564	-0.265254
Ctnna1	catenin (cadherin associated protein), alpha 1	ENSMUSG00000037815	0.671207	11.0779	10.0686	1.67944e-06	2.11708e-05	5.32477
Slc35d1	solute carrier family 35 (UDP-glucuronic acid/UDP-N-acetylgalactosamine dual transporter), member D1	ENSMUSG00000028521	0.671194	8.44625	6.0971	0.000123601	0.000709261	0.720804
Bcas3	breast carcinoma amplified sequence 3	ENSMUSG00000059439	0.67056	9.33607	6.90355	4.49961e-05	0.000304898	1.80184
Veph1	ventricular zone expressed PH domain-containing 1	ENSMUSG00000027831	0.670515	5.48875	6.00594	0.000139292	0.000783983	0.593143
Eomes	eomesodermin homolog (Xenopus laevis)	ENSMUSG00000032446	0.67042	5.96254	4.31885	0.00156903	0.00612266	-1.97623
Sppl3	signal peptide peptidase 3	ENSMUSG00000029550	0.67015	11.2096	6.50794	7.31104e-05	0.000458449	1.28222
Nudt7	nudix (nucleoside diphosphate linked moiety X)-type motif 7	ENSMUSG00000031767	0.670004	6.91248	6.93365	4.33987e-05	0.000296422	1.84056
Plcd3	phospholipase C, delta 3	ENSMUSG00000020937	0.668739	7.32172	5.66106	0.00022117	0.00116389	0.0998371
Synpo2l	synaptopodin 2-like	ENSMUSG00000039376	0.668236	6.61195	6.08819	0.000125047	0.000715756	0.708372
Glis3	GLIS family zinc finger 3	ENSMUSG00000052942	0.668155	6.42254	5.08923	0.000493813	0.00231391	-0.754595
Flna	filamin, alpha	ENSMUSG00000031328	0.667003	12.1615	8.11347	1.14097e-05	9.83775e-05	3.27247
Tmem120a	transmembrane protein 120A	ENSMUSG00000039886	0.666992	8.6013	3.61359	0.0048551	0.016179	-3.15584
Kcnj4	potassium inwardly-rectifying channel, subfamily J, member 4	ENSMUSG00000044216	0.666642	6.16758	5.31297	0.000358655	0.00176687	-0.414856
Trim3	tripartite motif-containing 3	ENSMUSG00000036989	0.666249	8.77403	5.44797	0.000296738	0.00150209	-0.213239
Dtna	dystrobrevin alpha	ENSMUSG00000024302	0.66614	5.74703	5.98438	0.000143309	0.000801547	0.562783
Fzd4	frizzled homolog 4 (Drosophila)	ENSMUSG00000049791	0.665872	9.71974	6.39292	8.45019e-05	0.000514784	1.12731
Lynx1	Ly6/neurotoxin 1	ENSMUSG00000022594	0.665626	5.92137	5.07156	0.0005066	0.00236061	-0.781725
Sc5d	sterol-C5-desaturase (fungal ERG3, delta-5-desaturase) homolog (S. cerevisae)	ENSMUSG00000032018	0.665344	10.8179	6.79579	5.1259e-05	0.000340037	1.66228
Celsr2	cadherin, EGF LAG seven-pass G-type receptor 2 (flamingo homolog, Drosophila)	ENSMUSG00000068740	0.664991	7.25414	7.56892	2.07408e-05	0.000162031	2.63174
Slc5a8	solute carrier family 5 (iodide transporter), member 8	ENSMUSG00000020062	0.664776	5.57185	5.44683	0.000297206	0.00150378	-0.214918
Zim1	zinc finger, imprinted 1	ENSMUSG00000002266	0.664725	8.69028	4.22137	0.00182709	0.00698555	-2.13619
Mapk8ip1	mitogen-activated protein kinase 8 interacting protein 1	ENSMUSG00000027223	0.66381	6.56081	7.92083	1.40461e-05	0.000116386	3.04959
Phactr4	phosphatase and actin regulator 4	ENSMUSG00000066043	0.663553	9.35381	9.12546	4.06059e-06	4.26005e-05	4.37978
R74862	expressed sequence R74862	ENSMUSG00000059277	0.662351	7.03166	6.40919	8.27806e-05	0.000506908	1.14932
Cnn3	calponin 3, acidic	ENSMUSG00000053931	0.662242	12.6087	8.82495	5.46442e-06	5.38261e-05	4.06163
Arf4	ADP-ribosylation factor 4	ENSMUSG00000021877	0.661954	11.7933	5.32455	0.000352835	0.00174431	-0.39746
Rassf6	Ras association (RalGDS/AF-6) domain family member 6	ENSMUSG00000029370	0.661859	4.88561	6.47306	7.63792e-05	0.000475761	1.23542
Phlda1	pleckstrin homology-like domain, family A, member 1	ENSMUSG00000020205	0.661701	8.30252	3.73108	0.00400506	0.0137445	-2.95612
Samd8	sterile alpha motif domain containing 8	ENSMUSG00000021770	0.660039	9.22465	7.35904	2.63365e-05	0.000196758	2.37572
Fech	ferrochelatase	ENSMUSG00000024588	0.65927	9.89974	4.31778	0.00157164	0.00613163	-1.97798
Mfhas1	malignant fibrous histiocytoma amplified sequence 1	ENSMUSG00000070056	0.658353	8.204	5.71728	0.000204884	0.0010875	0.181378
Nrip3	nuclear receptor interacting protein 3	ENSMUSG00000034825	0.657921	6.14257	6.78896	5.16865e-05	0.000342168	1.65339
Prrc2b	proline-rich coiled-coil 2B	ENSMUSG00000039262	0.657891	10.7795	7.00006	4.00871e-05	0.000278052	1.92558
Enpp5	ectonucleotide pyrophosphatase/phosphodiesterase 5	ENSMUSG00000023960	0.657879	8.18885	5.50333	0.000274753	0.00140563	-0.131286
Prickle1	prickle homolog 1 (Drosophila)	ENSMUSG00000036158	0.656457	8.26216	3.58867	0.00505833	0.0167654	-3.19831
1700017B05Rik	RIKEN cDNA 1700017B05 gene	ENSMUSG00000032300	0.656309	10.638	8.26078	9.75746e-06	8.642e-05	3.44018
Pald1	phosphatase domain containing, paladin 1	ENSMUSG00000020092	0.65621	8.68589	7.29193	2.84562e-05	0.000209885	2.29276
Ublcp1	ubiquitin-like domain containing CTD phosphatase 1	ENSMUSG00000041231	0.655058	5.92649	4.4856	0.00121297	0.00492675	-1.70528
Smpd2	sphingomyelin phosphodiesterase 2, neutral	ENSMUSG00000019822	0.654706	9.39123	7.24551	3.00302e-05	0.000218786	2.23507
Tcf7	transcription factor 7, T cell specific	ENSMUSG00000000782	0.654541	6.67951	4.84209	0.000708935	0.00313804	-1.13791
1300002E11Rik	RIKEN cDNA 1300002E11 gene	ENSMUSG00000097290	0.654457	8.11259	4.29959	0.00161679	0.00628164	-2.00775
Nfib	nuclear factor I/B	ENSMUSG00000008575	0.653864	9.89507	9.006	4.56495e-06	4.66721e-05	4.25435
Itgb1	integrin beta 1 (fibronectin receptor beta)	ENSMUSG00000025809	0.653758	12.055	8.87717	5.18663e-06	5.16589e-05	4.11754
Prkcz	protein kinase C, zeta	ENSMUSG00000029053	0.653295	6.4422	4.70779	0.000866059	0.00371241	-1.34969
Parp3	poly (ADP-ribose) polymerase family, member 3	ENSMUSG00000023249	0.652675	7.63342	5.58281	0.000246194	0.00127949	-0.0143881
Epas1	endothelial PAS domain protein 1	ENSMUSG00000024140	0.652614	10.8805	7.40186	2.50738e-05	0.000189484	2.42839
Nipsnap1	4-nitrophenylphosphatase domain and non-neuronal SNAP25-like protein homolog 1 (C. elegans)	ENSMUSG00000034285	0.652428	8.70958	5.09542	0.000489418	0.00229879	-0.745105
Npr3	natriuretic peptide receptor 3	ENSMUSG00000022206	0.652059	7.10892	4.18531	0.00193356	0.00732148	-2.19563
Smurf2	SMAD specific E3 ubiquitin protein ligase 2	ENSMUSG00000018363	0.652015	10.7161	5.82306	0.000177634	0.000961513	0.333604
Ypel1	yippee-like 1 (Drosophila)	ENSMUSG00000022773	0.651492	6.6494	3.93746	0.00286751	0.0103166	-2.60808
Prdm5	PR domain containing 5	ENSMUSG00000029913	0.650883	8.3441	5.98587	0.000143027	0.000800197	0.564886
Sertad1	SERTA domain containing 1	ENSMUSG00000008384	0.648817	8.35574	5.15614	0.000448435	0.00213639	-0.65226
Dag1	dystroglycan 1	ENSMUSG00000039952	0.648706	10.9793	6.25515	0.000100732	0.000595937	0.939451
Slit1	slit homolog 1 (Drosophila)	ENSMUSG00000025020	0.648446	6.91513	4.91467	0.000636928	0.00286508	-1.02447
Ociad2	OCIA domain containing 2	ENSMUSG00000029153	0.648418	7.00446	6.78523	5.19215e-05	0.000343195	1.64853
Fbxw9	F-box and WD-40 domain protein 9	ENSMUSG00000008167	0.648208	7.6399	5.35575	0.000337652	0.00167981	-0.350679
Slc25a42	solute carrier family 25, member 42	ENSMUSG00000002346	0.648171	8.60046	4.50759	0.00117283	0.00479241	-1.6698
Prdx2	peroxiredoxin 2	ENSMUSG00000005161	0.647287	10.4528	6.61351	6.41068e-05	0.00041063	1.42285
Wbscr17	Williams-Beuren syndrome chromosome region 17 homolog (human)	ENSMUSG00000034040	0.647058	6.07498	6.75557	5.38327e-05	0.000353925	1.60983
Mapk12	mitogen-activated protein kinase 12	ENSMUSG00000022610	0.646307	9.31938	5.15977	0.00044611	0.00212635	-0.64674
Fam171a1	family with sequence similarity 171, member A1	ENSMUSG00000050530	0.646176	9.54469	7.13835	3.40373e-05	0.000242737	2.10085
Lrrc3	leucine rich repeat containing 3	ENSMUSG00000051652	0.64609	6.65524	6.16322	0.000113415	0.000660228	0.81269
Plce1	phospholipase C, epsilon 1	ENSMUSG00000024998	0.64602	5.33375	7.49394	2.25757e-05	0.000174083	2.54088
Trim11	tripartite motif-containing 11	ENSMUSG00000020455	0.644974	8.05313	6.38084	8.58058e-05	0.000520952	1.11093
Ebf4	early B cell factor 4	ENSMUSG00000053552	0.644838	7.64396	5.71947	0.000204277	0.00108486	0.184543
Metrnl	meteorin, glial cell differentiation regulator-like	ENSMUSG00000039208	0.644779	7.38155	3.44603	0.00640519	0.0204939	-3.44224
Pcgf3	polycomb group ring finger 3	ENSMUSG00000033623	0.643828	6.40802	4.07913	0.0022869	0.00847188	-2.37153
Glrx5	glutaredoxin 5 homolog (S. cerevisiae)	ENSMUSG00000021102	0.643651	7.94703	3.25996	0.00874075	0.0267943	-3.76183
Tom1l2	target of myb1-like 2 (chicken)	ENSMUSG00000000538	0.642897	8.43251	6.74189	5.47404e-05	0.000359053	1.59193
4933438K21Rik	RIKEN cDNA 4933438K21 gene	ENSMUSG00000093617	0.642516	4.94513	3.22225	0.00931259	0.0283134	-3.82673
Bend7	BEN domain containing 7	ENSMUSG00000048186	0.642494	7.01734	5.29838	0.000366133	0.0017986	-0.436798
Dnajb5	DnaJ (Hsp40) homolog, subfamily B, member 5	ENSMUSG00000036052	0.642391	7.17831	5.73448	0.000200164	0.00106705	0.206232
Wt1	Wilms tumor 1 homolog	ENSMUSG00000016458	0.642339	6.81795	4.1817	0.00194461	0.00735764	-2.2016
Exoc6b	exocyst complex component 6B	ENSMUSG00000033769	0.642295	10.0366	8.55742	7.1667e-06	6.75173e-05	3.77098
Lcat	lecithin cholesterol acyltransferase	ENSMUSG00000035237	0.641531	7.12756	6.96733	4.16836e-05	0.0002871	1.88374
Fam160a2	family with sequence similarity 160, member A2	ENSMUSG00000044465	0.640714	8.97475	5.47244	0.000286795	0.00145927	-0.176957
Porcn	porcupine homolog (Drosophila)	ENSMUSG00000031169	0.640308	6.87696	4.67835	0.00090523	0.00385345	-1.39644
Ginm1	glycoprotein integral membrane 1	ENSMUSG00000040006	0.640289	9.28489	6.39232	8.4566e-05	0.000514856	1.1265
Man1c1	mannosidase, alpha, class 1C, member 1	ENSMUSG00000037306	0.640048	10.2812	7.42504	2.44179e-05	0.000185246	2.4568
Fah	fumarylacetoacetate hydrolase	ENSMUSG00000030630	0.639484	9.41073	6.02996	0.00013496	0.000763093	0.626886
Sall2	sal-like 2 (Drosophila)	ENSMUSG00000049532	0.639269	6.51115	8.05471	1.21518e-05	0.000103673	3.20491
Acat3	acetyl-Coenzyme A acetyltransferase 3	ENSMUSG00000062480	0.63741	5.85365	3.37103	0.0072575	0.0228383	-3.5709
Tcfl5	transcription factor-like 5 (basic helix-loop-helix)	ENSMUSG00000038932	0.637008	6.07877	4.75117	0.000811601	0.00351188	-1.28102
Fam83c	family with sequence similarity 83, member C	ENSMUSG00000074647	0.636998	5.3278	5.69591	0.00021092	0.00111712	0.150424
Cdr2l	cerebellar degeneration-related protein 2-like	ENSMUSG00000050910	0.636964	8.82528	6.00382	0.000139682	0.000785728	0.590157
Gm11974	predicted gene 11974	ENSMUSG00000085156	0.636947	7.80609	4.61603	0.000994476	0.00416752	-1.49576
Dhx32	DEAH (Asp-Glu-Ala-His) box polypeptide 32	ENSMUSG00000030986	0.635991	8.71217	7.26206	2.94586e-05	0.00021542	2.25566
Fez2	fasciculation and elongation protein zeta 2 (zygin II)	ENSMUSG00000056121	0.635702	9.77791	5.39221	0.000320796	0.00160488	-0.296199
Sdhaf1	succinate dehydrogenase complex assembly factor 1	ENSMUSG00000074211	0.635608	9.51066	6.24737	0.000101744	0.000601382	0.928765
Leprel1	leprecan-like 1	ENSMUSG00000038168	0.63478	7.52906	7.10401	3.54409e-05	0.000251138	2.05755
Wdr59	WD repeat domain 59	ENSMUSG00000031959	0.634728	9.40612	6.22855	0.000104236	0.000613718	0.902892
Tex26	testis expressed 26	ENSMUSG00000029660	0.634382	5.75577	4.70027	0.000875891	0.00374884	-1.36162
Lrrc51	leucine rich repeat containing 51	ENSMUSG00000064307	0.634292	8.35121	6.35036	8.91917e-05	0.000538683	1.06954
Isl2	insulin related protein 2 (islet 2)	ENSMUSG00000032318	0.633932	5.86468	4.58541	0.00104172	0.00434053	-1.54475
Mob4	MOB family member 4, phocein	ENSMUSG00000025979	0.633775	10.2365	6.00828	0.000138864	0.000782243	0.596433
Cacna1h	calcium channel, voltage-dependent, T type, alpha 1H subunit	ENSMUSG00000024112	0.633732	7.31175	3.82685	0.00342765	0.0120131	-2.79415
Tert	telomerase reverse transcriptase	ENSMUSG00000021611	0.632635	6.17523	5.41238	0.000311857	0.00156617	-0.26613
Etnk2	ethanolamine kinase 2	ENSMUSG00000070644	0.632514	5.604	4.04846	0.0024012	0.00883538	-2.42257
Ninl	ninein-like	ENSMUSG00000068115	0.631769	7.56191	5.44366	0.000298525	0.00150958	-0.219629
Dmpk	dystrophia myotonica-protein kinase	ENSMUSG00000030409	0.631581	7.2073	5.32511	0.000352555	0.00174336	-0.396615
Cstb	cystatin B	ENSMUSG00000005054	0.631495	11.5565	5.05395	0.000519699	0.00241279	-0.808811
Nbl1	neuroblastoma, suppression of tumorigenicity 1	ENSMUSG00000041120	0.631286	6.50872	6.36637	8.73949e-05	0.000528968	1.09131
Nts	neurotensin	ENSMUSG00000019890	0.630896	6.48569	4.55277	0.00109471	0.00452395	-1.5971
Tiam2	T cell lymphoma invasion and metastasis 2	ENSMUSG00000023800	0.630009	5.50307	4.38222	0.00142217	0.00563793	-1.87285
Usp50	ubiquitin specific peptidase 50	ENSMUSG00000027364	0.629782	10.4723	5.68676	0.00021356	0.00112989	0.137161
Morn4	MORN repeat containing 4	ENSMUSG00000049670	0.629587	9.49241	4.4452	0.00129056	0.00520109	-1.77061
Kansl2	KAT8 regulatory NSL complex subunit 2	ENSMUSG00000022992	0.629585	9.20081	4.91365	0.000637889	0.00286875	-1.02607
Snap47	synaptosomal-associated protein, 47	ENSMUSG00000009894	0.629212	8.85268	7.04956	3.77973e-05	0.000264826	1.98859
Gnl3l	guanine nucleotide binding protein-like 3 (nucleolar)-like	ENSMUSG00000025266	0.629173	9.79852	5.05896	0.000515932	0.00239813	-0.801092
Ywhag	tyrosine 3-monooxygenase/tryptophan 5-monooxygenase activation protein, gamma polypeptide	ENSMUSG00000051391	0.628495	9.22251	3.07731	0.0118926	0.034709	-4.0763
B930041F14Rik	RIKEN cDNA B930041F14 gene	ENSMUSG00000074738	0.628077	7.5117	3.92731	0.00291467	0.0104682	-2.62511
Sesn2	sestrin 2	ENSMUSG00000028893	0.6267	9.16123	4.82807	0.000723823	0.00319245	-1.15991
Spin1	spindlin 1	ENSMUSG00000021395	0.626671	9.97773	3.66463	0.00446479	0.0150672	-3.06895
Camsap1	calmodulin regulated spectrin-associated protein 1	ENSMUSG00000026933	0.626601	9.09167	6.23756	0.000103035	0.000607191	0.915282
Actn4	actinin alpha 4	ENSMUSG00000054808	0.626557	11.9113	7.99209	1.30008e-05	0.000109712	3.13251
Fkbp1a	FK506 binding protein 1a	ENSMUSG00000032966	0.626134	10.2179	6.33941	9.04425e-05	0.000544696	1.05465
Zfp358	zinc finger protein 358	ENSMUSG00000047264	0.626118	9.06199	6.79313	5.1425e-05	0.000340829	1.65882
Txnrd3	thioredoxin reductase 3	ENSMUSG00000000811	0.625944	7.09431	6.67048	5.97521e-05	0.000387021	1.49815
Wdr47	WD repeat domain 47	ENSMUSG00000040389	0.625869	7.27223	7.06554	3.70889e-05	0.00026047	2.00886
Sall4	sal-like 4 (Drosophila)	ENSMUSG00000027547	0.625743	4.59391	6.81485	5.00861e-05	0.000333868	1.68707
Ankrd42	ankyrin repeat domain 42	ENSMUSG00000041343	0.624751	6.58373	6.40189	8.35483e-05	0.000510824	1.13945
Ulk1	unc-51 like kinase 1	ENSMUSG00000029512	0.623107	10.3314	8.17829	1.0648e-05	9.28446e-05	3.34654
Diap2	diaphanous homolog 2 (Drosophila)	ENSMUSG00000034480	0.62298	9.97298	4.71333	0.000858895	0.00368572	-1.34091
Mpv17l	Mpv17 transgene, kidney disease mutant-like	ENSMUSG00000022679	0.622842	7.2879	6.27429	9.82881e-05	0.000583764	0.965704
Dmtn	dematin actin binding protein	ENSMUSG00000022099	0.622688	7.52965	6.14121	0.000116701	0.000676411	0.782173
Apcdd1	adenomatosis polyposis coli down-regulated 1	ENSMUSG00000071847	0.622346	7.63327	5.64394	0.000226402	0.00118825	0.0749147
Rcn3	reticulocalbin 3, EF-hand calcium binding domain	ENSMUSG00000019539	0.621846	10.134	5.17884	0.000434076	0.00208007	-0.617694
Med10	mediator complex subunit 10	ENSMUSG00000021598	0.6214	10.8356	5.8786	0.00016491	0.000902096	0.412915
Arfip1	ADP-ribosylation factor interacting protein 1	ENSMUSG00000074513	0.620053	5.39075	4.02539	0.0024911	0.00912184	-2.46103
D630029K05Rik	RIKEN cDNA D630029K05 gene	ENSMUSG00000031294	0.618339	5.47209	3.93741	0.00286774	0.0103166	-2.60816
Fam211b	family with sequence similarity 211, member B	ENSMUSG00000046807	0.618065	6.29033	4.61359	0.000998163	0.00418119	-1.49966
Abhd3	abhydrolase domain containing 3	ENSMUSG00000002475	0.617869	6.73563	5.42561	0.000306143	0.00154216	-0.246448
Lmbr1	limb region 1	ENSMUSG00000010721	0.617763	7.45107	4.1657	0.00199422	0.00752798	-2.22803
Rad54l2	RAD54 like 2 (S. cerevisiae)	ENSMUSG00000040661	0.617505	9.9159	7.22247	3.08464e-05	0.000223574	2.20633
Rbm46	RNA binding motif protein 46	ENSMUSG00000033882	0.617121	5.18236	6.14624	0.000115942	0.00067277	0.789148
Mpp5	membrane protein, palmitoylated 5 (MAGUK p55 subfamily member 5)	ENSMUSG00000021112	0.616309	8.69716	4.78016	0.000777252	0.00338634	-1.23528
Bax	BCL2-associated X protein	ENSMUSG00000003873	0.615796	10.0659	5.0229	0.000543675	0.0025046	-0.856655
Srsf12	serine/arginine-rich splicing factor 12	ENSMUSG00000054679	0.615499	5.84505	6.29527	9.56828e-05	0.000570702	0.994426
Il17d	interleukin 17D	ENSMUSG00000050222	0.615309	7.26022	4.41694	0.00134794	0.00539808	-1.81643
Lmtk2	lemur tyrosine kinase 2	ENSMUSG00000038970	0.614932	9.3275	6.14098	0.000116737	0.000676411	0.781841
Ifnlr1	interferon lambda receptor 1	ENSMUSG00000062157	0.614852	6.13069	4.95281	0.000602254	0.00272908	-0.965153
Map2k3	mitogen-activated protein kinase kinase 3	ENSMUSG00000018932	0.614706	10.7865	5.68101	0.000215238	0.00113694	0.128816
Tmem138	transmembrane protein 138	ENSMUSG00000024666	0.614282	8.468	6.32205	9.24662e-05	0.000554704	1.03099
Dnpep	aspartyl aminopeptidase	ENSMUSG00000026209	0.613887	9.6843	8.11324	1.14126e-05	9.83775e-05	3.2722
Exoc4	exocyst complex component 4	ENSMUSG00000029763	0.613164	10.4924	4.15705	0.00202162	0.00761825	-2.24234
Ctnnb1	catenin (cadherin associated protein), beta 1	ENSMUSG00000006932	0.612932	12.1653	7.88589	1.45918e-05	0.000119848	3.00873
Tro	trophinin	ENSMUSG00000025272	0.612743	6.78878	5.0851	0.000496772	0.00232611	-0.760935
Slc25a40	solute carrier family 25, member 40	ENSMUSG00000054099	0.612267	9.11117	4.86395	0.000686379	0.00305262	-1.10367
Akap6	A kinase (PRKA) anchor protein 6	ENSMUSG00000061603	0.612039	4.53279	6.94281	4.29251e-05	0.000294209	1.85231
Traf3	TNF receptor-associated factor 3	ENSMUSG00000021277	0.611941	8.36206	5.2956	0.000367576	0.00180404	-0.440983
Map6	microtubule-associated protein 6	ENSMUSG00000055407	0.611574	5.31896	6.24219	0.000102422	0.000604123	0.921658
D3Ertd254e	DNA segment, Chr 3, ERATO Doi 254, expressed	ENSMUSG00000033883	0.611555	8.23625	5.12695	0.000467662	0.00221567	-0.696835
Crabp1	cellular retinoic acid binding protein I	ENSMUSG00000032291	0.611519	6.19242	3.60095	0.00495711	0.0164808	-3.17738
Tmem55a	transmembrane protein 55A	ENSMUSG00000028221	0.611366	9.76407	5.00705	0.000556364	0.00255587	-0.881125
Pacsin3	protein kinase C and casein kinase substrate in neurons 3	ENSMUSG00000027257	0.611241	5.63543	6.76037	5.35185e-05	0.000352094	1.6161
Kif1b	kinesin family member 1B	ENSMUSG00000063077	0.610698	9.63102	6.41035	8.26584e-05	0.000506692	1.1509
Pbx4	pre B cell leukemia homeobox 4	ENSMUSG00000031860	0.610131	6.15084	5.76898	0.000191045	0.00102511	0.255962
Nbeal1	neurobeachin like 1	ENSMUSG00000073664	0.610057	8.4728	3.93393	0.00288384	0.0103708	-2.61401
Nipal4	NIPA-like domain containing 4	ENSMUSG00000020411	0.610041	6.2849	4.59294	0.00102988	0.00430123	-1.53269
Rab23	RAB23, member RAS oncogene family	ENSMUSG00000004768	0.609863	7.46966	5.17213	0.000438266	0.00209569	-0.627897
Sh3glb2	SH3-domain GRB2-like endophilin B2	ENSMUSG00000026860	0.609836	9.89173	5.71907	0.000204387	0.00108516	0.183967
Cd27	CD27 antigen	ENSMUSG00000030336	0.609589	5.75621	5.97319	0.000145443	0.000810256	0.547002
Glrx5	glutaredoxin 5 homolog (S. cerevisiae)	ENSMUSG00000021102	0.609568	11.2288	5.52416	0.000266941	0.00136923	-0.100571
Gpn2	GPN-loop GTPase 2	ENSMUSG00000028848	0.609236	9.51493	4.57866	0.00105244	0.00437687	-1.55556
Sec31a	Sec31 homolog A (S. cerevisiae)	ENSMUSG00000035325	0.608774	11.5556	6.28837	9.65315e-05	0.000575241	0.984985
Rras	Harvey rat sarcoma oncogene, subgroup R	ENSMUSG00000038387	0.608703	11.4126	6.28965	9.63736e-05	0.000574649	0.986734
Arid5b	AT rich interactive domain 5B (MRF1-like)	ENSMUSG00000019947	0.608486	10.6307	6.69455	5.80091e-05	0.00037753	1.52984
Tmem205	transmembrane protein 205	ENSMUSG00000040883	0.607277	7.96769	6.39773	8.39886e-05	0.000512539	1.13383
Cav2	caveolin 2	ENSMUSG00000000058	0.607188	9.26548	5.66539	0.000219868	0.00115828	0.10613
Pdpn	podoplanin	ENSMUSG00000028583	0.607098	6.5166	2.91344	0.0157042	0.0439176	-4.3582
Dennd5a	DENN/MADD domain containing 5A	ENSMUSG00000035901	0.607051	11.3066	7.84314	1.52911e-05	0.000124603	2.95855
Prokr2	prokineticin receptor 2	ENSMUSG00000050558	0.606944	5.41655	4.25327	0.00173804	0.00669321	-2.08373
Mllt6	myeloid/lymphoid or mixed-lineage leukemia (trithorax homolog, Drosophila); translocated to, 6	ENSMUSG00000038437	0.606887	7.87427	7.11289	3.50721e-05	0.000249153	2.06876
Podn	podocan	ENSMUSG00000028600	0.606749	6.03254	3.54687	0.00541946	0.0178003	-3.26967
Tcl1b1	T cell leukemia/lymphoma 1B, 1	ENSMUSG00000066359	0.606496	6.84827	4.39202	0.0014008	0.00556668	-1.85692
Irf2bpl	interferon regulatory factor 2 binding protein-like	ENSMUSG00000034168	0.606434	9.23747	3.9311	0.00289696	0.0104122	-2.61875
Gss	glutathione synthetase	ENSMUSG00000027610	0.606423	8.05021	5.25299	0.000390481	0.00189799	-0.50524
Pla2g6	phospholipase A2, group VI	ENSMUSG00000042632	0.606334	8.92819	6.60659	6.46586e-05	0.000412954	1.41368
2010-03-08	membrane-associated ring finger (C3HC4) 9	ENSMUSG00000040502	0.606134	6.61657	4.09293	0.00223737	0.00831131	-2.3486
Trim24	tripartite motif-containing 24	ENSMUSG00000029833	0.605568	10.1069	8.04403	1.22922e-05	0.000104467	3.1926
Pde4dip	phosphodiesterase 4D interacting protein (myomegalin)	ENSMUSG00000038170	0.60544	7.11681	8.48632	7.71094e-06	7.17172e-05	3.69253
Smpdl3a	sphingomyelin phosphodiesterase, acid-like 3A	ENSMUSG00000019872	0.605431	7.95156	6.15381	0.000114808	0.000666783	0.799648
Lrrn2	leucine rich repeat protein 2, neuronal	ENSMUSG00000026443	0.605314	7.82771	4.62637	0.000979048	0.00411974	-1.47925
Bicd1	bicaudal D homolog 1 (Drosophila)	ENSMUSG00000003452	0.604891	6.84221	5.34551	0.000342557	0.00169991	-0.366019
Entpd7	ectonucleoside triphosphate diphosphohydrolase 7	ENSMUSG00000025192	0.604698	9.72626	4.24901	0.00174964	0.00672734	-2.09071
Ikzf4	IKAROS family zinc finger 4	ENSMUSG00000002578	0.604561	6.27301	4.32203	0.00156129	0.00609729	-1.97103
Klf16	Kruppel-like factor 16	ENSMUSG00000035397	0.60436	9.7633	6.12659	0.000118942	0.000686935	0.761854
Chic2	cysteine-rich hydrophobic domain 2	ENSMUSG00000029229	0.604245	11.5081	4.45016	0.00128074	0.00516577	-1.76257
[truncated: 5,231 more rows]

## Sheet: InhVersusControl_LogFC_p<0.05
List of genes changing significantly after SB-431542 treatment. They are ranked by decreasing LogFC.
symbol	genename	ensembl	logFC	AveExpr	t	P.Value	adj.P.Val	B
Adamts5	a disintegrin-like and metallopeptidase (reprolysin type) with thrombospondin type 1 motif, 5 (aggrecanase-2)	ENSMUSG00000022894	2.17112	7.68017	11.3338	5.69715e-07	0.000273338	6.75418
Stc1	stanniocalcin 1	ENSMUSG00000014813	1.89656	7.71922	5.47934	0.000284058	0.0106636	0.562568
Scd1	stearoyl-Coenzyme A desaturase 1	ENSMUSG00000037071	1.81025	10.1115	6.17566	0.000111602	0.00589535	1.51964
Mmp13	matrix metallopeptidase 13	ENSMUSG00000050578	1.79271	7.15205	11.4416	5.22118e-07	0.00025866	6.83648
Slc1a1	solute carrier family 1 (neuronal/epithelial high affinity glutamate transporter, system Xag), member 1	ENSMUSG00000024935	1.77298	7.33722	10.3285	1.33282e-06	0.000409656	5.94292
Serpina3b	serine (or cysteine) peptidase inhibitor, clade A, member 3B	ENSMUSG00000066364	1.70256	6.1012	10.665	9.95199e-07	0.000331806	6.22361
Fabp4	fatty acid binding protein 4, adipocyte	ENSMUSG00000062515	1.65215	7.89911	7.69765	1.79572e-05	0.00183978	3.37486
Hhip	Hedgehog-interacting protein	ENSMUSG00000064325	1.58736	6.59928	9.19696	3.78803e-06	0.000696396	4.92503
Npy	neuropeptide Y	ENSMUSG00000029819	1.51863	8.59921	7.30992	2.78702e-05	0.00251286	2.93128
8430408G22Rik	RIKEN cDNA 8430408G22 gene	ENSMUSG00000048489	1.46208	7.94385	6.30249	9.48036e-05	0.00535585	1.68635
Fam169a	family with sequence similarity 169, member A	ENSMUSG00000041817	1.45988	7.64028	13.2556	1.32856e-07	0.000138918	8.10068
Rbm24	RNA binding motif protein 24	ENSMUSG00000038132	1.38382	8.08969	8.76293	5.8156e-06	0.000907927	4.50157
Tbxa2r	thromboxane A2 receptor	ENSMUSG00000034881	1.3787	7.58013	12.9956	1.59933e-07	0.00014119	7.93251
Car8	carbonic anhydrase 8	ENSMUSG00000041261	1.34061	10.0102	5.48043	0.000283626	0.0106636	0.564131
B3gnt7	UDP-GlcNAc:betaGal beta-1,3-N-acetylglucosaminyltransferase 7	ENSMUSG00000079445	1.31527	8.21719	6.57575	6.71816e-05	0.00434326	2.03776
Dsp	desmoplakin	ENSMUSG00000054889	1.30132	8.412	4.94752	0.000606945	0.0178197	-0.216766
Ak4	adenylate kinase 4	ENSMUSG00000028527	1.30001	8.27797	3.83151	0.00340187	0.0545381	-1.98098
Egln3	EGL nine homolog 3 (C. elegans)	ENSMUSG00000035105	1.29596	10.8967	7.4877	2.27361e-05	0.00216074	3.13701
Ttn	titin	ENSMUSG00000051747	1.28839	6.39642	4.70778	0.000866073	0.0223283	-0.581644
C130060K24Rik	RIKEN cDNA C130060K24 gene	ENSMUSG00000029917	1.27698	7.77677	6.49003	7.47696e-05	0.0046596	1.92866
Nefl	neurofilament, light polypeptide	ENSMUSG00000022055	1.24925	6.95716	5.41509	0.00031068	0.0112964	0.47065
Trib2	tribbles homolog 2 (Drosophila)	ENSMUSG00000020601	1.24765	7.81002	12.2313	2.8147e-07	0.00018456	7.41371
Pkd1l3	polycystic kidney disease 1 like 3	ENSMUSG00000048827	1.24321	7.6402	8.54422	7.26455e-06	0.00106642	4.28067
Jag2	jagged 2	ENSMUSG00000002799	1.24063	7.83494	5.86579	0.000167756	0.00756516	1.10253
Gfra2	glial cell line derived neurotrophic factor family receptor alpha 2	ENSMUSG00000022103	1.23758	9.27642	7.20498	3.14822e-05	0.00275239	2.80794
Trh	thyrotropin releasing hormone	ENSMUSG00000005892	1.22492	7.40302	6.17438	0.000111787	0.00589535	1.51795
Slc22a3	solute carrier family 22 (organic cation transporter), member 3	ENSMUSG00000023828	1.21512	8.26399	6.65701	6.07522e-05	0.00408718	2.14025
Clic5	chloride intracellular channel 5	ENSMUSG00000023959	1.18786	8.21372	6.8933	4.55545e-05	0.00335619	2.43312
Kcnk9	potassium channel, subfamily K, member 9	ENSMUSG00000036760	1.18112	8.57819	4.47258	0.0012374	0.0279139	-0.947524
Slc4a4	solute carrier family 4 (anion exchanger), member 4	ENSMUSG00000060961	1.17939	8.04172	12.2996	2.67266e-07	0.000181289	7.46162
Lyve1	lymphatic vessel endothelial hyaluronan receptor 1	ENSMUSG00000030787	1.17617	10.9459	6.05462	0.000130662	0.00649054	1.35837
Lepr	leptin receptor	ENSMUSG00000057722	1.17575	6.5468	7.13563	3.41463e-05	0.00286451	2.72564
Rxfp1	relaxin/insulin-like family peptide receptor 1	ENSMUSG00000034009	1.14082	5.08685	3.98551	0.00265494	0.0467969	-1.72833
Il9r	interleukin 9 receptor	ENSMUSG00000020279	1.13655	7.04964	8.67857	6.33331e-06	0.000961997	4.41698
Il1r2	interleukin 1 receptor, type II	ENSMUSG00000026073	1.13187	7.72559	5.83996	0.000173654	0.00771093	1.06714
Myom1	myomesin 1	ENSMUSG00000024049	1.12239	7.44991	7.45866	2.34995e-05	0.00221736	3.10367
Il17re	interleukin 17 receptor E	ENSMUSG00000043088	1.11925	6.54954	8.45416	7.97177e-06	0.00113441	4.1882
Prelid2	PRELI domain containing 2	ENSMUSG00000056671	1.1119	7.93609	4.58137	0.00104813	0.0250849	-0.777344
Angpt2	angiopoietin 2	ENSMUSG00000031465	1.1009	8.2432	7.4073	2.49181e-05	0.00229048	3.04447
Lrrc39	leucine rich repeat containing 39	ENSMUSG00000027961	1.09846	6.87143	6.94806	4.26558e-05	0.00327223	2.4999
Pglyrp2	peptidoglycan recognition protein 2	ENSMUSG00000079563	1.09578	8.32492	4.11841	0.00214887	0.0409597	-1.5124
Pls1	plastin 1 (I-isoform)	ENSMUSG00000049493	1.09352	8.51238	6.52589	7.14878e-05	0.00454796	1.97443
Map7	microtubule-associated protein 7	ENSMUSG00000019996	1.07755	7.64989	7.7817	1.63605e-05	0.00170279	3.46855
Sall1	sal-like 1 (Drosophila)	ENSMUSG00000031665	1.07239	7.99654	6.00208	0.000140002	0.00681677	1.28772
Mmrn1	multimerin 1	ENSMUSG00000054641	1.0722	8.87919	5.90622	0.000158951	0.00741776	1.15776
Slc16a3	solute carrier family 16 (monocarboxylic acid transporters), member 3	ENSMUSG00000025161	1.06133	9.23888	2.86853	0.0169512	0.142317	-3.59758
H2-Ab1	histocompatibility 2, class II antigen A, beta 1	ENSMUSG00000073421	1.05458	7.23983	4.83542	0.00071598	0.0196705	-0.386348
Pfkp	phosphofructokinase, platelet	ENSMUSG00000021196	1.05391	9.74833	7.04098	3.81838e-05	0.00311666	2.61232
Tlr12	toll-like receptor 12	ENSMUSG00000062545	1.05133	7.16584	8.9713	4.724e-06	0.000801085	4.7073
Gucy1a3	guanylate cyclase 1, soluble, alpha 3	ENSMUSG00000033910	1.04618	8.76564	10.3844	1.26904e-06	0.000402632	5.99017
Rasd1	RAS, dexamethasone-induced 1	ENSMUSG00000049892	1.03626	7.81483	10.0959	1.63872e-06	0.000434802	5.74328
Slc2a3	solute carrier family 2 (facilitated glucose transporter), member 3	ENSMUSG00000003153	1.03539	11.6682	5.77692	0.000189008	0.00817139	0.980321
Lax1	lymphocyte transmembrane adaptor 1	ENSMUSG00000051998	1.03093	7.23806	5.81973	0.00017843	0.0078346	1.03934
Gcsam	germinal center associated, signaling and motility	ENSMUSG00000022659	1.02955	8.093	4.9203	0.000631684	0.0183271	-0.257777
Kcne3	potassium voltage-gated channel, Isk-related subfamily, gene 3	ENSMUSG00000035165	1.01708	7.70573	2.55547	0.0289048	0.194588	-4.12232
2010300C02Rik	RIKEN cDNA 2010300C02 gene	ENSMUSG00000026090	1.01323	7.60597	6.17979	0.000111008	0.00589212	1.5251
Vldlr	very low density lipoprotein receptor	ENSMUSG00000024924	1.00985	6.75955	8.1221	1.13051e-05	0.00133965	3.83938
Nt5e	5' nucleotidase, ecto	ENSMUSG00000032420	1.00549	9.94589	5.51127	0.000271747	0.0104405	0.608025
Rab6b	RAB6B, member RAS oncogene family	ENSMUSG00000032549	1.00524	6.82163	3.83928	0.00335934	0.0542029	-1.96817
Ptger3	prostaglandin E receptor 3 (subtype EP3)	ENSMUSG00000040016	1.00309	7.91113	8.49441	7.64683e-06	0.00110604	4.22964
Homer2	homer homolog 2 (Drosophila)	ENSMUSG00000025813	1.00036	6.88172	7.02268	3.90227e-05	0.00315891	2.59027
Lat	linker for activation of T cells	ENSMUSG00000030742	0.999621	9.50664	5.78052	0.000188093	0.00816773	0.985295
Ltbp1	latent transforming growth factor beta binding protein 1	ENSMUSG00000001870	0.995388	8.95959	10.5257	1.12205e-06	0.000361834	6.10856
Galk1	galactokinase 1	ENSMUSG00000020766	0.984927	9.06531	4.36649	0.00145721	0.0312593	-1.11503
Rasgrp4	RAS guanyl releasing protein 4	ENSMUSG00000030589	0.982621	7.81842	6.57382	6.73425e-05	0.00434326	2.03533
Rps6ka6	ribosomal protein S6 kinase polypeptide 6	ENSMUSG00000025665	0.956329	7.55507	5.05846	0.000516308	0.0159462	-0.0507333
Rhof	ras homolog gene family, member f	ENSMUSG00000029449	0.950069	8.07127	8.57529	7.03664e-06	0.00104074	4.31237
Epdr1	ependymin related protein 1 (zebrafish)	ENSMUSG00000002808	0.944342	8.19412	6.98358	4.08827e-05	0.0031965	2.54301
Gja4	gap junction protein, alpha 4	ENSMUSG00000050234	0.939338	8.84897	5.02743	0.000540106	0.0163957	-0.0969948
Pygm	muscle glycogen phosphorylase	ENSMUSG00000032648	0.939127	7.73781	4.34495	0.00150669	0.0318688	-1.14923
Jph1	junctophilin 1	ENSMUSG00000042686	0.937703	7.55952	9.74908	2.24705e-06	0.000529915	5.43656
Rcor2	REST corepressor 2	ENSMUSG00000024968	0.934471	8.04389	5.19065	0.000426794	0.0140158	0.14473
Hapln1	hyaluronan and proteoglycan link protein 1	ENSMUSG00000021613	0.93303	10.5	2.94936	0.0147741	0.130734	-3.46112
Dmrt3	doublesex and mab-3 related transcription factor 3	ENSMUSG00000042372	0.931337	7.5629	3.77699	0.00371654	0.0572748	-2.07099
Bnip3	BCL2/adenovirus E1B interacting protein 3	ENSMUSG00000078566	0.930041	8.97576	3.29278	0.00827261	0.0921464	-2.88083
Cxcl1	chemokine (C-X-C motif) ligand 1	ENSMUSG00000029380	0.92916	6.73494	3.88939	0.00309813	0.0515595	-1.88573
Ppapdc2	phosphatidic acid phosphatase type 2 domain containing 2	ENSMUSG00000040105	0.920712	9.0581	9.78062	2.18262e-06	0.000525007	5.46491
Cst7	cystatin F (leukocystatin)	ENSMUSG00000068129	0.916196	8.67201	4.66893	0.00091815	0.0230983	-0.641546
Ly6g6f	lymphocyte antigen 6 complex, locus G6F	ENSMUSG00000034923	0.91553	7.19551	7.56183	2.09073e-05	0.00203598	3.22161
Cenpv	centromere protein V	ENSMUSG00000018509	0.914764	9.76591	8.91122	5.01383e-06	0.000826681	4.64844
Gpm6b	glycoprotein m6b	ENSMUSG00000031342	0.908574	7.71154	5.47671	0.000285098	0.0106822	0.558821
Ica1	islet cell autoantigen 1	ENSMUSG00000062995	0.900979	8.71102	7.65282	1.88776e-05	0.00188498	3.32453
Slamf1	signaling lymphocytic activation molecule family member 1	ENSMUSG00000015316	0.893798	7.79079	4.77657	0.000781416	0.020999	-0.4761
Abca4	ATP-binding cassette, sub-family A (ABC1), member 4	ENSMUSG00000028125	0.893436	7.62645	5.40293	0.000316014	0.0114271	0.453179
Elovl7	ELOVL family member 7, elongation of long chain fatty acids (yeast)	ENSMUSG00000021696	0.892947	9.03499	5.88946	0.000162538	0.00746524	1.1349
Lrrn3	leucine rich repeat protein 3, neuronal	ENSMUSG00000036295	0.883826	5.76924	6.26419	9.95691e-05	0.00552931	1.63625
Atp2a3	ATPase, Ca++ transporting, ubiquitous	ENSMUSG00000020788	0.882587	9.45581	5.19466	0.000424356	0.0139724	0.150612
Timm8a1	translocase of inner mitochondrial membrane 8A1	ENSMUSG00000048007	0.882541	7.44097	4.85924	0.000691174	0.0193676	-0.350158
Apold1	apolipoprotein L domain containing 1	ENSMUSG00000090698	0.877462	8.6898	4.89021	0.000660285	0.0188029	-0.303231
Pcdh9	protocadherin 9	ENSMUSG00000055421	0.875286	5.8468	3.61117	0.00487441	0.0680032	-2.34643
Sla2	Src-like-adaptor 2	ENSMUSG00000027636	0.872467	8.30779	6.82508	4.94683e-05	0.00355554	2.34934
Unc13a	unc-13 homolog A (C. elegans)	ENSMUSG00000034799	0.871584	7.31882	5.11251	0.000477497	0.0151836	0.0294897
Tspan32	tetraspanin 32	ENSMUSG00000000244	0.867638	9.84117	3.39839	0.00693374	0.0828133	-2.70292
Mtss1l	metastasis suppressor 1-like	ENSMUSG00000033763	0.866782	8.91783	7.18063	3.23908e-05	0.00276557	2.77912
Acap1	ArfGAP with coiled-coil, ankyrin repeat and PH domains 1	ENSMUSG00000001588	0.864561	8.82655	3.54288	0.00545536	0.0721186	-2.46052
Heatr2	HEAT repeat containing 2	ENSMUSG00000025857	0.862395	10.1385	5.90358	0.00015951	0.00741776	1.15416
Tnfsf11	tumor necrosis factor (ligand) superfamily, member 11	ENSMUSG00000022015	0.861181	6.17401	5.8949	0.000161365	0.00744213	1.14232
Mrvi1	MRV integration site 1	ENSMUSG00000005611	0.859368	8.56873	7.18131	3.23651e-05	0.00276557	2.77993
Abca2	ATP-binding cassette, sub-family A (ABC1), member 2	ENSMUSG00000026944	0.859023	7.88109	7.10434	3.54274e-05	0.00294048	2.68831
Fam162a	family with sequence similarity 162, member A	ENSMUSG00000003955	0.858747	10.3158	5.8441	0.000172694	0.00770309	1.07281
Tmtc1	transmembrane and tetratricopeptide repeat containing 1	ENSMUSG00000030306	0.85321	7.62537	3.0288	0.0129109	0.121169	-3.32686
Slc37a1	solute carrier family 37 (glycerol-3-phosphate transporter), member 1	ENSMUSG00000024036	0.850342	8.32697	7.01206	3.95188e-05	0.00318596	2.57745
Mn1	meningioma 1	ENSMUSG00000070576	0.846247	7.81416	5.34276	0.000343888	0.0121666	0.366431
Treml1	triggering receptor expressed on myeloid cells-like 1	ENSMUSG00000023993	0.845026	8.54655	3.68766	0.00429956	0.0626958	-2.21909
4430402I18Rik	RIKEN cDNA 4430402I18 gene	ENSMUSG00000064202	0.842808	5.69356	6.54183	7.00796e-05	0.00447577	1.99472
Slc35d3	solute carrier family 35, member D3	ENSMUSG00000050473	0.842537	8.86359	4.77793	0.000779831	0.020985	-0.474016
Slc22a13b-ps	solute carrier family 22 (organic cation transporter), member 13b, pseudogene	ENSMUSG00000092212	0.84024	4.90334	2.62752	0.0255635	0.179879	-4.00232
Mab21l2	mab-21-like 2 (C. elegans)	ENSMUSG00000057777	0.839745	6.85527	3.55705	0.00532912	0.0710783	-2.43681
Grhpr	glyoxylate reductase/hydroxypyruvate reductase	ENSMUSG00000035637	0.836034	10.2871	3.77054	0.00375571	0.0574159	-2.08166
Cap2	CAP, adenylate cyclase-associated protein, 2 (yeast)	ENSMUSG00000021373	0.830831	9.55522	6.92224	4.3997e-05	0.0033033	2.46846
BC055324	cDNA sequence BC055324	ENSMUSG00000041406	0.825857	8.8508	6.93422	4.33689e-05	0.00329386	2.48307
Stat4	signal transducer and activator of transcription 4	ENSMUSG00000062939	0.825629	9.54295	3.9004	0.00304365	0.0509239	-1.86765
Epb4.1l4a	erythrocyte protein band 4.1-like 4a	ENSMUSG00000024376	0.823875	7.69447	5.89405	0.000161547	0.00744213	1.14116
Smtnl2	smoothelin-like 2	ENSMUSG00000045667	0.821757	7.907	6.51345	7.26085e-05	0.00458511	1.95857
Camk2a	calcium/calmodulin-dependent protein kinase II alpha	ENSMUSG00000024617	0.815164	7.74494	5.49383	0.000278396	0.0105732	0.583225
Tle6	transducin-like enhancer of split 6, homolog of Drosophila E(spl)	ENSMUSG00000034758	0.814394	7.12778	10.8932	8.20046e-07	0.000310214	6.40857
Itih5	inter-alpha (globulin) inhibitor H5	ENSMUSG00000025780	0.814267	7.20496	3.43134	0.00656358	0.0801011	-2.64754
Pdp1	pyruvate dehyrogenase phosphatase catalytic subunit 1	ENSMUSG00000049225	0.812492	8.69587	4.52874	0.00113555	0.0265921	-0.859478
Hexim2	hexamethylene bis-acetamide inducible 2	ENSMUSG00000043372	0.812222	8.31938	9.74148	2.26287e-06	0.000529915	5.42972
4930452B06Rik	RIKEN cDNA 4930452B06 gene	ENSMUSG00000021747	0.810807	7.05924	6.82412	4.95256e-05	0.00355554	2.34816
E330009J07Rik	RIKEN cDNA E330009J07 gene	ENSMUSG00000037172	0.806231	8.20995	8.14189	1.10687e-05	0.001335	3.86053
P2ry1	purinergic receptor P2Y, G-protein coupled 1	ENSMUSG00000027765	0.800925	9.78983	4.74028	0.000824921	0.0215785	-0.531695
Slc18b1	solute carrier family 18, subfamily B, member 1	ENSMUSG00000037455	0.799012	7.20592	4.78516	0.000771476	0.0207886	-0.462962
Ctsw	cathepsin W	ENSMUSG00000024910	0.797364	7.09997	4.33562	0.00152867	0.0321954	-1.16406
Hilpda	hypoxia inducible lipid droplet associated	ENSMUSG00000043421	0.797084	8.52802	5.05765	0.000516915	0.0159462	-0.0519403
Serpinb1a	serine (or cysteine) peptidase inhibitor, clade B, member 1a	ENSMUSG00000044734	0.795627	7.92856	4.05377	0.00238099	0.043803	-1.61717
Gm11110	predicted gene 11110	ENSMUSG00000079414	0.793743	7.16659	6.2516	0.000101192	0.00552931	1.61973
Dnmt3b	DNA methyltransferase 3B	ENSMUSG00000027478	0.786945	9.7078	6.99349	4.04025e-05	0.0031965	2.555
Spry2	sprouty homolog 2 (Drosophila)	ENSMUSG00000022114	0.786467	8.305	6.49393	7.4405e-05	0.0046596	1.93365
Slc16a1	solute carrier family 16 (monocarboxylic acid transporters), member 1	ENSMUSG00000032902	0.785186	10.4564	6.48265	7.54647e-05	0.0046596	1.91922
Pcbd1	pterin 4 alpha carbinolamine dehydratase/dimerization cofactor of hepatocyte nuclear factor 1 alpha (TCF1) 1	ENSMUSG00000020098	0.782314	9.97031	3.81849	0.00347439	0.0551195	-2.00245
Trpc1	transient receptor potential cation channel, subfamily C, member 1	ENSMUSG00000032839	0.778249	8.16775	7.10558	3.53754e-05	0.00294048	2.6898
Tuba8	tubulin, alpha 8	ENSMUSG00000030137	0.777161	8.67609	3.81881	0.00347258	0.0551195	-2.00192
Il12rb1	interleukin 12 receptor, beta 1	ENSMUSG00000000791	0.77173	6.69949	8.4859	7.71435e-06	0.00110766	4.22089
Grtp1	GH regulated TBC protein 1	ENSMUSG00000038515	0.771572	6.80979	5.31655	0.000356842	0.0124238	0.328479
Gucy1b3	guanylate cyclase 1, soluble, beta 3	ENSMUSG00000028005	0.771247	9.22748	6.44706	7.89178e-05	0.00477659	1.87358
Map2k6	mitogen-activated protein kinase kinase 6	ENSMUSG00000020623	0.771214	7.77642	6.14205	0.000116575	0.00605054	1.47507
Cryz	crystallin, zeta	ENSMUSG00000028199	0.76934	7.94164	5.87363	0.000166008	0.00755914	1.11326
Stard10	START domain containing 10	ENSMUSG00000030688	0.768371	8.91754	7.40751	2.49121e-05	0.00229048	3.04471
Wnt5a	wingless-related MMTV integration site 5A	ENSMUSG00000021994	0.767624	6.58555	4.38364	0.00141905	0.0307423	-1.08785
Pfkl	phosphofructokinase, liver, B-type	ENSMUSG00000020277	0.763607	10.6063	3.02979	0.0128892	0.121124	-3.32518
Mgarp	mitochondria localized glutamic acid rich protein	ENSMUSG00000037161	0.760076	6.64999	4.80252	0.000751815	0.020455	-0.436469
Srd5a1	steroid 5 alpha-reductase 1	ENSMUSG00000021594	0.760003	6.777	6.16614	0.000112987	0.00593609	1.50703
2610034B18Rik	RIKEN cDNA 2610034B18 gene	ENSMUSG00000039043	0.759024	8.53924	5.65495	0.000223022	0.00921651	0.810693
Sntb1	syntrophin, basic 1	ENSMUSG00000060429	0.758456	8.59501	3.40206	0.0068915	0.0825314	-2.69676
Angpt1	angiopoietin 1	ENSMUSG00000022309	0.757016	8.3719	4.24179	0.00176953	0.0358806	-1.31381
Syde2	synapse defective 1, Rho GTPase, homolog 2 (C. elegans)	ENSMUSG00000036863	0.756325	7.6878	4.20573	0.0018725	0.0372757	-1.37167
Podxl	podocalyxin-like	ENSMUSG00000025608	0.752563	10.2923	7.66642	1.85932e-05	0.00187562	3.33982
Pdxp	pyridoxal (pyridoxine, vitamin B6) phosphatase	ENSMUSG00000068221	0.751295	7.79575	6.12699	0.000118879	0.00612442	1.45505
Frem1	Fras1 related extracellular matrix protein 1	ENSMUSG00000059049	0.748535	6.74807	5.35589	0.000337588	0.0119718	0.385405
Tgfb3	transforming growth factor, beta 3	ENSMUSG00000021253	0.747895	7.18235	5.07318	0.000505415	0.015743	-0.0288433
1700001C19Rik	RIKEN cDNA 1700001C19 gene	ENSMUSG00000047150	0.747228	6.32025	5.71376	0.000205866	0.00876535	0.892756
Fcho1	FCH domain only 1	ENSMUSG00000070000	0.745681	7.40648	5.20963	0.000415373	0.0137788	0.172575
Fam136a	family with sequence similarity 136, member A	ENSMUSG00000057497	0.74343	9.02937	6.37475	8.64709e-05	0.00502334	1.7803
Zswim5	zinc finger SWIM-type containing 5	ENSMUSG00000033948	0.743289	7.22196	6.29276	9.59912e-05	0.00539498	1.67364
Trim13	tripartite motif-containing 13	ENSMUSG00000035235	0.742642	9.12193	4.32067	0.00156461	0.0328468	-1.18785
Alox5	arachidonate 5-lipoxygenase	ENSMUSG00000025701	0.742129	9.48064	4.49937	0.00118766	0.0272291	-0.905476
Apobec2	apolipoprotein B mRNA editing enzyme, catalytic polypeptide 2	ENSMUSG00000040694	0.739152	6.74788	3.91427	0.00297643	0.0501709	-1.84489
Kcnk5	potassium channel, subfamily K, member 5	ENSMUSG00000023243	0.739007	7.1453	4.6497	0.000945159	0.0235345	-0.671287
Adamtsl1	ADAMTS-like 1	ENSMUSG00000066113	0.73807	6.80927	6.83662	4.87815e-05	0.00352787	2.36355
Snrnp25	small nuclear ribonucleoprotein 25 (U11/U12)	ENSMUSG00000040767	0.734071	9.52064	8.35369	8.85049e-06	0.00117634	4.08397
6820408C15Rik	RIKEN cDNA 6820408C15 gene	ENSMUSG00000032680	0.733058	6.448	3.09562	0.0115299	0.113293	-3.21388
Mnd1	meiotic nuclear divisions 1 homolog (S. cerevisiae)	ENSMUSG00000033752	0.732093	6.43073	3.09791	0.0114853	0.11302	-3.21
Unc13d	unc-13 homolog D (C. elegans)	ENSMUSG00000057948	0.731919	8.09891	5.9005	0.000160167	0.00743075	1.14995
Ephb6	Eph receptor B6	ENSMUSG00000029869	0.731662	7.01789	4.81591	0.000737003	0.0202005	-0.416049
Fancb	Fanconi anemia, complementation group B	ENSMUSG00000047757	0.731007	6.70393	4.51548	0.00115877	0.0269435	-0.880233
Prkca	protein kinase C, alpha	ENSMUSG00000050965	0.729114	10.1887	8.40106	8.42373e-06	0.00114263	4.13325
Jag1	jagged 1	ENSMUSG00000027276	0.719405	9.28853	3.84405	0.0033335	0.0540949	-1.96031
Ero1l	ERO1-like (S. cerevisiae)	ENSMUSG00000021831	0.719349	11.5729	4.5465	0.00110521	0.0260991	-0.831712
Prtg	protogenin homolog (Gallus gallus)	ENSMUSG00000036030	0.716408	8.03278	6.84848	4.80864e-05	0.00349043	2.37814
Enah	enabled homolog (Drosophila)	ENSMUSG00000022995	0.715076	9.16502	6.08496	0.000125576	0.00631767	1.39899
Spag1	sperm associated antigen 1	ENSMUSG00000037617	0.712357	6.47851	5.28973	0.000370645	0.0127321	0.289524
Slco4a1	solute carrier organic anion transporter family, member 4a1	ENSMUSG00000038963	0.708688	9.39659	5.0589	0.000515982	0.0159462	-0.0500863
Cd55	CD55 antigen	ENSMUSG00000026399	0.706153	8.22081	4.27232	0.00168705	0.0345687	-1.26497
Pfkm	phosphofructokinase, muscle	ENSMUSG00000033065	0.705333	8.79391	4.55334	0.00109375	0.0259219	-0.821029
Serpinb6b	serine (or cysteine) peptidase inhibitor, clade B, member 6b	ENSMUSG00000042842	0.703442	8.82483	3.56818	0.00523214	0.0704486	-2.41821
Gfi1b	growth factor independent 1B	ENSMUSG00000026815	0.703387	9.91684	2.87552	0.0167507	0.141321	-3.58578
Dcpp2	demilune cell and parotid protein 2	ENSMUSG00000096278	0.697132	5.2897	2.25499	0.048152	0.259222	-4.61468
Prkcq	protein kinase C, theta	ENSMUSG00000026778	0.695969	9.67116	6.51218	7.27241e-05	0.00458511	1.95695
Pim2	proviral integration site 2	ENSMUSG00000031155	0.695342	8.52806	4.63068	0.000972685	0.0239966	-0.700732
Slc16a12	solute carrier family 16 (monocarboxylic acid transporters), member 12	ENSMUSG00000009378	0.69028	6.88666	3.65418	0.00454192	0.0649776	-2.27476
Cmah	cytidine monophospho-N-acetylneuraminic acid hydroxylase	ENSMUSG00000016756	0.690279	10.7529	3.35047	0.00751118	0.0870784	-2.78359
Mctp2	multiple C2 domains, transmembrane 2	ENSMUSG00000032776	0.68985	7.03735	2.62971	0.0254678	0.179708	-3.99865
Gstk1	glutathione S-transferase kappa 1	ENSMUSG00000029864	0.689816	9.05756	4.20633	0.00187073	0.0372757	-1.3707
Cnr2	cannabinoid receptor 2 (macrophage)	ENSMUSG00000062585	0.689082	8.53711	3.46614	0.00619473	0.0775662	-2.5891
Syce2	synaptonemal complex central element protein 2	ENSMUSG00000003824	0.687385	8.81392	5.29425	0.000368277	0.0127094	0.296103
Nanp	N-acetylneuraminic acid phosphatase	ENSMUSG00000053916	0.687169	7.82832	3.34649	0.00756123	0.0872358	-2.79029
Perp	PERP, TP53 apoptosis effector	ENSMUSG00000019851	0.685597	9.88727	2.45761	0.0341476	0.213041	-4.28429
Pycr1	pyrroline-5-carboxylate reductase 1	ENSMUSG00000025140	0.685021	7.2915	4.69181	0.000887091	0.0225843	-0.606244
Galc	galactosylceramidase	ENSMUSG00000021003	0.682043	9.24285	4.93934	0.000614265	0.0179012	-0.229073
Maged1	melanoma antigen, family D, 1	ENSMUSG00000025151	0.68001	11.2377	4.85309	0.000697491	0.0194339	-0.359496
Clybl	citrate lyase beta like	ENSMUSG00000025545	0.679186	10.1405	4.61453	0.00099674	0.0244461	-0.725788
Retsat	retinol saturase (all trans retinol 13,14 reductase)	ENSMUSG00000056666	0.679007	7.89354	6.63477	6.24429e-05	0.00417794	2.11229
Itga9	integrin alpha 9	ENSMUSG00000039115	0.678809	8.94273	3.83371	0.00338979	0.0543887	-1.97735
F2rl3	coagulation factor II (thrombin) receptor-like 3	ENSMUSG00000050147	0.678215	8.81054	3.56977	0.00521843	0.0703576	-2.41555
Cnrip1	cannabinoid receptor interacting protein 1	ENSMUSG00000044629	0.673838	8.82874	5.17215	0.000438256	0.0142418	0.117524
Tmem163	transmembrane protein 163	ENSMUSG00000026347	0.673279	7.93246	4.77226	0.000786459	0.0210062	-0.482702
Fbxo32	F-box protein 32	ENSMUSG00000022358	0.670899	9.00903	2.84695	0.0175855	0.145314	-3.63396
Kcng3	potassium voltage-gated channel, subfamily G, member 3	ENSMUSG00000045053	0.669801	6.75127	5.63982	0.000227681	0.00933765	0.789491
Gpx8	glutathione peroxidase 8 (putative)	ENSMUSG00000021760	0.669632	11.4198	2.91844	0.0155713	0.135238	-3.51334
3110057O12Rik	RIKEN cDNA 3110057O12 gene	ENSMUSG00000037818	0.665248	7.62245	4.36752	0.00145489	0.0312593	-1.11341
Mmp10	matrix metallopeptidase 10	ENSMUSG00000047562	0.664543	6.48053	5.98732	0.000142753	0.00691314	1.2678
Myo6	myosin VI	ENSMUSG00000033577	0.664522	9.77406	5.37033	0.0003308	0.0118312	0.406253
Fign	fidgetin	ENSMUSG00000075324	0.661449	7.64471	5.07266	0.000505798	0.015743	-0.0296208
Lrrc32	leucine rich repeat containing 32	ENSMUSG00000090958	0.659661	6.97582	3.56415	0.00526702	0.0706255	-2.42494
Fbn2	fibrillin 2	ENSMUSG00000024598	0.659452	7.04688	3.21269	0.00946363	0.100518	-3.01601
Tac4	tachykinin 4	ENSMUSG00000020872	0.657723	6.37962	3.47682	0.00608589	0.0767407	-2.57118
F5	coagulation factor V	ENSMUSG00000026579	0.654116	8.78951	2.93036	0.015259	0.13354	-3.49322
Rnf141	ring finger protein 141	ENSMUSG00000030788	0.653458	10.5665	5.36249	0.000334468	0.0119407	0.394936
Gp9	glycoprotein 9 (platelet)	ENSMUSG00000030054	0.652729	11.0376	2.75612	0.0205291	0.158178	-3.78686
Fads2	fatty acid desaturase 2	ENSMUSG00000024665	0.651162	11.7579	2.67973	0.0233851	0.170604	-3.915
Grap2	GRB2-related adaptor protein 2	ENSMUSG00000042351	0.648366	9.15405	3.10055	0.0114342	0.112794	-3.20553
Unc119	unc-119 homolog (C. elegans)	ENSMUSG00000002058	0.648259	9.36012	8.18284	1.05966e-05	0.00131928	3.90413
AI848285	expressed sequence AI848285	ENSMUSG00000096883	0.648047	6.40382	4.57767	0.00105404	0.0251931	-0.783104
Efcc1	EF hand and coiled-coil domain containing 1	ENSMUSG00000068263	0.64672	7.58898	5.36096	0.00033519	0.0119448	0.392724
Rasgrp2	RAS, guanyl releasing protein 2	ENSMUSG00000032946	0.646675	8.00647	4.6898	0.000889778	0.0225843	-0.609347
Edil3	EGF-like repeats and discoidin I-like domains 3	ENSMUSG00000034488	0.642526	9.34659	4.42996	0.00132117	0.0291354	-1.01465
Epha4	Eph receptor A4	ENSMUSG00000026235	0.64126	8.95608	3.23506	0.00911427	0.0984011	-2.97824
Dennd2c	DENN/MADD domain containing 2C	ENSMUSG00000007379	0.640391	8.4389	5.6287	0.000231171	0.00945398	0.773892
Grb10	growth factor receptor bound protein 10	ENSMUSG00000020176	0.640091	7.29877	4.28625	0.00165075	0.0340734	-1.24271
Ift57	intraflagellar transport 57	ENSMUSG00000032965	0.638408	9.35187	5.28929	0.000370876	0.0127321	0.288884
Cenph	centromere protein H	ENSMUSG00000045273	0.636295	8.50519	4.60837	0.00100609	0.0245543	-0.735361
Stim1	stromal interaction molecule 1	ENSMUSG00000030987	0.635661	9.11969	6.39788	8.39731e-05	0.00500556	1.81022
Igfbp5	insulin-like growth factor binding protein 5	ENSMUSG00000026185	0.631472	6.55212	2.63133	0.0253976	0.179582	-3.99595
Acy3	aspartoacylase (aminoacylase) 3	ENSMUSG00000024866	0.629829	8.25071	5.45332	0.000294531	0.0109167	0.525421
Syt13	synaptotagmin XIII	ENSMUSG00000027220	0.629661	9.52182	2.73042	0.0214485	0.162226	-3.83001
Mpl	myeloproliferative leukemia virus oncogene	ENSMUSG00000006389	0.629167	9.87865	3.15899	0.0103597	0.106805	-3.10674
Epb4.1l5	erythrocyte protein band 4.1-like 5	ENSMUSG00000026383	0.627856	9.75662	5.77832	0.000188651	0.00817139	0.982263
Gem	GTP binding protein (gene overexpressed in skeletal muscle)	ENSMUSG00000028214	0.625262	8.81504	4.25946	0.00172129	0.0351605	-1.28553
Mir194-2	microRNA 194-2	ENSMUSG00000065582	0.62481	5.64024	3.47521	0.00610215	0.0767889	-2.57388
Ctdspl	CTD (carboxy-terminal domain, RNA polymerase II, polypeptide A) small phosphatase-like	ENSMUSG00000047409	0.620738	9.0871	5.57757	0.000247975	0.00989244	0.701927
Hist1h1a	histone cluster 1, H1a	ENSMUSG00000049539	0.619333	6.5322	2.54267	0.0295425	0.19706	-4.14359
Micall2	MICAL-like 2	ENSMUSG00000036718	0.619083	8.92123	3.113	0.0111962	0.111232	-3.18449
Gsn	gelsolin	ENSMUSG00000026879	0.618703	9.35914	3.40902	0.00681205	0.0818484	-2.68505
Tmc8	transmembrane channel-like gene family 8	ENSMUSG00000050106	0.617097	8.69727	3.7311	0.00400495	0.0599278	-2.14698
Tex9	testis expressed gene 9	ENSMUSG00000090626	0.616918	6.96757	5.56851	0.000251089	0.00991247	0.689129
Calcr	calcitonin receptor	ENSMUSG00000023964	0.615361	5.78256	4.21011	0.00185965	0.0372517	-1.36462
Sox12	SRY (sex determining region Y)-box 12	ENSMUSG00000051817	0.615023	7.75897	4.43142	0.00131821	0.0291192	-1.01234
Pmm1	phosphomannomutase 1	ENSMUSG00000022474	0.613924	9.08614	3.80568	0.00354734	0.055746	-2.02359
Abcb9	ATP-binding cassette, sub-family B (MDR/TAP), member 9	ENSMUSG00000029408	0.613721	6.95444	4.54167	0.00111337	0.0262547	-0.839259
Mylk	myosin, light polypeptide kinase	ENSMUSG00000022836	0.613201	7.59958	5.54097	0.000260808	0.0101591	0.650175
2610318N02Rik	RIKEN cDNA 2610318N02 gene	ENSMUSG00000049916	0.610435	9.55865	4.04288	0.0024226	0.0443335	-1.63486
9230110C19Rik	RIKEN cDNA 9230110C19 gene	ENSMUSG00000053070	0.607647	6.63985	2.83603	0.0179155	0.146534	-3.65236
Atp7b	ATPase, Cu++ transporting, beta polypeptide	ENSMUSG00000006567	0.60663	6.68383	4.01462	0.00253426	0.0455265	-1.68086
2810468N07Rik	RIKEN cDNA 2810468N07 gene	ENSMUSG00000091475	0.605603	7.48683	3.48713	0.00598275	0.0759769	-2.5539
Ero1l	ERO1-like (S. cerevisiae)	ENSMUSG00000021831	0.604757	8.31095	3.70479	0.00418075	0.0616523	-2.19063
Pdk1	pyruvate dehydrogenase kinase, isoenzyme 1	ENSMUSG00000006494	0.602922	9.2938	3.56109	0.0052937	0.0708866	-2.43006
Cercam	cerebral endothelial cell adhesion molecule	ENSMUSG00000039787	0.599053	8.34002	3.96155	0.00275882	0.0481161	-1.76748
Slc38a4	solute carrier family 38, member 4	ENSMUSG00000022464	0.59888	10.7565	3.50944	0.00576562	0.0744684	-2.51651
Ciart	circadian associated repressor of transcription	ENSMUSG00000038550	0.597864	7.92244	3.51033	0.00575705	0.0744274	-2.515
Rtn2	reticulon 2 (Z-band associated protein)	ENSMUSG00000030401	0.597613	7.49403	3.932	0.00289277	0.0495521	-1.81583
Capn3	calpain 3	ENSMUSG00000079110	0.595511	7.07292	4.48489	0.00121428	0.027588	-0.92819
Txlnb	taxilin beta	ENSMUSG00000039891	0.59536	7.0344	5.30181	0.000364358	0.0126184	0.307086
Pcbp4	poly(rC) binding protein 4	ENSMUSG00000023495	0.594576	10.0345	3.93533	0.00287735	0.0494327	-1.81038
E2f2	E2F transcription factor 2	ENSMUSG00000018983	0.594382	7.5637	3.96391	0.00274837	0.0481161	-1.76361
Engase	endo-beta-N-acetylglucosaminidase	ENSMUSG00000033857	0.593655	8.0225	5.60022	0.000240375	0.00974932	0.733853
Bcl11a	B cell CLL/lymphoma 11A (zinc finger protein)	ENSMUSG00000000861	0.593543	9.84197	3.51749	0.00568929	0.0737247	-2.50302
Clec1b	C-type lectin domain family 1, member b	ENSMUSG00000030159	0.593388	8.3363	2.64822	0.0246766	0.176528	-3.96774
Psat1	phosphoserine aminotransferase 1	ENSMUSG00000024640	0.593055	9.65933	4.37465	0.00143892	0.0310701	-1.1021
Chl1	cell adhesion molecule with homology to L1CAM	ENSMUSG00000030077	0.592027	6.87697	2.43352	0.035576	0.217469	-4.32395
Ubxn11	UBX domain protein 11	ENSMUSG00000012126	0.5906	6.7444	4.11202	0.0021707	0.0412559	-1.52273
F13a1	coagulation factor XIII, A1 subunit	ENSMUSG00000039109	0.589742	9.87168	4.62221	0.00098522	0.0242253	-0.713865
Dnph1	2'-deoxynucleoside 5'-phosphate N-hydrolase 1	ENSMUSG00000040658	0.589374	8.95996	4.93514	0.000618066	0.0179852	-0.235404
Mdm1	transformed mouse 3T3 cell double minute 1	ENSMUSG00000020212	0.587229	8.3608	5.44914	0.000296254	0.0109167	0.519437
Tm7sf2	transmembrane 7 superfamily member 2	ENSMUSG00000024799	0.587136	8.27577	6.1911	0.000109396	0.00583176	1.54006
Tex40	testis expressed 40	ENSMUSG00000050623	0.586201	5.69032	4.25715	0.00172752	0.0351781	-1.28922
Rab3b	RAB3B, member RAS oncogene family	ENSMUSG00000003411	0.585455	5.53455	4.90109	0.000649789	0.0186599	-0.286783
Slc1a5	solute carrier family 1 (neutral amino acid transporter), member 5	ENSMUSG00000001918	0.585056	8.39099	3.85498	0.00327513	0.0536429	-1.94232
Zwilch	zwilch kinetochore protein	ENSMUSG00000032400	0.584592	9.023	4.56497	0.00107457	0.0256216	-0.802887
Stc2	stanniocalcin 2	ENSMUSG00000020303	0.582827	7.08611	3.55435	0.00535292	0.0711468	-2.44132
Cox7a1	cytochrome c oxidase subunit VIIa 1	ENSMUSG00000074218	0.580975	7.931	3.69648	0.00423792	0.0621597	-2.20443
Asb5	ankyrin repeat and SOCs box-containing 5	ENSMUSG00000031519	0.580015	7.38664	2.84556	0.0176271	0.145385	-3.6363
Asns	asparagine synthetase	ENSMUSG00000029752	0.579514	9.27152	4.50944	0.0011695	0.0270106	-0.88968
BC016579	cDNA sequence, BC016579	ENSMUSG00000033187	0.57691	5.75072	3.15637	0.0104057	0.107002	-3.11118
Capn5	calpain 5	ENSMUSG00000035547	0.575953	8.78647	3.65353	0.00454677	0.0649996	-2.27584
Epm2a	epilepsy, progressive myoclonic epilepsy, type 2 gene alpha	ENSMUSG00000055493	0.575917	7.48298	3.2683	0.00861932	0.0950929	-2.92212
Nipal1	NIPA-like domain containing 1	ENSMUSG00000067219	0.575069	5.93665	3.56783	0.00523519	0.0704486	-2.4188
Tbl2	transducin (beta)-like 2	ENSMUSG00000005374	0.575002	8.9448	6.17896	0.000111127	0.00589212	1.52401
Mthfd1l	methylenetetrahydrofolate dehydrogenase (NADP+ dependent) 1-like	ENSMUSG00000040675	0.574893	9.33538	6.52383	7.16723e-05	0.00454796	1.9718
Krtap5-5	keratin associated protein 5-5	ENSMUSG00000073785	0.574121	6.30487	2.96618	0.0143579	0.128485	-3.43269
Cygb	cytoglobin	ENSMUSG00000020810	0.57177	8.11942	3.83591	0.00337771	0.0542834	-1.97372
1700019D03Rik	RIKEN cDNA 1700019D03 gene	ENSMUSG00000043629	0.571388	6.55844	4.76398	0.000796223	0.021137	-0.495363
Hoxa5	homeobox A5	ENSMUSG00000038253	0.56937	5.93498	3.31527	0.00796665	0.0901161	-2.8429
Gys1	glycogen synthase 1, muscle	ENSMUSG00000003865	0.569197	9.9911	3.78969	0.00364062	0.0566123	-2.05
Slc26a9	solute carrier family 26, member 9	ENSMUSG00000042268	0.567899	6.09595	5.20062	0.000420756	0.0138871	0.159357
Pcdh7	protocadherin 7	ENSMUSG00000029108	0.566937	10.3319	5.57477	0.000248933	0.00989244	0.697975
Gm5481	predicted gene 5481	ENSMUSG00000058600	0.566386	9.76966	2.97621	0.0141157	0.127548	-3.41576
Sapcd1	suppressor APC domain containing 1	ENSMUSG00000036185	0.565956	7.33182	3.9533	0.00279553	0.0485356	-1.78096
Pbk	PDZ binding kinase	ENSMUSG00000022033	0.565666	8.49511	2.45197	0.0344769	0.213959	-4.29359
Amot	angiomotin	ENSMUSG00000041688	0.564913	8.85885	4.17493	0.00196542	0.0384312	-1.42119
Tfrc	transferrin receptor	ENSMUSG00000022797	0.563922	10.2059	3.67962	0.00435646	0.0632161	-2.23244
Edaradd	EDAR (ectodysplasin-A receptor)-associated death domain	ENSMUSG00000095105	0.563361	6.9687	4.4666	0.00124881	0.0281391	-0.95693
P2rx1	purinergic receptor P2X, ligand-gated ion channel, 1	ENSMUSG00000020787	0.562676	9.25109	3.0847	0.0117448	0.114599	-3.23233
Rgs4	regulator of G-protein signaling 4	ENSMUSG00000038530	0.560046	5.67001	3.94216	0.00284595	0.0492371	-1.79919
Eno3	enolase 3, beta muscle	ENSMUSG00000060600	0.559346	9.18057	2.68696	0.0230988	0.16948	-3.9029
Msh6	mutS homolog 6 (E. coli)	ENSMUSG00000005370	0.558623	8.9719	4.53781	0.00111994	0.026352	-0.845286
Gchfr	GTP cyclohydrolase I feedback regulator	ENSMUSG00000046814	0.557351	7.7439	2.96795	0.0143149	0.128485	-3.42971
Arfip1	ADP-ribosylation factor interacting protein 1	ENSMUSG00000074513	0.556332	5.39075	3.61171	0.00487008	0.0680032	-2.34553
Asxl3	additional sex combs like 3 (Drosophila)	ENSMUSG00000045215	0.556157	6.60282	7.00235	3.99781e-05	0.0031965	2.56572
Syne1	spectrin repeat containing, nuclear envelope 1	ENSMUSG00000019769	0.554781	8.00295	2.79224	0.0193031	0.15306	-3.7261
Prune2	prune homolog 2 (Drosophila)	ENSMUSG00000039126	0.554249	8.00001	5.05728	0.000517191	0.0159462	-0.0524878
Tk1	thymidine kinase 1	ENSMUSG00000025574	0.554192	8.97815	4.94071	0.000613031	0.0179012	-0.227008
Psd3	pleckstrin and Sec7 domain containing 3	ENSMUSG00000030465	0.553606	6.44717	3.77638	0.00372024	0.0572748	-2.07201
Ptpn7	protein tyrosine phosphatase, non-receptor type 7	ENSMUSG00000031506	0.552954	8.89188	4.00312	0.00258122	0.0459076	-1.6996
Itga2b	integrin alpha 2b	ENSMUSG00000034664	0.55284	9.71529	2.99398	0.0136961	0.125327	-3.38571
Cecr2	cat eye syndrome chromosome region, candidate 2	ENSMUSG00000071226	0.552105	7.72448	5.07359	0.000505114	0.015743	-0.0282317
Me2	malic enzyme 2, NAD(+)-dependent, mitochondrial	ENSMUSG00000024556	0.551802	10.564	6.12143	0.000119743	0.00615005	1.44764
Rab27b	RAB27b, member RAS oncogene family	ENSMUSG00000024511	0.551072	9.06189	6.48409	7.53285e-05	0.0046596	1.92107
Dtwd1	DTW domain containing 1	ENSMUSG00000023330	0.549764	8.01532	3.22386	0.00928745	0.0995225	-2.99714
Selm	selenoprotein M	ENSMUSG00000075702	0.549733	8.37261	5.20309	0.000419269	0.0138637	0.162992
Nrgn	neurogranin	ENSMUSG00000053310	0.547107	9.16749	3.41806	0.00671025	0.0812	-2.66985
Cdca7l	cell division cycle associated 7 like	ENSMUSG00000021175	0.546708	9.36756	3.19185	0.00980162	0.103271	-3.05122
Tlcd1	TLC domain containing 1	ENSMUSG00000019437	0.546409	9.01098	5.56796	0.000251279	0.00991247	0.688351
Myo5c	myosin VC	ENSMUSG00000033590	0.545373	6.37922	5.33306	0.000348623	0.0122436	0.352394
Lrrc3b	leucine rich repeat containing 3B	ENSMUSG00000045201	0.544671	5.66171	6.58679	6.62661e-05	0.00433063	2.05175
Flt1	FMS-like tyrosine kinase 1	ENSMUSG00000029648	0.54213	9.73377	3.42353	0.00664948	0.0807918	-2.66067
Aldoc	aldolase C, fructose-bisphosphate	ENSMUSG00000017390	0.541014	7.23759	4.15419	0.00203075	0.0392405	-1.45462
Il18rap	interleukin 18 receptor accessory protein	ENSMUSG00000026068	0.540585	8.62015	4.10952	0.00217932	0.0413399	-1.52678
C2cd5	C2 calcium-dependent domain containing 5	ENSMUSG00000030279	0.538409	8.91783	3.41116	0.00678778	0.0816152	-2.68145
Gemin6	gem (nuclear organelle) associated protein 6	ENSMUSG00000055760	0.538144	7.4781	3.7838	0.00367562	0.0569764	-2.05973
Gm12886	predicted gene 12886	ENSMUSG00000078576	0.537865	4.45367	3.52482	0.00562069	0.0733674	-2.49075
Mcm8	minichromosome maintenance deficient 8 (S. cerevisiae)	ENSMUSG00000027353	0.5373	8.0676	4.43631	0.00130832	0.0290147	-1.00463
Car4	carbonic anhydrase 4	ENSMUSG00000000805	0.536577	6.14942	3.39781	0.00694046	0.0828434	-2.7039
Exoc3l2	exocyst complex component 3-like 2	ENSMUSG00000011263	0.536436	9.44533	5.63927	0.000227852	0.00933765	0.788723
Vegfc	vascular endothelial growth factor C	ENSMUSG00000031520	0.536124	9.73448	2.91132	0.0157609	0.136278	-3.52536
Usp17le	ubiquitin specific peptidase 17-like E	ENSMUSG00000043073	0.535827	5.41402	4.50048	0.00118565	0.0272291	-0.903734
Sigirr	single immunoglobulin and toll-interleukin 1 receptor (TIR) domain	ENSMUSG00000025494	0.535234	8.546	4.06241	0.00234848	0.043459	-1.60314
Ccnb1ip1	cyclin B1 interacting protein 1	ENSMUSG00000071470	0.534996	5.77931	3.07444	0.0119506	0.115908	-3.24969
Aqp11	aquaporin 11	ENSMUSG00000042797	0.534648	7.11281	3.15491	0.0104312	0.107038	-3.11363
Plod2	procollagen lysine, 2-oxoglutarate 5-dioxygenase 2	ENSMUSG00000032374	0.533355	10.2412	2.76562	0.0201991	0.156797	-3.77088
A330021E22Rik	RIKEN cDNA A330021E22 gene	ENSMUSG00000040473	0.533097	6.88137	3.05791	0.0122895	0.118098	-3.27763
Larp1b	La ribonucleoprotein domain family, member 1B	ENSMUSG00000037814	0.532185	8.92884	5.1725	0.000438033	0.0142418	0.118046
Sox6	SRY (sex determining region Y)-box 6	ENSMUSG00000051910	0.531507	8.36371	5.70699	0.000207767	0.0088252	0.883334
Trappc6a	trafficking protein particle complex 6A	ENSMUSG00000002043	0.531267	9.53661	3.50183	0.00583871	0.0750457	-2.52925
Dyrk3	dual-specificity tyrosine-(Y)-phosphorylation regulated kinase 3	ENSMUSG00000016526	0.530856	8.68817	2.24769	0.0487492	0.260938	-4.62643
2610524H06Rik	RIKEN cDNA 2610524H06 gene	ENSMUSG00000092486	0.529658	9.93531	3.10263	0.0113941	0.112476	-3.20202
Ltb	lymphotoxin B	ENSMUSG00000024399	0.528929	7.21399	2.88637	0.0164441	0.140092	-3.56747
Sipa1l1	signal-induced proliferation-associated 1 like 1	ENSMUSG00000042700	0.528066	9.87172	5.48489	0.000281877	0.0106426	0.570479
Ggt5	gamma-glutamyltransferase 5	ENSMUSG00000006344	0.52773	6.708	2.98776	0.0138416	0.126055	-3.39623
Pold2	polymerase (DNA directed), delta 2, regulatory subunit	ENSMUSG00000020471	0.527063	10.5314	5.12598	0.000468317	0.0149665	0.0494191
H1f0	H1 histone family, member 0	ENSMUSG00000096210	0.52636	10.1278	3.79195	0.00362726	0.0564492	-2.04626
Susd1	sushi domain containing 1	ENSMUSG00000038578	0.525564	10.0909	3.83661	0.00337389	0.0542664	-1.97257
Slfn14	schlafen 14	ENSMUSG00000082101	0.525249	5.97644	2.63878	0.0250772	0.178277	-3.98351
Il20ra	interleukin 20 receptor, alpha	ENSMUSG00000020007	0.524398	6.64789	3.57876	0.00514164	0.0699455	-2.40053
Rasal1	RAS protein activator like 1 (GAP1 like)	ENSMUSG00000029602	0.524388	7.49323	3.51877	0.00567726	0.0736637	-2.50088
Pgrmc2	progesterone receptor membrane component 2	ENSMUSG00000049940	0.523985	9.66257	2.46028	0.033993	0.212632	-4.2799
Lrrfip2	leucine rich repeat (in FLII) interacting protein 2	ENSMUSG00000032497	0.523837	9.56422	7.43736	2.40769e-05	0.00225531	3.07916
Ccdc88c	coiled-coil domain containing 88C	ENSMUSG00000021182	0.523678	8.37118	3.54299	0.00545438	0.0721186	-2.46034
Gramd1c	GRAM domain containing 1C	ENSMUSG00000036292	0.522986	7.4401	3.67441	0.00439379	0.063505	-2.2411
Impa2	inositol (myo)-1(or 4)-monophosphatase 2	ENSMUSG00000024525	0.51956	9.30012	6.22342	0.000104927	0.00569491	1.58269
Dhrs9	dehydrogenase/reductase (SDR family) member 9	ENSMUSG00000027068	0.519289	7.46504	3.76798	0.00377137	0.0575984	-2.08589
Siae	sialic acid acetylesterase	ENSMUSG00000001942	0.519209	9.49841	3.04518	0.0125574	0.119389	-3.29916
Ctr9	Ctr9, Paf1/RNA polymerase II complex component, homolog (S. cerevisiae)	ENSMUSG00000005609	0.518638	10.2671	3.5058	0.00580049	0.0747227	-2.52261
Selenbp1	selenium binding protein 1	ENSMUSG00000068874	0.518569	7.89586	4.85635	0.000694138	0.0193954	-0.354549
Alox12	arachidonate 12-lipoxygenase	ENSMUSG00000000320	0.517973	9.41165	3.10619	0.0113258	0.112011	-3.19601
Phgdh	3-phosphoglycerate dehydrogenase	ENSMUSG00000053398	0.517499	8.73344	3.80996	0.00352276	0.0555258	-2.01652
Stk30	serine/threonine kinase 30	ENSMUSG00000056458	0.517345	6.44071	3.51839	0.00568084	0.0736637	-2.50152
Tbc1d7	TBC1 domain family, member 7	ENSMUSG00000021368	0.517281	9.09759	3.24907	0.00890209	0.0969082	-2.95457
Acot11	acyl-CoA thioesterase 11	ENSMUSG00000034853	0.516905	7.79864	4.6583	0.000932976	0.0232901	-0.657979
Fam64a	family with sequence similarity 64, member A	ENSMUSG00000020808	0.51639	8.53469	4.79465	0.000760663	0.0205254	-0.448478
Clnk	cytokine-dependent hematopoietic cell linker	ENSMUSG00000039315	0.516157	6.05346	2.30503	0.0442446	0.247009	-4.53381
Ccdc138	coiled-coil domain containing 138	ENSMUSG00000038010	0.515669	6.70487	3.80246	0.00356592	0.055887	-2.02891
Htr2a	5-hydroxytryptamine (serotonin) receptor 2A	ENSMUSG00000034997	0.515295	7.45249	3.50644	0.00579433	0.0746922	-2.52153
A930024E05Rik	RIKEN cDNA A930024E05 gene	ENSMUSG00000056735	0.514831	6.69005	4.16507	0.0019962	0.0389556	-1.43708
Cenpf	centromere protein F	ENSMUSG00000026605	0.514728	8.55849	3.57432	0.00517942	0.0700718	-2.40795
Lgr4	leucine-rich repeat-containing G protein-coupled receptor 4	ENSMUSG00000050199	0.514703	9.05443	3.73576	0.00397462	0.0596975	-2.13925
Pik3ip1	phosphoinositide-3-kinase interacting protein 1	ENSMUSG00000034614	0.514513	7.13896	3.78762	0.00365287	0.0567131	-2.05342
Hrsp12	heat-responsive protein 12	ENSMUSG00000022323	0.514142	8.66692	3.84136	0.00334804	0.0542029	-1.96474
Tsen2	tRNA splicing endonuclease 2 homolog (S. cerevisiae)	ENSMUSG00000042389	0.514086	6.96761	3.7169	0.00409883	0.0607792	-2.17053
Ppm1e	protein phosphatase 1E (PP2C domain containing)	ENSMUSG00000046442	0.513858	6.7767	4.46387	0.00125406	0.0281926	-0.961224
Pard6b	par-6 family cell polarity regulator beta	ENSMUSG00000044641	0.512185	7.42878	3.29534	0.0082371	0.0920227	-2.8765
Psma8	proteasome (prosome, macropain) subunit, alpha type, 8	ENSMUSG00000036743	0.511994	5.37918	3.76236	0.00380606	0.0579931	-2.0952
Cd9	CD9 antigen	ENSMUSG00000030342	0.5116	10.5615	3.4874	0.00598001	0.0759769	-2.55344
Rapsn	receptor-associated protein of the synapse	ENSMUSG00000002104	0.510826	6.4947	4.30368	0.00160652	0.0333001	-1.21491
Alox5	arachidonate 5-lipoxygenase	ENSMUSG00000025701	0.510192	8.48584	4.68613	0.000894701	0.0226217	-0.615007
Zfp457	zinc finger protein 457	ENSMUSG00000055341	0.510088	5.36006	2.73667	0.0212213	0.161424	-3.81953
Mfsd2b	major facilitator superfamily domain containing 2B	ENSMUSG00000037336	0.508841	9.00099	2.27947	0.0462005	0.25315	-4.57519
Sgol1	shugoshin-like 1 (S. pombe)	ENSMUSG00000023940	0.50878	8.63479	2.98528	0.0138999	0.12641	-3.40042
Gbe1	glucan (1,4-alpha-), branching enzyme 1	ENSMUSG00000022707	0.508333	9.0236	5.27114	0.000380545	0.0129735	0.262468
Pstk	phosphoseryl-tRNA kinase	ENSMUSG00000063179	0.508282	7.98025	3.1925	0.00979082	0.103213	-3.05012
Tsc1	tuberous sclerosis 1	ENSMUSG00000026812	0.507821	9.26746	3.41536	0.00674048	0.0813448	-2.67439
Lss	lanosterol synthase	ENSMUSG00000033105	0.507456	8.8131	3.13548	0.0107789	0.10879	-3.14648
Gp1ba	glycoprotein 1b, alpha polypeptide	ENSMUSG00000050675	0.507166	6.52457	3.44272	0.00644055	0.079232	-2.62843
Itgb3	integrin beta 3	ENSMUSG00000020689	0.507012	11.5616	2.65285	0.0244824	0.175636	-3.95999
Gata2	GATA binding protein 2	ENSMUSG00000015053	0.506155	9.75407	4.36657	0.00145703	0.0312593	-1.11491
Pecr	peroxisomal trans-2-enoyl-CoA reductase	ENSMUSG00000026189	0.50475	7.71484	4.36991	0.00144951	0.0312593	-1.10961
Egln1	EGL nine homolog 1 (C. elegans)	ENSMUSG00000031987	0.504706	10.3239	3.29494	0.00824265	0.0920227	-2.87718
Med12l	mediator complex subunit 12-like	ENSMUSG00000056476	0.504212	9.41258	4.06448	0.00234076	0.0433884	-1.59978
BC049762	cDNA sequence BC049762	ENSMUSG00000045942	0.503829	6.77021	3.33637	0.00769026	0.0880115	-2.80733
Rad51d	RAD51 homolog D	ENSMUSG00000018841	0.503424	8.17849	4.81561	0.000737328	0.0202005	-0.416501
Pla2g4a	phospholipase A2, group IVA (cytosolic, calcium-dependent)	ENSMUSG00000056220	0.50334	10.9618	6.32667	9.19228e-05	0.00525643	1.71787
Grb14	growth factor receptor bound protein 14	ENSMUSG00000026888	0.502892	6.75075	3.59994	0.00496536	0.0686392	-2.36517
Lrrc1	leucine rich repeat containing 1	ENSMUSG00000032352	0.501712	8.27625	3.64626	0.00460134	0.065211	-2.28795
Wnt4	wingless-related MMTV integration site 4	ENSMUSG00000036856	0.501219	7.48134	2.62271	0.0257737	0.180682	-4.01034
Prkar2b	protein kinase, cAMP dependent regulatory, type II beta	ENSMUSG00000002997	0.500546	10.8934	4.87315	0.000677112	0.0191097	-0.329061
Vkorc1	vitamin K epoxide reductase complex, subunit 1	ENSMUSG00000096145	0.500349	10.2576	3.19317	0.00977981	0.103152	-3.04899
Zfp799	zinc finger protein 799	ENSMUSG00000095253	0.500318	5.5657	4.83647	0.000714864	0.0196673	-0.384747
Acsl6	acyl-CoA synthetase long-chain family member 6	ENSMUSG00000020333	0.498885	4.69866	3.63563	0.00468237	0.0661688	-2.30566
Ndrg2	N-myc downstream regulated gene 2	ENSMUSG00000004558	0.498169	8.30215	3.18605	0.00989771	0.103587	-3.06101
Kcnd3	potassium voltage-gated channel, Shal-related family, member 3	ENSMUSG00000040896	0.496417	6.46115	4.47667	0.00122968	0.0278355	-0.941108
Exd1	exonuclease 3'-5' domain containing 1	ENSMUSG00000048647	0.496369	6.62756	3.92048	0.00294688	0.0500314	-1.83472
Olfr1183	olfactory receptor 1183	ENSMUSG00000049372	0.496325	4.72266	3.86214	0.00323744	0.053364	-1.93053
Caprin2	caprin family member 2	ENSMUSG00000030309	0.495184	8.44556	3.42898	0.00658941	0.0803597	-2.6515
Clcn3	chloride channel 3	ENSMUSG00000004319	0.49373	8.35654	2.85995	0.0172005	0.143551	-3.61204
Lrp2bp	Lrp2 binding protein	ENSMUSG00000031637	0.493462	5.61097	4.07726	0.00229372	0.0428487	-1.57904
Syne1	spectrin repeat containing, nuclear envelope 1	ENSMUSG00000019769	0.493227	6.72368	2.50679	0.0314047	0.203391	-4.20306
Zfp296	zinc finger protein 296	ENSMUSG00000011267	0.493189	7.99213	3.52047	0.00566127	0.0736281	-2.49802
Cxxc5	CXXC finger 5	ENSMUSG00000046668	0.493034	10.7153	5.67573	0.000216791	0.00907339	0.839745
Chac1	ChaC, cation transport regulator 1	ENSMUSG00000027313	0.492272	6.44013	3.18414	0.00992963	0.103786	-3.06424
Gsdmcl2	gasdermin C-like 2	ENSMUSG00000093867	0.492192	6.36211	2.58189	0.0276318	0.189355	-4.07838
Hmmr	hyaluronan mediated motility receptor (RHAMM)	ENSMUSG00000020330	0.492188	8.2306	4.31843	0.00157007	0.0329263	-1.19142
Meis1	Meis homeobox 1	ENSMUSG00000020160	0.492086	10.1823	2.5237	0.030513	0.200542	-4.17505
Tmem180	transmembrane protein 180	ENSMUSG00000025227	0.49166	8.91365	3.9319	0.00289327	0.0495521	-1.816
Mxd1	MAX dimerization protein 1	ENSMUSG00000001156	0.490516	10.373	4.84606	0.000704787	0.0195266	-0.370176
C230052I12Rik	RIKEN cDNA C230052I12 gene	ENSMUSG00000030493	0.488774	9.72213	3.8593	0.00325232	0.0533912	-1.9352
Bahcc1	BAH domain and coiled-coil containing 1	ENSMUSG00000039741	0.488659	9.67602	3.29365	0.00826051	0.0921066	-2.87936
Rfxap	regulatory factor X-associated protein	ENSMUSG00000036615	0.488368	8.44712	3.74328	0.0039262	0.0591818	-2.1268
Cd37	CD37 antigen	ENSMUSG00000030798	0.487896	8.63616	2.69738	0.0226918	0.16743	-3.88544
Bag2	BCL2-associated athanogene 2	ENSMUSG00000042215	0.487787	8.23366	3.22254	0.00930804	0.099538	-2.99937
Ptp4a3	protein tyrosine phosphatase 4a3	ENSMUSG00000059895	0.48741	11.047	3.81588	0.0034891	0.0552165	-2.00675
Metrn	meteorin, glial cell differentiation regulator	ENSMUSG00000002274	0.48734	7.9261	3.75991	0.00382125	0.0580188	-2.09925
Mir181a-2	microRNA 181a-2	ENSMUSG00000065423	0.486968	6.1146	3.07301	0.0119794	0.115967	-3.2521
Nup43	nucleoporin 43	ENSMUSG00000040034	0.48694	8.82325	3.48256	0.00602822	0.076258	-2.56156
Dtd1	D-tyrosyl-tRNA deacylase 1	ENSMUSG00000027430	0.484934	7.80417	5.16565	0.000442358	0.0143355	0.107961
Depdc1b	DEP domain containing 1B	ENSMUSG00000021697	0.483684	8.33926	3.18988	0.00983404	0.103391	-3.05454
Tmem158	transmembrane protein 158	ENSMUSG00000054871	0.48348	8.14876	3.69241	0.00426624	0.0623486	-2.21119
Agbl5	ATP/GTP binding protein-like 5	ENSMUSG00000029165	0.482896	7.99271	3.44425	0.00642415	0.0791293	-2.62585
Khk	ketohexokinase	ENSMUSG00000029162	0.482654	7.981	3.77642	0.00371996	0.0572748	-2.07193
Runx2	runt related transcription factor 2	ENSMUSG00000039153	0.482577	8.38239	2.42093	0.0363456	0.219919	-4.34464
Mdga1	MAM domain containing glycosylphosphatidylinositol anchor 1	ENSMUSG00000043557	0.482235	7.10919	3.93627	0.00287303	0.0494327	-1.80884
Gm13546	predicted gene 13546	ENSMUSG00000086862	0.481511	6.86804	5.0737	0.000505037	0.015743	-0.0280744
Ankrd27	ankyrin repeat domain 27 (VPS9 domain)	ENSMUSG00000034867	0.481285	10.0645	5.79582	0.000184256	0.00806773	1.00641
Melk	maternal embryonic leucine zipper kinase	ENSMUSG00000035683	0.481016	8.64272	3.52786	0.00559247	0.073096	-2.48565
4930430F08Rik	RIKEN cDNA 4930430F08 gene	ENSMUSG00000046567	0.480983	7.98763	5.03998	0.000530341	0.0162245	-0.078264
Syne1	spectrin repeat containing, nuclear envelope 1	ENSMUSG00000019769	0.48043	7.04838	4.76832	0.000791087	0.021086	-0.488722
Ipp	IAP promoted placental gene	ENSMUSG00000028696	0.479631	7.20608	3.36215	0.00736593	0.0860422	-2.76391
Tnni1	troponin I, skeletal, slow 1	ENSMUSG00000026418	0.479505	7.74755	4.00258	0.00258348	0.0459076	-1.70049
Slc35f2	solute carrier family 35, member F2	ENSMUSG00000042195	0.479275	6.62605	2.7097	0.0222198	0.165725	-3.86478
Fam83h	family with sequence similarity 83, member H	ENSMUSG00000046761	0.479112	8.36581	2.72326	0.0217122	0.163361	-3.84204
Cmya5	cardiomyopathy associated 5	ENSMUSG00000047419	0.478886	5.82209	4.64738	0.000948462	0.0235868	-0.674865
Epb4.1l4b	erythrocyte protein band 4.1-like 4b	ENSMUSG00000028434	0.478848	6.99711	2.84631	0.0176048	0.145314	-3.63505
Pgam1	phosphoglycerate mutase 1	ENSMUSG00000011752	0.477007	10.2552	3.7246	0.00404767	0.0602739	-2.15776
Tpi1	triosephosphate isomerase 1	ENSMUSG00000023456	0.476451	12.1304	2.96738	0.0143288	0.128485	-3.43067
Thnsl1	threonine synthase-like 1 (bacterial)	ENSMUSG00000048550	0.476091	8.4649	4.81298	0.000740214	0.0202233	-0.42051
Ndufaf7	NADH dehydrogenase (ubiquinone) 1 alpha subcomplex assembly factor 7	ENSMUSG00000024082	0.47591	8.23427	4.17785	0.0019564	0.0383441	-1.41649
Tmem194	transmembrane protein 194	ENSMUSG00000040195	0.475089	8.20489	2.82916	0.0181263	0.147378	-3.66393
Hist1h2bh	histone cluster 1, H2bh	ENSMUSG00000064168	0.474459	7.31658	2.60576	0.0265296	0.184404	-4.03861
Fzd7	frizzled homolog 7 (Drosophila)	ENSMUSG00000041075	0.473778	8.79751	3.36521	0.00732839	0.0858053	-2.75876
Satb1	special AT-rich sequence binding protein 1	ENSMUSG00000023927	0.473491	8.46059	3.94804	0.00281923	0.048904	-1.78957
Smagp	small cell adhesion glycoprotein	ENSMUSG00000053559	0.472401	9.93258	4.6343	0.000967383	0.0239665	-0.695125
Hecw2	HECT, C2 and WW domain containing E3 ubiquitin protein ligase 2	ENSMUSG00000042807	0.472027	8.91449	5.5967	0.000241541	0.00975637	0.728891
Itgb7	integrin beta 7	ENSMUSG00000001281	0.471493	7.41163	3.12514	0.0109688	0.109745	-3.16396
Morn4	MORN repeat containing 4	ENSMUSG00000049670	0.471086	9.49241	3.32611	0.00782346	0.0890597	-2.82463
Dhrs13	dehydrogenase/reductase (SDR family) member 13	ENSMUSG00000020834	0.470492	7.09953	3.02193	0.0130621	0.121545	-3.33847
Tlcd1	TLC domain containing 1	ENSMUSG00000019437	0.469643	7.23414	3.59752	0.00498515	0.0687869	-2.3692
Mrgpra9	MAS-related GPR, member A9	ENSMUSG00000074111	0.46874	4.77899	2.91375	0.015696	0.13596	-3.52127
Slc35g1	solute carrier family 35, member G1	ENSMUSG00000044026	0.46812	7.76708	3.59188	0.00503166	0.0691668	-2.37862
Acvr2b	activin receptor IIB	ENSMUSG00000061393	0.468091	7.17913	4.24777	0.00175303	0.035631	-1.30423
Tet1	tet methylcytosine dioxygenase 1	ENSMUSG00000047146	0.467723	7.81363	2.81968	0.0184216	0.148849	-3.67992
Syne1	spectrin repeat containing, nuclear envelope 1	ENSMUSG00000019769	0.467721	7.67575	2.47214	0.0333134	0.210439	-4.26033
Dars2	aspartyl-tRNA synthetase 2 (mitochondrial)	ENSMUSG00000026709	0.467476	8.95135	3.73514	0.00397862	0.0596975	-2.14028
Immp2l	IMP2 inner mitochondrial membrane peptidase-like (S. cerevisiae)	ENSMUSG00000056899	0.467036	7.16277	3.51947	0.00567061	0.0736281	-2.49969
Deptor	DEP domain containing MTOR-interacting protein	ENSMUSG00000022419	0.466631	6.85218	2.96629	0.0143555	0.128485	-3.43252
Hexim1	hexamethylene bis-acetamide inducible 1	ENSMUSG00000048878	0.466605	9.25999	4.75072	0.000812151	0.0213866	-0.515687
Krtap13-1	keratin associated protein 13-1	ENSMUSG00000056350	0.466223	4.99334	2.66651	0.0239185	0.173488	-3.93714
Nadk2	NAD kinase 2, mitochondrial	ENSMUSG00000022253	0.465762	9.30614	4.68769	0.000892603	0.0226034	-0.612599
Sprr2d	small proline-rich protein 2D	ENSMUSG00000042212	0.465753	4.9151	3.65158	0.00456135	0.065041	-2.27909
Ska2	spindle and kinetochore associated complex subunit 2	ENSMUSG00000020492	0.465301	9.88847	2.73642	0.0212302	0.16143	-3.81994
Prune	prune homolog (Drosophila)	ENSMUSG00000015711	0.465202	10.1313	4.31217	0.00158543	0.0331388	-1.20138
Mettl18	methyltransferase like 18	ENSMUSG00000041396	0.465101	6.88136	4.01947	0.00251474	0.0454151	-1.67297
Thra	thyroid hormone receptor alpha	ENSMUSG00000058756	0.464572	6.8459	4.01207	0.00254459	0.0456702	-1.68501
Gimap5	GTPase, IMAP family member 5	ENSMUSG00000043505	0.464148	8.41193	3.01657	0.0131814	0.122113	-3.34754
Nrg1	neuregulin 1	ENSMUSG00000062991	0.463793	11.2965	3.68089	0.00434741	0.0632161	-2.23033
Sema3b	sema domain, immunoglobulin domain (Ig), short basic domain, secreted, (semaphorin) 3B	ENSMUSG00000057969	0.463764	6.56023	3.55717	0.00532807	0.0710783	-2.43661
Zfp667	zinc finger protein 667	ENSMUSG00000054893	0.463716	6.70595	2.72792	0.0215401	0.162593	-3.83421
Ppp1r35	protein phosphatase 1, regulatory subunit 35	ENSMUSG00000029725	0.463215	8.77361	4.70841	0.000865256	0.0223283	-0.580675
Bora	bora, aurora kinase A activator	ENSMUSG00000022070	0.462736	9.28617	3.85569	0.00327133	0.0536253	-1.94114
LOC100503055	60S ribosomal protein L29-like	ENSMUSG00000074516	0.462461	5.73282	2.74004	0.0210995	0.160918	-3.81386
Bub1b	budding uninhibited by benzimidazoles 1 homolog, beta (S. cerevisiae)	ENSMUSG00000040084	0.462431	9.43064	3.25532	0.00880916	0.0964718	-2.94403
Coq3	coenzyme Q3 homolog, methyltransferase (yeast)	ENSMUSG00000028247	0.462338	8.73817	5.59745	0.000241292	0.00975637	0.72995
Slc7a6	solute carrier family 7 (cationic amino acid transporter, y+ system), member 6	ENSMUSG00000031904	0.462267	11.0327	4.16036	0.0020111	0.0391298	-1.44468
Lrrn4	leucine rich repeat neuronal 4	ENSMUSG00000043110	0.462002	6.2436	4.06756	0.00232934	0.0432676	-1.59478
Trim43a	tripartite motif-containing 43A	ENSMUSG00000090693	0.461451	5.1029	2.37595	0.0392321	0.230575	-4.41835
Ppp1r13l	protein phosphatase 1, regulatory (inhibitor) subunit 13 like	ENSMUSG00000040734	0.461293	7.72746	2.79267	0.0192892	0.15306	-3.72539
Zranb3	zinc finger, RAN-binding domain containing 3	ENSMUSG00000036086	0.460906	8.28023	2.89906	0.0160931	0.138041	-3.54606
Nabp1	nucleic acid binding protein 1	ENSMUSG00000026107	0.460709	9.74517	2.98146	0.0139904	0.126912	-3.40688
Nbeal2	neurobeachin-like 2	ENSMUSG00000056724	0.460255	9.2375	5.23404	0.000401161	0.0134409	0.208312
5330411J11Rik	RIKEN cDNA 5330411J11 gene	ENSMUSG00000087455	0.459995	4.43852	3.0063	0.0134129	0.123625	-3.36489
Dgkd	diacylglycerol kinase, delta	ENSMUSG00000070738	0.459846	10.4077	3.02763	0.0129366	0.121237	-3.32884
Bivm	basic, immunoglobulin-like variable motif containing	ENSMUSG00000041684	0.459828	8.70785	3.42273	0.00665829	0.0808061	-2.66201
Srl	sarcalumenin	ENSMUSG00000022519	0.458939	7.70918	3.62606	0.00475651	0.066928	-2.3216
Aspm	asp (abnormal spindle)-like, microcephaly associated (Drosophila)	ENSMUSG00000033952	0.458507	8.48553	3.83765	0.00336821	0.0542194	-1.97085
Nlrc3	NLR family, CARD domain containing 3	ENSMUSG00000049871	0.456311	7.51035	3.37321	0.00723121	0.0849732	-2.7453
Ccdc137	coiled-coil domain containing 137	ENSMUSG00000049957	0.455646	8.12702	3.35613	0.00744036	0.0866544	-2.77404
Nek1	NIMA (never in mitosis gene a)-related expressed kinase 1	ENSMUSG00000031644	0.455525	8.53131	4.02162	0.00250612	0.0453105	-1.66946
Dsg2	desmoglein 2	ENSMUSG00000044393	0.455121	5.78103	3.92365	0.00293187	0.0499331	-1.82951
Phtf2	putative homeodomain transcription factor 2	ENSMUSG00000039987	0.454366	8.9591	4.63014	0.00097348	0.0239966	-0.701569
Smad3	SMAD family member 3	ENSMUSG00000032402	0.454297	9.86132	4.37666	0.00143446	0.0310079	-1.09892
Zfp395	zinc finger protein 395	ENSMUSG00000034522	0.453943	8.87765	3.65781	0.00451496	0.0646933	-2.26872
Saal1	serum amyloid A-like 1	ENSMUSG00000006763	0.453938	8.32785	4.73613	0.000830059	0.0216841	-0.538066
Mipep	mitochondrial intermediate peptidase	ENSMUSG00000021993	0.452798	8.32512	3.66869	0.00443521	0.0639627	-2.25063
Smim1	small integral membrane protein 1	ENSMUSG00000078350	0.452434	7.03112	2.92309	0.0154486	0.134481	-3.50549
Gnaz	guanine nucleotide binding protein, alpha z subunit	ENSMUSG00000040009	0.452102	7.6741	3.3741	0.00722041	0.0849531	-2.74379
Sema4b	sema domain, immunoglobulin domain (Ig), transmembrane domain (TM) and short cytoplasmic domain, (semaphorin) 4B	ENSMUSG00000030539	0.452024	8.53822	3.55576	0.00534054	0.0710783	-2.43898
Prim1	DNA primase, p49 subunit	ENSMUSG00000025395	0.451877	8.79631	2.58688	0.0273976	0.188177	-4.07007
Triqk	triple QxxK/R motif containing	ENSMUSG00000055963	0.451807	7.43098	3.47866	0.00606733	0.076605	-2.5681
Stk17b	serine/threonine kinase 17b (apoptosis-inducing)	ENSMUSG00000026094	0.451363	11.0059	5.32779	0.000351226	0.0122935	0.344761
Mmp9	matrix metallopeptidase 9	ENSMUSG00000017737	0.451333	6.44422	3.79369	0.00361701	0.0563789	-2.04338
Pag1	phosphoprotein associated with glycosphingolipid microdomains 1	ENSMUSG00000027508	0.45129	7.51483	2.81196	0.0186653	0.149986	-3.69291
Msi2	musashi RNA-binding protein 2	ENSMUSG00000069769	0.451268	7.266	2.40682	0.0372279	0.222993	-4.3678
Il15	interleukin 15	ENSMUSG00000031712	0.451049	8.47295	4.0087	0.00255835	0.0457502	-1.69051
Trim47	tripartite motif-containing 47	ENSMUSG00000020773	0.450728	8.67089	2.76165	0.0203365	0.157248	-3.77757
Insr	insulin receptor	ENSMUSG00000005534	0.449992	9.92186	3.22001	0.00934779	0.0997182	-3.00364
1190002F15Rik	RIKEN cDNA 1190002F15 gene	ENSMUSG00000098318	0.449284	6.81223	2.74459	0.0209364	0.160187	-3.80622
Ppp1r3g	protein phosphatase 1, regulatory (inhibitor) subunit 3G	ENSMUSG00000050423	0.449203	6.49027	2.8847	0.016491	0.140209	-3.57029
Rinl	Ras and Rab interactor-like	ENSMUSG00000051735	0.449134	8.48447	4.70121	0.000874655	0.0224147	-0.591759
Haus1	HAUS augmin-like complex, subunit 1	ENSMUSG00000041840	0.449061	8.71084	3.29664	0.00821926	0.0919165	-2.87432
Olfr743	olfactory receptor 743	ENSMUSG00000094285	0.449047	5.95046	3.02418	0.0130124	0.12148	-3.33466
Pla2g12a	phospholipase A2, group XIIA	ENSMUSG00000027999	0.44795	7.48043	3.64636	0.00460062	0.065211	-2.28779
Ccnb2	cyclin B2	ENSMUSG00000032218	0.447264	10.7201	3.30756	0.00807013	0.0909728	-2.85589
Trim71	tripartite motif-containing 71	ENSMUSG00000079259	0.445519	9.48515	4.85442	0.000696122	0.0194233	-0.357479
Xrcc2	X-ray repair complementing defective repair in Chinese hamster cells 2	ENSMUSG00000028933	0.445414	6.85352	2.43165	0.0356891	0.217619	-4.32702
Elovl6	ELOVL family member 6, elongation of long chain fatty acids (yeast)	ENSMUSG00000041220	0.444853	11.4989	2.7185	0.0218889	0.164272	-3.85002
Gse1	genetic suppressor element 1	ENSMUSG00000031822	0.444563	9.66631	3.88655	0.00311236	0.0517526	-1.8904
Cela1	chymotrypsin-like elastase family, member 1	ENSMUSG00000023031	0.444536	7.18883	3.92028	0.00294781	0.0500314	-1.83504
4921507P07Rik	RIKEN cDNA 4921507P07 gene	ENSMUSG00000029828	0.443956	7.051	5.68558	0.000213902	0.00899074	0.8535
Gm5523	glyceraldehyde-3-phosphate dehydrogenase pseudogene	ENSMUSG00000097711	0.443574	9.15675	2.36089	0.0402477	0.234304	-4.44294
Parpbp	PARP1 binding protein	ENSMUSG00000035365	0.442957	8.55392	2.60434	0.0265939	0.184655	-4.04098
Synm	synemin, intermediate filament protein	ENSMUSG00000030554	0.44294	7.05513	5.01048	0.000553593	0.016702	-0.122314
Pth1r	parathyroid hormone 1 receptor	ENSMUSG00000032492	0.442595	6.37283	3.31276	0.00800025	0.0903404	-2.84713
Acsm5	acyl-CoA synthetase medium-chain family member 5	ENSMUSG00000030972	0.442495	4.58181	3.30619	0.00808873	0.0910524	-2.85821
Sgol2	shugoshin-like 2 (S. pombe)	ENSMUSG00000026039	0.441983	8.40428	4.20213	0.0018831	0.0373728	-1.37744
Cass4	Cas scaffolding protein family member 4	ENSMUSG00000074570	0.441981	6.58727	3.12911	0.0108956	0.109462	-3.15726
Mxi1	Max interacting protein 1	ENSMUSG00000025025	0.441555	6.63151	3.11862	0.0110903	0.110516	-3.17499
Enkd1	enkurin domain containing 1	ENSMUSG00000013155	0.441052	7.52783	3.02936	0.0128986	0.121124	-3.32591
G2e3	G2/M-phase specific E3 ubiquitin ligase	ENSMUSG00000035293	0.440639	9.26987	2.79458	0.0192263	0.152932	-3.72217
Siglec5	sialic acid binding Ig-like lectin 5	ENSMUSG00000039013	0.440546	7.22397	3.41537	0.00674035	0.0813448	-2.67437
Ccdc8	coiled-coil domain containing 8	ENSMUSG00000041117	0.440371	8.24515	4.27799	0.00167218	0.0343875	-1.25591
Tnk2	tyrosine kinase, non-receptor, 2	ENSMUSG00000022791	0.440337	9.26984	5.4535	0.000294458	0.0109167	0.525675
Ramp3	receptor (calcitonin) activity modifying protein 3	ENSMUSG00000041046	0.439566	6.9809	3.57814	0.00514695	0.0699693	-2.40157
Fndc4	fibronectin type III domain containing 4	ENSMUSG00000038552	0.43946	8.10023	3.15522	0.0104259	0.107038	-3.11312
Pafah1b3	platelet-activating factor acetylhydrolase, isoform 1b, subunit 3	ENSMUSG00000005447	0.438984	8.72988	2.7549	0.0205716	0.158444	-3.7889
Ska3	spindle and kinetochore associated complex subunit 3	ENSMUSG00000021965	0.438939	8.4815	2.50247	0.0316369	0.204378	-4.21021
Hdac8	histone deacetylase 8	ENSMUSG00000067567	0.438826	7.42992	3.39297	0.00699672	0.0833127	-2.71205
Isy1	ISY1 splicing factor homolog (S. cerevisiae)	ENSMUSG00000030056	0.438668	8.73539	4.06403	0.00234246	0.0433884	-1.60051
Lmo2	LIM domain only 2	ENSMUSG00000032698	0.43842	8.62719	5.62271	0.000233074	0.00951203	0.765486
2810004N23Rik	RIKEN cDNA 2810004N23 gene	ENSMUSG00000031984	0.437294	9.96713	3.92282	0.00293581	0.0499571	-1.83088
Mapkapk3	mitogen-activated protein kinase-activated protein kinase 3	ENSMUSG00000032577	0.437235	9.23334	3.25745	0.00877776	0.0961935	-2.94044
E2f5	E2F transcription factor 5	ENSMUSG00000027552	0.436746	10.1047	4.58417	0.00104368	0.0250717	-0.772984
Rsph1	radial spoke head 1 homolog (Chlamydomonas)	ENSMUSG00000024033	0.435319	5.35849	3.39126	0.00701665	0.0834429	-2.71492
Zdhhc18	zinc finger, DHHC domain containing 18	ENSMUSG00000037553	0.435304	8.66864	5.82303	0.000177642	0.00781744	1.04387
Ppat	phosphoribosyl pyrophosphate amidotransferase	ENSMUSG00000029246	0.43525	10.1506	3.90606	0.00301602	0.0506644	-1.85835
Cep57l1	centrosomal protein 57-like 1	ENSMUSG00000019813	0.435051	7.83091	5.52861	0.000265304	0.0102732	0.632641
Smco4	single-pass membrane protein with coiled-coil domains 4	ENSMUSG00000058173	0.434816	7.66202	2.46701	0.0336057	0.211133	-4.26879
Spata18	spermatogenesis associated 18	ENSMUSG00000029155	0.434702	5.72995	4.80346	0.000750764	0.0204547	-0.435035
Prcc	papillary renal cell carcinoma (translocation-associated)	ENSMUSG00000004895	0.434622	9.78546	3.86422	0.00322655	0.0532909	-1.9271
Poli	polymerase (DNA directed), iota	ENSMUSG00000038425	0.433242	9.25474	5.11185	0.000477951	0.0151836	0.028514
Hist1h2ak	histone cluster 1, H2ak	ENSMUSG00000063021	0.43287	8.96598	3.56544	0.00525587	0.0705521	-2.42279
Hopx	HOP homeobox	ENSMUSG00000059325	0.43225	6.50301	3.53611	0.00551675	0.0726248	-2.47185
Mybl2	myeloblastosis oncogene-like 2	ENSMUSG00000017861	0.432162	9.39598	2.79309	0.0192753	0.15306	-3.72468
Hist1h4i	histone cluster 1, H4i	ENSMUSG00000060639	0.431867	6.49868	2.30369	0.044345	0.247113	-4.53598
Pgbd1	piggyBac transposable element derived 1	ENSMUSG00000055313	0.431502	5.94659	3.18584	0.00990131	0.103587	-3.06137
Ruvbl2	RuvB-like protein 2	ENSMUSG00000003868	0.430874	10.1804	4.51202	0.00116491	0.0270106	-0.885649
Dhrs11	dehydrogenase/reductase (SDR family) member 11	ENSMUSG00000034449	0.429932	10.4308	3.90656	0.00301363	0.0506644	-1.85755
Cpox	coproporphyrinogen oxidase	ENSMUSG00000022742	0.429914	8.86337	2.58125	0.0276622	0.189355	-4.07946
Nmb	neuromedin B	ENSMUSG00000025723	0.429241	7.18186	5.92992	0.000154022	0.00726564	1.19001
Bri3bp	Bri3 binding protein	ENSMUSG00000037905	0.428619	11.1772	4.90181	0.000649102	0.0186599	-0.285697
Kif18a	kinesin family member 18A	ENSMUSG00000027115	0.428493	8.40799	3.38929	0.00703974	0.0835719	-2.71823
Ttk	Ttk protein kinase	ENSMUSG00000038379	0.428231	8.91795	3.29493	0.00824279	0.0920227	-2.87719
Arhgap10	Rho GTPase activating protein 10	ENSMUSG00000037148	0.428199	10.2612	5.3555	0.000337774	0.0119718	0.384841
Olfr724	olfactory receptor 724	ENSMUSG00000096254	0.428152	4.46374	2.96367	0.0144194	0.128726	-3.43694
Tnik	TRAF2 and NCK interacting kinase	ENSMUSG00000027692	0.427951	8.72081	2.97291	0.0141948	0.128026	-3.42132
Ebpl	emopamil binding protein-like	ENSMUSG00000021928	0.427679	8.36619	4.70491	0.000869811	0.0223953	-0.586062
Keap1	kelch-like ECH-associated protein 1	ENSMUSG00000003308	0.427498	6.53152	2.95493	0.0146351	0.129737	-3.45171
Pxmp4	peroxisomal membrane protein 4	ENSMUSG00000000876	0.426926	9.51278	4.84082	0.00071027	0.0195682	-0.378129
Mlh1	mutL homolog 1 (E. coli)	ENSMUSG00000032498	0.426697	8.48478	2.7746	0.0198923	0.155587	-3.75578
Amer1	APC membrane recruitment 1	ENSMUSG00000050332	0.426422	8.39823	3.68026	0.0043519	0.0632161	-2.23138
AI661453	expressed sequence AI661453	ENSMUSG00000034382	0.425186	7.21007	4.95739	0.000598232	0.0176694	-0.201924
Nefh	neurofilament, heavy polypeptide	ENSMUSG00000020396	0.42516	6.82369	4.17799	0.00195599	0.0383441	-1.41627
Dhcr7	7-dehydrocholesterol reductase	ENSMUSG00000058454	0.424975	9.17847	4.17978	0.00195047	0.0383441	-1.41338
Bphl	biphenyl hydrolase-like (serine hydrolase, breast epithelial mucin-associated antigen)	ENSMUSG00000038286	0.424865	8.2253	3.67469	0.00439182	0.063505	-2.24065
Trpc3	transient receptor potential cation channel, subfamily C, member 3	ENSMUSG00000027716	0.42486	6.48627	4.74695	0.000816732	0.0214498	-0.521459
5430417L22Rik	RIKEN cDNA 5430417L22 gene	ENSMUSG00000074918	0.424748	9.5338	4.33574	0.00152839	0.0321954	-1.16387
Rpp40	ribonuclease P 40 subunit	ENSMUSG00000021418	0.424303	8.0682	2.41403	0.0367746	0.221539	-4.35597
Ncapg2	non-SMC condensin II complex, subunit G2	ENSMUSG00000042029	0.424242	8.13621	3.4416	0.00645248	0.0793293	-2.6303
Zfp711	zinc finger protein 711	ENSMUSG00000025529	0.42396	8.59849	2.32512	0.0427647	0.242189	-4.50121
Ube2t	ubiquitin-conjugating enzyme E2T (putative)	ENSMUSG00000026429	0.422732	7.14226	3.69794	0.00422779	0.0621097	-2.202
Pard6a	par-6 family cell polarity regulator alpha	ENSMUSG00000005699	0.422575	7.32186	2.97491	0.0141467	0.127769	-3.41795
Arhgef25	Rho guanine nucleotide exchange factor (GEF) 25	ENSMUSG00000019467	0.422279	7.80527	2.48686	0.0324891	0.207696	-4.23602
Ippk	inositol 1,3,4,5,6-pentakisphosphate 2-kinase	ENSMUSG00000021385	0.421095	8.53229	5.30624	0.000362081	0.0125617	0.31352
Tusc3	tumor suppressor candidate 3	ENSMUSG00000039530	0.421064	9.41985	4.43145	0.00131815	0.0291192	-1.0123
Spc24	SPC24, NDC80 kinetochore complex component, homolog (S. cerevisiae)	ENSMUSG00000074476	0.420995	7.7857	4.71608	0.000855362	0.0221102	-0.568876
Tspyl3	TSPY-like 3	ENSMUSG00000074671	0.420558	7.47222	4.15623	0.00202423	0.0391917	-1.45133
Csl	citrate synthase like	ENSMUSG00000046934	0.420274	5.48765	2.85417	0.0173706	0.14448	-3.62179
Tmeff2	transmembrane protein with EGF-like and two follistatin-like domains 2	ENSMUSG00000026109	0.419947	6.07412	4.16088	0.00200943	0.0391298	-1.44383
Mpp2	membrane protein, palmitoylated 2 (MAGUK p55 subfamily member 2)	ENSMUSG00000017314	0.419929	6.85458	4.13426	0.00209569	0.0401405	-1.48679
Pms1	postmeiotic segregation increased 1 (S. cerevisiae)	ENSMUSG00000026098	0.419692	6.93918	4.5873	0.00103874	0.0250717	-0.768114
Gm13498	heat shock protein 90 alpha (cytosolic), class B member 1 pseudogene	ENSMUSG00000083270	0.419175	5.12545	3.00557	0.0134296	0.123677	-3.36613
Syne1	spectrin repeat containing, nuclear envelope 1	ENSMUSG00000019769	0.419072	6.7121	4.34125	0.00151536	0.0320179	-1.1551
Pgp	phosphoglycolate phosphatase	ENSMUSG00000043445	0.419041	10.9133	3.69494	0.00424862	0.0621597	-2.20699
Abcc1	ATP-binding cassette, sub-family C (CFTR/MRP), member 1	ENSMUSG00000023088	0.417284	10.41	2.96807	0.0143121	0.128485	-3.42951
Lrba	LPS-responsive beige-like anchor	ENSMUSG00000028080	0.416937	9.39534	3.71211	0.00413106	0.0611453	-2.17848
Lipt1	lipoyltransferase 1	ENSMUSG00000037216	0.416392	6.7151	3.00165	0.0135191	0.124152	-3.37275
Alg8	asparagine-linked glycosylation 8 (alpha-1,3-glucosyltransferase)	ENSMUSG00000035704	0.415312	10.1483	4.70006	0.000876164	0.0224147	-0.593528
Cdc6	cell division cycle 6	ENSMUSG00000017499	0.415202	8.77087	2.27748	0.0463559	0.253532	-4.5784
Slc1a3	solute carrier family 1 (glial high affinity glutamate transporter), member 3	ENSMUSG00000005360	0.415008	5.92171	2.75836	0.0204507	0.157883	-3.78308
Cd79b	CD79B antigen	ENSMUSG00000040592	0.414998	7.29087	3.53109	0.00556271	0.0729008	-2.48025
Zfp947	zinc finger protein 947	ENSMUSG00000063383	0.414752	5.135	3.33713	0.00768046	0.0880115	-2.80605
Tfam	transcription factor A, mitochondrial	ENSMUSG00000003923	0.414722	8.23991	2.89159	0.0162989	0.139519	-3.55867
Syne1	spectrin repeat containing, nuclear envelope 1	ENSMUSG00000019769	0.414635	7.21347	2.56532	0.0284237	0.193067	-4.10596
Aoc3	amine oxidase, copper containing 3	ENSMUSG00000019326	0.41424	5.64608	2.9849	0.0139088	0.126432	-3.40106
Hs3st1	heparan sulfate (glucosamine) 3-O-sulfotransferase 1	ENSMUSG00000051022	0.413311	5.82354	2.7761	0.0198415	0.155252	-3.75326
Fut11	fucosyltransferase 11	ENSMUSG00000039357	0.412512	8.63967	2.8646	0.0170649	0.142937	-3.6042
Gtf3c5	general transcription factor IIIC, polypeptide 5	ENSMUSG00000026816	0.412402	8.87296	4.09895	0.00221613	0.0417562	-1.54389
Syne1	spectrin repeat containing, nuclear envelope 1	ENSMUSG00000019769	0.411968	6.08803	3.22005	0.00934713	0.0997182	-3.00357
Klf8	Kruppel-like factor 8	ENSMUSG00000041649	0.411956	7.64747	3.73528	0.00397772	0.0596975	-2.14005
Adamts20	a disintegrin-like and metallopeptidase (reprolysin type) with thrombospondin type 1 motif, 20	ENSMUSG00000022449	0.411598	5.06701	5.27324	0.000379412	0.0129573	0.265528
Mtdh	metadherin	ENSMUSG00000022255	0.411226	11.8484	4.89989	0.000650938	0.0186656	-0.288596
Trim37	tripartite motif-containing 37	ENSMUSG00000018548	0.411069	9.51181	3.19099	0.00981573	0.103309	-3.05267
Lrrc66	leucine rich repeat containing 66	ENSMUSG00000067206	0.411044	6.32368	5.08216	0.000498888	0.0156517	-0.015499
A130010J15Rik	RIKEN cDNA A130010J15 gene	ENSMUSG00000079144	0.410369	7.34431	4.20159	0.00188469	0.0373728	-1.3783
Yae1d1	Yae1 domain containing 1	ENSMUSG00000075054	0.409896	7.32073	4.64332	0.000954302	0.0237021	-0.681161
Snx25	sorting nexin 25	ENSMUSG00000038291	0.409876	8.60679	2.56315	0.0285291	0.193582	-4.10957
Gfm2	G elongation factor, mitochondrial 2	ENSMUSG00000021666	0.409587	8.6748	3.45987	0.00625961	0.0780804	-2.59963
Txnrd3	thioredoxin reductase 3	ENSMUSG00000000811	0.409086	7.09431	4.35949	0.0014731	0.0315313	-1.12614
BC053749	cDNA sequence BC053749	ENSMUSG00000036864	0.408982	7.89899	2.54669	0.0293408	0.19634	-4.13691
Pygo1	pygopus 1	ENSMUSG00000034910	0.408774	7.35242	3.07845	0.0118696	0.115473	-3.2429
Entpd6	ectonucleoside triphosphate diphosphohydrolase 6	ENSMUSG00000033068	0.407985	8.84171	3.14629	0.0105841	0.107653	-3.12821
Gdf11	growth differentiation factor 11	ENSMUSG00000025352	0.407875	8.14395	4.44492	0.0012911	0.0287074	-0.991056
Nebl	nebulette	ENSMUSG00000053702	0.407616	5.68149	3.57454	0.00517758	0.0700718	-2.40759
Map3k6	mitogen-activated protein kinase kinase kinase 6	ENSMUSG00000028862	0.406856	6.87338	3.85026	0.00330018	0.0539146	-1.95008
Fjx1	four jointed box 1 (Drosophila)	ENSMUSG00000075012	0.406825	8.28339	2.45695	0.0341859	0.213077	-4.28538
Smpd3	sphingomyelin phosphodiesterase 3, neutral	ENSMUSG00000031906	0.406563	7.06363	4.17845	0.00195457	0.0383441	-1.41553
Tmem71	transmembrane protein 71	ENSMUSG00000036944	0.406287	7.12397	2.56749	0.0283186	0.192564	-4.10235
Tmem91	transmembrane protein 91	ENSMUSG00000061702	0.406087	6.72645	3.32484	0.00784002	0.0891625	-2.82676
2610034M16Rik	RIKEN cDNA 2610034M16 gene	ENSMUSG00000024227	0.40608	5.27088	2.63593	0.0251994	0.178844	-3.98828
Smtn	smoothelin	ENSMUSG00000020439	0.405661	9.67207	4.17556	0.00196349	0.0384312	-1.42018
Tspan5	tetraspanin 5	ENSMUSG00000028152	0.405104	8.29971	5.83541	0.000174715	0.00772319	1.06089
Sapcd2	suppressor APC domain containing 2	ENSMUSG00000026955	0.404967	7.45528	4.99232	0.000568445	0.0169937	-0.149492
Rcc2	regulator of chromosome condensation 2	ENSMUSG00000040945	0.404495	10.6068	5.44501	0.000297964	0.0109556	0.513532
Alms1	Alstrom syndrome 1	ENSMUSG00000063810	0.404017	8.49637	3.69588	0.00424212	0.0621597	-2.20543
Ahi1	Abelson helper integration site 1	ENSMUSG00000019986	0.403737	7.61988	4.62418	0.000982299	0.0241837	-0.710819
Kcnj5	potassium inwardly-rectifying channel, subfamily J, member 5	ENSMUSG00000032034	0.403433	7.93721	2.25143	0.0484423	0.260166	-4.62041
Fanci	Fanconi anemia, complementation group I	ENSMUSG00000039187	0.402902	7.5899	2.77351	0.0199295	0.155754	-3.75763
Cep89	centrosomal protein 89	ENSMUSG00000023072	0.402758	6.3192	3.63162	0.00471328	0.0665577	-2.31233
Vmn1r45	vomeronasal 1 receptor 45	ENSMUSG00000044248	0.402542	4.65974	3.24613	0.00894618	0.0972804	-2.95954
Cyp4f13	cytochrome P450, family 4, subfamily f, polypeptide 13	ENSMUSG00000024055	0.402358	8.47785	2.89167	0.0162965	0.139519	-3.55852
4933404O12Rik	RIKEN cDNA 4933404O12 gene	ENSMUSG00000097908	0.401962	8.16095	3.14749	0.0105626	0.107637	-3.12618
Uck2	uridine-cytidine kinase 2	ENSMUSG00000026558	0.401552	11.0403	2.61147	0.0262727	0.183071	-4.0291
Shmt2	serine hydroxymethyltransferase 2 (mitochondrial)	ENSMUSG00000025403	0.401454	11.267	2.55527	0.0289146	0.194588	-4.12266
Znrf3	zinc and ring finger 3	ENSMUSG00000041961	0.401235	8.53432	3.61899	0.00481213	0.0674212	-2.33339
Polr3g	polymerase (RNA) III (DNA directed) polypeptide G	ENSMUSG00000035834	0.40108	8.37248	2.92922	0.0152884	0.133543	-3.49513
Kif22	kinesin family member 22	ENSMUSG00000030677	0.400932	9.1563	2.64252	0.0249178	0.177658	-3.97727
Anln	anillin, actin binding protein	ENSMUSG00000036777	0.400864	10.3239	4.58342	0.00104487	0.0250717	-0.774147
Skida1	SKI/DACH domain containing 1	ENSMUSG00000054074	0.400794	6.16405	3.72008	0.00407759	0.060536	-2.16525
C330018D20Rik	RIKEN cDNA C330018D20 gene	ENSMUSG00000024592	0.40028	6.84235	4.99434	0.000566775	0.0169696	-0.146472
Tex2	testis expressed gene 2	ENSMUSG00000040548	0.400177	9.53945	4.59394	0.00102833	0.0249117	-0.757789
Adamts1	a disintegrin-like and metallopeptidase (reprolysin type) with thrombospondin type 1 motif, 1	ENSMUSG00000022893	0.39991	10.4948	2.6442	0.0248464	0.177342	-3.97445
Cdc20	cell division cycle 20	ENSMUSG00000006398	0.399726	11.1106	3.44953	0.00636806	0.0786353	-2.61699
Aldh18a1	aldehyde dehydrogenase 18 family, member A1	ENSMUSG00000025007	0.399465	9.80918	3.25118	0.00887063	0.0967262	-2.95101
Psmg1	proteasome (prosome, macropain) assembly chaperone 1	ENSMUSG00000022913	0.399194	9.08893	3.66459	0.00446505	0.0642047	-2.25744
Birc5	baculoviral IAP repeat-containing 5	ENSMUSG00000017716	0.398943	8.83693	2.76454	0.0202365	0.156895	-3.7727
Nab1	Ngfi-A binding protein 1	ENSMUSG00000002881	0.398627	8.96164	4.10834	0.00218339	0.0413772	-1.52869
Tfap4	transcription factor AP4	ENSMUSG00000005718	0.397382	8.64643	4.14251	0.00206853	0.0398531	-1.47346
Glt8d2	glycosyltransferase 8 domain containing 2	ENSMUSG00000020251	0.39721	5.17426	2.62326	0.0257499	0.180652	-4.00943
Pgam1	phosphoglycerate mutase 1	ENSMUSG00000011752	0.397054	11.7273	3.3036	0.00812386	0.0912646	-2.86257
Top2a	topoisomerase (DNA) II alpha	ENSMUSG00000020914	0.397049	10.6234	2.81367	0.0186111	0.149734	-3.69004
Lrrc16a	leucine rich repeat containing 16A	ENSMUSG00000021338	0.396818	8.94396	4.99855	0.000563308	0.0168924	-0.140174
Ezr	ezrin	ENSMUSG00000052397	0.396679	10.1498	3.96257	0.00275428	0.0481161	-1.7658
Zdhhc15	zinc finger, DHHC domain containing 15	ENSMUSG00000033906	0.396442	10.1426	3.03878	0.0126943	0.119869	-3.30998
2510002D24Rik	RIKEN cDNA 2510002D24 gene	ENSMUSG00000071632	0.396245	8.62329	3.21086	0.0094929	0.10072	-3.01911
Nipsnap1	4-nitrophenylphosphatase domain and non-neuronal SNAP25-like protein homolog 1 (C. elegans)	ENSMUSG00000034285	0.395425	8.70958	3.08825	0.0116746	0.114254	-3.22634
Tspan14	tetraspanin 14	ENSMUSG00000037824	0.395383	12.0534	2.51393	0.031025	0.202419	-4.19123
Abhd14a	abhydrolase domain containing 14A	ENSMUSG00000042210	0.395363	7.40736	3.67334	0.00440149	0.0635695	-2.24288
Ticrr	TOPBP1-interacting checkpoint and replication regulator	ENSMUSG00000046591	0.395278	8.89915	2.24817	0.0487097	0.260906	-4.62566
Slc2a1	solute carrier family 2 (facilitated glucose transporter), member 1	ENSMUSG00000028645	0.395275	12.5954	3.01479	0.0132211	0.122387	-3.35053
Ctrcos	chymotrypsin C (caldecrin), opposite strand	ENSMUSG00000086818	0.394933	6.43145	2.58451	0.0275087	0.188742	-4.07402
Pip5k1b	phosphatidylinositol-4-phosphate 5-kinase, type 1 beta	ENSMUSG00000024867	0.394558	7.57	4.08406	0.0022691	0.0425504	-1.56802
Polh	polymerase (DNA directed), eta (RAD 30 related)	ENSMUSG00000023953	0.393186	8.27861	3.76008	0.00382018	0.0580188	-2.09897
Sde2	SDE2 telomere maintenance homolog (S. pombe)	ENSMUSG00000038806	0.392922	9.91371	3.53284	0.0055466	0.0727866	-2.47731
Fbxo36	F-box protein 36	ENSMUSG00000073633	0.392917	7.87532	3.5698	0.00521818	0.0703576	-2.4155
AU022252	expressed sequence AU022252	ENSMUSG00000078584	0.392737	8.48603	3.93058	0.00289942	0.0495521	-1.81817
Rhoq	ras homolog gene family, member Q	ENSMUSG00000024143	0.392301	10.2848	3.46626	0.00619352	0.0775662	-2.58891
4933406J10Rik	RIKEN cDNA 4933406J10 gene	ENSMUSG00000086690	0.392142	6.22301	4.5563	0.00108885	0.0258993	-0.81642
Plekha6	pleckstrin homology domain containing, family A member 6	ENSMUSG00000041757	0.391917	6.41783	3.62886	0.00473473	0.0667648	-2.31694
Usp11	ubiquitin specific peptidase 11	ENSMUSG00000031066	0.391538	9.67323	2.86338	0.0171003	0.142937	-3.60625
Svil	supervillin	ENSMUSG00000024236	0.391429	8.82051	2.98169	0.0139848	0.126912	-3.40648
Zfp599	zinc finger protein 599	ENSMUSG00000062794	0.391327	7.61011	2.29636	0.0448986	0.249069	-4.54786
Kif2c	kinesin family member 2C	ENSMUSG00000028678	0.391204	9.2414	2.84921	0.0175179	0.145214	-3.63015
Acat2	acetyl-Coenzyme A acetyltransferase 2	ENSMUSG00000023832	0.390981	9.0651	2.79252	0.0192939	0.15306	-3.72563
Gm15232	predicted gene 15232	ENSMUSG00000084806	0.39076	4.93975	3.42229	0.00666318	0.0808085	-2.66275
Cenpp	centromere protein P	ENSMUSG00000021391	0.390471	6.98375	4.65679	0.000935096	0.0233134	-0.660307
Adamts4	a disintegrin-like and metallopeptidase (reprolysin type) with thrombospondin type 1 motif, 4	ENSMUSG00000006403	0.390176	7.40967	2.38657	0.0385311	0.228054	-4.40098
Wwc2	WW, C2 and coiled-coil domain containing 2	ENSMUSG00000031563	0.390074	11.1524	3.69967	0.00421587	0.0620271	-2.19913
Vprbp	Vpr (HIV-1) binding protein	ENSMUSG00000040325	0.39006	10.0234	4.12059	0.00214148	0.0408585	-1.50888
Mllt3	myeloid/lymphoid or mixed-lineage leukemia (trithorax homolog, Drosophila); translocated to, 3	ENSMUSG00000028496	0.389328	8.78644	4.54719	0.00110405	0.0260991	-0.830642
Ubash3a	ubiquitin associated and SH3 domain containing, A	ENSMUSG00000042345	0.389216	7.86608	3.14357	0.0106328	0.107912	-3.13281
Pir	pirin	ENSMUSG00000031379	0.388955	7.8753	2.60296	0.0266566	0.18483	-4.04328
Abhd14b	abhydrolase domain containing 14b	ENSMUSG00000042073	0.388551	7.2447	3.45669	0.00629275	0.0783448	-2.60497
Pfkfb1	6-phosphofructo-2-kinase/fructose-2,6-biphosphatase 1	ENSMUSG00000025271	0.388492	8.27664	4.84843	0.000702318	0.0195234	-0.366574
Tmco2	transmembrane and coiled-coil domains 2	ENSMUSG00000078577	0.388385	8.06728	2.77132	0.020004	0.156026	-3.76131
Zbtb14	zinc finger and BTB domain containing 14	ENSMUSG00000049672	0.388257	8.74093	4.09816	0.0022189	0.0417685	-1.54517
Rab17	RAB17, member RAS oncogene family	ENSMUSG00000026304	0.387634	7.45461	3.15346	0.0104568	0.107077	-3.11609
Tle2	transducin-like enhancer of split 2, homolog of Drosophila E(spl)	ENSMUSG00000034771	0.387173	6.40824	3.10779	0.0112952	0.111765	-3.1933
Gm10257	predicted gene 10257	ENSMUSG00000016559	0.386918	10.2192	4.15692	0.00202201	0.0391872	-1.45021
Acaa2	acetyl-Coenzyme A acyltransferase 2 (mitochondrial 3-oxoacyl-Coenzyme A thiolase)	ENSMUSG00000036880	0.386739	10.0996	4.50237	0.00118222	0.0271994	-0.900769
Hspb6	heat shock protein, alpha-crystallin-related, B6	ENSMUSG00000036854	0.386732	8.16698	4.45149	0.00127814	0.0285707	-0.980715
BC052040	cDNA sequence BC052040	ENSMUSG00000040282	0.386728	9.8777	4.25767	0.00172612	0.0351781	-1.28839
Alg6	asparagine-linked glycosylation 6 (alpha-1,3,-glucosyltransferase)	ENSMUSG00000073792	0.386715	7.4872	2.82631	0.0182145	0.14763	-3.66874
D3Ertd751e	DNA segment, Chr 3, ERATO Doi 751, expressed	ENSMUSG00000025766	0.386608	6.35874	3.96023	0.00276465	0.048127	-1.76963
Ndc80	NDC80 homolog, kinetochore complex component (S. cerevisiae)	ENSMUSG00000024056	0.386456	9.72578	2.42449	0.0361263	0.219127	-4.33879
Tsr2	TSR2 20S rRNA accumulation	ENSMUSG00000025264	0.386199	9.4277	3.55681	0.00533128	0.0710783	-2.43722
BC030867	cDNA sequence BC030867	ENSMUSG00000034773	0.385951	8.29521	2.93416	0.0151607	0.133252	-3.48679
1700010I14Rik	RIKEN cDNA 1700010I14 gene	ENSMUSG00000023873	0.385835	6.62712	3.15298	0.0104653	0.107109	-3.11691
Dctpp1	dCTP pyrophosphatase 1	ENSMUSG00000042462	0.385548	10.0547	3.63945	0.00465305	0.065849	-2.29929
Umps	uridine monophosphate synthetase	ENSMUSG00000022814	0.384182	9.4748	3.78902	0.00364457	0.056629	-2.05111
Prc1	protein regulator of cytokinesis 1	ENSMUSG00000038943	0.383966	9.83399	2.66441	0.0240046	0.173876	-3.94066
Ajap1	adherens junction associated protein 1	ENSMUSG00000039546	0.383432	6.03146	2.2875	0.0455766	0.250899	-4.56219
Gm16548	predicted gene 16548	ENSMUSG00000086593	0.383261	6.72249	2.6624	0.0240869	0.174132	-3.94402
Exo1	exonuclease 1	ENSMUSG00000039748	0.382954	8.91775	2.29724	0.0448319	0.24884	-4.54643
Hmx1	H6 homeobox 1	ENSMUSG00000067438	0.382914	5.96749	4.07341	0.00230777	0.0430296	-1.58528
Lonp1	lon peptidase 1, mitochondrial	ENSMUSG00000041168	0.382777	9.39957	4.02626	0.00248764	0.0450902	-1.66191
B3galt5	UDP-Gal:betaGlcNAc beta 1,3-galactosyltransferase, polypeptide 5	ENSMUSG00000074892	0.38271	6.53558	2.49799	0.0318792	0.20547	-4.21762
Tmem194b	transmembrane protein 194B	ENSMUSG00000043015	0.382693	7.36368	2.55979	0.0286929	0.194158	-4.11515
Fam185a	family with sequence similarity 185, member A	ENSMUSG00000047221	0.382463	8.04195	3.49398	0.00591519	0.0756092	-2.54241
Hist1h2al	histone cluster 1, H2al	ENSMUSG00000091383	0.382333	5.14671	2.69305	0.0228599	0.168355	-3.89269
Car12	carbonic anyhydrase 12	ENSMUSG00000032373	0.382191	6.56357	3.23976	0.00904253	0.0979491	-2.9703
Dzip3	DAZ interacting protein 3, zinc finger	ENSMUSG00000064061	0.382142	10.667	2.95563	0.0146177	0.129641	-3.45053
Ahcy	S-adenosylhomocysteine hydrolase	ENSMUSG00000027597	0.381959	10.3664	2.63036	0.02544	0.179708	-3.99758
Tmem164	transmembrane protein 164	ENSMUSG00000047045	0.381899	10.2985	3.85892	0.00325434	0.0533912	-1.93583
Atp11b	ATPase, class VI, type 11B	ENSMUSG00000037400	0.381897	10.5537	3.66517	0.00446086	0.0641914	-2.25648
Creld1	cysteine-rich with EGF-like domains 1	ENSMUSG00000030284	0.381895	7.90606	4.30089	0.00161353	0.0334102	-1.21936
Gprasp2	G protein-coupled receptor associated sorting protein 2	ENSMUSG00000072966	0.381886	6.46633	3.18585	0.0099011	0.103587	-3.06135
Cry2	cryptochrome 2 (photolyase-like)	ENSMUSG00000068742	0.381633	7.95666	3.017	0.0131717	0.122113	-3.3468
Fuz	fuzzy homolog (Drosophila)	ENSMUSG00000011658	0.381197	7.42817	2.40678	0.0372306	0.222993	-4.36787
Irs2	insulin receptor substrate 2	ENSMUSG00000038894	0.381163	9.77247	2.60301	0.0266546	0.18483	-4.04321
Zfp318	zinc finger protein 318	ENSMUSG00000015597	0.380462	9.55546	3.26211	0.00870925	0.0957952	-2.93256
Ddx20	DEAD (Asp-Glu-Ala-Asp) box polypeptide 20	ENSMUSG00000027905	0.380352	8.60165	3.61709	0.00482718	0.0675359	-2.33655
Spib	Spi-B transcription factor (Spi-1/PU.1 related)	ENSMUSG00000008193	0.380266	4.98314	2.47132	0.0333598	0.210484	-4.26168
Gemin8	gem (nuclear organelle) associated protein 8	ENSMUSG00000040621	0.379813	5.74344	2.44458	0.0349132	0.215359	-4.30576
Mxi1	Max interacting protein 1	ENSMUSG00000025025	0.379444	9.32824	2.58541	0.0274664	0.188583	-4.07252
Kntc1	kinetochore associated 1	ENSMUSG00000029414	0.378913	8.6255	2.92935	0.015285	0.133543	-3.49491
Ccne1	cyclin E1	ENSMUSG00000002068	0.378622	8.565	2.68051	0.0233542	0.170581	-3.9137
Rab28	RAB28, member RAS oncogene family	ENSMUSG00000029128	0.378467	8.64551	3.03997	0.0126687	0.119802	-3.30796
Mgme1	mitochondrial genome maintainance exonuclease 1	ENSMUSG00000027424	0.378222	7.57732	3.82518	0.00343694	0.0548321	-1.99142
Trim58	tripartite motif-containing 58	ENSMUSG00000037124	0.378048	7.59215	3.48454	0.00600847	0.076155	-2.55824
Tmem231	transmembrane protein 231	ENSMUSG00000031951	0.378046	7.70056	2.73781	0.0211802	0.161174	-3.81762
Cinp	cyclin-dependent kinase 2 interacting protein	ENSMUSG00000021276	0.377641	9.20096	3.58579	0.00508241	0.0695728	-2.38879
Phf10	PHD finger protein 10	ENSMUSG00000023883	0.377637	10.9264	3.90168	0.00303741	0.0508934	-1.86556
Gar1	GAR1 ribonucleoprotein homolog (yeast)	ENSMUSG00000028010	0.377612	8.57459	3.42376	0.00664687	0.0807918	-2.66027
Slc44a2	solute carrier family 44, member 2	ENSMUSG00000057193	0.377215	10.9997	3.97481	0.0027008	0.0474353	-1.7458
Timm8a1	translocase of inner mitochondrial membrane 8A1	ENSMUSG00000048007	0.37716	7.82932	2.68912	0.0230138	0.168919	-3.89928
Brca1	breast cancer 1	ENSMUSG00000017146	0.377153	8.47475	3.83907	0.0033605	0.0542029	-1.96852
Zap70	zeta-chain (TCR) associated protein kinase	ENSMUSG00000026117	0.377097	6.08349	3.88518	0.00311925	0.0518233	-1.89265
Ccdc58	coiled-coil domain containing 58	ENSMUSG00000075229	0.377073	8.65544	2.81825	0.0184665	0.149058	-3.68233
Ctrb1	chymotrypsinogen B1	ENSMUSG00000031957	0.377012	6.68394	4.23375	0.00179196	0.0362278	-1.3267
Gen1	Gen homolog 1, endonuclease (Drosophila)	ENSMUSG00000051235	0.376438	8.8887	2.25755	0.0479436	0.258575	-4.61055
Bag4	BCL2-associated athanogene 4	ENSMUSG00000037316	0.376331	9.58201	3.68981	0.00428445	0.0625218	-2.21551
Nmt2	N-myristoyltransferase 2	ENSMUSG00000026643	0.375616	10.1203	4.07787	0.00229149	0.0428477	-1.57805
Abcb11	ATP-binding cassette, sub-family B (MDR/TAP), member 11	ENSMUSG00000027048	0.375511	4.81288	2.4856	0.0325589	0.207876	-4.23811
Cd28	CD28 antigen	ENSMUSG00000026012	0.37546	7.31913	3.45172	0.00634494	0.0786353	-2.61332
Yae1d1	Yae1 domain containing 1	ENSMUSG00000075054	0.375325	8.67998	2.32709	0.0426217	0.241687	-4.49799
Scly	selenocysteine lyase	ENSMUSG00000026307	0.375221	8.88594	4.666	0.000922215	0.0231389	-0.646078
Gphn	gephyrin	ENSMUSG00000047454	0.375108	9.06263	4.28127	0.00166362	0.034303	-1.25066
C330027C09Rik	RIKEN cDNA C330027C09 gene	ENSMUSG00000033031	0.374962	9.8557	2.83814	0.0178511	0.146278	-3.6488
Cdca5	cell division cycle associated 5	ENSMUSG00000024791	0.374745	8.74626	2.48918	0.032361	0.207016	-4.23219
2310001K24Rik	RIKEN cDNA 2310001K24 gene	ENSMUSG00000053353	0.374308	5.62174	2.58	0.0277211	0.189604	-4.08153
Cdk1	cyclin-dependent kinase 1	ENSMUSG00000019942	0.374032	11.2884	3.18816	0.00986267	0.103587	-3.05745
Syngr1	synaptogyrin 1	ENSMUSG00000022415	0.373993	6.74513	2.54617	0.0293669	0.196422	-4.13778
Alpk3	alpha-kinase 3	ENSMUSG00000038763	0.372968	6.42388	3.15375	0.0104517	0.107077	-3.1156
Dhrs7b	dehydrogenase/reductase (SDR family) member 7B	ENSMUSG00000042569	0.372776	9.69533	3.89773	0.00305679	0.0510443	-1.87204
Gmds	GDP-mannose 4, 6-dehydratase	ENSMUSG00000038372	0.372635	9.29738	4.01902	0.00251652	0.0454151	-1.67369
Nfix	nuclear factor I/X	ENSMUSG00000001911	0.372323	6.69849	3.01268	0.0132687	0.122712	-3.35411
Kctd9	potassium channel tetramerisation domain containing 9	ENSMUSG00000034327	0.372073	9.35781	4.05901	0.00236121	0.0435719	-1.60866
Skp2	S-phase kinase-associated protein 2 (p45)	ENSMUSG00000054115	0.371723	10.5182	2.77917	0.0197382	0.154874	-3.74811
Aplf	aprataxin and PNKP like factor	ENSMUSG00000030051	0.37171	7.90654	3.71671	0.00410015	0.0607792	-2.17085
Kif4	kinesin family member 4	ENSMUSG00000034311	0.371579	8.54963	3.02634	0.0129647	0.121327	-3.33101
Shisa9	shisa homolog 9 (Xenopus laevis)	ENSMUSG00000022494	0.371512	6.7403	3.45114	0.00635105	0.0786353	-2.61429
Dag1	dystroglycan 1	ENSMUSG00000039952	0.371462	10.9793	3.58183	0.00511574	0.0698615	-2.39541
Fcrlb	Fc receptor-like B	ENSMUSG00000070524	0.370571	6.10453	3.22958	0.00919855	0.0989309	-2.98748
Ect2	ect2 oncogene	ENSMUSG00000027699	0.37034	10.6288	2.52403	0.0304959	0.200542	-4.17451
Gbx2	gastrulation brain homeobox 2	ENSMUSG00000034486	0.370046	7.28802	2.65529	0.024381	0.175036	-3.95592
Slc36a1os	solute carrier family 36 (proton/amino acid symporter), member 1, opposite strand	ENSMUSG00000084980	0.369661	4.53592	2.62183	0.0258125	0.180761	-4.01181
Gdpd1	glycerophosphodiester phosphodiesterase domain containing 1	ENSMUSG00000061666	0.369529	5.68202	2.34533	0.0413239	0.237685	-4.46831
Cep85	centrosomal protein 85	ENSMUSG00000037443	0.36946	8.12046	5.33193	0.000349177	0.0122436	0.350766
Syne1	spectrin repeat containing, nuclear envelope 1	ENSMUSG00000019769	0.369282	6.33261	2.94354	0.0149211	0.131654	-3.47096
Ccbl1	cysteine conjugate-beta lyase 1	ENSMUSG00000039648	0.369141	7.08118	4.35112	0.00149234	0.031739	-1.13943
Ckap4	cytoskeleton-associated protein 4	ENSMUSG00000046841	0.36873	10.3938	3.11102	0.0112337	0.111483	-3.18784
Hddc2	HD domain containing 2	ENSMUSG00000000295	0.36763	10.3856	3.09966	0.0114514	0.1128	-3.20704
Acot13	acyl-CoA thioesterase 13	ENSMUSG00000006717	0.367597	9.93519	3.82244	0.00345221	0.0549866	-1.99593
Ndc1	NDC1 transmembrane nucleoporin	ENSMUSG00000028614	0.367464	10.0674	2.71497	0.0220211	0.164832	-3.85594
Exosc2	exosome component 2	ENSMUSG00000039356	0.366839	8.94663	2.73827	0.0211633	0.161108	-3.81683
Dlg2	discs, large homolog 2 (Drosophila)	ENSMUSG00000052572	0.366568	5.7332	3.48676	0.00598638	0.0759769	-2.55451
Rcl1	RNA terminal phosphate cyclase-like 1	ENSMUSG00000024785	0.366419	9.49809	3.1828	0.00995212	0.103966	-3.06651
Bcl9l	B cell CLL/lymphoma 9-like	ENSMUSG00000063382	0.366388	8.90843	5.18605	0.000429619	0.0140819	0.137959
Tom1l1	target of myb1-like 1 (chicken)	ENSMUSG00000020541	0.365862	9.51954	4.69089	0.00088832	0.0225843	-0.607665
Cep70	centrosomal protein 70	ENSMUSG00000056267	0.365762	8.15972	2.32583	0.0427128	0.242064	-4.50004
1700026L06Rik	RIKEN cDNA 1700026L06 gene	ENSMUSG00000026809	0.365422	7.17943	2.50981	0.0312435	0.203103	-4.19805
Dnah17	dynein, axonemal, heavy chain 17	ENSMUSG00000033987	0.365324	6.0287	3.35828	0.00741373	0.0864467	-2.77043
Pnpo	pyridoxine 5'-phosphate oxidase	ENSMUSG00000018659	0.3653	9.21411	3.84403	0.0033336	0.0540949	-1.96034
Dok2	docking protein 2	ENSMUSG00000022102	0.365286	7.59437	3.58635	0.00507776	0.0695575	-2.38786
Txnip	thioredoxin interacting protein	ENSMUSG00000038393	0.365163	11.204	2.30747	0.0440621	0.246445	-4.52985
Abi2	abl-interactor 2	ENSMUSG00000026782	0.364922	9.71168	4.97256	0.000585094	0.0174121	-0.179128
4932438H23Rik	RIKEN cDNA 4932438H23 gene	ENSMUSG00000039851	0.364915	5.17232	3.02133	0.0130753	0.12161	-3.33948
Cnnm3	cyclin M3	ENSMUSG00000001138	0.364903	7.98008	4.03733	0.00244411	0.0445975	-1.64389
Cd5	CD5 antigen	ENSMUSG00000024669	0.364762	6.94316	3.60482	0.00492563	0.0685233	-2.35703
Nolc1	nucleolar and coiled-body phosphoprotein 1	ENSMUSG00000015176	0.364641	9.47948	3.1873	0.009877	0.103587	-3.05891
Kif18b	kinesin family member 18B	ENSMUSG00000051378	0.364479	9.58048	3.81116	0.0035159	0.0554891	-2.01453
Rps11	ribosomal protein S11	ENSMUSG00000003429	0.363848	7.11303	3.11182	0.0112186	0.111399	-3.18649
Prkd2	protein kinase D2	ENSMUSG00000041187	0.363671	9.76883	3.29166	0.00828803	0.092194	-2.8827
Olfr1393	olfactory receptor 1393	ENSMUSG00000059864	0.3632	5.55238	3.05805	0.0122866	0.118098	-3.27739
Spidr	scaffolding protein involved i DNA repair	ENSMUSG00000041974	0.363067	8.87183	3.57071	0.00521034	0.070345	-2.41398
Plcl2	phospholipase C-like 2	ENSMUSG00000038910	0.362928	9.36107	3.61156	0.00487134	0.0680032	-2.34579
Rpsa	ribosomal protein SA	ENSMUSG00000032518	0.362837	7.86829	2.85796	0.0172588	0.143916	-3.61539
Fancd2	Fanconi anemia, complementation group D2	ENSMUSG00000034023	0.362658	8.58817	4.14072	0.00207438	0.0399268	-1.47635
Pex7	peroxisomal biogenesis factor 7	ENSMUSG00000020003	0.36262	7.35714	2.74347	0.0209765	0.160261	-3.8081
Nmnat3	nicotinamide nucleotide adenylyltransferase 3	ENSMUSG00000032456	0.362487	6.9209	2.875	0.0167656	0.141321	-3.58666
Olfr215	olfactory receptor 215	ENSMUSG00000050654	0.362374	4.43132	2.38841	0.0384105	0.227788	-4.39796
Tox	thymocyte selection-associated high mobility group box	ENSMUSG00000041272	0.362364	8.3328	2.73554	0.0212622	0.161468	-3.82143
Eif2s2	eukaryotic translation initiation factor 2, subunit 2 (beta)	ENSMUSG00000074656	0.362143	7.51926	3.62183	0.0047897	0.0672988	-2.32865
Hemk1	HemK methyltransferase family member 1	ENSMUSG00000032579	0.361808	7.49574	2.76858	0.0200977	0.156509	-3.76592
Cyfip2	cytoplasmic FMR1 interacting protein 2	ENSMUSG00000020340	0.361556	8.78658	2.66038	0.0241699	0.174248	-3.94739
Glp1r	glucagon-like peptide 1 receptor	ENSMUSG00000024027	0.361313	6.17913	2.33019	0.0423984	0.241255	-4.49295
Htra2	HtrA serine peptidase 2	ENSMUSG00000068329	0.361172	11.238	3.16888	0.0101883	0.10576	-3.09003
Fut8	fucosyltransferase 8	ENSMUSG00000021065	0.361052	10.9707	3.62773	0.00474349	0.0668403	-2.31882
Kcnq5	potassium voltage-gated channel, subfamily Q, member 5	ENSMUSG00000028033	0.360769	7.00714	3.22254	0.00930803	0.099538	-2.99936
Zfp114	zinc finger protein 114	ENSMUSG00000068962	0.360408	5.83816	2.75251	0.0206559	0.158844	-3.79293
Arhgef39	Rho guanine nucleotide exchange factor (GEF) 39	ENSMUSG00000051517	0.360173	7.67329	2.81533	0.0185584	0.149371	-3.68724
Zc3h6	zinc finger CCCH type containing 6	ENSMUSG00000042851	0.360122	6.18105	2.42861	0.0358743	0.218208	-4.33202
Isyna1	myo-inositol 1-phosphate synthase A1	ENSMUSG00000019139	0.360015	10.906	2.94604	0.0148577	0.131356	-3.46673
Osbpl1a	oxysterol binding protein-like 1A	ENSMUSG00000044252	0.359864	8.63457	3.96187	0.00275736	0.0481161	-1.76694
Rcsd1	RCSD domain containing 1	ENSMUSG00000040723	0.359774	8.72215	3.36487	0.00733255	0.0858053	-2.75933
4930558J18Rik	RIKEN cDNA 4930558J18 gene	ENSMUSG00000097519	0.359495	6.5546	4.01835	0.00251923	0.0454224	-1.67479
Cdkn2a	cyclin-dependent kinase inhibitor 2A	ENSMUSG00000044303	0.359366	8.48464	2.9688	0.0142943	0.128485	-3.42827
5430402O13Rik	RIKEN cDNA 5430402O13 gene	ENSMUSG00000085776	0.359256	5.12757	3.78654	0.00365928	0.0567679	-2.0552
Ifi27	interferon, alpha-inducible protein 27	ENSMUSG00000064215	0.358731	7.97448	3.73188	0.00399982	0.0599242	-2.14568
Cd36	CD36 antigen	ENSMUSG00000002944	0.358654	6.36808	3.51979	0.00566767	0.0736281	-2.49917
Gpr125	G protein-coupled receptor 125	ENSMUSG00000029090	0.358588	9.59776	2.87599	0.0167372	0.141321	-3.58499
Scn10a	sodium channel, voltage-gated, type X, alpha	ENSMUSG00000034533	0.358242	5.04947	2.8088	0.018766	0.15061	-3.69823
Deptor	DEP domain containing MTOR-interacting protein	ENSMUSG00000022419	0.357285	7.36429	2.49238	0.0321849	0.206594	-4.22689
Pou4f1	POU domain, class 4, transcription factor 1	ENSMUSG00000048349	0.35696	7.46863	3.07273	0.0119852	0.115967	-3.25258
Synpo2l	synaptopodin 2-like	ENSMUSG00000039376	0.356915	6.61195	3.2518	0.00886146	0.0966799	-2.94998
Trim59	tripartite motif-containing 59	ENSMUSG00000034317	0.356905	10.1613	2.70757	0.022301	0.165979	-3.86836
Nfe2	nuclear factor, erythroid derived 2	ENSMUSG00000058794	0.356886	6.46224	2.61494	0.0261178	0.182315	-4.02331
Rltpr	RGD motif, leucine rich repeats, tropomodulin domain and proline-rich containing	ENSMUSG00000050357	0.35686	7.55831	2.81781	0.0184802	0.149107	-3.68306
1700019G17Rik	RIKEN cDNA 1700019G17 gene	ENSMUSG00000068299	0.35678	6.30219	3.22443	0.00927856	0.0995194	-2.99618
Khdc1a	KH domain containing 1A	ENSMUSG00000067750	0.356664	4.32672	3.11867	0.0110894	0.110516	-3.17491
Brf2	BRF2, subunit of RNA polymerase III transcription initiation factor, BRF1-like	ENSMUSG00000031487	0.356654	7.61176	3.11014	0.0112503	0.111545	-3.18932
Msh2	mutS homolog 2 (E. coli)	ENSMUSG00000024151	0.356289	8.72499	3.29863	0.00819177	0.0917655	-2.87095
Ston2	stonin 2	ENSMUSG00000020961	0.355847	7.41726	4.86871	0.000681568	0.019153	-0.335792
Pomt1	protein-O-mannosyltransferase 1	ENSMUSG00000039254	0.355819	8.93531	2.32641	0.0426712	0.241898	-4.49911
Krt4	keratin 4	ENSMUSG00000059668	0.355815	5.30952	3.76051	0.0038175	0.0580188	-2.09825
Gemin6	gem (nuclear organelle) associated protein 6	ENSMUSG00000055760	0.355688	7.53161	2.74341	0.0209787	0.160261	-3.80821
Evc	Ellis van Creveld gene syndrome	ENSMUSG00000029122	0.355673	6.80321	5.04356	0.000527589	0.0161654	-0.0729238
Esyt2	extended synaptotagmin-like protein 2	ENSMUSG00000021171	0.355181	10.8482	3.61287	0.00486085	0.0679586	-2.3436
Etnk1	ethanolamine kinase 1	ENSMUSG00000030275	0.354733	10.678	2.82399	0.0182866	0.148032	-3.67264
Aldh7a1	aldehyde dehydrogenase family 7, member A1	ENSMUSG00000053644	0.353504	10.2375	3.11665	0.0111273	0.110684	-3.17832
2310014L17Rik	RIKEN cDNA 2310014L17 gene	ENSMUSG00000033967	0.353391	6.54833	4.48396	0.00121602	0.027588	-0.929657
Gng11	guanine nucleotide binding protein (G protein), gamma 11	ENSMUSG00000032766	0.352977	9.22112	2.38025	0.0389468	0.229515	-4.41132
Gfra1	glial cell line derived neurotrophic factor family receptor alpha 1	ENSMUSG00000025089	0.352757	6.29371	2.26725	0.0471647	0.256009	-4.59492
Dlgap5	discs, large (Drosophila) homolog-associated protein 5	ENSMUSG00000037544	0.352601	9.27648	3.79915	0.00358511	0.0560215	-2.03437
Mif	macrophage migration inhibitory factor	ENSMUSG00000033307	0.352121	11.4555	3.06076	0.0122304	0.117934	-3.27281
Tapt1	transmembrane anterior posterior transformation 1	ENSMUSG00000046985	0.351026	9.30319	3.31408	0.00798259	0.0901927	-2.84491
St7	suppression of tumorigenicity 7	ENSMUSG00000029534	0.350812	8.1602	3.34891	0.00753076	0.0870885	-2.78622
Fsd2	fibronectin type III and SPRY domain containing 2	ENSMUSG00000038663	0.350743	5.71444	3.05125	0.012429	0.1188	-3.28889
Gorasp1	golgi reassembly stacking protein 1	ENSMUSG00000032513	0.350584	8.59854	3.53451	0.00553137	0.0726838	-2.47453
Rad51	RAD51 homolog	ENSMUSG00000027323	0.350352	8.09778	3.27617	0.00850628	0.0940568	-2.90885
Wdr55	WD repeat domain 55	ENSMUSG00000042660	0.350077	8.63302	2.79895	0.0190839	0.152628	-3.71483
Zbtb14	zinc finger and BTB domain containing 14	ENSMUSG00000049672	0.349907	9.55452	3.25202	0.00885812	0.0966799	-2.9496
Plk1	polo-like kinase 1	ENSMUSG00000030867	0.349658	11.1045	2.66741	0.023882	0.173352	-3.93564
Cactin	cactin, spliceosome C complex subunit	ENSMUSG00000034889	0.34956	8.89105	3.86837	0.00320501	0.0530066	-1.92028
Vps39	vacuolar protein sorting 39 (yeast)	ENSMUSG00000027291	0.349173	10.1349	3.04683	0.0125223	0.119286	-3.29636
Smarcd1	SWI/SNF related, matrix associated, actin dependent regulator of chromatin, subfamily d, member 1	ENSMUSG00000023018	0.34893	8.94816	2.57841	0.0277964	0.189789	-4.08418
Gpr182	G protein-coupled receptor 182	ENSMUSG00000058396	0.348925	8.23732	3.57173	0.00520161	0.0702753	-2.41228
Usp54	ubiquitin specific peptidase 54	ENSMUSG00000034235	0.348598	7.9104	2.63468	0.0252532	0.179022	-3.99036
Bsn	bassoon	ENSMUSG00000032589	0.348187	6.72224	2.96014	0.014506	0.129188	-3.4429
Cdc45	cell division cycle 45	ENSMUSG00000000028	0.348082	8.26614	2.33229	0.0422483	0.240634	-4.48955
Tmc6	transmembrane channel-like gene family 6	ENSMUSG00000025572	0.347877	8.01217	4.11495	0.00216068	0.0411052	-1.518
Vcpkmt	valosin containing protein lysine (K) methyltransferase	ENSMUSG00000049882	0.346752	8.3491	2.40016	0.0376516	0.22504	-4.37872
Hpn	hepsin	ENSMUSG00000001249	0.346684	7.17838	2.96848	0.014302	0.128485	-3.42881
Rtn4r	reticulon 4 receptor	ENSMUSG00000043811	0.346628	6.88336	4.59634	0.00102459	0.0248516	-0.754048
Slc25a10	solute carrier family 25 (mitochondrial carrier, dicarboxylate transporter), member 10	ENSMUSG00000025792	0.346332	8.07459	3.65589	0.00452921	0.0648429	-2.27192
Zfp111	zinc finger protein 111	ENSMUSG00000087598	0.346251	5.96293	3.6778	0.0043695	0.0633401	-2.23548
Ndrg3	N-myc downstream regulated gene 3	ENSMUSG00000027634	0.345791	10.1656	3.49846	0.00587141	0.075193	-2.5349
Elac2	elaC homolog 2 (E. coli)	ENSMUSG00000020549	0.345712	9.93612	3.83834	0.00336443	0.0542029	-1.96971
Pdgfa	platelet derived growth factor, alpha	ENSMUSG00000025856	0.345706	7.84113	3.38249	0.00712003	0.0843216	-2.72967
Psip1	PC4 and SFRS1 interacting protein 1	ENSMUSG00000028484	0.345699	9.26156	3.03092	0.0128647	0.121037	-3.32328
Tfb1m	transcription factor B1, mitochondrial	ENSMUSG00000036983	0.345348	9.87413	2.31474	0.0435228	0.24482	-4.51805
Themis3	thymocyte selection associated family member 3	ENSMUSG00000024105	0.344602	5.39478	3.73091	0.00400616	0.0599278	-2.14729
Gid4	GID complex subunit 4, VID24 homolog (S. cerevisiae)	ENSMUSG00000018415	0.344464	10.1961	3.73665	0.00396882	0.059687	-2.13777
Nubpl	nucleotide binding protein-like	ENSMUSG00000035142	0.344391	7.59076	2.31814	0.0432733	0.244045	-4.51254
Tstd3	thiosulfate sulfurtransferase (rhodanese)-like domain containing 3	ENSMUSG00000028251	0.344269	9.14774	2.51244	0.0311043	0.2026	-4.19371
Cenpe	centromere protein E	ENSMUSG00000045328	0.344081	9.46434	2.62903	0.0254977	0.179708	-3.9998
Espl1	extra spindle pole bodies 1 (S. cerevisiae)	ENSMUSG00000058290	0.344022	8.93031	2.92302	0.0154505	0.134481	-3.50561
Snrpd1	small nuclear ribonucleoprotein D1	ENSMUSG00000002477	0.343931	8.71149	3.16674	0.0102252	0.105935	-3.09365
Efhc2	EF-hand domain (C-terminal) containing 2	ENSMUSG00000025038	0.343859	5.73217	3.86266	0.0032347	0.053364	-1.92967
Lrrc57	leucine rich repeat containing 57	ENSMUSG00000027286	0.343836	8.7832	4.34532	0.00150582	0.0318688	-1.14864
Kdm3a	lysine (K)-specific demethylase 3A	ENSMUSG00000053470	0.343707	10.0978	2.48194	0.0327622	0.208607	-4.24415
Cnga4	cyclic nucleotide gated channel alpha 4	ENSMUSG00000030897	0.343597	5.22501	2.88461	0.0164935	0.140209	-3.57044
Wdr92	WD repeat domain 92	ENSMUSG00000078970	0.343033	9.01215	2.79884	0.0190872	0.152628	-3.715
Mre11a	meiotic recombination 11 homolog A (S. cerevisiae)	ENSMUSG00000031928	0.342908	9.71978	2.57957	0.0277415	0.189677	-4.08225
Gm13283	predicted gene 13283	ENSMUSG00000094355	0.342319	5.81662	2.31173	0.0437456	0.245336	-4.52294
Rcn3	reticulocalbin 3, EF-hand calcium binding domain	ENSMUSG00000019539	0.342313	10.134	2.85084	0.0174692	0.145056	-3.62739
Trappc9	trafficking protein particle complex 9	ENSMUSG00000047921	0.342281	9.02887	3.1349	0.0107895	0.108804	-3.14746
Suclg2	succinate-Coenzyme A ligase, GDP-forming, beta subunit	ENSMUSG00000061838	0.342271	10.3253	2.62742	0.0255677	0.179879	-4.00248
Celsr2	cadherin, EGF LAG seven-pass G-type receptor 2 (flamingo homolog, Drosophila)	ENSMUSG00000068740	0.342248	7.25414	3.89547	0.00306795	0.0511872	-1.87575
Maml3	mastermind like 3 (Drosophila)	ENSMUSG00000061143	0.342022	9.88235	3.2707	0.00858464	0.0947634	-2.91807
Gm11944	predicted gene 11944	ENSMUSG00000084941	0.341823	7.15676	2.59135	0.0271895	0.187234	-4.06263
Arl6ip6	ADP-ribosylation factor-like 6 interacting protein 6	ENSMUSG00000026960	0.341711	9.11638	4.02403	0.00249652	0.0451784	-1.66554
Tmem107	transmembrane protein 107	ENSMUSG00000020895	0.341666	6.92001	2.35535	0.0406276	0.235262	-4.45198
Mylk3	myosin light chain kinase 3	ENSMUSG00000031698	0.341568	6.71127	3.92644	0.00291876	0.0497961	-1.82494
Rnf26	ring finger protein 26	ENSMUSG00000053128	0.341245	9.81572	3.93418	0.00288269	0.0494812	-1.81227
Spdl1	spindle apparatus coiled-coil protein 1	ENSMUSG00000069910	0.340972	8.56715	2.60147	0.0267246	0.185236	-4.04577
Tmem238	transmembrane protein 238	ENSMUSG00000030431	0.340972	6.98467	2.71172	0.0221437	0.165336	-3.8614
Net1	neuroepithelial cell transforming gene 1	ENSMUSG00000021215	0.340805	9.39543	3.14736	0.0105649	0.107637	-3.1264
Timm8a1	translocase of inner mitochondrial membrane 8A1	ENSMUSG00000048007	0.340678	7.10329	2.26755	0.0471405	0.256009	-4.59443
Srebf1	sterol regulatory element binding transcription factor 1	ENSMUSG00000020538	0.339914	8.99786	2.42308	0.0362132	0.219387	-4.34111
Tasp1	taspase, threonine aspartase 1	ENSMUSG00000039033	0.339878	7.24394	2.53078	0.0301472	0.199069	-4.16331
Zmynd19	zinc finger, MYND domain containing 19	ENSMUSG00000026974	0.339731	9.66375	3.86846	0.00320453	0.0530066	-1.92012
Gpr97	G protein-coupled receptor 97	ENSMUSG00000060470	0.339289	11.2779	3.04556	0.0125494	0.119371	-3.29852
Mir680-3	microRNA 680-3	ENSMUSG00000076253	0.339195	5.79554	2.33239	0.0422409	0.240634	-4.48938
Sun1	Sad1 and UNC84 domain containing 1	ENSMUSG00000036817	0.339116	9.33585	3.14971	0.0105233	0.107564	-3.12244
Adsl	adenylosuccinate lyase	ENSMUSG00000022407	0.338967	10.692	3.69599	0.0042413	0.0621597	-2.20524
Dnajc21	DnaJ (Hsp40) homolog, subfamily C, member 21	ENSMUSG00000044224	0.338688	8.37883	3.28335	0.00840442	0.0931399	-2.89673
Rarg	retinoic acid receptor, gamma	ENSMUSG00000001288	0.338614	7.74819	4.31156	0.00158694	0.0331388	-1.20236
Slc6a17	solute carrier family 6 (neurotransmitter transporter), member 17	ENSMUSG00000027894	0.338381	6.06805	4.15793	0.0020188	0.0391635	-1.44859
Dock7	dedicator of cytokinesis 7	ENSMUSG00000028556	0.338189	9.59663	3.17515	0.0100813	0.104926	-3.07944
4931406C07Rik	RIKEN cDNA 4931406C07 gene	ENSMUSG00000031938	0.337983	10.224	3.1702	0.0101658	0.105581	-3.08781
Rnps1	ribonucleic acid binding protein S1	ENSMUSG00000034681	0.337908	10.1996	3.1618	0.0103108	0.106525	-3.102
Trnau1ap	tRNA selenocysteine 1 associated protein 1	ENSMUSG00000028898	0.337721	9.32824	4.09318	0.0022365	0.0420595	-1.55324
Itgb3bp	integrin beta 3 binding protein (beta3-endonexin)	ENSMUSG00000028549	0.33743	7.68273	2.62537	0.0256573	0.18038	-4.0059
Mcm6	minichromosome maintenance deficient 6 (MIS5 homolog, S. pombe) (S. cerevisiae)	ENSMUSG00000026355	0.337323	10.3583	2.92076	0.01551	0.134939	-3.50942
Ubxn2a	UBX domain protein 2A	ENSMUSG00000020634	0.337165	8.91294	2.53824	0.0297662	0.197781	-4.15093
Prim2	DNA primase, p58 subunit	ENSMUSG00000026134	0.33684	10.333	2.76411	0.0202513	0.156898	-3.77343
Helb	helicase (DNA) B	ENSMUSG00000020228	0.336816	8.2248	3.71529	0.00410966	0.0608744	-2.17321
Srgap3	SLIT-ROBO Rho GTPase activating protein 3	ENSMUSG00000030257	0.336337	9.19469	2.95859	0.0145444	0.129188	-3.44553
Osbpl3	oxysterol binding protein-like 3	ENSMUSG00000029822	0.335916	7.96255	2.30796	0.0440256	0.246364	-4.52906
Gpam	glycerol-3-phosphate acyltransferase, mitochondrial	ENSMUSG00000024978	0.335896	8.92096	3.50137	0.00584318	0.0750457	-2.53003
Cmss1	cms small ribosomal subunit 1	ENSMUSG00000022748	0.335838	8.56767	3.59134	0.0050362	0.0691809	-2.37953
Pex26	peroxisomal biogenesis factor 26	ENSMUSG00000067825	0.335837	8.06229	3.41344	0.00676214	0.0815061	-2.67763
Zcchc3	zinc finger, CCHC domain containing 3	ENSMUSG00000074682	0.335782	8.93118	3.22077	0.00933591	0.0996996	-3.00237
Pigl	phosphatidylinositol glycan anchor biosynthesis, class L	ENSMUSG00000014245	0.335662	8.72123	2.9965	0.0136378	0.125009	-3.38146
Ccdc104	coiled-coil domain containing 104	ENSMUSG00000020462	0.335573	8.00157	3.48208	0.00603301	0.0762695	-2.56236
Ska1	spindle and kinetochore associated complex subunit 1	ENSMUSG00000036223	0.335308	7.02789	2.4588	0.0340784	0.212766	-4.28233
Glipr1l1	GLI pathogenesis-related 1 like 1	ENSMUSG00000020213	0.334886	5.4812	2.31146	0.0437654	0.245343	-4.52338
Rnf167	ring finger protein 167	ENSMUSG00000040746	0.334637	9.72065	3.58689	0.00507321	0.0695436	-2.38695
Mtg1	mitochondrial GTPase 1 homolog (S. cerevisiae)	ENSMUSG00000039018	0.334558	8.00189	2.79209	0.0193082	0.15306	-3.72637
Nup107	nucleoporin 107	ENSMUSG00000052798	0.334359	9.53291	3.44011	0.00646848	0.0794709	-2.6328
Dus4l	dihydrouridine synthase 4-like (S. cerevisiae)	ENSMUSG00000020648	0.334335	6.99995	2.51645	0.0308925	0.202023	-4.18707
Lrrc40	leucine rich repeat containing 40	ENSMUSG00000063052	0.334238	9.81803	2.46278	0.0338483	0.212088	-4.27576
Rpa2	replication protein A2	ENSMUSG00000028884	0.334081	8.93245	2.4382	0.0352942	0.216681	-4.31626
Tmem237	transmembrane protein 237	ENSMUSG00000038079	0.334071	8.51862	3.7757	0.00372434	0.0572802	-2.07313
Myo7a	myosin VIIA	ENSMUSG00000030761	0.333836	8.82604	3.19134	0.00980989	0.103303	-3.05207
Polq	polymerase (DNA directed), theta	ENSMUSG00000034206	0.333699	7.4396	2.55951	0.0287064	0.194183	-4.11561
Parn	poly(A)-specific ribonuclease (deadenylation nuclease)	ENSMUSG00000022685	0.333693	10.1328	4.20518	0.00187411	0.0372757	-1.37254
Ccdc181	coiled-coil domain containing 181	ENSMUSG00000026578	0.333592	7.31948	4.38823	0.00140902	0.0306602	-1.08059
Gm6787	proteasome (prosome, macropain) subunit, beta type 7 pseudogene	ENSMUSG00000086404	0.333547	6.41299	2.96925	0.0142834	0.128485	-3.42752
Olfm3	olfactomedin 3	ENSMUSG00000027965	0.333292	5.29312	2.41498	0.036715	0.221269	-4.3544
Impdh2	inosine 5'-phosphate dehydrogenase 2	ENSMUSG00000062867	0.333121	10.7915	4.18356	0.0019389	0.0382515	-1.4073
Gapdh	glyceraldehyde-3-phosphate dehydrogenase	ENSMUSG00000057666	0.333091	9.17365	2.52156	0.0306247	0.200838	-4.1786
Speer2	spermatogenesis associated glutamate (E)-rich protein 2	ENSMUSG00000063163	0.332674	4.68837	3.4499	0.00636409	0.0786353	-2.61636
Aldh2	aldehyde dehydrogenase 2, mitochondrial	ENSMUSG00000029455	0.332312	10.7385	3.45529	0.00630741	0.0784776	-2.60732
Pck2	phosphoenolpyruvate carboxykinase 2 (mitochondrial)	ENSMUSG00000040618	0.332152	8.23056	2.63755	0.0251296	0.178521	-3.98556
St6galnac6	ST6 (alpha-N-acetyl-neuraminyl-2,3-beta-galactosyl-1,3)-N-acetylgalactosaminide alpha-2,6-sialyltransferase 6	ENSMUSG00000026811	0.331856	8.59459	2.44954	0.0346197	0.214166	-4.29759
Vps13a	vacuolar protein sorting 13A (yeast)	ENSMUSG00000046230	0.331772	9.10489	4.07139	0.0023152	0.0431272	-1.58856
Pdk3	pyruvate dehydrogenase kinase, isoenzyme 3	ENSMUSG00000035232	0.331692	10.4298	2.79738	0.019135	0.1527	-3.71747
M1ap	meiosis 1 associated protein	ENSMUSG00000030041	0.331545	6.71868	4.03502	0.00245315	0.0446813	-1.64766
Olfr541	olfactory receptor 541	ENSMUSG00000057997	0.331502	5.46945	2.2624	0.0475525	0.257405	-4.60273
Ndufaf1	NADH dehydrogenase (ubiquinone) 1 alpha subcomplex, assembly factor 1	ENSMUSG00000027305	0.331437	9.31132	2.93705	0.0150865	0.132662	-3.48192
Olfr617	olfactory receptor 617	ENSMUSG00000073946	0.331124	5.62976	2.69123	0.0229312	0.16867	-3.89575
Hyls1	hydrolethalus syndrome 1	ENSMUSG00000050555	0.330816	8.55599	2.55309	0.0290224	0.194846	-4.12628
Senp7	SUMO1/sentrin specific peptidase 7	ENSMUSG00000052917	0.330315	8.53481	2.58854	0.0273205	0.187844	-4.06732
Layn	layilin	ENSMUSG00000060594	0.32958	8.10391	4.4447	0.00129155	0.0287074	-0.991409
Glis3	GLIS family zinc finger 3	ENSMUSG00000052942	0.329226	6.42254	2.50766	0.0313583	0.203262	-4.20162
Pxmp2	peroxisomal membrane protein 2	ENSMUSG00000029499	0.329006	6.99026	2.86488	0.0170569	0.142937	-3.60374
Kif2a	kinesin family member 2A	ENSMUSG00000021693	0.328802	10.7313	2.88698	0.0164271	0.140045	-3.56644
Gm9530	predicted gene 9530	ENSMUSG00000096950	0.328209	4.84241	3.41698	0.00672233	0.0812254	-2.67167
Arl2	ADP-ribosylation factor-like 2	ENSMUSG00000024944	0.328107	9.40354	3.32935	0.00778113	0.0887319	-2.81917
Syne1	spectrin repeat containing, nuclear envelope 1	ENSMUSG00000019769	0.327878	6.3323	2.40932	0.0370699	0.222521	-4.36369
Cenpa	centromere protein A	ENSMUSG00000029177	0.327864	9.82866	2.72149	0.0217778	0.163633	-3.84501
Kif9	kinesin family member 9	ENSMUSG00000032489	0.327171	6.36537	2.84992	0.0174968	0.145162	-3.62895
Fads1	fatty acid desaturase 1	ENSMUSG00000010663	0.327018	11.8576	2.82415	0.0182818	0.148032	-3.67238
Svip	small VCP/p97-interacting protein	ENSMUSG00000074093	0.326983	7.21126	2.56595	0.0283931	0.192926	-4.10491
Appl2	adaptor protein, phosphotyrosine interaction, PH domain and leucine zipper containing 2	ENSMUSG00000020263	0.32697	9.41548	2.26893	0.0470304	0.255682	-4.5922
Mttp	microsomal triglyceride transfer protein	ENSMUSG00000028158	0.326894	6.70512	3.74442	0.00391887	0.0591166	-2.1249
Nsun2	NOL1/NOP2/Sun domain family member 2	ENSMUSG00000021595	0.32684	10.2399	4.45181	0.00127751	0.0285707	-0.980215
Atr	ataxia telangiectasia and Rad3 related	ENSMUSG00000032409	0.326825	8.32506	2.91149	0.0157563	0.136278	-3.52507
Rab26os	RAB26, member RAS oncogene family, opposite strand	ENSMUSG00000093565	0.326723	8.25195	3.39954	0.00692056	0.0827061	-2.701
Gm13582	predicted gene 13582	ENSMUSG00000075325	0.326345	5.25324	2.64071	0.0249946	0.177947	-3.98028
Oxnad1	oxidoreductase NAD-binding domain containing 1	ENSMUSG00000021906	0.326164	7.57978	4.10091	0.00220924	0.0416679	-1.54071
Ppme1	protein phosphatase methylesterase 1	ENSMUSG00000030718	0.326113	11.1096	2.86712	0.0169919	0.142597	-3.59995
Champ1	chromosome alignment maintaining phosphoprotein 1	ENSMUSG00000047710	0.326075	9.55528	3.821	0.00346028	0.0550705	-1.99831
Pitpnm2	phosphatidylinositol transfer protein, membrane-associated 2	ENSMUSG00000029406	0.32607	9.39318	3.54185	0.0054646	0.0721437	-2.46223
Hspb11	heat shock protein family B (small), member 11	ENSMUSG00000063172	0.325951	7.76541	3.08717	0.011696	0.114293	-3.22817
Wdr34	WD repeat domain 34	ENSMUSG00000039715	0.325928	8.77726	2.44715	0.0347605	0.214821	-4.30152
Acyp1	acylphosphatase 1, erythrocyte (common) type	ENSMUSG00000008822	0.325904	7.70419	4.47527	0.00123232	0.0278415	-0.943304
Tmem101	transmembrane protein 101	ENSMUSG00000020921	0.325541	7.48426	4.00118	0.00258927	0.0459388	-1.70277
Spryd7	SPRY domain containing 7	ENSMUSG00000021930	0.325497	9.74614	2.87491	0.016768	0.141321	-3.58681
Haus5	HAUS augmin-like complex, subunit 5	ENSMUSG00000078762	0.325476	8.69791	3.07592	0.0119205	0.115854	-3.24718
Lsmem1	leucine-rich single-pass membrane protein 1	ENSMUSG00000071342	0.325261	5.21668	2.31702	0.0433554	0.244284	-4.51436
Med4	mediator complex subunit 4	ENSMUSG00000022109	0.325246	9.56032	3.06924	0.0120562	0.116597	-3.25849
Syne1	spectrin repeat containing, nuclear envelope 1	ENSMUSG00000019769	0.325179	6.51008	2.66028	0.0241743	0.174248	-3.94757
Rfx7	regulatory factor X, 7	ENSMUSG00000037674	0.325081	10.6818	3.81752	0.00347985	0.0551474	-2.00405
Ccdc34	coiled-coil domain containing 34	ENSMUSG00000027160	0.325029	8.52624	3.3468	0.0075573	0.0872358	-2.78976
Ly6h	lymphocyte antigen 6 complex, locus H	ENSMUSG00000022577	0.324824	5.48992	3.38738	0.00706224	0.083738	-2.72145
D430019H16Rik	RIKEN cDNA D430019H16 gene	ENSMUSG00000094910	0.324787	6.64866	2.70564	0.0223743	0.166399	-3.87159
Casp3	caspase 3	ENSMUSG00000031628	0.324773	10.1185	2.8168	0.0185121	0.149152	-3.68476
Ccdc114	coiled-coil domain containing 114	ENSMUSG00000040189	0.324521	6.46724	3.81376	0.00350112	0.0553604	-2.01025
Fzd9	frizzled homolog 9 (Drosophila)	ENSMUSG00000049551	0.32406	6.25375	2.51268	0.0310911	0.202582	-4.1933
Olfr1322	olfactory receptor 1322	ENSMUSG00000056281	0.324032	4.44752	2.3272	0.0426142	0.241687	-4.49782
Gtf2h3	general transcription factor IIH, polypeptide 3	ENSMUSG00000029387	0.323816	8.68572	3.72759	0.00402797	0.0601491	-2.15281
Cdca8	cell division cycle associated 8	ENSMUSG00000028873	0.32365	9.32907	3.62649	0.0047532	0.066928	-2.32089
Susd4	sushi domain containing 4	ENSMUSG00000038576	0.323537	6.10165	4.4171	0.00134761	0.0295858	-1.03495
Ppm1b	protein phosphatase 1B, magnesium dependent, beta isoform	ENSMUSG00000061130	0.323419	7.9814	3.32359	0.00785645	0.0892288	-2.82887
Ryr2	ryanodine receptor 2, cardiac	ENSMUSG00000021313	0.323294	5.68791	4.35599	0.00148113	0.031607	-1.13171
Lpcat3	lysophosphatidylcholine acyltransferase 3	ENSMUSG00000004270	0.323182	11.6966	4.07466	0.00230322	0.0429855	-1.58326
Xkr5	X Kell blood group precursor-related family, member 5	ENSMUSG00000039814	0.32294	7.42724	3.43719	0.00650006	0.0796156	-2.63772
Ankrd32	ankyrin repeat domain 32	ENSMUSG00000021597	0.322901	7.57463	2.86349	0.017097	0.142937	-3.60606
Echdc2	enoyl Coenzyme A hydratase domain containing 2	ENSMUSG00000028601	0.322835	7.2392	3.2354	0.00910906	0.0983989	-2.97766
Rnf26	ring finger protein 26	ENSMUSG00000053128	0.322751	8.19754	2.78381	0.0195826	0.154269	-3.7403
Ncapd2	non-SMC condensin I complex, subunit D2	ENSMUSG00000038252	0.3227	10.1717	2.83279	0.0180148	0.146858	-3.65783
Aurka	aurora kinase A	ENSMUSG00000027496	0.322663	10.1468	3.15659	0.0104018	0.107002	-3.1108
Hsd17b10	hydroxysteroid (17-beta) dehydrogenase 10	ENSMUSG00000025260	0.322622	8.9724	3.06877	0.0120658	0.116632	-3.25928
Fam63a	family with sequence similarity 63, member A	ENSMUSG00000038712	0.322269	8.91778	3.03087	0.0128656	0.121037	-3.32335
Atl2	atlastin GTPase 2	ENSMUSG00000059811	0.322009	9.60871	4.36856	0.00145256	0.0312593	-1.11176
Def6	differentially expressed in FDCP 6	ENSMUSG00000002257	0.321733	9.66515	4.39308	0.00139849	0.0304986	-1.07291
Nudt1	nudix (nucleoside diphosphate linked moiety X)-type motif 1	ENSMUSG00000036639	0.321565	7.19323	3.54694	0.00541883	0.0717803	-2.45372
Cdca2	cell division cycle associated 2	ENSMUSG00000048922	0.321519	9.0304	3.15368	0.0104529	0.107077	-3.11572
Gm6139	predicted gene 6139	ENSMUSG00000044533	0.321494	7.84416	2.96109	0.0144827	0.129085	-3.4413
Xpo4	exportin 4	ENSMUSG00000021952	0.321326	10.0877	3.48277	0.00602613	0.076258	-2.56121
Mettl13	methyltransferase like 13	ENSMUSG00000026694	0.321047	7.25417	2.75167	0.0206854	0.158944	-3.79433
Limk1	LIM-domain containing, protein kinase	ENSMUSG00000029674	0.320863	8.7741	4.43105	0.00131896	0.0291192	-1.01293
Abcb6	ATP-binding cassette, sub-family B (MDR/TAP), member 6	ENSMUSG00000026198	0.320849	8.0453	2.36684	0.0398435	0.232639	-4.43323
Fam109b	family with sequence similarity 109, member B	ENSMUSG00000049687	0.320309	7.59145	4.00475	0.00257452	0.0458572	-1.69694
Tprkb	Tp53rk binding protein	ENSMUSG00000054226	0.320037	9.07873	2.46216	0.0338841	0.212204	-4.27679
Ccpg1os	cell cycle progression 1, opposite strand	ENSMUSG00000086158	0.319995	10.1797	2.25833	0.047881	0.258391	-4.6093
Pole	polymerase (DNA directed), epsilon	ENSMUSG00000007080	0.319904	9.21562	2.97888	0.0140517	0.127203	-3.41124
Dfna5	deafness, autosomal dominant 5 (human)	ENSMUSG00000029821	0.31961	6.28437	3.57484	0.00517501	0.0700718	-2.40708
Eef1e1	eukaryotic translation elongation factor 1 epsilon 1	ENSMUSG00000001707	0.319589	11.4108	3.70896	0.00415234	0.061414	-2.1837
Prps1	phosphoribosyl pyrophosphate synthetase 1	ENSMUSG00000031432	0.319469	8.94107	2.40784	0.0371633	0.222946	-4.36612
Ndufv3	NADH dehydrogenase (ubiquinone) flavoprotein 3	ENSMUSG00000024038	0.319315	8.77032	3.48018	0.00605209	0.0764616	-2.56555
Lyrm4	LYR motif containing 4	ENSMUSG00000046573	0.319154	10.0813	2.63105	0.0254099	0.179604	-3.99642
Aga	aspartylglucosaminidase	ENSMUSG00000031521	0.3188	8.94471	3.34174	0.0076215	0.0877174	-2.79829
Eefsec	eukaryotic elongation factor, selenocysteine-tRNA-specific	ENSMUSG00000033216	0.318747	9.92883	4.28947	0.00164248	0.0339383	-1.23757
Vegfb	vascular endothelial growth factor B	ENSMUSG00000024962	0.318583	10.0814	3.96092	0.00276158	0.0481161	-1.7685
Lsm3	LSM3 homolog, U6 small nuclear RNA associated (S. cerevisiae)	ENSMUSG00000034192	0.318583	10.823	3.43668	0.00650549	0.0796325	-2.63856
Gm12942	predicted gene 12942	ENSMUSG00000070737	0.318527	7.4628	2.91274	0.0157229	0.136129	-3.52296
Knstrn	kinetochore-localized astrin/SPAG5 binding	ENSMUSG00000027331	0.31833	9.17927	3.09398	0.0115619	0.113434	-3.21665
Fam81a	family with sequence similarity 81, member A	ENSMUSG00000032224	0.318207	5.82854	2.78089	0.0196804	0.154729	-3.74521
Scara5	scavenger receptor class A, member 5 (putative)	ENSMUSG00000022032	0.317997	5.85826	2.92932	0.0152861	0.133543	-3.49498
Olfr1494	olfactory receptor 1494	ENSMUSG00000050865	0.317922	5.58525	2.50065	0.0317352	0.204743	-4.21323
Aurkb	aurora kinase B	ENSMUSG00000020897	0.317782	10.264	3.04064	0.0126543	0.119732	-3.30683
Dzip1l	DAZ interacting protein 1-like	ENSMUSG00000037784	0.31771	7.39672	2.70344	0.0224587	0.166856	-3.87529
Rdh11	retinol dehydrogenase 11	ENSMUSG00000066441	0.317476	9.73461	3.69062	0.00427878	0.0624855	-2.21417
Mettl8	methyltransferase like 8	ENSMUSG00000041975	0.317363	8.47506	2.23708	0.0496299	0.263785	-4.64349
Ccnh	cyclin H	ENSMUSG00000021548	0.317148	10.1071	2.671	0.0237363	0.172804	-3.92963
Vav3	vav 3 oncogene	ENSMUSG00000033721	0.317029	9.41959	2.75158	0.0206884	0.158944	-3.79448
Acy1	aminoacylase 1	ENSMUSG00000023262	0.317012	7.85705	2.55905	0.0287291	0.19427	-4.11638
Arhgap11a	Rho GTPase activating protein 11A	ENSMUSG00000041219	0.316906	9.73471	2.90285	0.0159896	0.137509	-3.53966
Gmps	guanine monophosphate synthetase	ENSMUSG00000027823	0.316378	11.0919	2.56786	0.028301	0.192564	-4.10174
Agpat2	1-acylglycerol-3-phosphate O-acyltransferase 2 (lysophosphatidic acid acyltransferase, beta)	ENSMUSG00000026922	0.316361	9.65032	2.53127	0.0301221	0.19897	-4.1625
Syne1	spectrin repeat containing, nuclear envelope 1	ENSMUSG00000019769	0.316186	6.28192	2.45137	0.0345122	0.213959	-4.29458
Mpp6	membrane protein, palmitoylated 6 (MAGUK p55 subfamily member 6)	ENSMUSG00000038388	0.316033	10.447	3.94704	0.00282376	0.0489394	-1.79121
Mogs	mannosyl-oligosaccharide glucosidase	ENSMUSG00000030036	0.31593	7.77453	3.8826	0.00313226	0.0519955	-1.89689
Stradb	STE20-related kinase adaptor beta	ENSMUSG00000026027	0.315781	8.11099	3.22886	0.00920973	0.0989792	-2.9887
Wrnip1	Werner helicase interacting protein 1	ENSMUSG00000021400	0.315737	8.71311	2.8482	0.017548	0.145247	-3.63185
Vcl	vinculin	ENSMUSG00000021823	0.315697	12.154	3.8613	0.00324183	0.053364	-1.93191
Rab3a	RAB3A, member RAS oncogene family	ENSMUSG00000031840	0.315223	7.3521	2.37068	0.0395845	0.231375	-4.42696
Rpusd3	RNA pseudouridylate synthase domain containing 3	ENSMUSG00000051169	0.31516	7.44443	2.65217	0.0245109	0.175776	-3.96113
Gpd2	glycerol phosphate dehydrogenase 2, mitochondrial	ENSMUSG00000026827	0.315156	9.74936	3.02399	0.0130166	0.12148	-3.33499
Fam69b	family with sequence similarity 69, member B	ENSMUSG00000036186	0.314964	6.56299	2.82663	0.0182048	0.147612	-3.66821
Pde10a	phosphodiesterase 10A	ENSMUSG00000023868	0.314596	8.04323	2.33743	0.0418818	0.239702	-4.48119
Stoml2	stomatin (Epb7.2)-like 2	ENSMUSG00000028455	0.313794	9.11122	3.7043	0.00418412	0.0616523	-2.19145
Xirp2	xin actin-binding repeat containing 2	ENSMUSG00000027022	0.313607	5.26455	2.30405	0.0443182	0.247113	-4.5354
S100a1	S100 calcium binding protein A1	ENSMUSG00000044080	0.313058	9.56238	3.41819	0.0067088	0.0812	-2.66964
Haus4	HAUS augmin-like complex, subunit 4	ENSMUSG00000022177	0.313	8.64331	2.83502	0.0179463	0.146726	-3.65406
Xrcc6	X-ray repair complementing defective repair in Chinese hamster cells 6	ENSMUSG00000022471	0.312814	7.5638	2.90594	0.0159058	0.137179	-3.53444
Rabepk	Rab9 effector protein with kelch motifs	ENSMUSG00000070953	0.312686	8.12587	3.94099	0.00285131	0.0492866	-1.80111
Mixl1	Mix1 homeobox-like 1 (Xenopus laevis)	ENSMUSG00000026497	0.312199	6.02624	3.10887	0.0112746	0.111617	-3.19148
1700066M21Rik	RIKEN cDNA 1700066M21 gene	ENSMUSG00000038323	0.312172	8.22769	2.4801	0.0328649	0.208948	-4.24718
Pgk1	phosphoglycerate kinase 1	ENSMUSG00000062070	0.311292	13.0299	3.28771	0.00834311	0.092617	-2.88937
Nudcd2	NudC domain containing 2	ENSMUSG00000020328	0.311177	9.28489	2.51571	0.0309313	0.202076	-4.18829
Per3	period circadian clock 3	ENSMUSG00000028957	0.311095	7.25611	2.85228	0.0174266	0.144824	-3.62497
Mis18bp1	MIS18 binding protein 1	ENSMUSG00000047534	0.311095	9.15365	2.36037	0.0402835	0.234348	-4.4438
Bcas2	breast carcinoma amplified sequence 2	ENSMUSG00000005687	0.311013	9.48966	2.63167	0.0253831	0.179544	-3.99539
Nop2	NOP2 nucleolar protein	ENSMUSG00000038279	0.310571	10.6513	3.07507	0.0119378	0.115908	-3.24862
Armcx6	armadillo repeat containing, X-linked 6	ENSMUSG00000050394	0.309944	7.56422	3.14643	0.0105816	0.107653	-3.12797
Aldh9a1	aldehyde dehydrogenase 9, subfamily A1	ENSMUSG00000026687	0.309873	11.2071	3.55791	0.00532162	0.0710783	-2.43538
Kcnmb4	potassium large conductance calcium-activated channel, subfamily M, beta member 4	ENSMUSG00000054934	0.309306	6.49121	2.61027	0.0263264	0.183381	-4.0311
Tex26	testis expressed 26	ENSMUSG00000029660	0.308819	5.75577	2.28811	0.0455303	0.250876	-4.56122
Adcyap1	adenylate cyclase activating polypeptide 1	ENSMUSG00000024256	0.308366	5.50048	2.65864	0.0242418	0.174418	-3.95031
Dph7	diphthamine biosynethesis 7	ENSMUSG00000026975	0.308091	8.25271	2.39484	0.0379936	0.226408	-4.38744
Rora	RAR-related orphan receptor alpha	ENSMUSG00000032238	0.308033	7.67689	2.62417	0.0257096	0.180604	-4.0079
Men1	multiple endocrine neoplasia 1	ENSMUSG00000024947	0.307849	10.4995	2.91444	0.0156774	0.135935	-3.52009
Rrp9	RRP9, small subunit (SSU) processome component, homolog (yeast)	ENSMUSG00000041506	0.307845	9.23787	3.33272	0.00773736	0.0884894	-2.81349
Ruvbl1	RuvB-like protein 1	ENSMUSG00000030079	0.30757	9.28038	3.58305	0.00510546	0.0697912	-2.39337
Fam133b	family with sequence similarity 133, member B	ENSMUSG00000058503	0.307385	8.94674	2.70143	0.0225357	0.166966	-3.87865
Dut	deoxyuridine triphosphatase	ENSMUSG00000027203	0.307283	8.81926	2.77061	0.0200281	0.15609	-3.76249
Cd47	CD47 antigen (Rh-related antigen, integrin-associated signal transducer)	ENSMUSG00000055447	0.307073	11.6866	2.55979	0.0286926	0.194158	-4.11514
Dnajb2	DnaJ (Hsp40) homolog, subfamily B, member 2	ENSMUSG00000026203	0.30701	7.48902	2.46886	0.0335	0.211014	-4.26574
Map3k10	mitogen-activated protein kinase kinase kinase 10	ENSMUSG00000040390	0.306876	7.97758	3.45418	0.00631897	0.0785561	-2.60917
Zfpm1	zinc finger protein, multitype 1	ENSMUSG00000049577	0.30682	10.5879	2.29795	0.044778	0.248751	-4.54528
Agpat5	1-acylglycerol-3-phosphate O-acyltransferase 5 (lysophosphatidic acid acyltransferase, epsilon)	ENSMUSG00000031467	0.306697	10.0861	2.69545	0.0227667	0.167858	-3.88868
Cog6	component of oligomeric golgi complex 6	ENSMUSG00000027742	0.306644	9.44043	2.93085	0.0152463	0.13354	-3.49239
Slain1	SLAIN motif family, member 1	ENSMUSG00000055717	0.30634	7.68837	2.81655	0.0185201	0.149152	-3.68519
Srm	spermidine synthase	ENSMUSG00000006442	0.30626	11.934	2.73031	0.0214525	0.162226	-3.8302
Nicn1	nicolin 1	ENSMUSG00000032606	0.305885	9.44804	2.47623	0.0330825	0.209519	-4.25358
Clca4	chloride channel calcium activated 4	ENSMUSG00000037033	0.305842	4.64512	2.56252	0.0285595	0.193722	-4.11061
Ceacam15	carcinoembryonic antigen-related cell adhesion molecule 15	ENSMUSG00000078795	0.305759	4.8793	2.59797	0.0268844	0.18595	-4.0516
Diap1	diaphanous homolog 1 (Drosophila)	ENSMUSG00000024456	0.305737	9.25347	4.47503	0.00123277	0.0278415	-0.943683
Tmem143	transmembrane protein 143	ENSMUSG00000002781	0.305732	6.88682	2.59946	0.0268162	0.185544	-4.04912
Slc19a1	solute carrier family 19 (folate transporter), member 1	ENSMUSG00000001436	0.30564	7.87873	3.97917	0.00268204	0.0471899	-1.73869
9530077C05Rik	RIKEN cDNA 9530077C05 gene	ENSMUSG00000036411	0.305609	6.01869	2.77893	0.019746	0.154874	-3.7485
Dtymk	deoxythymidylate kinase	ENSMUSG00000026281	0.305325	9.56705	2.45008	0.0345881	0.214166	-4.29671
Zc3h7b	zinc finger CCCH type containing 7B	ENSMUSG00000022390	0.305185	10.5284	4.20017	0.00188891	0.0374187	-1.38059
1700001P01Rik	RIKEN cDNA 1700001P01 gene	ENSMUSG00000018543	0.305162	5.96907	2.8472	0.0175781	0.145314	-3.63355
Acbd4	acyl-Coenzyme A binding domain containing 4	ENSMUSG00000056938	0.305102	6.68389	2.82164	0.01836	0.148503	-3.67661
Atp13a2	ATPase type 13A2	ENSMUSG00000036622	0.304917	10.0385	2.38007	0.0389584	0.229515	-4.41161
Ccnd3	cyclin D3	ENSMUSG00000034165	0.304771	11.127	3.68235	0.00433708	0.0631492	-2.22791
Rars2	arginyl-tRNA synthetase 2, mitochondrial	ENSMUSG00000028292	0.304489	9.64327	2.81295	0.018634	0.149856	-3.69125
Rad54l	RAD54 like (S. cerevisiae)	ENSMUSG00000028702	0.304386	7.78552	2.32502	0.0427719	0.242189	-4.50137
Tmem161a	transmembrane protein 161A	ENSMUSG00000002342	0.30438	9.23469	3.18162	0.009972	0.104063	-3.06851
ND6	NADH dehydrogenase subunit 6	ENSMUSG00000064368	0.304237	9.20812	2.82837	0.0181509	0.147378	-3.66528
Gm2696	predicted gene 2696	ENSMUSG00000095721	0.30418	6.17117	2.41391	0.0367823	0.221539	-4.35617
Tnfrsf9	tumor necrosis factor receptor superfamily, member 9	ENSMUSG00000028965	0.304179	5.4942	3.35652	0.00743559	0.0866502	-2.7734
Zfp772	zinc finger protein 772	ENSMUSG00000066838	0.303758	6.96042	2.30101	0.0445469	0.247958	-4.54033
Sema3a	sema domain, immunoglobulin domain (Ig), short basic domain, secreted, (semaphorin) 3A	ENSMUSG00000028883	0.303644	5.94515	2.25695	0.047993	0.258649	-4.61153
Utp11l	UTP11-like, U3 small nucleolar ribonucleoprotein, (yeast)	ENSMUSG00000028907	0.303601	9.35096	2.96747	0.0143267	0.128485	-3.43052
Scube3	signal peptide, CUB domain, EGF-like 3	ENSMUSG00000038677	0.303479	6.6884	2.29731	0.0448264	0.24884	-4.54632
Prpf3	PRP3 pre-mRNA processing factor 3 homolog (yeast)	ENSMUSG00000015748	0.303416	9.1043	3.37983	0.00715179	0.0845464	-2.73416
Afap1l1	actin filament associated protein 1-like 1	ENSMUSG00000033032	0.303143	9.96211	3.27092	0.00858146	0.0947634	-2.9177
Mzt1	mitotic spindle organizing protein 1	ENSMUSG00000033186	0.303128	10.0371	2.27115	0.0468549	0.255144	-4.58862
AW209491	expressed sequence AW209491	ENSMUSG00000039182	0.303052	8.52346	2.66081	0.0241525	0.174248	-3.94669
Spin2d	spindlin family, member 2D	ENSMUSG00000079566	0.302936	4.91403	2.48182	0.0327688	0.208607	-4.24434
4933427D14Rik	RIKEN cDNA 4933427D14 gene	ENSMUSG00000020807	0.302764	7.27743	2.30413	0.0443124	0.247113	-4.53528
Uck2	uridine-cytidine kinase 2	ENSMUSG00000026558	0.302654	12.6399	3.18248	0.00995745	0.103967	-3.06704
Nob1	NIN1/RPN12 binding protein 1 homolog (S. cerevisiae)	ENSMUSG00000003848	0.302617	10.6468	3.56131	0.00529183	0.0708866	-2.4297
Rad50	RAD50 homolog (S. cerevisiae)	ENSMUSG00000020380	0.302606	9.27884	2.35597	0.0405852	0.235086	-4.45097
Eif3i	eukaryotic translation initiation factor 3, subunit I	ENSMUSG00000028798	0.302285	10.7878	2.71366	0.0220703	0.165074	-3.85814
Cers2	ceramide synthase 2	ENSMUSG00000015714	0.302212	8.35864	3.25505	0.00881318	0.0964718	-2.94448
Mdc1	mediator of DNA damage checkpoint 1	ENSMUSG00000061607	0.302162	9.36016	2.27504	0.0465478	0.254063	-4.58234
LOC102640300	uncharacterized LOC102640300	ENSMUSG00000085526	0.302002	4.40168	3.42568	0.00662566	0.0806019	-2.65704
Mcee	methylmalonyl CoA epimerase	ENSMUSG00000033429	0.301852	9.10783	2.59662	0.0269463	0.186158	-4.05385
Prss1	protease, serine 1 (trypsin 1)	ENSMUSG00000062751	0.301559	5.76343	2.32015	0.043126	0.243564	-4.50927
Eci1	enoyl-Coenzyme A delta isomerase 1	ENSMUSG00000024132	0.300915	9.63766	2.43747	0.0353381	0.216688	-4.31746
2210404O07Rik	RIKEN cDNA 2210404O07 gene	ENSMUSG00000078439	0.300847	8.4789	3.18697	0.00988242	0.103587	-3.05946
Ube2o	ubiquitin-conjugating enzyme E2O	ENSMUSG00000020802	0.300327	9.01007	3.34754	0.00754797	0.087185	-2.78852
Hspd1	heat shock protein 1 (chaperonin)	ENSMUSG00000025980	0.300185	11.8118	2.64326	0.0248861	0.177497	-3.97602
Efcab11	EF-hand calcium binding domain 11	ENSMUSG00000021176	0.300046	6.38615	2.383	0.0387651	0.228719	-4.40681
R74862	expressed sequence R74862	ENSMUSG00000059277	0.299865	7.03166	2.90162	0.0160231	0.137698	-3.54174
Hacl1	2-hydroxyacyl-CoA lyase 1	ENSMUSG00000021884	0.299832	7.54477	2.66886	0.0238231	0.173244	-3.93322
Rif1	Rap1 interacting factor 1 homolog (yeast)	ENSMUSG00000036202	0.299806	9.40762	3.37799	0.00717372	0.0847072	-2.73725
Eif2b3	eukaryotic translation initiation factor 2B, subunit 3	ENSMUSG00000028683	0.299719	8.76233	3.02392	0.0130182	0.12148	-3.33511
Stk36	serine/threonine kinase 36	ENSMUSG00000033276	0.299234	7.17304	2.9269	0.015349	0.133953	-3.49906
Il17rc	interleukin 17 receptor C	ENSMUSG00000030281	0.299186	7.20256	2.63437	0.0252662	0.179022	-3.99087
Syt10	synaptotagmin X	ENSMUSG00000063260	0.299084	5.47529	2.79234	0.0193	0.15306	-3.72594
Chek2	checkpoint kinase 2	ENSMUSG00000029521	0.29817	8.9745	3.02557	0.0129817	0.121428	-3.33231
Calml4	calmodulin-like 4	ENSMUSG00000032246	0.29795	6.13915	2.54164	0.0295944	0.197273	-4.1453
Dmrt1	doublesex and mab-3 related transcription factor 1	ENSMUSG00000024837	0.297934	6.39687	2.48668	0.0324991	0.207696	-4.23632
Rpn1	ribophorin I	ENSMUSG00000030062	0.297704	11.0897	3.18635	0.00989278	0.103587	-3.06051
Slc10a7	solute carrier family 10 (sodium/bile acid cotransporter family), member 7	ENSMUSG00000031684	0.297549	10.2184	4.12236	0.00213548	0.0407836	-1.50601
2610015P09Rik	RIKEN cDNA 2610015P09 gene	ENSMUSG00000022701	0.297478	6.95143	2.3211	0.0430567	0.24337	-4.50773
Tpx2	TPX2, microtubule-associated protein homolog (Xenopus laevis)	ENSMUSG00000027469	0.297345	10.2135	3.35039	0.00751218	0.0870784	-2.78373
Ormdl1	ORM1-like 1 (S. cerevisiae)	ENSMUSG00000026097	0.297003	9.24919	2.38574	0.0385851	0.228054	-4.40233
Hmgcr	3-hydroxy-3-methylglutaryl-Coenzyme A reductase	ENSMUSG00000021670	0.296831	11.2023	2.2624	0.0475527	0.257405	-4.60274
Pttg1ip	pituitary tumor-transforming 1 interacting protein	ENSMUSG00000009291	0.296783	10.2744	3.39954	0.00692045	0.0827061	-2.70099
Fam160a2	family with sequence similarity 160, member A2	ENSMUSG00000044465	0.296774	8.97475	2.5348	0.0299414	0.198357	-4.15665
Xpo7	exportin 7	ENSMUSG00000022100	0.296706	10.7566	3.53299	0.00554525	0.0727866	-2.47707
Dusp19	dual specificity phosphatase 19	ENSMUSG00000027001	0.296464	9.17273	3.62967	0.00472844	0.0667239	-2.31559
Gast	gastrin	ENSMUSG00000017165	0.296361	6.98807	3.58028	0.00512879	0.0698615	-2.39799
Dcaf4	DDB1 and CUL4 associated factor 4	ENSMUSG00000021222	0.296281	9.11164	2.78947	0.0193947	0.153526	-3.73078
Serpinb9	serine (or cysteine) peptidase inhibitor, clade B, member 9	ENSMUSG00000045827	0.296139	8.00769	2.85725	0.0172799	0.143969	-3.6166
Ptgr1	prostaglandin reductase 1	ENSMUSG00000028378	0.295925	9.08963	3.29745	0.00820799	0.0918514	-2.87294
Rslcan18	regulator of sex-limitation candidate 18	ENSMUSG00000074824	0.295725	6.86464	2.35195	0.040863	0.236208	-4.45753
Fam210a	family with sequence similarity 210, member A	ENSMUSG00000038121	0.295668	8.6022	3.49246	0.00593013	0.0756986	-2.54497
Rnf181	ring finger protein 181	ENSMUSG00000055850	0.295665	10.4545	3.72964	0.00401449	0.0600068	-2.1494
Ptcd3	pentatricopeptide repeat domain 3	ENSMUSG00000063884	0.295587	10.2464	3.36564	0.00732318	0.0858053	-2.75804
Alox8	arachidonate 8-lipoxygenase	ENSMUSG00000020891	0.294939	5.8962	3.86169	0.00323977	0.053364	-1.93126
Fam175a	family with sequence similarity 175, member A	ENSMUSG00000035234	0.294163	8.96207	2.33995	0.0417033	0.239307	-4.47708
Chchd4	coiled-coil-helix-coiled-coil-helix domain containing 4	ENSMUSG00000034203	0.294159	9.32984	2.70822	0.0222763	0.165924	-3.86727
Oard1	O-acyl-ADP-ribose deacylase 1	ENSMUSG00000040771	0.294088	7.47391	2.8746	0.0167769	0.141335	-3.58733
Emc10	ER membrane protein complex subunit 10	ENSMUSG00000008140	0.293856	9.73183	3.05865	0.0122742	0.118098	-3.27638
Tmx2	thioredoxin-related transmembrane protein 2	ENSMUSG00000050043	0.293801	10.4901	3.33955	0.00764944	0.087944	-2.80197
Cep57	centrosomal protein 57	ENSMUSG00000031922	0.29345	8.77402	3.13702	0.0107511	0.108565	-3.14389
Ulk3	unc-51-like kinase 3	ENSMUSG00000032308	0.293356	8.40019	2.98462	0.0139155	0.126435	-3.40154
Cage1	cancer antigen 1	ENSMUSG00000044566	0.291868	5.16642	2.45297	0.0344185	0.213917	-4.29195
Map2k1	mitogen-activated protein kinase kinase 1	ENSMUSG00000004936	0.291618	10.0823	2.99958	0.0135667	0.124473	-3.37625
Tsc22d3	TSC22 domain family, member 3	ENSMUSG00000031431	0.291488	7.43852	3.23656	0.00909125	0.0982707	-2.9757
Cdhr1	cadherin-related family member 1	ENSMUSG00000021803	0.291247	6.02594	2.91685	0.0156134	0.135485	-3.51602
Ipo11	importin 11	ENSMUSG00000042590	0.291245	10.7293	2.639	0.0250676	0.178277	-3.98314
Cd81	CD81 antigen	ENSMUSG00000037706	0.29112	12.9936	3.02221	0.0130558	0.121545	-3.33799
Gadd45gip1	growth arrest and DNA-damage-inducible, gamma interacting protein 1	ENSMUSG00000033751	0.291085	8.35569	3.09528	0.0115366	0.113299	-3.21446
Fkbp4	FK506 binding protein 4	ENSMUSG00000030357	0.291049	10.7167	3.87154	0.00318868	0.0528429	-1.91507
Syne1	spectrin repeat containing, nuclear envelope 1	ENSMUSG00000019769	0.291048	6.65853	2.24092	0.0493091	0.262842	-4.63731
Spint2	serine protease inhibitor, Kunitz type 2	ENSMUSG00000074227	0.291032	8.4143	2.6589	0.0242311	0.174406	-3.94987
Tbx10	T-box 10	ENSMUSG00000037477	0.291013	6.88705	2.37742	0.039134	0.230273	-4.41594
Mafa	v-maf musculoaponeurotic fibrosarcoma oncogene family, protein A (avian)	ENSMUSG00000047591	0.290908	7.46164	2.49452	0.0320681	0.206082	-4.22336
Nelfe	negative elongation factor complex member E, Rdbp	ENSMUSG00000024369	0.290874	9.3126	3.43903	0.00648016	0.0794709	-2.63462
Tmem30b	transmembrane protein 30B	ENSMUSG00000034435	0.290834	5.51273	2.42481	0.0361066	0.219078	-4.33826
Crnde	colorectal neoplasia differentially expressed (non-protein coding)	ENSMUSG00000031736	0.290762	6.13835	2.55769	0.0287956	0.194385	-4.11864
Mgst3	microsomal glutathione S-transferase 3	ENSMUSG00000026688	0.290756	8.36015	3.02213	0.0130577	0.121545	-3.33813
Atp2a1	ATPase, Ca++ transporting, cardiac muscle, fast twitch 1	ENSMUSG00000030730	0.290724	5.79109	2.54559	0.029396	0.196483	-4.13874
Slc25a15	solute carrier family 25 (mitochondrial carrier ornithine transporter), member 15	ENSMUSG00000031482	0.290351	9.26835	2.61862	0.0259541	0.181494	-4.01716
Haus6	HAUS augmin-like complex, subunit 6	ENSMUSG00000038047	0.290256	8.83053	2.78677	0.0194841	0.153837	-3.73532
Gas2	growth arrest specific 2	ENSMUSG00000030498	0.290244	6.12134	2.39017	0.038296	0.227246	-4.39508
Slc35a1	solute carrier family 35 (CMP-sialic acid transporter), member 1	ENSMUSG00000028293	0.290157	8.49556	2.53642	0.0298585	0.198093	-4.15395
Arhgef9	CDC42 guanine nucleotide exchange factor (GEF) 9	ENSMUSG00000025656	0.290059	7.55045	2.77712	0.0198072	0.155154	-3.75155
Focad	focadhesin	ENSMUSG00000038368	0.290033	8.24549	3.12533	0.0109653	0.109745	-3.16364
Pde5a	phosphodiesterase 5A, cGMP-specific	ENSMUSG00000053965	0.289517	9.65452	2.53017	0.0301785	0.199209	-4.16433
Letm2	leucine zipper-EF-hand containing transmembrane protein 2	ENSMUSG00000037363	0.289498	7.80156	2.31655	0.0433902	0.244284	-4.51513
Tmx1	thioredoxin-related transmembrane protein 1	ENSMUSG00000021072	0.28935	10.7375	2.9792	0.0140441	0.127193	-3.4107
Fkbp3	FK506 binding protein 3	ENSMUSG00000020949	0.288959	11.1928	2.42722	0.0359595	0.21852	-4.33432
Spock2	sparc/osteonectin, cwcv and kazal-like domains proteoglycan 2	ENSMUSG00000058297	0.288927	6.72588	2.92364	0.0154341	0.134481	-3.50455
Ccdc15	coiled-coil domain containing 15	ENSMUSG00000034303	0.28886	8.68477	2.83375	0.0179852	0.146842	-3.6562
Car9	carbonic anhydrase 9	ENSMUSG00000028463	0.288417	6.14779	2.39551	0.03795	0.226217	-4.38633
Lbx2	ladybird homeobox homolog 2 (Drosophila)	ENSMUSG00000034968	0.288386	6.24629	2.6568	0.0243181	0.174658	-3.95339
Macrod1	MACRO domain containing 1	ENSMUSG00000036278	0.287895	7.77185	3.24368	0.00898312	0.0974666	-2.96368
1700003H04Rik	RIKEN cDNA 1700003H04 gene	ENSMUSG00000039174	0.287816	4.51785	2.9762	0.0141157	0.127548	-3.41576
Anp32b	acidic (leucine-rich) nuclear phosphoprotein 32 family, member B	ENSMUSG00000028333	0.2877	10.2252	4.02829	0.00247959	0.0449964	-1.6586
Exosc5	exosome component 5	ENSMUSG00000061286	0.287667	8.97588	2.99407	0.0136941	0.125327	-3.38556
Xk	Kell blood group precursor (McLeod phenotype) homolog	ENSMUSG00000015342	0.287598	8.21075	2.96792	0.0143156	0.128485	-3.42976
Mkks	McKusick-Kaufman syndrome	ENSMUSG00000027274	0.287591	7.61786	2.30853	0.0439835	0.246285	-4.52814
Ddx11	DEAD/H (Asp-Glu-Ala-Asp/His) box helicase 11	ENSMUSG00000035842	0.287254	8.37263	2.48532	0.0325742	0.207906	-4.23856
Sass6	spindle assembly 6 homolog (C. elegans)	ENSMUSG00000027959	0.287017	9.35226	2.47948	0.0329	0.209042	-4.24822
Slc25a1	solute carrier family 25 (mitochondrial carrier, citrate transporter), member 1	ENSMUSG00000003528	0.286709	11.1847	3.30207	0.00814481	0.0913436	-2.86516
Jmjd8	jumonji domain containing 8	ENSMUSG00000025736	0.28644	10.4854	2.58208	0.0276231	0.189355	-4.07808
B4galnt4	beta-1,4-N-acetyl-galactosaminyl transferase 4	ENSMUSG00000055629	0.285614	6.24356	2.73965	0.0211138	0.160918	-3.81453
Atg2b	autophagy related 2B	ENSMUSG00000041341	0.285534	9.74555	3.12303	0.011008	0.109974	-3.16754
Macrod2	MACRO domain containing 2	ENSMUSG00000068205	0.285486	5.49656	2.37157	0.0395249	0.231259	-4.4255
Lbh	limb-bud and heart	ENSMUSG00000024063	0.285409	9.95892	3.14893	0.0105371	0.107564	-3.12375
Cmas	cytidine monophospho-N-acetylneuraminic acid synthetase	ENSMUSG00000030282	0.285013	10.8692	2.50198	0.0316629	0.204477	-4.21101
Mpp7	membrane protein, palmitoylated 7 (MAGUK p55 subfamily member 7)	ENSMUSG00000057440	0.284942	8.72957	3.45146	0.00634767	0.0786353	-2.61375
Fbxo30	F-box protein 30	ENSMUSG00000047648	0.28469	8.51192	3.13252	0.0108329	0.109085	-3.15148
Tspan12	tetraspanin 12	ENSMUSG00000029669	0.284681	8.26119	2.27782	0.0463292	0.253532	-4.57785
Tshz1	teashirt zinc finger family member 1	ENSMUSG00000046982	0.284543	9.13204	2.26292	0.047511	0.25732	-4.6019
2700097O09Rik	RIKEN cDNA 2700097O09 gene	ENSMUSG00000062198	0.284393	7.44061	2.28433	0.0458218	0.251776	-4.56732
Tyw1	tRNA-yW synthesizing protein 1 homolog (S. cerevisiae)	ENSMUSG00000056310	0.284329	8.69981	2.95967	0.0145177	0.129188	-3.4437
Rprd1a	regulation of nuclear pre-mRNA domain containing 1A	ENSMUSG00000040446	0.284149	9.40714	3.77137	0.00375064	0.0574159	-2.08029
Ept1	ethanolaminephosphotransferase 1 (CDP-ethanolamine-specific)	ENSMUSG00000075703	0.284114	10.1595	2.5453	0.0294101	0.19651	-4.13921
Hnrnpf	heterogeneous nuclear ribonucleoprotein F	ENSMUSG00000042079	0.283979	9.99963	2.34789	0.0411454	0.237144	-4.46415
Ezh2	enhancer of zeste homolog 2 (Drosophila)	ENSMUSG00000029687	0.283859	10.8816	2.33664	0.0419378	0.239744	-4.48247
2610044O15Rik8	RIKEN cDNA 2610044O15 gene	ENSMUSG00000071302	0.283852	7.46256	2.30392	0.0443281	0.247113	-4.53562
Hnrnpf	heterogeneous nuclear ribonucleoprotein F	ENSMUSG00000042079	0.283804	10.0412	2.52588	0.0303997	0.200265	-4.17143
Rpap1	RNA polymerase II associated protein 1	ENSMUSG00000034032	0.283361	8.26311	3.47295	0.00612513	0.0769888	-2.57768
Eaf2	ELL associated factor 2	ENSMUSG00000022838	0.283267	5.05059	2.5602	0.0286726	0.194154	-4.11446
Samd14	sterile alpha motif domain containing 14	ENSMUSG00000047181	0.282949	8.43587	2.68317	0.0232484	0.170324	-3.90924
Slc2a9	solute carrier family 2 (facilitated glucose transporter), member 9	ENSMUSG00000005107	0.282944	7.21843	3.30108	0.00815828	0.0914425	-2.86682
Gm8300	predicted gene 8300	ENSMUSG00000079034	0.282619	5.71918	2.31434	0.0435523	0.244917	-4.5187
Mrp63	mitochondrial ribosomal protein 63	ENSMUSG00000021967	0.282391	8.83091	3.60186	0.00494971	0.0685996	-2.36197
Gipc3	GIPC PDZ domain containing family, member 3	ENSMUSG00000034872	0.281968	6.63388	3.50904	0.00576945	0.074469	-2.51718
Sv2a	synaptic vesicle glycoprotein 2 a	ENSMUSG00000038486	0.281744	6.24805	2.25993	0.0477515	0.258126	-4.60672
Bola1	bolA-like 1 (E. coli)	ENSMUSG00000015943	0.281323	6.75406	2.77913	0.0197393	0.154874	-3.74816
Itgb4	integrin beta 4	ENSMUSG00000020758	0.281021	6.96748	3.04402	0.0125822	0.119567	-3.30112
Plekha2	pleckstrin homology domain-containing, family A (phosphoinositide binding specific) member 2	ENSMUSG00000031557	0.281017	6.61415	2.57885	0.0277755	0.189712	-4.08345
Ormdl2	ORM1-like 2 (S. cerevisiae)	ENSMUSG00000025353	0.280949	10.9465	2.49778	0.0318903	0.205475	-4.21796
Usp24	ubiquitin specific peptidase 24	ENSMUSG00000028514	0.280911	10.1798	3.04937	0.0124687	0.119006	-3.29208
Tarsl2	threonyl-tRNA synthetase-like 2	ENSMUSG00000030515	0.280789	7.65256	2.44373	0.0349637	0.215467	-4.30716
Mob3a	MOB kinase activator 3A	ENSMUSG00000003348	0.280786	10.9923	2.893	0.0162598	0.139306	-3.55628
Olfr368	olfactory receptor 368	ENSMUSG00000049018	0.280775	5.48546	2.50773	0.0313547	0.203262	-4.20151
Polr1b	polymerase (RNA) I polypeptide B	ENSMUSG00000027395	0.280637	9.16369	2.3376	0.0418694	0.239701	-4.4809
Gykl1	glycerol kinase-like 1	ENSMUSG00000053624	0.280463	5.3369	3.1642	0.0102691	0.10615	-3.09794
Muc2	mucin 2	ENSMUSG00000025515	0.280397	5.69467	3.30393	0.00811945	0.0912646	-2.86202
Pla2g10	phospholipase A2, group X	ENSMUSG00000022683	0.280343	6.31055	2.3238	0.04286	0.242549	-4.50334
4930548H24Rik	RIKEN cDNA 4930548H24 gene	ENSMUSG00000029138	0.280225	5.8922	2.2618	0.0476007	0.257594	-4.6037
Sbsn	suprabasin	ENSMUSG00000046056	0.280201	6.3501	2.65711	0.0243053	0.174658	-3.95287
Dalrd3	DALR anticodon binding domain containing 3	ENSMUSG00000019039	0.280193	8.89092	2.49121	0.032249	0.206703	-4.22882
Kdm1a	lysine (K)-specific demethylase 1A	ENSMUSG00000036940	0.280094	10.7229	2.84232	0.0177245	0.145883	-3.64176
Srsf12	serine/arginine-rich splicing factor 12	ENSMUSG00000054679	0.280061	5.84505	2.86444	0.0170696	0.142937	-3.60447
Kif7	kinesin family member 7	ENSMUSG00000050382	0.279955	5.82828	2.69671	0.022718	0.167561	-3.88657
Gpi1	glucose phosphate isomerase 1	ENSMUSG00000036427	0.279718	11.9053	2.90268	0.0159942	0.137509	-3.53994
Gpr6	G protein-coupled receptor 6	ENSMUSG00000046922	0.279692	6.04684	3.45869	0.00627184	0.0781833	-2.60161
Zfp507	zinc finger protein 507	ENSMUSG00000044452	0.279575	8.56792	2.23584	0.0497337	0.264022	-4.64548
Zranb2	zinc finger, RAN-binding domain containing 2	ENSMUSG00000028180	0.279562	9.44965	3.26567	0.00865745	0.0952998	-2.92656
Zer1	zyg-11 related, cell cycle regulator	ENSMUSG00000039686	0.279414	8.14818	3.02448	0.0130058	0.12148	-3.33416
2310033P09Rik	RIKEN cDNA 2310033P09 gene	ENSMUSG00000020441	0.279338	9.16951	2.51313	0.0310674	0.20258	-4.19256
Slc52a2	solute carrier protein 52, member 2	ENSMUSG00000022560	0.278538	8.71247	2.53372	0.0299964	0.198589	-4.15843
Coq9	coenzyme Q9 homolog (yeast)	ENSMUSG00000031782	0.278304	9.11285	2.62498	0.0256743	0.180436	-4.00656
Slc2a5	solute carrier family 2 (facilitated glucose transporter), member 5	ENSMUSG00000028976	0.278097	5.66957	3.37338	0.00722911	0.0849732	-2.745
Mrps27	mitochondrial ribosomal protein S27	ENSMUSG00000041632	0.277744	8.90843	2.9392	0.0150315	0.132416	-3.47829
Pkm	pyruvate kinase, muscle	ENSMUSG00000032294	0.277275	12.5714	3.28472	0.00838517	0.0929789	-2.89442
Slc38a1	solute carrier family 38, member 1	ENSMUSG00000023169	0.277268	11.4196	3.35408	0.00746591	0.0869006	-2.7775
Gbx2	gastrulation brain homeobox 2	ENSMUSG00000034486	0.277132	7.06451	3.07394	0.0119607	0.115908	-3.25054
Alg2	asparagine-linked glycosylation 2 (alpha-1,3-mannosyltransferase)	ENSMUSG00000039740	0.277084	9.66405	2.40721	0.0372035	0.222993	-4.36717
Tfdp2	transcription factor Dp 2	ENSMUSG00000032411	0.276959	8.97453	2.92802	0.0153197	0.133757	-3.49716
Nelfb	negative elongation factor complex member B, Cobra1	ENSMUSG00000013465	0.27661	9.83621	3.0956	0.0115303	0.113293	-3.21391
S1pr4	sphingosine-1-phosphate receptor 4	ENSMUSG00000044199	0.276331	6.34063	3.20985	0.00950889	0.100781	-3.0208
1110008L16Rik	RIKEN cDNA 1110008L16 gene	ENSMUSG00000021023	0.276032	9.62754	2.94993	0.0147599	0.130667	-3.46016
Abhd17c	abhydrolase domain containing 17C	ENSMUSG00000038459	0.275993	10.0581	2.63424	0.0252718	0.179022	-3.99109
C8g	complement component 8, gamma polypeptide	ENSMUSG00000015083	0.275966	6.15762	2.28327	0.0459046	0.25195	-4.56905
Wdr73	WD repeat domain 73	ENSMUSG00000025722	0.27589	8.09843	2.53358	0.0300039	0.198589	-4.15868
Klf16	Kruppel-like factor 16	ENSMUSG00000035397	0.275748	9.7633	2.79535	0.0192012	0.152853	-3.72088
Ybey	ybeY metallopeptidase	ENSMUSG00000033126	0.27546	7.16735	3.69862	0.00422316	0.062088	-2.20088
Zadh2	zinc binding alcohol dehydrogenase, domain containing 2	ENSMUSG00000049090	0.275417	8.52448	2.6696	0.0237928	0.173151	-3.93197
Cmtm4	CKLF-like MARVEL transmembrane domain containing 4	ENSMUSG00000096188	0.275298	8.82756	2.91009	0.0157939	0.136503	-3.52744
Mblac2	metallo-beta-lactamase domain containing 2	ENSMUSG00000051098	0.275127	7.78665	2.41619	0.0366397	0.220977	-4.35242
1810009A15Rik	RIKEN cDNA 1810009A15 gene	ENSMUSG00000071653	0.27512	10.5075	2.69466	0.0227975	0.168022	-3.89001
Dusp7	dual specificity phosphatase 7	ENSMUSG00000053716	0.275103	10.3589	3.4019	0.00689335	0.0825314	-2.69703
Noc4l	nucleolar complex associated 4 homolog (S. cerevisiae)	ENSMUSG00000033294	0.274936	10.2976	2.79252	0.019294	0.15306	-3.72564
4930481B07Rik	RIKEN cDNA 4930481B07 gene	ENSMUSG00000085956	0.274907	7.35032	2.42983	0.0358002	0.218094	-4.33003
Fhl4	four and a half LIM domains 4	ENSMUSG00000050035	0.274711	6.96844	2.85031	0.017485	0.145126	-3.62829
Cenpm	centromere protein M	ENSMUSG00000068101	0.274397	8.28924	2.31232	0.0437022	0.245336	-4.52199
Csf2	colony stimulating factor 2 (granulocyte-macrophage)	ENSMUSG00000018916	0.273707	5.9898	2.28286	0.045936	0.252052	-4.5697
Nmur1	neuromedin U receptor 1	ENSMUSG00000026237	0.273484	6.21365	3.14333	0.0106371	0.107912	-3.13321
P4ha1	procollagen-proline, 2-oxoglutarate 4-dioxygenase (proline 4-hydroxylase), alpha 1 polypeptide	ENSMUSG00000019916	0.273187	11.2974	2.31948	0.0431753	0.243702	-4.51037
Pramel1	preferentially expressed antigen in melanoma-like 1	ENSMUSG00000041805	0.273138	4.97848	3.45392	0.00632171	0.0785561	-2.60961
Etfdh	electron transferring flavoprotein, dehydrogenase	ENSMUSG00000027809	0.273103	9.79692	2.81955	0.0184255	0.148849	-3.68013
Klk1b16	kallikrein 1-related peptidase b16	ENSMUSG00000038968	0.273084	4.55587	2.75296	0.0206398	0.158782	-3.79216
Mmp17	matrix metallopeptidase 17	ENSMUSG00000029436	0.273067	7.14913	3.02302	0.013038	0.121545	-3.33662
Gtf2f2	general transcription factor IIF, polypeptide 2	ENSMUSG00000067995	0.272793	9.90563	2.44664	0.0347907	0.214872	-4.30236
Batf	basic leucine zipper transcription factor, ATF-like	ENSMUSG00000034266	0.272785	7.20245	2.71373	0.0220677	0.165074	-3.85802
Orai2	ORAI calcium release-activated calcium modulator 2	ENSMUSG00000039747	0.272728	7.51854	2.82847	0.0181476	0.147378	-3.6651
Rp9	retinitis pigmentosa 9 (human)	ENSMUSG00000032239	0.272705	9.92732	3.66183	0.00448531	0.0644488	-2.26203
Nop16	NOP16 nucleolar protein	ENSMUSG00000025869	0.272619	9.95993	2.79047	0.0193614	0.153386	-3.72908
Mrpl38	mitochondrial ribosomal protein L38	ENSMUSG00000020775	0.272528	10.4017	2.39142	0.0382148	0.227109	-4.39303
Trpm2	transient receptor potential cation channel, subfamily M, member 2	ENSMUSG00000009292	0.272307	5.4225	2.36784	0.0397757	0.232381	-4.43159
Adamts16	a disintegrin-like and metallopeptidase (reprolysin type) with thrombospondin type 1 motif, 16	ENSMUSG00000049538	0.272073	5.91849	2.85729	0.0172786	0.143969	-3.61653
Exosc7	exosome component 7	ENSMUSG00000025785	0.271783	8.44902	2.4786	0.0329493	0.209179	-4.24967
Cstf1	cleavage stimulation factor, 3' pre-RNA, subunit 1	ENSMUSG00000027498	0.271758	9.86191	2.43803	0.0353039	0.216681	-4.31653
Prom2	prominin 2	ENSMUSG00000027376	0.271731	6.5931	2.32874	0.0425029	0.241453	-4.49531
Zc2hc1c	zinc finger, C2HC-type containing 1C	ENSMUSG00000045064	0.271317	5.60772	2.75737	0.0204852	0.158024	-3.78475
Vars	valyl-tRNA synthetase	ENSMUSG00000007029	0.271281	10.7397	3.61961	0.00480724	0.0674212	-2.33236
Iars2	isoleucine-tRNA synthetase 2, mitochondrial	ENSMUSG00000026618	0.270997	9.70524	2.86583	0.0170293	0.142789	-3.60213
4833428L15Rik	RIKEN cDNA 4833428L15 gene	ENSMUSG00000097074	0.27093	5.50214	2.41075	0.0369803	0.222255	-4.36136
Nelfcd	negative elongation factor complex member C/D, Th1l	ENSMUSG00000016253	0.270826	9.32486	3.37755	0.00717901	0.084714	-2.73799
Ptdss2	phosphatidylserine synthase 2	ENSMUSG00000025495	0.270749	9.33114	2.62848	0.0255216	0.179747	-4.00071
Ran	RAN, member RAS oncogene family	ENSMUSG00000029430	0.270682	9.4616	2.88935	0.0163611	0.139869	-3.56245
Tonsl	tonsoku-like, DNA repair protein	ENSMUSG00000059323	0.270487	8.14964	2.70771	0.0222954	0.165979	-3.86812
Cbx3	chromobox 3	ENSMUSG00000029836	0.270432	10.209	2.44955	0.0346192	0.214166	-4.29757
Rab25	RAB25, member RAS oncogene family	ENSMUSG00000008601	0.270252	5.49686	2.60364	0.0266257	0.184786	-4.04215
A930001C03Rik	RIKEN cDNA A930001C03 gene	ENSMUSG00000087132	0.270123	6.22738	2.43283	0.035618	0.217555	-4.32509
Evc2	Ellis van Creveld syndrome 2	ENSMUSG00000050248	0.269827	7.17469	3.44591	0.00640645	0.0789607	-2.62306
Foxo3	forkhead box O3	ENSMUSG00000048756	0.2698	8.52503	2.34963	0.0410237	0.236841	-4.4613
Xrcc6bp1	XRCC6 binding protein 1	ENSMUSG00000025436	0.269734	7.80895	3.17994	0.0100002	0.104247	-3.07134
Pfdn2	prefoldin 2	ENSMUSG00000006412	0.269468	9.02247	3.28149	0.00843065	0.093378	-2.89987
Gnpat	glyceronephosphate O-acyltransferase	ENSMUSG00000031985	0.269464	10.4617	2.57573	0.0279238	0.190527	-4.08865
Ptpn11	protein tyrosine phosphatase, non-receptor type 11	ENSMUSG00000043733	0.269242	11.2225	3.57693	0.0051572	0.0700119	-2.40359
Nars2	asparaginyl-tRNA synthetase 2 (mitochondrial)(putative)	ENSMUSG00000018995	0.268977	7.80509	3.12827	0.0109109	0.109561	-3.15867
BC051665	cDNA sequence BC051665	ENSMUSG00000042243	0.268942	5.0243	2.29446	0.0450433	0.24917	-4.55093
Rnf208	ring finger protein 208	ENSMUSG00000044628	0.268872	6.53724	3.08608	0.0117175	0.114446	-3.23001
C5ar2	complement component 5a receptor 2	ENSMUSG00000074361	0.268609	7.03395	2.60707	0.0264704	0.184123	-4.03643
Mccc2	methylcrotonoyl-Coenzyme A carboxylase 2 (beta)	ENSMUSG00000021646	0.268605	8.77609	2.42068	0.0363611	0.219944	-4.34505
Acp6	acid phosphatase 6, lysophosphatidic	ENSMUSG00000028093	0.268544	10.3443	3.19658	0.00972375	0.102671	-3.04322
Zfp961	zinc finger protein 961	ENSMUSG00000052446	0.268009	8.69436	2.58497	0.027487	0.188659	-4.07326
Dusp18	dual specificity phosphatase 18	ENSMUSG00000047205	0.267708	8.83017	3.39617	0.00695954	0.0829704	-2.70667
Cnnm1	cyclin M1	ENSMUSG00000025189	0.267657	6.10379	2.84178	0.0177409	0.145956	-3.64267
B130034C11Rik	RIKEN cDNA B130034C11 gene	ENSMUSG00000093606	0.267574	6.0722	2.93862	0.0150462	0.132486	-3.47926
Smc3	structural maintenance of chromosomes 3	ENSMUSG00000024974	0.267517	10.8512	2.60019	0.0267829	0.185509	-4.0479
Vars2	valyl-tRNA synthetase 2, mitochondrial (putative)	ENSMUSG00000038838	0.267511	8.03929	2.78492	0.0195456	0.154076	-3.73843
Fgf8	fibroblast growth factor 8	ENSMUSG00000025219	0.267468	5.50181	2.55399	0.0289778	0.1948	-4.12478
Nsmaf	neutral sphingomyelinase (N-SMase) activation associated factor	ENSMUSG00000028245	0.267355	10.3164	3.58037	0.00512799	0.0698615	-2.39784
Inpp1	inositol polyphosphate-1-phosphatase	ENSMUSG00000026102	0.267205	8.35921	2.98285	0.0139573	0.126756	-3.40453
D5Ertd579e	DNA segment, Chr 5, ERATO Doi 579, expressed	ENSMUSG00000029190	0.266874	8.92797	2.47126	0.0333633	0.210484	-4.26178
Fam212a	family with sequence similarity 212, member A	ENSMUSG00000042106	0.266819	8.96952	2.29838	0.0447455	0.248738	-4.54459
Zbtbd6	kelch repeat and BTB (POZ) domain containing 6	ENSMUSG00000075502	0.266645	6.50737	2.44398	0.0349484	0.21544	-4.30674
Mkln1os	muskelin 1, intracellular mediator containing kelch motifs, opposite strand	ENSMUSG00000086212	0.266623	5.90155	2.37309	0.0394232	0.231079	-4.42303
Paics	phosphoribosylaminoimidazole carboxylase, phosphoribosylaminoribosylaminoimidazole, succinocarboxamide synthetase	ENSMUSG00000029247	0.266606	10.1021	2.68197	0.023296	0.170482	-3.91125
Taf5	TAF5 RNA polymerase II, TATA box binding protein (TBP)-associated factor	ENSMUSG00000025049	0.266555	8.59232	2.25045	0.0485221	0.260464	-4.62198
Cisd1	CDGSH iron sulfur domain 1	ENSMUSG00000037710	0.266033	9.44011	2.56146	0.0286112	0.193872	-4.11237
B4galt4	UDP-Gal:betaGlcNAc beta 1,4-galactosyltransferase, polypeptide 4	ENSMUSG00000022793	0.266015	9.02451	2.96535	0.0143783	0.128562	-3.43411
Rabl5	RAB, member of RAS oncogene family-like 5	ENSMUSG00000007987	0.265972	9.31415	2.93347	0.0151784	0.133252	-3.48795
Jarid2	jumonji, AT rich interactive domain 2	ENSMUSG00000038518	0.265931	10.3924	2.58772	0.0273588	0.188041	-4.06869
Ing2	inhibitor of growth family, member 2	ENSMUSG00000063049	0.265566	6.88998	2.31244	0.0436928	0.245336	-4.52179
Plk1s1	polo-like kinase 1 substrate 1	ENSMUSG00000074749	0.265402	7.99787	3.16619	0.0102346	0.105961	-3.09457
E2f1	E2F transcription factor 1	ENSMUSG00000027490	0.265232	9.36112	3.28693	0.00835415	0.0926872	-2.8907
Jph4	junctophilin 4	ENSMUSG00000022208	0.265138	6.59598	2.50855	0.0313106	0.203245	-4.20014
Pnn	pinin	ENSMUSG00000020994	0.264982	10.2566	2.54247	0.0295526	0.197061	-4.14392
Ccp110	centriolar coiled coil protein 110	ENSMUSG00000033904	0.264923	8.43309	2.3724	0.039469	0.231175	-4.42414
Endog	endonuclease G	ENSMUSG00000015337	0.264828	7.86564	2.62943	0.0254803	0.179708	-3.99913
Vkorc1l1	vitamin K epoxide reductase complex, subunit 1-like 1	ENSMUSG00000066735	0.264665	10.0793	2.56746	0.0283202	0.192564	-4.1024
Prmt7	protein arginine N-methyltransferase 7	ENSMUSG00000060098	0.264508	9.49577	2.92387	0.0154282	0.134481	-3.50417
Tubb4a	tubulin, beta 4A class IVA	ENSMUSG00000062591	0.264488	6.02528	2.51591	0.0309207	0.202073	-4.18796
Kdm1b	lysine (K)-specific demethylase 1B	ENSMUSG00000038080	0.264475	7.52343	2.46359	0.0338019	0.211933	-4.27444
Smc2	structural maintenance of chromosomes 2	ENSMUSG00000028312	0.264313	10.1866	2.53961	0.0296967	0.197637	-4.14866
Mir7-2	microRNA 7-2	ENSMUSG00000065609	0.26422	5.05856	2.79196	0.0193124	0.15306	-3.72658
Nek3	NIMA (never in mitosis gene a)-related expressed kinase 3	ENSMUSG00000031478	0.264142	8.09305	2.50402	0.0315533	0.204038	-4.20764
Mtbp	Mdm2, transformed 3T3 cell double minute p53 binding protein	ENSMUSG00000022369	0.264136	8.37265	2.432	0.0356681	0.217559	-4.32645
Antxrl	anthrax toxin receptor-like	ENSMUSG00000047441	0.264081	4.73131	2.77956	0.0197249	0.154874	-3.74744
Hadh	hydroxyacyl-Coenzyme A dehydrogenase	ENSMUSG00000027984	0.264048	11.9251	2.66626	0.0239287	0.173499	-3.93756
Spred2	sprouty-related, EVH1 domain containing 2	ENSMUSG00000045671	0.264022	9.28094	2.30516	0.0442351	0.247009	-4.5336
Tef	thyrotroph embryonic factor	ENSMUSG00000022389	0.263909	6.5335	3.09174	0.0116058	0.113768	-3.22043
Phlpp1	PH domain and leucine rich repeat protein phosphatase 1	ENSMUSG00000044340	0.263781	8.6614	3.07811	0.0118766	0.115484	-3.24349
Asrgl1	asparaginase like 1	ENSMUSG00000024654	0.263778	7.00657	3.18802	0.00986504	0.103587	-3.05769
Usp28	ubiquitin specific peptidase 28	ENSMUSG00000032267	0.263622	9.09271	2.57441	0.0279866	0.190797	-4.09084
Gnl3	guanine nucleotide binding protein-like 3 (nucleolar)	ENSMUSG00000042354	0.263215	10.7617	2.99319	0.0137145	0.125362	-3.38705
Fam126b	family with sequence similarity 126, member B	ENSMUSG00000038174	0.26319	7.76992	2.44258	0.0350323	0.215687	-4.30905
Pmvk	phosphomevalonate kinase	ENSMUSG00000027952	0.263106	8.04894	2.82067	0.0183906	0.148689	-3.67825
Cdk5rap2	CDK5 regulatory subunit associated protein 2	ENSMUSG00000039298	0.263087	8.55981	2.92027	0.015523	0.134992	-3.51025
Awat2	acyl-CoA wax alcohol acyltransferase 2	ENSMUSG00000031220	0.26297	5.5784	2.46359	0.033802	0.211933	-4.27444
Pomc	pro-opiomelanocortin-alpha	ENSMUSG00000020660	0.262958	5.67192	2.38639	0.038543	0.228054	-4.40128
Bmp8a	bone morphogenetic protein 8a	ENSMUSG00000032726	0.262726	6.61197	2.25742	0.0479545	0.258575	-4.61076
Slc17a9	solute carrier family 17, member 9	ENSMUSG00000023393	0.262612	6.57159	2.35027	0.0409793	0.236741	-4.46026
Afg3l2	AFG3(ATPase family gene 3)-like 2 (yeast)	ENSMUSG00000024527	0.262575	9.9689	3.29201	0.00828327	0.092194	-2.88212
Srp68	signal recognition particle 68	ENSMUSG00000020780	0.262413	10.6916	2.84609	0.0176112	0.145314	-3.63541
Kctd7	potassium channel tetramerisation domain containing 7	ENSMUSG00000034110	0.262207	7.05031	3.08006	0.0118374	0.115331	-3.24019
Ncl	nucleolin	ENSMUSG00000026234	0.26195	11.8545	3.32941	0.0077803	0.0887319	-2.81906
Ydjc	YdjC homolog (bacterial)	ENSMUSG00000041774	0.261604	6.98802	2.35359	0.0407491	0.235805	-4.45485
Zfp704	zinc finger protein 704	ENSMUSG00000040209	0.261355	9.77664	2.23576	0.0497408	0.264022	-4.64561
Yars	tyrosyl-tRNA synthetase	ENSMUSG00000028811	0.261294	9.98099	2.74783	0.0208213	0.159661	-3.80078
Adamts18	a disintegrin-like and metallopeptidase (reprolysin type) with thrombospondin type 1 motif, 18	ENSMUSG00000053399	0.261248	4.93166	2.56605	0.0283883	0.192926	-4.10474
Tsr3	TSR3 20S rRNA accumulation	ENSMUSG00000015126	0.261237	7.49247	2.55722	0.0288186	0.194474	-4.11941
Efcab12	EF-hand calcium binding domain 12	ENSMUSG00000030321	0.261176	6.19421	2.24936	0.048612	0.260487	-4.62375
Parp1	poly (ADP-ribose) polymerase family, member 1	ENSMUSG00000026496	0.261133	10.5844	2.62323	0.0257509	0.180652	-4.00947
Dtd2	D-tyrosyl-tRNA deacylase 2	ENSMUSG00000020956	0.261101	10.2301	2.3982	0.0377775	0.225462	-4.38194
Ddt	D-dopachrome tautomerase	ENSMUSG00000001666	0.260947	9.0183	2.55081	0.0291353	0.195338	-4.13007
Ppm1g	protein phosphatase 1G (formerly 2C), magnesium-dependent, gamma isoform	ENSMUSG00000029147	0.260349	10.4976	2.9743	0.0141614	0.127784	-3.41897
Myg1	melanocyte proliferating gene 1	ENSMUSG00000001285	0.26033	8.92313	2.83358	0.0179905	0.146842	-3.6565
Cdc37	cell division cycle 37	ENSMUSG00000019471	0.260217	10.4063	2.29583	0.0449392	0.249069	-4.54872
Acaca	acetyl-Coenzyme A carboxylase alpha	ENSMUSG00000020532	0.260013	9.44203	2.67164	0.0237102	0.172678	-3.92855
Olfr214	olfactory receptor 214	ENSMUSG00000051046	0.259446	5.21547	2.78644	0.0194949	0.153837	-3.73587
Gabrg2	gamma-aminobutyric acid (GABA) A receptor, subunit gamma 2	ENSMUSG00000020436	0.259405	4.78489	2.35624	0.0405666	0.235086	-4.45053
Ext2	exostoses (multiple) 2	ENSMUSG00000027198	0.259352	10.1457	3.45205	0.00634142	0.0786353	-2.61276
Mri1	methylthioribose-1-phosphate isomerase homolog (S. cerevisiae)	ENSMUSG00000004996	0.259317	8.30372	2.99005	0.0137878	0.125798	-3.39236
Sepsecs	Sep (O-phosphoserine) tRNA:Sec (selenocysteine) tRNA synthase	ENSMUSG00000029173	0.259223	8.41451	2.30044	0.04459	0.248076	-4.54125
Tas2r119	taste receptor, type 2, member 119	ENSMUSG00000045267	0.259182	5.61731	2.25227	0.0483737	0.26006	-4.61906
Irx5	Iroquois related homeobox 5 (Drosophila)	ENSMUSG00000031737	0.259078	6.82001	2.36337	0.0400791	0.233599	-4.4389
Hira	histone cell cycle regulation defective homolog A (S. cerevisiae)	ENSMUSG00000022702	0.259011	9.48379	2.76359	0.0202693	0.156976	-3.7743
Ctc1	CTS telomere maintenance complex component 1	ENSMUSG00000020898	0.258995	10.1751	2.64424	0.0248445	0.177342	-3.97438
Ddx21	DEAD (Asp-Glu-Ala-Asp) box polypeptide 21	ENSMUSG00000020075	0.258826	7.95696	2.49453	0.0320672	0.206082	-4.22334
Thrsp	thyroid hormone responsive	ENSMUSG00000035686	0.258779	5.77757	2.48394	0.0326511	0.208262	-4.24085
Tacc3	transforming, acidic coiled-coil containing protein 3	ENSMUSG00000037313	0.258751	9.30963	2.64174	0.0249507	0.177828	-3.97856
Cxcr1	chemokine (C-X-C motif) receptor 1	ENSMUSG00000048480	0.258629	6.1127	2.70142	0.0225361	0.166966	-3.87867
Lsm7	LSM7 homolog, U6 small nuclear RNA associated (S. cerevisiae)	ENSMUSG00000035215	0.258591	9.91451	3.21356	0.00944971	0.100424	-3.01453
Gm21136	predicted gene, 21136	ENSMUSG00000053742	0.258455	5.53331	3.0242	0.0130119	0.12148	-3.33463
[truncated: 2,289 more rows]
