# Supplementary material for: Activation of the TGFβ pathway impairs endothelial to haematopoietic transition
Source: Sci Rep. 2016 Feb 19;6:21518. doi: 10.1038/srep21518 (PMC4759586; doi:10.1038/srep21518)
Supplement: Supplementary Table S5 [file srep21518-s10.xls]

## Sheet: DAVID_GO_up_ActVersusControl
	GO terms for 1044 genes upregulated with activation of TGFbeta signaling (the most significant annotation clusters are on top of the sheet)
Annotation Cluster 1	Enrichment Score: 16.56567240126345
Category	Term	Count	%	PValue	Genes	List Total	Pop Hits	Pop Total	Fold Enrichment	Bonferroni	Benjamini	FDR
GOTERM_BP_FAT	GO:0007155~cell adhesion	93	8.90805	2.7047e-21	PVR, DLC1, MPZL3, CLDN4, CLSTN2, BCAR1, NPNT, IGFBP7, FERMT2, FERMT1, POSTN, MEGF10, TGFB2, NRCAM, PCDH1, CGREF1, WISP1, CTGF, COL12A1, ROBO2, COL11A1, BOC, CYR61, TYRO3, PTPRM, PTPRF, PCDH11X, FBLIM1, PTPRS, LEF1, MFGE8, NCAM1, ARVCF, DDR1, CPXM1, CLDN1, MADCAM1, LAMC2, VCAN, LAMC1, ADAM12, DST, PARVB, PARVA, DCBLD2, EPDR1, TNFRSF12A, PCDH20, ITGB4, CTNND2, ITGB5, NEDD9, NEO1, CDH2, CX3CL1, CDH3…	765	561	13588	2.94452	6.7834e-18	6.7834e-18	4.77311e-18
GOTERM_BP_FAT	GO:0022610~biological adhesion	93	8.90805	3.0673e-21	PVR, DLC1, MPZL3, CLDN4, CLSTN2, BCAR1, NPNT, IGFBP7, FERMT2, FERMT1, POSTN, MEGF10, TGFB2, NRCAM, PCDH1, CGREF1, WISP1, CTGF, COL12A1, ROBO2, COL11A1, BOC, CYR61, TYRO3, PTPRM, PTPRF, PCDH11X, FBLIM1, PTPRS, LEF1, MFGE8, NCAM1, ARVCF, DDR1, CPXM1, CLDN1, MADCAM1, LAMC2, VCAN, LAMC1, ADAM12, DST, PARVB, PARVA, DCBLD2, EPDR1, TNFRSF12A, PCDH20, ITGB4, CTNND2, ITGB5, NEDD9, NEO1, CDH2, CX3CL1, CDH3…	765	562	13588	2.93928	7.69279e-18	3.8464e-18	5.413e-18
SP_PIR_KEYWORDS	cell adhesion	69	6.6092	1.6046e-18	MPZL3, CLSTN2, BCAR1, IGFBP7, NPNT, FERMT2, FERMT1, POSTN, MEGF10, NRCAM, PCDH1, CGREF1, WISP1, CTGF, COL12A1, BOC, CYR61, TYRO3, PTPRM, PTPRF, PCDH11X, FBLIM1, PTPRS, MFGE8, NCAM1, ARVCF, MADCAM1, LAMC2, LAMC1, ADAM12, DST, PARVB, PARVA, TNFRSF12A, PCDH20, ITGB4, CTNND2, ITGB5, NEDD9, CDH2, CX3CL1, NEO1, CDH3, CDH6, APLP1, SCARF2, VCAM1, ALCAM, IGSF11, ITGAV, SSX2IP, COL8A1, THBS2, MLLT4, COL18A…	974	380	17854	3.32845	7.04417e-16	1.76104e-16	2.26838e-15
GOTERM_BP_FAT	GO:0016337~cell-cell adhesion	37	3.54406	4.10269e-08	PVR, CLSTN2, CLDN4, PCDH20, CDH2, CDH3, CLDN12, SOX9, CD24A, SRC, CDH6, SCARF2, TGFB2, NRCAM, VCAM1, PCDH1, CTGF, FAT1, PKD1, ROBO2, BOC, COL11A1, CYR61, PTPRF, PCDH11X, LEF1, MCAM, PCDH18, NCAM1, ARVCF, CDH13, ITGA5, PKP2, CDON, CLDN1, CDH10, CDH11	765	236	13588	2.78473	0.00010289	6.85968e-06	7.2402e-05
Annotation Cluster 2	Enrichment Score: 15.15081383240301
Category	Term	Count	%	PValue	Genes	List Total	Pop Hits	Pop Total	Fold Enrichment	Bonferroni	Benjamini	FDR
SP_PIR_KEYWORDS	glycoprotein	368	35.249	4.10704e-39	CTHRC1, ATP1B1, GPR126, ADCY2, LYPD6, PTGS2, GPR125, MASP1, GPR124, LTBP3, LTBP4, GDF6, EFNA3, FST, FGFRL1, LPAR4, FSTL3, POSTN, FSTL1, LPAR2, AQP1, MEGF10, LPHN2, FAM171B, S1PR1, PLOD2, SERPINE1, CREB3L2, CREB3L1, COL12A1, ADAM9, GRID1, RECK, TYRO3, PTPRK, TMEFF1, PTPRM, PTPRF, PTPRG, EFNB1, OLFML2B, EFNB2, PTPRS, SERPING1, PKHD1L1, CD40, PTPRN, PLAUR, TMEM150A, ADAMTS7, KRT18, SERPINF1, F3, ST1…	974	3600	17854	1.87379	1.80299e-36	1.80299e-36	5.80603e-36
SP_PIR_KEYWORDS	signal	301	28.8314	6.93682e-30	CTHRC1, GPR126, LYPD6, PTGS2, MASP1, GPR125, GPR124, LTBP3, LTBP4, GDF6, EFNA3, FST, FGFRL1, EDN1, FSTL3, FSTL1, POSTN, MEGF10, FAM171B, PLOD2, HTRA1, CTGF, SERPINE1, COL12A1, ADAM9, GRID1, RECK, TYRO3, PTPRK, TMEFF1, PTPRM, PTPRF, PTPRG, EFNB1, OLFML2B, EFNB2, PTPRS, SERPING1, PKHD1L1, CD40, LHFP, PTPRN, PLAUR, TMEM150A, ADAMTS7, SERPINF1, TXNDC5, F3, BACE1, VEGFA, ROR1, PDGFRB, MADCAM1, EFNA5, …	974	2970	17854	1.85775	3.04526e-27	1.52263e-27	9.80644e-27
UP_SEQ_FEATURE	glycosylation site:N-linked (GlcNAc...)	351	33.6207	3.97389e-29	CTHRC1, ATP1B1, GPR126, ADCY2, LYPD6, PTGS2, GPR125, MASP1, GPR124, LTBP3, LTBP4, GDF6, EFNA3, FST, FGFRL1, LPAR4, FSTL3, POSTN, FSTL1, LPAR2, AQP1, MEGF10, LPHN2, FAM171B, S1PR1, PLOD2, SERPINE1, CREB3L2, CREB3L1, COL12A1, ADAM9, GRID1, RECK, TYRO3, PTPRK, TMEFF1, PTPRM, PTPRF, PTPRG, EFNB1, OLFML2B, EFNB2, PTPRS, SERPING1, CD40, PTPRN, PLAUR, TMEM150A, ADAMTS7, SERPINF1, F3, ST14, BACE1, VEGFA,…	953	3444	16021	1.71333	1.04553e-25	1.04553e-25	7.05107e-26
UP_SEQ_FEATURE	signal peptide	301	28.8314	6.65284e-24	CTHRC1, GPR126, LYPD6, PTGS2, MASP1, GPR125, GPR124, LTBP3, LTBP4, GDF6, EFNA3, FST, FGFRL1, EDN1, FSTL3, FSTL1, POSTN, MEGF10, FAM171B, PLOD2, HTRA1, CTGF, SERPINE1, COL12A1, ADAM9, GRID1, RECK, TYRO3, PTPRK, TMEFF1, PTPRM, PTPRF, PTPRG, EFNB1, OLFML2B, EFNB2, PTPRS, SERPING1, PKHD1L1, CD40, LHFP, PTPRN, PLAUR, TMEM150A, ADAMTS7, SERPINF1, TXNDC5, F3, BACE1, VEGFA, ROR1, PDGFRB, MADCAM1, EFNA5, …	953	2963	16021	1.70778	1.75036e-20	8.75181e-21	1.18045e-20
SP_PIR_KEYWORDS	disulfide bond	238	22.7969	5.44737e-20	ATP1B1, GPR126, MASP1, PTGS2, LTBP3, LTBP4, GDF6, EFNA3, EDN1, FGFRL1, FST, LPAR4, FSTL3, FSTL1, POSTN, PRKG1, MEGF10, CTGF, COL12A1, ADAM9, RECK, TYRO3, PTPRK, TMEFF1, PTPRM, PTPRF, EFNB1, OLFML2B, EFNB2, PTPRS, SERPING1, CD40, PLAUR, ADAMTS7, F3, TXNDC5, VEGFA, BACE1, ST14, ROR1, PDGFRB, EFNA5, LAMC2, MADCAM1, LAMC1, EFNA4, DCBLD2, GPR149, ERBB2, ENPP3, MME, EPHB2, ALCAM, ADRB3, ACE, PROCR, COX…	974	2469	17854	1.76698	2.39139e-17	7.97131e-18	7.70083e-17
UP_SEQ_FEATURE	disulfide bond	227	21.7433	5.29584e-14	ATP1B1, GPR126, MASP1, PTGS2, LTBP3, LTBP4, GDF6, EDN1, FGFRL1, FST, EFNA3, FSTL3, LPAR4, FSTL1, POSTN, PRKG1, MEGF10, CTGF, ADAM9, RECK, TYRO3, PTPRK, TMEFF1, PTPRM, PTPRF, EFNB1, OLFML2B, EFNB2, PTPRS, SERPING1, CD40, PLAUR, ADAMTS7, F3, TXNDC5, VEGFA, BACE1, ST14, ROR1, PDGFRB, EFNA5, LAMC2, MADCAM1, LAMC1, EFNA4, DCBLD2, ERBB2, ENPP3, GPR149, MME, EPHB2, ALCAM, ADRB3, ACE, PROCR, COX6B2, COL1…	953	2379	16021	1.60409	1.39332e-10	4.64438e-11	9.39693e-11
SP_PIR_KEYWORDS	membrane	408	39.0805	6.25102e-14	PTGS2, KIFC3, LPHN2, MALL, ADAM9, PTPRK, TYRO3, TMEFF1, PTPRM, PTPRF, PTPRG, PTPRS, PKHD1L1, LHFP, PTPRN, PLAUR, TMEM136, F3, BACE1, ST14, ROR1, MADCAM1, UNC13B, FAM163A, DCBLD2, CYP1B1, PCDH20, ERBB2, ALCAM, ADRB3, PROCR, SLC29A4, UPK1B, PPP2R2B, CDC42EP5, CAMK2N1, PCDH18, RGS3, SYTL5, CACHD1, GRIP1, CYP2J6, UNC93A, NBEA, MMP23, ST6GALNAC5, TMEM108, MAP1LC3A, MAPT, SLC22A4, SYNJ2, GHR, KDELR3, S…	974	5507	17854	1.35807	2.74399e-11	5.48794e-12	8.83627e-11
UP_SEQ_FEATURE	topological domain:Extracellular	209	20.0192	3.82606e-13	ATP1B1, GPR126, GPR125, GPR124, FGFRL1, LPAR4, LPAR2, AQP1, MEGF10, LPHN2, S1PR1, FAM171B, GRID1, ADAM9, TYRO3, PTPRK, TMEFF1, PTPRM, VANGL1, PTPRF, PTPRG, EFNB1, EFNB2, PTPRS, PKHD1L1, CD40, PTPRN, TMEM150A, F3, BACE1, ST14, ROR1, PDGFRB, HAS2, MADCAM1, DCBLD2, ERBB2, PCDH20, ENPP3, GPR149, MME, KCNMB1, EPHB2, ALCAM, ADRB3, ACE, PROCR, SLC29A4, UPK1B, TRPC1, MCAM, EPHA2, PCDH18, NOTCH3, EPHA4, N…	953	2174	16021	1.61616	1.00658e-09	2.51644e-10	6.78835e-10
UP_SEQ_FEATURE	topological domain:Cytoplasmic	245	23.4674	2.30647e-11	ATP1B1, ADCY2, GPR126, GPR125, GPR124, FGFRL1, LPAR4, LPAR2, AQP1, MEGF10, LPHN2, FAM171B, S1PR1, CREB3L2, CREB3L1, ADAM9, GRID1, TYRO3, PTPRK, TMEFF1, PTPRM, VANGL1, PTPRF, PTPRG, EFNB1, EFNB2, PTPRS, PKHD1L1, CD40, PTPRN, GLCE, TMEM150A, F3, BACE1, ST14, ROR1, PDGFRB, HAS2, MADCAM1, MGAT5, EXT1, DCBLD2, GPR149, ENPP3, PCDH20, ERBB2, MME, KCNMB1, EPHB2, ALCAM, ADRB3, ACE, PROCR, SLC29A4, UPK1B, …	953	2780	16021	1.48156	6.06831e-08	1.21366e-08	4.09248e-08
UP_SEQ_FEATURE	transmembrane region	312	29.8851	3.90522e-07	ATP1B1, GPR126, ADCY2, GPR125, GPR124, FGFRL1, LPAR4, LPAR2, AQP1, MEGF10, LPHN2, FAM171B, MALL, S1PR1, CREB3L2, CREB3L1, ADAM9, GRID1, TYRO3, PTPRK, TMEFF1, PTPRM, PTPRF, VANGL1, PTPRG, EFNB1, EFNB2, PTPRS, PKHD1L1, CD40, LHFP, PTPRN, GLCE, TMEM150A, TMEM136, F3, ST14, BACE1, ROR1, PDGFRB, MADCAM1, HAS2, TMEM184C, MGAT5, EXT1, FAM163A, DCBLD2, GPR149, ENPP3, PCDH20, ERBB2, SFXN3, MME, KCNMB1, EP…	953	4113	16021	1.27524	0.00102694	0.000128425	0.00069292
SP_PIR_KEYWORDS	transmembrane	322	30.8429	0.00581703	PVR, ATP1B1, GPR126, ADCY2, GPR125, GPR124, SLC9A2, FGFRL1, LPAR4, LPAR2, AQP1, MEGF10, LPHN2, FAM171B, MALL, S1PR1, CREB3L2, CREB3L1, ADAM9, GRID1, TYRO3, PTPRK, TMEFF1, PTPRM, PTPRF, VANGL1, PTPRG, EFNB1, EFNB2, PTPRS, PKHD1L1, CD40, LHFP, PTPRN, GLCE, TMEM150A, TMEM136, F3, ST14, BACE1, ROR1, PDGFRB, MADCAM1, HAS2, TMEM184C, EXT1, MGAT5, FAM163A, DCBLD2, GPR149, ENPP3, PCDH20, ERBB2, SFXN3, MM…	974	5237	17854	1.12707	0.922783	0.0530341	7.91649
GOTERM_CC_FAT	GO:0031224~intrinsic to membrane	346	33.1418	0.580047	PVR, ATP1B1, GPR126, ADCY2, GPR125, GPR124, EFNA3, SLC9A2, FGFRL1, LPAR4, LPAR2, AQP1, MEGF10, LPHN2, FAM171B, MALL, S1PR1, CREB3L2, CREB3L1, ADAM9, GRID1, RECK, TYRO3, PTPRK, TMEFF1, PTPRM, PTPRF, VANGL1, PTPRG, EFNB1, EFNB2, PTPRS, PKHD1L1, CD40, LHFP, PTPRN, GLCE, PLAUR, TMEM150A, TMEM136, F3, ST14, BACE1, ROR1, PDGFRB, MADCAM1, EFNA5, HAS2, EFNA4, TMEM184C, EXT1, MGAT5, FAM163A, DCBLD2, GPR14…	735	5914	12504	0.995306	1	0.916164	99.9993
GOTERM_CC_FAT	GO:0016021~integral to membrane	330	31.6092	0.693309	PVR, ATP1B1, GPR126, ADCY2, GPR125, GPR124, SLC9A2, FGFRL1, LPAR4, LPAR2, AQP1, MEGF10, LPHN2, FAM171B, MALL, S1PR1, CREB3L2, CREB3L1, ADAM9, GRID1, TYRO3, PTPRK, TMEFF1, PTPRM, PTPRF, VANGL1, PTPRG, EFNB1, EFNB2, PTPRS, PKHD1L1, CD40, LHFP, PTPRN, GLCE, TMEM150A, TMEM136, F3, ST14, BACE1, ROR1, PDGFRB, MADCAM1, HAS2, TMEM184C, EXT1, MGAT5, FAM163A, DCBLD2, GPR149, ENPP3, PCDH20, ERBB2, SFXN3, MM…	735	5709	12504	0.983367	1	0.954551	100
Annotation Cluster 3	Enrichment Score: 12.388815818445659
Category	Term	Count	%	PValue	Genes	List Total	Pop Hits	Pop Total	Fold Enrichment	Bonferroni	Benjamini	FDR
GOTERM_BP_FAT	GO:0001944~vasculature development	51	4.88506	2.07231e-15	PDGFA, EDN1, TBX20, CSPG4, GJA4, CXCL12, GJA5, MMP2, TGFB2, EDNRA, SHB, S1PR1, CTGF, HEY2, LOX, SOX17, PITX2, CYR61, RECK, EFNB2, MMP14, SMO, VEGFA, ZFP697, FOXC2, COL1A1, ACVR1, FGFR1, TNFRSF12A, COL3A1, CDH2, CX3CL1, HAND2, ITGAV, PKD1, PLCD1, FIGF, BMP4, KLF5, COL18A1, SMAD7, MYO1E, COL5A1, EPHA2, ANXA2, LAMA4, NOTCH4, ECSCR, ITGA7, HBEGF, HDAC7	765	250	13588	3.62347	5.29043e-12	1.76348e-12	3.71925e-12
GOTERM_BP_FAT	GO:0001568~blood vessel development	50	4.78927	3.42557e-15	PDGFA, EDN1, TBX20, CSPG4, GJA4, GJA5, MMP2, CXCL12, TGFB2, EDNRA, SHB, S1PR1, CTGF, HEY2, LOX, SOX17, PITX2, CYR61, RECK, MMP14, SMO, VEGFA, ZFP697, FOXC2, COL1A1, ACVR1, FGFR1, TNFRSF12A, COL3A1, CDH2, CX3CL1, HAND2, ITGAV, PKD1, PLCD1, FIGF, BMP4, KLF5, COL18A1, SMAD7, MYO1E, COL5A1, EPHA2, ANXA2, LAMA4, NOTCH4, ECSCR, ITGA7, HBEGF, HDAC7	765	244	13588	3.63977	8.63176e-12	2.15794e-12	6.07292e-12
GOTERM_BP_FAT	GO:0048514~blood vessel morphogenesis	39	3.73563	1.92395e-11	FGFR1, PDGFA, TNFRSF12A, EDN1, TBX20, CSPG4, CX3CL1, CDH2, CXCL12, TGFB2, EDNRA, SHB, S1PR1, CTGF, HAND2, ITGAV, HEY2, PLCD1, SOX17, FIGF, CYR61, PITX2, COL18A1, BMP4, KLF5, SMAD7, MYO1E, MMP14, EPHA2, ANXA2, SMO, NOTCH4, VEGFA, ECSCR, ITGA7, HBEGF, FOXC2, HDAC7, ACVR1	765	198	13588	3.49859	4.82527e-08	8.04211e-09	3.39528e-08
GOTERM_BP_FAT	GO:0001525~angiogenesis	30	2.87356	2.03872e-10	FGFR1, TNFRSF12A, PDGFA, EDN1, TBX20, CSPG4, CX3CL1, CXCL12, EDNRA, SHB, S1PR1, HAND2, CTGF, ITGAV, PLCD1, SOX17, FIGF, CYR61, PITX2, COL18A1, KLF5, BMP4, MMP14, ANXA2, NOTCH4, ECSCR, VEGFA, HBEGF, FOXC2, ACVR1	765	133	13588	4.00649	5.1131e-07	6.39137e-08	3.59781e-07
Annotation Cluster 4	Enrichment Score: 11.31511813448817
Category	Term	Count	%	PValue	Genes	List Total	Pop Hits	Pop Total	Fold Enrichment	Bonferroni	Benjamini	FDR
GOTERM_CC_FAT	GO:0005578~proteinaceous extracellular matrix	57	5.45977	3.75568e-15	CTHRC1, LTBP3, NPNT, LTBP4, POSTN, MMP28, MMP23, MMP2, MMRN2, GPC4, WNT4, CTGF, COL12A1, LOX, GPC1, LOXL1, COL11A1, MMP16, MMP14, ADAMTS7, BGN, NAV2, VEGFA, VCAN, MFAP2, LAMC2, LAMC1, COL1A1, ADAM12, MFAP5, WNT5A, ADAMTS16, ADAMTSL5, COL3A1, TIMP1, COL8A1, COL18A1, BMP4, COL4A2, COL4A1, EFEMP2, FBN1, NTN4, CCDC80, HSPG2, NID1, NID2, COL5A2, COL5A1, COL4A5, ANXA2, NTN3, LAMA1, LAMA4, LEPRE1, FBLN2…	735	297	12504	3.26498	1.28342e-12	6.41709e-13	5.14033e-12
GOTERM_CC_FAT	GO:0031012~extracellular matrix	58	5.55556	5.80673e-15	CTHRC1, LTBP3, NPNT, LTBP4, POSTN, MMP28, MMP23, MMP2, MMRN2, GPC4, WNT4, CTGF, COL12A1, LOX, GPC1, LOXL1, COL11A1, OLFML2B, MMP16, MMP14, ADAMTS7, BGN, NAV2, VEGFA, VCAN, MFAP2, LAMC2, LAMC1, COL1A1, ADAM12, MFAP5, WNT5A, ADAMTS16, ADAMTSL5, COL3A1, TIMP1, COL8A1, COL18A1, BMP4, COL4A2, COL4A1, EFEMP2, FBN1, NTN4, CCDC80, HSPG2, NID1, NID2, COL5A2, COL5A1, COL4A5, ANXA2, NTN3, LAMA1, LAMA4, LEPR…	735	309	12504	3.19324	1.96287e-12	6.54254e-13	7.86038e-12
GOTERM_CC_FAT	GO:0044420~extracellular matrix part	29	2.77778	1.79573e-13	NPNT, COL3A1, TIMP1, MMRN2, LOX, COL8A1, COL11A1, COL18A1, COL4A2, COL4A1, FBN1, CCDC80, HSPG2, NTN4, NID1, NID2, COL5A2, COL5A1, COL4A5, ANXA2, LAMA1, LAMA4, LAMA5, VEGFA, LAMC2, MFAP2, COL1A1, LAMC1, MFAP5	735	92	12504	5.36256	6.10378e-11	1.52595e-11	2.44471e-10
SP_PIR_KEYWORDS	extracellular matrix	43	4.11877	2.64407e-13	WNT5A, CTHRC1, PXDN, ADAMTS16, NPNT, LTBP4, COL3A1, POSTN, MMP2, TIMP1, MMRN2, WNT4, CTGF, COL12A1, COL8A1, COL11A1, COL18A1, BMP4, COL4A2, COL4A1, FBN1, NTN4, HSPG2, CCDC80, NID1, NID2, COL5A2, COL5A1, NTN3, ANXA2, ADAMTS7, LAMA1, LAMA4, LEPRE1, BGN, FBLN2, LAMA5, VCAN, LAMC2, MFAP2, LAMC1, COL1A1, MFAP5	974	213	17854	3.70054	1.16096e-10	1.93493e-11	3.73857e-10
GOTERM_CC_FAT	GO:0044421~extracellular region part	93	8.90805	3.45399e-11	CTHRC1, MASP1, LTBP3, GDF6, NPNT, LTBP4, EDN1, FSTL3, POSTN, MMP28, MMP23, CXCL12, MMP2, MMRN2, TGFB2, GPC4, WNT4, SMPDL3B, CLCF1, CTGF, COL12A1, LOXL4, PDGFD, LOX, GPC1, LOXL1, COL11A1, ADAM9, OLFML2B, MFGE8, SERPING1, MMP16, MMP14, SLIT2, ADAMTS7, BGN, THBD, SERPINF1, NAV2, CPXM1, VEGFA, VCAN, MFAP2, LAMC2, LAMC1, COL1A1, ADAM12, MFAP5, WNT5A, DHH, ADAMTS16, COL3A1, ADAMTSL5, CD109, CX3CL1, GRE…	735	774	12504	2.04411	1.17436e-08	1.67765e-09	4.70359e-08
SP_PIR_KEYWORDS	Secreted	134	12.8352	2.91862e-10	CTHRC1, LYPD6, MASP1, PDGFB, LTBP3, TUFT1, PDGFA, GDF6, LTBP4, EDN1, FST, FSTL3, FSTL1, POSTN, CXCL12, MMP2, TGFB2, MMRN2, WNT4, ST3GAL2, CTGF, HTRA1, SERPINE1, COL12A1, PDGFC, PDGFD, LOX, TFPI2, SCUBE3, OLFML2B, MFGE8, SERPING1, CD40, PCOLCE2, PLAUR, ADAMTS7, SERPINF1, CPE, VEGFA, LAMC2, MFAP2, LAMC1, COL1A1, MFAP5, NGF, WNT5A, 4930486L24RIK, ENPP3, CX3CL1, GREM2, TIMP1, ACE, AU021092, BCHE, ANG…	974	1420	17854	1.72979	1.28127e-07	1.83039e-08	4.12599e-07
GOTERM_CC_FAT	GO:0005604~basement membrane	21	2.01149	4.0973e-09	COL18A1, COL4A2, COL4A1, NPNT, CCDC80, HSPG2, NTN4, NID1, NID2, COL5A1, TIMP1, COL4A5, ANXA2, MMRN2, LAMA1, LAMA4, LAMA5, VEGFA, LAMC2, LAMC1, COL8A1	735	73	12504	4.89393	1.39308e-06	1.74135e-07	5.57963e-06
GOTERM_CC_FAT	GO:0005576~extracellular region	154	14.751	7.0457e-09	CTHRC1, LYPD6, MASP1, PDGFB, LTBP3, TUFT1, PDGFA, GDF6, LTBP4, EDN1, FST, FSTL3, FSTL1, POSTN, CXCL12, MMP2, TGFB2, MMRN2, WNT4, ST3GAL2, CTGF, HTRA1, SERPINE1, COL12A1, PDGFC, LOX, PDGFD, TFPI2, ADAM9, SCUBE3, OLFML2B, MFGE8, SERPING1, CD40, PCOLCE2, PLAUR, ADAMTS7, THBD, SERPINF1, CPE, NAV2, VEGFA, ST14, MFAP2, LAMC2, LAMC1, COL1A1, MFAP5, NGF, WNT5A, 4930486L24RIK, ENPP3, ADAMTSL5, CX3CL1, GRE…	735	1680	12504	1.55946	2.39553e-06	2.66171e-07	9.59472e-06
Annotation Cluster 5	Enrichment Score: 9.397432230270057
Category	Term	Count	%	PValue	Genes	List Total	Pop Hits	Pop Total	Fold Enrichment	Bonferroni	Benjamini	FDR
GOTERM_CC_FAT	GO:0044420~extracellular matrix part	29	2.77778	1.79573e-13	NPNT, COL3A1, TIMP1, MMRN2, LOX, COL8A1, COL11A1, COL18A1, COL4A2, COL4A1, FBN1, CCDC80, HSPG2, NTN4, NID1, NID2, COL5A2, COL5A1, COL4A5, ANXA2, LAMA1, LAMA4, LAMA5, VEGFA, LAMC2, MFAP2, COL1A1, LAMC1, MFAP5	735	92	12504	5.36256	6.10378e-11	1.52595e-11	2.44471e-10
GOTERM_MF_FAT	GO:0005201~extracellular matrix structural constituent	13	1.24521	1.78191e-08	COL18A1, COL4A2, COL4A1, FBN1, COL3A1, COL5A2, COL5A1, COL4A5, LAMA1, COL1A1, LAMC1, MFAP5, COL11A1	712	30	13288	8.08727	1.34177e-05	6.70886e-06	2.71347e-05
KEGG_PATHWAY	mmu04512:ECM-receptor interaction	21	2.01149	2.00713e-08	COL4A2, COL4A1, NPNT, COL3A1, ITGB4, ITGB5, COL5A2, COL5A1, SDC2, LAMA1, SDC1, LAMA4, ITGA5, LAMA5, ITGAV, ITGA7, LAMC2, COL1A1, LAMC1, THBS2, COL11A1	326	83	5738	4.45332	3.0107e-06	1.00357e-06	2.39685e-05
Annotation Cluster 6	Enrichment Score: 6.387558537041922
Category	Term	Count	%	PValue	Genes	List Total	Pop Hits	Pop Total	Fold Enrichment	Bonferroni	Benjamini	FDR
GOTERM_MF_FAT	GO:0008092~cytoskeletal protein binding	51	4.88506	5.19972e-08	ENAH, LIMA1, TNNC1, WASF1, PDLIM3, SDC2, NRCAM, MAP1LC3A, MAPT, DLG5, PLS3, ENC1, ACTN1, NEXN, PALLD, FLNC, FLNB, FARP1, SDC1, TNS1, LIMCH1, FHOD3, MFAP2, DST, MAPRE3, PARVB, PARVA, SHROOM1, SHROOM3, CALD1, FHDC1, TPM1, PFN2, WIPF3, CNN1, STK38L, AFAP1, SYNPO, PLEC, INF2, MYO1C, BAIAP2L1, MYO1B, MYO1D, PSRC1, ANXA2, MPRIP, EPB4.1L3, TMOD2, EPB4.1L4A, ANTXR1	712	414	13288	2.29906	3.91531e-05	1.30512e-05	7.91808e-05
GOTERM_MF_FAT	GO:0003779~actin binding	38	3.63985	6.48473e-07	SHROOM1, ENAH, LIMA1, SHROOM3, TNNC1, WASF1, CALD1, FHDC1, TPM1, PFN2, WIPF3, CNN1, STK38L, AFAP1, PLS3, SYNPO, PLEC, INF2, MYO1C, MYO1B, BAIAP2L1, ENC1, MYO1D, ACTN1, NEXN, PALLD, FLNC, FLNB, MPRIP, EPB4.1L3, TNS1, LIMCH1, TMOD2, FHOD3, ANTXR1, DST, PARVB, PARVA	712	288	13288	2.46247	0.000488181	0.000122068	0.000987484
SP_PIR_KEYWORDS	actin-binding	32	3.06513	2.03917e-06	SHROOM1, LIMA1, ENAH, SHROOM3, WASF1, TPM1, PFN2, WIPF3, CNN1, STK38L, AFAP1, PLS3, SYNPO, PLEC, INF2, MYO1C, BAIAP2L1, MYO1B, ENC1, MYO1D, ACTN1, PALLD, FLNC, NEXN, FLNB, MPRIP, EPB4.1L3, TMOD2, FHOD3, DST, PARVB, PARVA	974	226	17854	2.59548	0.000894795	5.26571e-05	0.00288269
Annotation Cluster 7	Enrichment Score: 6.151563986022202
Category	Term	Count	%	PValue	Genes	List Total	Pop Hits	Pop Total	Fold Enrichment	Bonferroni	Benjamini	FDR
GOTERM_BP_FAT	GO:0035295~tube development	44	4.21456	2.39329e-10	WNT5A, DLC1, FGFR1, ENAH, SHROOM3, PDGFA, NPNT, EDN1, TBX20, BMPR2, GLI3, CXCL12, GJA5, LGR4, SRC, EDNRA, WNT4, CTGF, HAND2, GATA6, GATA4, ROBO2, LOX, PCSK5, TRAF4, PITX2, TWIST1, BMP4, FZD3, MMP14, FZD6, NCKAP1, MYCN, DDR1, LAMA1, LAMA5, SALL1, NOTCH4, VEGFA, GDF11, ZFP697, FOXC2, BMPR1A, ACVR1	765	264	13588	2.96035	6.00237e-07	6.6693e-08	4.22355e-07
GOTERM_BP_FAT	GO:0001763~morphogenesis of a branching structure	28	2.68199	1.07439e-09	WNT5A, FGFR1, PDGFB, PLXNA1, NPNT, EDN1, TBX20, CTNND2, SOX9, GLI3, CXCL12, SRC, EDNRA, WNT4, RSPO3, PITX2, BMP4, IL6, MMP14, MYCN, DDR1, LAMA1, SFRP1, LAMA5, NOTCH4, VEGFA, FOXC2, ACVR1	765	125	13588	3.97871	2.69457e-06	2.69458e-07	1.89603e-06
GOTERM_BP_FAT	GO:0035239~tube morphogenesis	30	2.87356	8.4232e-08	WNT5A, DLC1, ENAH, SHROOM3, NPNT, EDN1, TBX20, CXCL12, GLI3, LGR4, SRC, EDNRA, WNT4, HAND2, GATA4, PITX2, TWIST1, BMP4, FZD3, MMP14, FZD6, MYCN, NCKAP1, DDR1, LAMA1, LAMA5, NOTCH4, VEGFA, FOXC2, ACVR1	765	171	13588	3.11616	0.000211232	1.32033e-05	0.000148648
GOTERM_BP_FAT	GO:0048729~tissue morphogenesis	36	3.44828	1.59534e-07	DLC1, WNT5A, ENAH, SHROOM3, PLXNA1, NPNT, FST, BMPR2, JAG1, SOX9, GLI3, TPM1, SRC, TGFB2, WNT4, FOXQ1, COL11A1, PITX2, TWIST1, BMP4, EGFR, SMAD7, LEF1, FZD3, EPHA2, FZD6, NCKAP1, TNNT2, DDR1, LAMA1, SFRP1, LAMA5, FOXC2, TGFB1I1, BMPR1A, ACVR1	765	238	13588	2.6867	0.000400032	2.35357e-05	0.000281537
GOTERM_BP_FAT	GO:0048754~branching morphogenesis of a tube	20	1.91571	7.92349e-07	WNT5A, BMP4, NPNT, TBX20, EDN1, MMP14, GLI3, CXCL12, SRC, MYCN, EDNRA, DDR1, LAMA1, WNT4, LAMA5, NOTCH4, VEGFA, FOXC2, ACVR1, PITX2	765	93	13588	3.8198	0.00198524	9.46247e-05	0.00139828
GOTERM_BP_FAT	GO:0060429~epithelium development	34	3.2567	2.31556e-05	WNT5A, LOR, DLC1, ENAH, SHROOM3, PTGS2, PLXNA1, NPNT, JAG1, SOX9, GLI3, SRC, WNT4, S1PR1, GATA6, SPRR2B, TWIST1, COL18A1, BMP4, EGFR, FZD3, FZD2, MECOM, FZD6, NCKAP1, DDR1, LAMA1, SFRP1, SPRR1A, LAMA5, VEGFA, MADCAM1, TGFB1I1, ID3	765	271	13588	2.22845	0.0564207	0.00165791	0.0408558
GOTERM_BP_FAT	GO:0002009~morphogenesis of an epithelium	22	2.10728	0.000713705	EGFR, WNT5A, DLC1, BMP4, ENAH, SHROOM3, PLXNA1, NPNT, FZD3, JAG1, SOX9, GLI3, SRC, FZD6, NCKAP1, DDR1, LAMA1, WNT4, SFRP1, LAMA5, TGFB1I1, TWIST1	765	173	13588	2.25876	0.833142	0.0232853	1.25205
GOTERM_BP_FAT	GO:0060562~epithelial tube morphogenesis	16	1.53257	0.0013549	WNT5A, DLC1, BMP4, ENAH, SHROOM3, NPNT, FZD3, GLI3, SRC, FZD6, NCKAP1, DDR1, LAMA1, WNT4, LAMA5, TWIST1	765	111	13588	2.5603	0.96664	0.039215	2.36428
Annotation Cluster 8	Enrichment Score: 6.142321522455283
Category	Term	Count	%	PValue	Genes	List Total	Pop Hits	Pop Total	Fold Enrichment	Bonferroni	Benjamini	FDR
GOTERM_CC_FAT	GO:0005912~adherens junction	25	2.39464	7.65327e-09	LIMA1, ENAH, SHROOM3, BCAR1, FERMT2, CTNND2, FERMT1, CDH2, WTIP, CDH3, RHOU, DLG5, SSX2IP, MLLT4, NOX4, TMEM204, ACTN1, FBLIM1, NEXN, FLNB, TNS1, PKP2, TGFB1I1, PARVB, PARVA	735	106	12504	4.01232	2.60211e-06	2.60211e-07	1.04221e-05
GOTERM_CC_FAT	GO:0070161~anchoring junction	26	2.49042	3.78563e-08	LIMA1, ENAH, SHROOM3, BCAR1, FERMT2, CTNND2, FERMT1, CDH2, WTIP, CDH3, RHOU, DLG5, SSX2IP, MLLT4, NOX4, TMEM204, ACTN1, FBLIM1, NEXN, FLNB, TNS1, PKP2, DSP, TGFB1I1, PARVB, PARVA	735	123	12504	3.59608	1.28711e-05	1.1701e-06	5.15521e-05
GOTERM_CC_FAT	GO:0016323~basolateral plasma membrane	26	2.49042	6.00074e-07	NOX4, EGFR, TRPC1, ATP1B1, ENAH, LIMA1, SLC12A2, BCAR1, MET, FERMT2, ITGB4, FERMT1, FBLIM1, ACTN1, AQP1, NEXN, FLNB, RHOU, TNS1, NOTCH4, DSP, STK39, TGFB1I1, DST, PARVB, PARVA	735	141	12504	3.13701	0.000204005	1.7002e-05	0.000817168
GOTERM_CC_FAT	GO:0030055~cell-substrate junction	16	1.53257	4.74387e-06	NOX4, ENAH, LIMA1, BCAR1, FERMT2, FERMT1, FBLIM1, ACTN1, NEXN, FLNB, RHOU, TNS1, TGFB1I1, DST, PARVB, PARVA	735	66	12504	4.12418	0.00161162	0.000124063	0.00645993
GOTERM_CC_FAT	GO:0005924~cell-substrate adherens junction	15	1.43678	8.69202e-06	NOX4, ENAH, LIMA1, BCAR1, FERMT2, FERMT1, ACTN1, FBLIM1, NEXN, FLNB, RHOU, TNS1, TGFB1I1, PARVB, PARVA	735	61	12504	4.18334	0.00295094	0.000184689	0.011836
GOTERM_CC_FAT	GO:0005925~focal adhesion	14	1.341	1.95266e-05	NOX4, ENAH, LIMA1, BCAR1, FERMT2, FERMT1, ACTN1, FBLIM1, RHOU, FLNB, TNS1, TGFB1I1, PARVB, PARVA	735	57	12504	4.17845	0.00661712	0.000368772	0.0265878
Annotation Cluster 9	Enrichment Score: 6.139552935456564
Category	Term	Count	%	PValue	Genes	List Total	Pop Hits	Pop Total	Fold Enrichment	Bonferroni	Benjamini	FDR
GOTERM_BP_FAT	GO:0006928~cell motion	50	4.78927	1.3689e-08	PVR, ENAH, PDGFB, PLXNA2, BCAR1, CSPG4, PRKG1, CXCL12, GLI3, TGFB2, NRCAM, CTGF, ROBO1, ROBO2, NRG1, BOC, TWIST1, EGFR, EFNB1, KIF5C, SIX4, MMP14, SLIT2, SMO, TNS1, NAV1, VEGFA, ST14, EFNA5, LAMC1, ACVR1, DCC, TNFRSF12A, ERBB2, CX3CL1, CDH2, CD24A, SRC, EPHB2, ALCAM, HOXA1, PLAT, PODXL, MET, NCKAP1, EPHA4, LAMA5, HBEGF, APBB2, APBB1	765	367	13588	2.4199	3.43314e-05	2.64092e-06	2.41575e-05
GOTERM_BP_FAT	GO:0016477~cell migration	36	3.44828	1.96482e-07	PVR, DCC, PDGFB, PLXNA2, TNFRSF12A, BCAR1, CSPG4, CX3CL1, CDH2, PRKG1, CXCL12, CD24A, SRC, TGFB2, CTGF, NRG1, TWIST1, PLAT, EGFR, PODXL, EFNB1, MET, SIX4, MMP14, NCKAP1, SMO, TNS1, NAV1, LAMA5, ST14, VEGFA, HBEGF, LAMC1, APBB2, APBB1, ACVR1	765	240	13588	2.66431	0.000492654	2.59352e-05	0.000346739
GOTERM_BP_FAT	GO:0051674~localization of cell	36	3.44828	1.01402e-05	PVR, DCC, PDGFB, PLXNA2, TNFRSF12A, BCAR1, CSPG4, CX3CL1, CDH2, PRKG1, CXCL12, CD24A, SRC, TGFB2, CTGF, NRG1, TWIST1, PLAT, EGFR, PODXL, EFNB1, MET, SIX4, MMP14, NCKAP1, SMO, TNS1, NAV1, LAMA5, ST14, VEGFA, HBEGF, LAMC1, APBB2, APBB1, ACVR1	765	284	13588	2.25153	0.0251112	0.000770364	0.0178934
GOTERM_BP_FAT	GO:0048870~cell motility	36	3.44828	1.01402e-05	PVR, DCC, PDGFB, PLXNA2, TNFRSF12A, BCAR1, CSPG4, CX3CL1, CDH2, PRKG1, CXCL12, CD24A, SRC, TGFB2, CTGF, NRG1, TWIST1, PLAT, EGFR, PODXL, EFNB1, MET, SIX4, MMP14, NCKAP1, SMO, TNS1, NAV1, LAMA5, ST14, VEGFA, HBEGF, LAMC1, APBB2, APBB1, ACVR1	765	284	13588	2.25153	0.0251112	0.000770364	0.0178934
Annotation Cluster 10	Enrichment Score: 5.671042269693635
Category	Term	Count	%	PValue	Genes	List Total	Pop Hits	Pop Total	Fold Enrichment	Bonferroni	Benjamini	FDR
GOTERM_BP_FAT	GO:0030029~actin filament-based process	30	2.87356	1.60224e-07	DLC1, SHROOM1, LIMA1, ENAH, SHROOM3, PDGFB, PDLIM7, PDGFA, BCAR1, PDLIM3, FHDC1, RHOU, PFN2, FAT1, CNN1, EHD2, PLS3, INF2, ARHGEF17, ACTN1, FLNC, NCKAP1, TNNT2, EPB4.1L3, LIMCH1, FHOD3, ANTXR1, APBB2, APBB1, AKAP2	765	176	13588	3.02763	0.000401761	2.23243e-05	0.000282754
GOTERM_BP_FAT	GO:0030036~actin cytoskeleton organization	27	2.58621	1.67292e-06	DLC1, SHROOM1, LIMA1, ENAH, SHROOM3, PDGFB, PDLIM7, PDGFA, BCAR1, PDLIM3, FHDC1, RHOU, PFN2, FAT1, CNN1, EHD2, PLS3, INF2, ARHGEF17, ACTN1, NCKAP1, TNNT2, EPB4.1L3, LIMCH1, FHOD3, ANTXR1, AKAP2	765	165	13588	2.90652	0.00418689	0.000182404	0.00295223
GOTERM_BP_FAT	GO:0007010~cytoskeleton organization	38	3.63985	3.61969e-05	DLC1, FGD1, SHROOM1, ENAH, LIMA1, SHROOM3, PDLIM7, PDGFB, PDGFA, BCAR1, PDLIM3, FHDC1, RHOU, PFN2, FAT1, MAPT, CNN1, EHD2, PLS3, SYNPO, INF2, PSRC1, ACTN1, ARHGEF17, MARK1, TACC2, NCKAP1, TNNT2, EPB4.1L3, NAV1, TAGLN, LIMCH1, CDC42BPA, FHOD3, SGCD, ANTXR1, AKAP2, DST	765	326	13588	2.07043	0.0867846	0.00238619	0.063859
Annotation Cluster 11	Enrichment Score: 5.188302638954378
Category	Term	Count	%	PValue	Genes	List Total	Pop Hits	Pop Total	Fold Enrichment	Bonferroni	Benjamini	FDR
INTERPRO	IPR001478:PDZ/DHR/GLGF	27	2.58621	7.07985e-08	SHROOM3, PDLIM7, GRIP1, RHPN2, PDLIM5, PDLIM3, PDLIM1, SDCBP2, RIMS2, RGS12, HTRA1, AHNAK2, DLG5, MLLT4, AHNAK, CNKSR1, LIMK2, FRMPD1, PDZRN3, ARHGEF12, BC034090, MAST4, RGS3, PARD6G, PDZD2, TJP2, GRASP	948	148	17763	3.4183	9.21046e-05	9.21085e-06	0.000115608
SMART	SM00228:PDZ	27	2.58621	8.36396e-06	SHROOM3, PDLIM7, GRIP1, RHPN2, PDLIM5, PDLIM3, PDLIM1, SDCBP2, RIMS2, RGS12, HTRA1, AHNAK2, DLG5, MLLT4, AHNAK, CNKSR1, LIMK2, FRMPD1, PDZRN3, ARHGEF12, BC034090, MAST4, RGS3, PARD6G, PDZD2, TJP2, GRASP	632	148	9131	2.63574	0.00222235	0.000741333	0.010971
UP_SEQ_FEATURE	domain:PDZ	16	1.53257	0.000459892	SHROOM3, LIMK2, PDLIM7, RHPN2, PDLIM5, PDLIM3, FRMPD1, PDLIM1, ARHGEF12, RIMS2, MAST4, RGS3, HTRA1, PARD6G, MLLT4, GRASP	953	95	16021	2.83135	0.701878	0.0423025	0.812875
Annotation Cluster 12	Enrichment Score: 5.090219110447298
Category	Term	Count	%	PValue	Genes	List Total	Pop Hits	Pop Total	Fold Enrichment	Bonferroni	Benjamini	FDR
GOTERM_BP_FAT	GO:0001501~skeletal system development	43	4.11877	8.59379e-09	WNT5A, FGFR1, PDLIM7, PTGS2, LTBP3, GNA11, FGFRL1, EDN1, GABBR1, FHL2, SOX6, SOX9, GLI3, GJA5, MMP2, TGFB2, CTGF, CHST11, PKD1, ETL4, PCSK5, PAPSS2, COL11A1, BMP4, TBX15, BMP1, RYK, HSPG2, SIX2, NPR2, SIX4, MMP14, WWTR1, COL5A2, EPHA2, SMO, SOST, ZFP697, PDGFRB, FOXC2, COL1A1, BMPR1A, BMP6	765	285	13588	2.67989	2.1553e-05	1.7961e-06	1.51658e-05
GOTERM_BP_FAT	GO:0051216~cartilage development	16	1.53257	2.43943e-05	WNT5A, BMP4, FGFR1, BMP1, EDN1, HSPG2, SOX6, SOX9, TGFB2, CTGF, CHST11, PKD1, COL1A1, COL11A1, BMPR1A, BMP6	765	78	13588	3.64351	0.0593477	0.00169805	0.043041
GOTERM_BP_FAT	GO:0048705~skeletal system morphogenesis	17	1.62835	0.00255782	BMP4, TBX15, RYK, HSPG2, SIX2, SIX4, SOX9, GLI3, MMP2, TGFB2, CTGF, CHST11, FOXC2, PDGFRB, PKD1, COL1A1, COL11A1	765	130	13588	2.32274	0.998377	0.0653777	4.41906
Annotation Cluster 13	Enrichment Score: 4.911837237828746
Category	Term	Count	%	PValue	Genes	List Total	Pop Hits	Pop Total	Fold Enrichment	Bonferroni	Benjamini	FDR
UP_SEQ_FEATURE	domain:VWFC	9	0.862069	2.26723e-06	PXDN, WISP1, CTGF, COL3A1, FSTL1, COL1A1, THBS2, COL5A2, CYR61	953	17	16021	8.90001	0.00594733	0.000458748	0.00402278
INTERPRO	IPR001007:von Willebrand factor, type C	12	1.14943	8.69175e-06	PXDN, BMPER, WISP1, CTGF, COL3A1, FSTL1, COL1A1, JAG1, THBS2, COL5A2, CRIM1, CYR61	948	42	17763	5.35353	0.0112443	0.000706501	0.014192
SMART	SM00214:VWC	12	1.14943	9.33009e-05	PXDN, BMPER, WISP1, CTGF, COL3A1, FSTL1, COL1A1, JAG1, THBS2, COL5A2, CRIM1, CYR61	632	42	9131	4.12794	0.0245137	0.00353932	0.12232
Annotation Cluster 14	Enrichment Score: 4.868013033821966
Category	Term	Count	%	PValue	Genes	List Total	Pop Hits	Pop Total	Fold Enrichment	Bonferroni	Benjamini	FDR
GOTERM_BP_FAT	GO:0035295~tube development	44	4.21456	2.39329e-10	WNT5A, DLC1, FGFR1, ENAH, SHROOM3, PDGFA, NPNT, EDN1, TBX20, BMPR2, GLI3, CXCL12, GJA5, LGR4, SRC, EDNRA, WNT4, CTGF, HAND2, GATA6, GATA4, ROBO2, LOX, PCSK5, TRAF4, PITX2, TWIST1, BMP4, FZD3, MMP14, FZD6, NCKAP1, MYCN, DDR1, LAMA1, LAMA5, SALL1, NOTCH4, VEGFA, GDF11, ZFP697, FOXC2, BMPR1A, ACVR1	765	264	13588	2.96035	6.00237e-07	6.6693e-08	4.22355e-07
GOTERM_BP_FAT	GO:0030323~respiratory tube development	18	1.72414	0.00018425	WNT5A, BMP4, FGFR1, PDGFA, BMPR2, MMP14, GLI3, MYCN, LAMA1, LAMA5, CTGF, GATA6, VEGFA, LOX, PCSK5, TRAF4, BMPR1A, PITX2	765	113	13588	2.82936	0.370066	0.00807496	0.324655
GOTERM_BP_FAT	GO:0060541~respiratory system development	18	1.72414	0.000564467	WNT5A, BMP4, FGFR1, PDGFA, ANO1, FGFRL1, BMPR2, MMP14, GLI3, MYCN, LAMA1, GATA6, CTGF, LAMA5, VEGFA, LOX, BMPR1A, PITX2	765	124	13588	2.57837	0.757337	0.0192114	0.991473
GOTERM_BP_FAT	GO:0030324~lung development	16	1.53257	0.0013549	WNT5A, BMP4, FGFR1, PDGFA, BMPR2, MMP14, GLI3, MYCN, LAMA1, LAMA5, CTGF, GATA6, VEGFA, LOX, BMPR1A, PITX2	765	111	13588	2.5603	0.96664	0.039215	2.36428
Annotation Cluster 15	Enrichment Score: 4.772039319183903
Category	Term	Count	%	PValue	Genes	List Total	Pop Hits	Pop Total	Fold Enrichment	Bonferroni	Benjamini	FDR
GOTERM_BP_FAT	GO:0006928~cell motion	50	4.78927	1.3689e-08	PVR, ENAH, PDGFB, PLXNA2, BCAR1, CSPG4, PRKG1, CXCL12, GLI3, TGFB2, NRCAM, CTGF, ROBO1, ROBO2, NRG1, BOC, TWIST1, EGFR, EFNB1, KIF5C, SIX4, MMP14, SLIT2, SMO, TNS1, NAV1, VEGFA, ST14, EFNA5, LAMC1, ACVR1, DCC, TNFRSF12A, ERBB2, CX3CL1, CDH2, CD24A, SRC, EPHB2, ALCAM, HOXA1, PLAT, PODXL, MET, NCKAP1, EPHA4, LAMA5, HBEGF, APBB2, APBB1	765	367	13588	2.4199	3.43314e-05	2.64092e-06	2.41575e-05
GOTERM_BP_FAT	GO:0000902~cell morphogenesis	42	4.02299	2.5214e-07	DCC, SHROOM1, ENAH, SHROOM3, ERBB2, UCHL1, SOX6, SOX9, GLI3, CXCL12, EPHB2, TGFB2, ALCAM, NRCAM, HOXA1, WNT4, ROBO1, FAT1, KRT8, ROBO2, NRG1, BOC, COL18A1, NOX4, EGFR, RYK, EFNB1, KIF5C, LEF1, WWTR1, SLIT2, NUMBL, NTN3, EPHA4, LAMA1, LAMA5, PRICKLE2, EFNA5, ANTXR1, APBB2, DST, APBB1	765	309	13588	2.41426	0.000632168	3.16179e-05	0.000444962
GOTERM_BP_FAT	GO:0007411~axon guidance	20	1.91571	1.83032e-06	DCC, ENAH, EFNB1, ERBB2, KIF5C, GLI3, CXCL12, SLIT2, EPHB2, TGFB2, ALCAM, NRCAM, HOXA1, EPHA4, ROBO1, EFNA5, ROBO2, APBB2, APBB1, BOC	765	98	13588	3.62492	0.00457992	0.00019125	0.00323
GOTERM_BP_FAT	GO:0000904~cell morphogenesis involved in differentiation	31	2.96935	2.7511e-06	DCC, ENAH, ERBB2, UCHL1, SOX9, GLI3, CXCL12, EPHB2, TGFB2, ALCAM, NRCAM, HOXA1, WNT4, ROBO1, KRT8, ROBO2, BOC, COL18A1, RYK, EFNB1, KIF5C, LEF1, SLIT2, NUMBL, NTN3, EPHA4, EFNA5, ANTXR1, APBB2, DST, APBB1	765	212	13588	2.59729	0.00687602	0.00026534	0.00485488
GOTERM_BP_FAT	GO:0032989~cellular component morphogenesis	43	4.11877	2.88561e-06	DCC, SHROOM1, ENAH, SHROOM3, ERBB2, UCHL1, SOX6, SOX9, GLI3, CXCL12, EPHB2, TGFB2, ALCAM, NRCAM, HOXA1, WNT4, ROBO1, FAT1, KRT8, ROBO2, NRG1, BOC, COL18A1, NOX4, EGFR, RYK, EFNB1, KIF5C, LEF1, WWTR1, SLIT2, NUMBL, NTN3, TNNT2, EPHA4, LAMA1, LAMA5, PRICKLE2, EFNA5, ANTXR1, APBB2, DST, APBB1	765	351	13588	2.17598	0.00721099	0.000268005	0.00509224
GOTERM_BP_FAT	GO:0007409~axonogenesis	25	2.39464	1.36972e-05	DCC, ENAH, ERBB2, UCHL1, CXCL12, GLI3, EPHB2, TGFB2, NRCAM, ALCAM, HOXA1, ROBO1, ROBO2, BOC, RYK, EFNB1, KIF5C, SLIT2, NTN3, NUMBL, EPHA4, EFNA5, APBB2, DST, APBB1	765	163	13588	2.72425	0.0337694	0.00100987	0.0241693
GOTERM_BP_FAT	GO:0048812~neuron projection morphogenesis	25	2.39464	4.9558e-05	DCC, ENAH, ERBB2, UCHL1, CXCL12, GLI3, EPHB2, TGFB2, NRCAM, ALCAM, HOXA1, ROBO1, ROBO2, BOC, RYK, EFNB1, KIF5C, SLIT2, NTN3, NUMBL, EPHA4, EFNA5, APBB2, DST, APBB1	765	176	13588	2.52302	0.11688	0.00302699	0.0874212
GOTERM_BP_FAT	GO:0030030~cell projection organization	37	3.54406	5.18921e-05	DCC, FGFR1, ENAH, LIMA1, PDGFB, PDGFA, ERBB2, UCHL1, ITGB4, PRKG1, GLI3, CXCL12, CD24A, EPHB2, TGFB2, ALCAM, NRCAM, HOXA1, ROBO1, ROBO2, BOC, KLF5, RYK, BAIAP2L1, EFNB1, KIF5C, WWTR1, SLIT2, NUMBL, NCKAP1, NTN3, EPHA4, LAMA5, EFNA5, APBB2, DST, APBB1	765	319	13588	2.06018	0.122035	0.00309398	0.0915367
GOTERM_BP_FAT	GO:0048858~cell projection morphogenesis	27	2.58621	6.62913e-05	DCC, ENAH, ERBB2, UCHL1, GLI3, CXCL12, EPHB2, TGFB2, ALCAM, NRCAM, HOXA1, ROBO1, ROBO2, BOC, RYK, EFNB1, KIF5C, WWTR1, SLIT2, NTN3, NUMBL, EPHA4, LAMA5, EFNA5, APBB2, DST, APBB1	765	202	13588	2.37414	0.153177	0.00368794	0.116923
GOTERM_BP_FAT	GO:0048667~cell morphogenesis involved in neuron differentiation	25	2.39464	8.51658e-05	DCC, ENAH, ERBB2, UCHL1, CXCL12, GLI3, EPHB2, TGFB2, NRCAM, ALCAM, HOXA1, ROBO1, ROBO2, BOC, RYK, EFNB1, KIF5C, SLIT2, NTN3, NUMBL, EPHA4, EFNA5, APBB2, DST, APBB1	765	182	13588	2.43985	0.192333	0.0043498	0.150189
GOTERM_BP_FAT	GO:0031175~neuron projection development	28	2.68199	9.42097e-05	DCC, FGFR1, ENAH, ERBB2, UCHL1, PRKG1, GLI3, CXCL12, CD24A, EPHB2, TGFB2, ALCAM, NRCAM, HOXA1, ROBO1, ROBO2, BOC, RYK, EFNB1, KIF5C, SLIT2, NTN3, NUMBL, EPHA4, EFNA5, APBB2, DST, APBB1	765	218	13588	2.28137	0.210448	0.0046224	0.166126
GOTERM_BP_FAT	GO:0032990~cell part morphogenesis	27	2.58621	0.000148305	DCC, ENAH, ERBB2, UCHL1, GLI3, CXCL12, EPHB2, TGFB2, ALCAM, NRCAM, HOXA1, ROBO1, ROBO2, BOC, RYK, EFNB1, KIF5C, WWTR1, SLIT2, NTN3, NUMBL, EPHA4, LAMA5, EFNA5, APBB2, DST, APBB1	765	212	13588	2.26215	0.31063	0.00662043	0.261398
GOTERM_BP_FAT	GO:0030182~neuron differentiation	40	3.83142	0.00053466	DCC, FGFR1, ENAH, ERBB2, UCHL1, JAG1, PRKG1, GLI3, CXCL12, CD24A, EPHB2, TGFB2, ALCAM, NRCAM, HOXA1, S1PR1, ROBO1, ROBO2, NRG1, BOC, TUBB3, BMP4, KCNMA1, RYK, EFNB1, KIF5C, NTN4, EPHA2, SLIT2, NUMBL, NTN3, NOTCH3, SMO, EPHA4, VEGFA, EFNA5, ID3, APBB2, DST, APBB1	765	399	13588	1.78066	0.738491	0.0189788	0.939351
GOTERM_BP_FAT	GO:0048666~neuron development	30	2.87356	0.00208578	DCC, FGFR1, ENAH, ERBB2, UCHL1, PRKG1, GLI3, CXCL12, CD24A, EPHB2, TGFB2, ALCAM, NRCAM, HOXA1, ROBO1, ROBO2, BOC, RYK, EFNB1, KIF5C, NTN4, SLIT2, NUMBL, NTN3, EPHA4, VEGFA, EFNA5, APBB2, DST, APBB1	765	292	13588	1.82487	0.994682	0.0553299	3.61765
Annotation Cluster 16	Enrichment Score: 4.760098714418276
Category	Term	Count	%	PValue	Genes	List Total	Pop Hits	Pop Total	Fold Enrichment	Bonferroni	Benjamini	FDR
INTERPRO	IPR013032:EGF-like region, conserved site	48	4.5977	8.28591e-11	PTGS2, MASP1, LTBP3, NPNT, CD248, LTBP4, ITGB4, UNC93A, ITGB5, JAG1, MEGF10, EPHB2, SCARF2, FAT1, HEG1, NRG1, THBS2, ADAM9, PLAT, TMEFF1, BMP1, SCUBE3, EFEMP2, FBN1, NTN4, HSPG2, MFGE8, NID1, NID2, GAS6, EPHA2, SLIT2, NTN3, NOTCH3, LAMA1, LAMA4, THBD, FBLN2, LAMA5, NOTCH4, HBEGF, VCAN, LAMC2, LAMC1, ADAM12, LRP2, LRP4, TLL1	948	310	17763	2.90127	1.078e-07	1.078e-07	1.35302e-07
INTERPRO	IPR001881:EGF-like calcium-binding	24	2.29885	2.63439e-10	BMP1, MASP1, SCUBE3, LTBP3, LTBP4, EFEMP2, CD248, NPNT, FBN1, NID1, JAG1, NID2, GAS6, SLIT2, NOTCH3, THBD, FBLN2, FAT1, NOTCH4, HEG1, VCAN, LRP2, LRP4, TLL1	948	91	17763	4.94172	3.42734e-07	1.71367e-07	4.30175e-07
INTERPRO	IPR018097:EGF-like calcium-binding, conserved site	24	2.29885	5.30158e-10	BMP1, MASP1, SCUBE3, LTBP3, LTBP4, EFEMP2, CD248, NPNT, FBN1, NID1, JAG1, NID2, GAS6, SLIT2, NOTCH3, THBD, FBLN2, FAT1, NOTCH4, HEG1, VCAN, LRP2, LRP4, TLL1	948	94	17763	4.784	6.89735e-07	2.29912e-07	8.65707e-07
INTERPRO	IPR006210:EGF-like	36	3.44828	6.73159e-10	PTGS2, LTBP3, NPNT, CD248, LTBP4, ITGB5, JAG1, MEGF10, SCARF2, FAT1, RSPO3, HEG1, NRG1, PCSK5, THBS2, ADAM9, PLAT, TMEFF1, SCUBE3, NRXN3, EFEMP2, FBN1, HSPG2, MFGE8, NID1, NID2, GAS6, SLIT2, NOTCH3, THBD, FBLN2, NOTCH4, HBEGF, VCAN, LRP2, LRP4	948	203	17763	3.32288	8.75779e-07	2.18945e-07	1.09922e-06
INTERPRO	IPR013091:EGF calcium-binding	20	1.91571	1.97729e-09	BMP1, SCUBE3, LTBP3, LTBP4, EFEMP2, CD248, NPNT, FBN1, NID1, NID2, GAS6, NOTCH3, THBD, FBLN2, FAT1, NOTCH4, HEG1, LRP2, LRP4, TLL1	948	69	17763	5.43111	2.57246e-06	5.14492e-07	3.22877e-06
INTERPRO	IPR006209:EGF	27	2.58621	3.04705e-09	PTGS2, LTBP3, LTBP4, CD248, JAG1, FAT1, HEG1, NRG1, THBS2, PLAT, TMEFF1, BMP1, SCUBE3, NRXN3, FBN1, HSPG2, NID1, MFGE8, SLIT2, NOTCH3, THBD, NOTCH4, HBEGF, VCAN, LRP2, LRP4, TLL1	948	128	17763	3.95241	3.9642e-06	5.66315e-07	4.97559e-06
INTERPRO	IPR000152:EGF-type aspartate/asparagine hydroxylation conserved site	23	2.20307	3.10065e-09	BMP1, MASP1, SCUBE3, NRXN3, LTBP3, LTBP4, EFEMP2, NPNT, FBN1, NID1, JAG1, NID2, GAS6, SLIT2, NOTCH3, THBD, FBLN2, FAT1, NOTCH4, HEG1, VCAN, LRP2, LRP4	948	94	17763	4.58467	4.03394e-06	5.04243e-07	5.06312e-06
INTERPRO	IPR000742:EGF-like, type 3	34	3.2567	5.69793e-09	PTGS2, LTBP3, NPNT, LTBP4, JAG1, MEGF10, SCARF2, FAT1, HEG1, NRG1, THBS2, ADAM9, PLAT, TMEFF1, BMP1, SCUBE3, NRXN3, EFEMP2, FBN1, HSPG2, MFGE8, NID1, NID2, GAS6, SLIT2, NOTCH3, THBD, FBLN2, NOTCH4, HBEGF, VCAN, LRP2, ADAM12, TLL1	948	199	17763	3.20135	7.41297e-06	8.23667e-07	9.30427e-06
SP_PIR_KEYWORDS	egf-like domain	36	3.44828	1.348e-08	MASP1, LTBP3, NPNT, CD248, LTBP4, JAG1, MEGF10, SCARF2, FAT1, HEG1, NRG1, THBS2, ADAM9, PLAT, TMEFF1, BMP1, SCUBE3, NRXN3, EFEMP2, FBN1, HSPG2, MFGE8, NID1, NID2, GAS6, SLIT2, NOTCH3, THBD, FBLN2, NOTCH4, HBEGF, VCAN, LRP2, ADAM12, LRP4, TLL1	974	222	17854	2.97253	5.9177e-06	7.39714e-07	1.90564e-05
SMART	SM00179:EGF_CA	24	2.29885	3.29776e-08	BMP1, MASP1, SCUBE3, LTBP3, LTBP4, EFEMP2, CD248, NPNT, FBN1, NID1, JAG1, NID2, GAS6, SLIT2, NOTCH3, THBD, FBLN2, FAT1, NOTCH4, HEG1, VCAN, LRP2, LRP4, TLL1	632	91	9131	3.8104	8.772e-06	8.772e-06	4.32589e-05
SMART	SM00181:EGF	36	3.44828	3.72477e-07	PTGS2, LTBP3, NPNT, CD248, LTBP4, ITGB5, JAG1, MEGF10, SCARF2, FAT1, RSPO3, HEG1, NRG1, PCSK5, THBS2, ADAM9, PLAT, TMEFF1, SCUBE3, NRXN3, EFEMP2, FBN1, HSPG2, MFGE8, NID1, NID2, GAS6, SLIT2, NOTCH3, THBD, FBLN2, NOTCH4, HBEGF, VCAN, LRP2, LRP4	632	203	9131	2.56217	9.9074e-05	4.95382e-05	0.000488602
UP_SEQ_FEATURE	domain:EGF-like 5; calcium-binding	10	0.957854	4.08935e-05	FBLN2, LTBP3, NPNT, LTBP4, EFEMP2, FBN1, NOTCH4, NID1, JAG1, NID2	953	30	16021	5.60371	0.102007	0.00595957	0.0725346
UP_SEQ_FEATURE	domain:EGF-like 11; calcium-binding	7	0.670498	8.60934e-05	NOTCH3, FBLN2, LTBP3, LTBP4, FBN1, NOTCH4, JAG1	953	14	16021	8.40556	0.202698	0.0118514	0.15265
UP_SEQ_FEATURE	domain:EGF-like 10; calcium-binding	6	0.574713	0.000250555	NOTCH3, FBLN2, LTBP3, LTBP4, FBN1, JAG1	953	11	16021	9.1697	0.482783	0.0282579	0.443641
UP_SEQ_FEATURE	domain:EGF-like 6; calcium-binding	8	0.766284	0.000270435	NOTCH3, THBD, FBLN2, LTBP3, LTBP4, EFEMP2, JAG1, LRP2	953	23	16021	5.84735	0.509147	0.0292152	0.478761
UP_SEQ_FEATURE	domain:EGF-like 4; calcium-binding	9	0.862069	0.000441557	NOTCH3, FBLN2, LTBP3, NPNT, LTBP4, EFEMP2, FBN1, JAG1, GAS6	953	32	16021	4.72813	0.687138	0.0437081	0.780588
UP_SEQ_FEATURE	domain:EGF-like 3	13	1.24521	0.000453017	LTBP3, NPNT, LTBP4, FBN1, JAG1, MEGF10, SLIT2, SCARF2, NOTCH3, NOTCH4, LRP2, THBS2, LRP4	953	66	16021	3.31128	0.696434	0.0431934	0.800769
INTERPRO	IPR017878:TGF-beta binding	5	0.478927	0.000472744	LTBP3, LTBP4, FBN1, FST, FSTL3	948	8	17763	11.7108	0.459459	0.0190409	0.769163
UP_SEQ_FEATURE	domain:EGF-like 8; calcium-binding	7	0.670498	0.000816642	NOTCH3, SCUBE3, FBLN2, LTBP3, LTBP4, FBN1, NOTCH4	953	20	16021	5.88389	0.883453	0.0612626	1.43914
UP_SEQ_FEATURE	domain:EGF-like 2; calcium-binding	11	1.05364	0.000844427	BMP1, SCUBE3, LTBP3, NPNT, LTBP4, EFEMP2, VCAN, THBS2, GAS6, LRP4, TLL1	953	52	16021	3.5562	0.891676	0.0615293	1.48776
UP_SEQ_FEATURE	domain:EGF-like 9; calcium-binding	6	0.574713	0.000934521	SCUBE3, FBLN2, LTBP3, LTBP4, FBN1, NOTCH4	953	14	16021	7.20477	0.914554	0.0660476	1.64526
UP_SEQ_FEATURE	domain:EGF-like 12; calcium-binding	6	0.574713	0.000934521	NOTCH3, LTBP3, LTBP4, FBN1, NOTCH4, LRP2	953	14	16021	7.20477	0.914554	0.0660476	1.64526
UP_SEQ_FEATURE	domain:EGF-like 1	16	1.53257	0.00147143	LTBP3, LTBP4, NPNT, FBN1, NID1, MFGE8, NID2, MEGF10, SLIT2, SCARF2, NOTCH3, THBD, NOTCH4, VCAN, LRP2, THBS2	953	106	16021	2.53753	0.979229	0.0994122	2.57891
UP_SEQ_FEATURE	domain:EGF-like 14; calcium-binding	5	0.478927	0.00194848	NOTCH3, LTBP4, FBN1, NOTCH4, JAG1	953	10	16021	8.40556	0.994092	0.126317	3.40146
UP_SEQ_FEATURE	domain:EGF-like 2	13	1.24521	0.0023219	FBN1, NID1, MFGE8, NID2, JAG1, MEGF10, SLIT2, SCARF2, NOTCH3, THBD, FBLN2, NOTCH4, LRP2	953	79	16021	2.76639	0.997793	0.141785	4.04075
UP_SEQ_FEATURE	domain:EGF-like 7; calcium-binding	7	0.670498	0.00289176	SCUBE3, FBLN2, LTBP3, LTBP4, FBN1, NOTCH4, JAG1	953	25	16021	4.70711	0.999509	0.165907	5.00865
UP_SEQ_FEATURE	domain:EGF-like 15; calcium-binding	5	0.478927	0.00291872	NOTCH3, FBN1, NOTCH4, JAG1, LRP2	953	11	16021	7.64142	0.999543	0.163765	5.0542
UP_SEQ_FEATURE	domain:EGF-like 13; calcium-binding	4	0.383142	0.013407	NOTCH3, LTBP4, FBN1, NOTCH4	953	9	16021	7.47161	1	0.42586	21.2976
INTERPRO	IPR002212:Matrix fibril-associated	3	0.287356	0.0368998	LTBP3, LTBP4, FBN1	948	6	17763	9.36867	1	0.415808	45.8787
UP_SEQ_FEATURE	domain:TB 3	3	0.287356	0.0450848	LTBP3, LTBP4, FBN1	953	6	16021	8.40556	1	0.736524	55.8932
UP_SEQ_FEATURE	domain:TB 1	3	0.287356	0.0450848	LTBP3, LTBP4, FBN1	953	6	16021	8.40556	1	0.736524	55.8932
UP_SEQ_FEATURE	domain:TB 2	3	0.287356	0.0450848	LTBP3, LTBP4, FBN1	953	6	16021	8.40556	1	0.736524	55.8932
Annotation Cluster 17	Enrichment Score: 4.467668401516008
Category	Term	Count	%	PValue	Genes	List Total	Pop Hits	Pop Total	Fold Enrichment	Bonferroni	Benjamini	FDR
INTERPRO	IPR013098:Immunoglobulin I-set	27	2.58621	2.55545e-09	DCC, FGFR1, PXDN, ADAMTSL3, IGFBP7, FGFRL1, NEO1, LRIG3, VCAM1, NRCAM, UNC5B, ROBO1, KIRREL, ROBO2, MFAP3L, LRFN4, BOC, PTPRK, PTPRF, HSPG2, PTPRS, PALLD, NEXN, NCAM1, CDON, LRRN1, ROR1	948	127	17763	3.98353	3.32464e-06	5.54107e-07	4.17285e-06
UP_SEQ_FEATURE	domain:Ig-like C2-type 3	23	2.20307	4.70066e-09	DCC, FGFR1, PXDN, PTPRF, FGFRL1, HSPG2, PTPRS, LRIG3, NEO1, PALLD, MCAM, ALCAM, NRCAM, VCAM1, NCAM1, ROBO1, KIRREL, CDON, IGSF3, PDGFRB, ROBO2, PTGFRN, BOC	953	87	16021	4.44432	1.23674e-05	1.76678e-06	8.34062e-06
INTERPRO	IPR003598:Immunoglobulin subtype 2	30	2.87356	2.11008e-07	DCC, FGFR1, PXDN, ADAMTSL3, FGFRL1, NEO1, LRIG3, NRCAM, VCAM1, IGSF11, UNC5B, KIRREL, ROBO1, ROBO2, MFAP3L, NRG1, LRFN4, BOC, TYRO3, PTPRF, HSPG2, PTPRS, PALLD, MCAM, NCAM1, CDON, LRRN1, ROR1, PDGFRB, JAM2	948	187	17763	3.00599	0.000274484	2.49562e-05	0.000344559
UP_SEQ_FEATURE	domain:Ig-like C2-type 4	16	1.53257	5.9388e-07	DCC, PXDN, HSPG2, NEO1, PALLD, NRCAM, VCAM1, NCAM1, KIRREL, ROBO1, CDON, IGSF3, PDGFRB, ROBO2, PTGFRN, BOC	953	56	16021	4.80318	0.00156128	0.000173596	0.00105375
UP_SEQ_FEATURE	domain:Ig-like C2-type 1	25	2.39464	6.07393e-07	DCC, FGFR1, PXDN, FGFRL1, NEO1, LRIG3, VCAM1, NRCAM, ALCAM, ROBO1, KIRREL, ROBO2, BOC, TYRO3, PTPRF, HSPG2, AXL, PTPRS, PALLD, MCAM, NCAM1, CDON, IGSF3, PDGFRB, PTGFRN	953	130	16021	3.23291	0.00159678	0.000159792	0.00107772
UP_SEQ_FEATURE	domain:Ig-like C2-type 2	25	2.39464	7.02492e-07	DCC, FGFR1, PXDN, FGFRL1, NEO1, LRIG3, VCAM1, NRCAM, ALCAM, ROBO1, KIRREL, ROBO2, BOC, TYRO3, PTPRF, HSPG2, AXL, PTPRS, PALLD, MCAM, NCAM1, CDON, IGSF3, PDGFRB, PTGFRN	953	131	16021	3.20823	0.00184655	0.000168009	0.00124646
SP_PIR_KEYWORDS	Immunoglobulin domain	48	4.5977	9.69407e-06	MPZL3, DCC, PVR, FGFR1, PXDN, GPR125, GPR124, ADAMTSL3, IGFBP7, CRLF1, FGFRL1, NEO1, LRIG3, MMP23, ALCAM, NRCAM, VCAM1, IGSF11, UNC5B, KIRREL, ROBO1, SEMA3E, SEMA3D, ROBO2, MR1, MFAP3L, LRFN4, BOC, TYRO3, PTPRK, PTPRM, PTPRF, AXL, HSPG2, PTPRS, NEXN, MCAM, PALLD, NCAM1, CDON, IGSF3, LRRN1, ROR1, PDGFRB, VCAN, MADCAM1, PTGFRN, JAM2	974	443	17854	1.98616	0.00424667	0.00022396	0.0137034
SMART	SM00408:IGc2	30	2.87356	3.0715e-05	DCC, FGFR1, PXDN, ADAMTSL3, FGFRL1, NEO1, LRIG3, NRCAM, VCAM1, IGSF11, UNC5B, KIRREL, ROBO1, ROBO2, MFAP3L, NRG1, LRFN4, BOC, TYRO3, PTPRF, HSPG2, PTPRS, PALLD, MCAM, NCAM1, CDON, LRRN1, ROR1, PDGFRB, JAM2	632	187	9131	2.31783	0.00813704	0.0020405	0.0402835
UP_SEQ_FEATURE	domain:Ig-like C2-type 5	12	1.14943	9.12096e-05	NCAM1, VCAM1, NRCAM, KIRREL, ROBO1, CDON, IGSF3, HSPG2, PDGFRB, ROBO2, PTGFRN, PALLD	953	48	16021	4.20278	0.213359	0.0119275	0.161714
INTERPRO	IPR013151:Immunoglobulin	23	2.20307	0.000206114	TYRO3, FGFR1, PTPRM, ADAMTSL3, AXL, HSPG2, PTPRS, NEO1, MCAM, ALCAM, NRCAM, VCAM1, NCAM1, IGSF11, KIRREL, CDON, SEMA3E, IGSF3, PDGFRB, PTGFRN, NRG1, JAM2, BOC	948	178	17763	2.42112	0.235232	0.00988351	0.336037
INTERPRO	IPR003599:Immunoglobulin subtype	30	2.87356	0.00270229	MPZL3, PVR, DCC, GPR125, ADAMTSL3, GPR124, IGFBP7, MMP23, ALCAM, VCAM1, NRCAM, IGSF11, KIRREL, SEMA3E, SEMA3D, BOC, TYRO3, PTPRK, PTPRM, PTPRF, AXL, HSPG2, MCAM, NEXN, CDON, IGSF3, PDGFRB, VCAN, PTGFRN, JAM2	948	313	17763	1.79591	0.970414	0.0768929	4.32241
INTERPRO	IPR007110:Immunoglobulin-like	47	4.50192	0.00950228	MPZL3, DCC, PVR, FGFR1, PXDN, GPR125, GPR124, ADAMTSL3, IGFBP7, FGFRL1, NEO1, LRIG3, MMP23, ALCAM, NRCAM, VCAM1, IGSF11, UNC5B, KIRREL, ROBO1, SEMA3E, SEMA3D, ROBO2, MR1, MFAP3L, NRG1, LRFN4, BOC, TYRO3, PTPRK, PTPRM, PTPRF, AXL, HSPG2, PTPRS, NEXN, MCAM, PALLD, NCAM1, CDON, IGSF3, LRRN1, ROR1, PDGFRB, VCAN, PTGFRN, JAM2	948	604	17763	1.45804	0.999996	0.176414	14.4361
INTERPRO	IPR013783:Immunoglobulin-like fold	48	4.5977	0.017523	MPZL3, DCC, PVR, FGFR1, PXDN, GPR125, ADAMTSL3, IGFBP7, FGFRL1, NEO1, LRIG3, ALCAM, NRCAM, VCAM1, IGSF11, UNC5B, KIRREL, ROBO1, NFATC4, ROBO2, MR1, MFAP3L, NRG1, LRFN4, BOC, TYRO3, PTPRK, PTPRM, PTPRF, PLXNB1, AXL, HSPG2, PTPRS, NEXN, MCAM, FLNC, PALLD, FLNB, NCAM1, CDON, IGSF3, LRRN1, ROR1, PDGFRB, VCAN, MADCAM1, PTGFRN, JAM2	948	644	17763	1.39657	1	0.264099	25.0743
SMART	SM00409:IG	30	2.87356	0.0646349	MPZL3, PVR, DCC, GPR125, ADAMTSL3, GPR124, IGFBP7, MMP23, ALCAM, VCAM1, NRCAM, IGSF11, KIRREL, SEMA3E, SEMA3D, BOC, TYRO3, PTPRK, PTPRM, PTPRF, AXL, HSPG2, MCAM, NEXN, CDON, IGSF3, PDGFRB, VCAN, PTGFRN, JAM2	632	313	9131	1.38477	1	0.366019	58.3764
INTERPRO	IPR013106:Immunoglobulin V-set	15	1.43678	0.923842	MPZL3, PVR, HSPG2, MCAM, ALCAM, VCAM1, IGSF11, KIRREL, CDON, IGSF3, SEMA3D, VCAN, PTGFRN, JAM2, BOC	948	364	17763	0.772143	1	1	100
Annotation Cluster 18	Enrichment Score: 4.352592938797921
Category	Term	Count	%	PValue	Genes	List Total	Pop Hits	Pop Total	Fold Enrichment	Bonferroni	Benjamini	FDR
GOTERM_BP_FAT	GO:0043009~chordate embryonic development	49	4.69349	2.27024e-06	DLC1, ENAH, EDN1, GLI3, EDNRA, GATA6, RSPO3, CHST11, GATA4, ETL4, COL11A1, PITX2, TWIST1, CYR61, EGFR, TBX15, LEF1, SIX2, SIX4, MECOM, SMO, FOXC2, PDGFRB, ACVR1, FGFR1, SHROOM3, TPM1, VCAM1, ECE1, HAND2, TEAD4, KRT8, PKD2, PKD1, PLCD1, SKIL, PCSK5, BMP4, MYO1E, HSPG2, FZD3, EPHA2, FZD6, NCKAP1, SALL4, SFRP1, SFRP2, HBEGF, BMPR1A	765	421	13588	2.06732	0.00567759	0.000227725	0.00400632
GOTERM_BP_FAT	GO:0009792~embryonic development ending in birth or egg hatching	49	4.69349	2.95714e-06	DLC1, ENAH, EDN1, GLI3, EDNRA, GATA6, RSPO3, CHST11, GATA4, ETL4, COL11A1, PITX2, TWIST1, CYR61, EGFR, TBX15, LEF1, SIX2, SIX4, MECOM, SMO, FOXC2, PDGFRB, ACVR1, FGFR1, SHROOM3, TPM1, VCAM1, ECE1, HAND2, TEAD4, KRT8, PKD2, PKD1, PLCD1, SKIL, PCSK5, BMP4, MYO1E, HSPG2, FZD3, EPHA2, FZD6, NCKAP1, SALL4, SFRP1, SFRP2, HBEGF, BMPR1A	765	425	13588	2.04786	0.00738908	0.00026484	0.00521846
GOTERM_BP_FAT	GO:0048568~embryonic organ development	30	2.87356	8.86348e-05	FGFR1, EDN1, GLI3, VCAM1, HOXA1, RSPO3, GATA4, FOXF2, KRT8, CHST11, PKD2, PLCD1, PCSK5, COL11A1, CYR61, PITX2, EGFR, BMP4, TBX15, HSPG2, SIX2, LEF1, FZD3, SIX4, EPHA2, FZD6, NCKAP1, VEGFA, FOXC2, BMPR1A	765	241	13588	2.21105	0.19933	0.00443625	0.156303
GOTERM_BP_FAT	GO:0048598~embryonic morphogenesis	39	3.73563	0.00012814	DLC1, WNT5A, FGFR1, ENAH, SHROOM3, EDN1, BMPR2, GLI3, GJA5, VCAM1, HOXA1, WNT4, RSPO3, GATA4, CHST11, COL11A1, CYR61, TWIST1, BMP4, TBX15, HSPG2, LEF1, SIX2, FZD3, SIX4, MECOM, EPHA2, FZD6, NCKAP1, SALL4, LAMA5, CDON, ZFP697, FOXC2, TGFB1I1, EXT1, LRP4, BMPR1A, ACVR1	765	359	13588	1.92959	0.274865	0.00593412	0.225894
GOTERM_BP_FAT	GO:0001701~in utero embryonic development	28	2.68199	0.00226361	FGFR1, EDN1, TPM1, GLI3, VCAM1, EDNRA, HAND2, GATA6, RSPO3, KRT8, TEAD4, GATA4, PKD2, PKD1, PLCD1, SKIL, PITX2, CYR61, EGFR, MYO1E, LEF1, MECOM, NCKAP1, SALL4, PDGFRB, HBEGF, BMPR1A, ACVR1	765	267	13588	1.86269	0.996599	0.0586718	3.9203
Annotation Cluster 19	Enrichment Score: 4.31824147367592
Category	Term	Count	%	PValue	Genes	List Total	Pop Hits	Pop Total	Fold Enrichment	Bonferroni	Benjamini	FDR
SP_PIR_KEYWORDS	heparin-binding	15	1.43678	6.07035e-07	FGFR1, POSTN, FSTL1, COL5A1, APLP1, PCOLCE2, NCAM1, SOST, CTGF, RSPO3, VEGFA, HBEGF, LAMC2, THBS2, CYR61	974	53	17854	5.1879	0.000266453	1.77657e-05	0.00085815
GOTERM_MF_FAT	GO:0008201~heparin binding	17	1.62835	6.82588e-06	BMP4, FGFR1, CCDC80, POSTN, FSTL1, COL5A1, APLP1, PCOLCE2, NCAM1, NAV2, CTGF, RSPO3, VEGFA, HBEGF, LAMC2, THBS2, CYR61	712	83	13288	3.82253	0.00512672	0.000856284	0.0103939
GOTERM_MF_FAT	GO:0030247~polysaccharide binding	21	2.01149	1.43968e-05	BMP4, FGFR1, FBN1, CCDC80, POSTN, FSTL1, TINAGL1, COL5A1, APLP1, PCOLCE2, NCAM1, BGN, NAV2, CTGF, RSPO3, VEGFA, HBEGF, LAMC2, VCAN, THBS2, CYR61	712	128	13288	3.06189	0.0107823	0.00154749	0.021921
GOTERM_MF_FAT	GO:0001871~pattern binding	21	2.01149	1.43968e-05	BMP4, FGFR1, FBN1, CCDC80, POSTN, FSTL1, TINAGL1, COL5A1, APLP1, PCOLCE2, NCAM1, BGN, NAV2, CTGF, RSPO3, VEGFA, HBEGF, LAMC2, VCAN, THBS2, CYR61	712	128	13288	3.06189	0.0107823	0.00154749	0.021921
GOTERM_MF_FAT	GO:0005539~glycosaminoglycan binding	19	1.81992	3.30905e-05	BMP4, FGFR1, CCDC80, POSTN, FSTL1, COL5A1, APLP1, PCOLCE2, NCAM1, BGN, NAV2, CTGF, RSPO3, VEGFA, HBEGF, LAMC2, VCAN, THBS2, CYR61	712	114	13288	3.11049	0.0246097	0.00248866	0.0503781
UP_SEQ_FEATURE	region of interest:Heparin-binding	6	0.574713	0.0032783	NCAM1, FGFR1, CTGF, THBS2, CYR61, APLP1	953	18	16021	5.60371	0.999823	0.178275	5.65991
GOTERM_MF_FAT	GO:0030246~carbohydrate binding	29	2.77778	0.00635411	FGFR1, CD248, POSTN, FSTL1, CD24A, APLP1, LPHN2, CTGF, RSPO3, PKD1, THBS2, CYR61, LY75, BMP4, OLR1, FBN1, CCDC80, TINAGL1, COL5A1, PCOLCE2, NCAM1, BGN, NAV2, IGF2R, GFPT2, VEGFA, HBEGF, LAMC2, VCAN	712	317	13288	1.70733	0.99177	0.196017	9.25062
Annotation Cluster 20	Enrichment Score: 4.117934334667483
Category	Term	Count	%	PValue	Genes	List Total	Pop Hits	Pop Total	Fold Enrichment	Bonferroni	Benjamini	FDR
GOTERM_BP_FAT	GO:0001501~skeletal system development	43	4.11877	8.59379e-09	WNT5A, FGFR1, PDLIM7, PTGS2, LTBP3, GNA11, FGFRL1, EDN1, GABBR1, FHL2, SOX6, SOX9, GLI3, GJA5, MMP2, TGFB2, CTGF, CHST11, PKD1, ETL4, PCSK5, PAPSS2, COL11A1, BMP4, TBX15, BMP1, RYK, HSPG2, SIX2, NPR2, SIX4, MMP14, WWTR1, COL5A2, EPHA2, SMO, SOST, ZFP697, PDGFRB, FOXC2, COL1A1, BMPR1A, BMP6	765	285	13588	2.67989	2.1553e-05	1.7961e-06	1.51658e-05
GOTERM_BP_FAT	GO:0060348~bone development	19	1.81992	0.000100248	BMP4, BMP1, PDLIM7, PTGS2, HSPG2, GABBR1, FHL2, NPR2, SOX9, WWTR1, MMP14, MMP2, SMO, SOST, CTGF, FOXC2, COL1A1, PAPSS2, BMP6	765	118	13588	2.86	0.222315	0.0048236	0.176764
GOTERM_BP_FAT	GO:0001503~ossification	16	1.53257	0.000838055	BMP4, BMP1, PDLIM7, PTGS2, GABBR1, HSPG2, FHL2, WWTR1, MMP14, MMP2, SMO, SOST, CTGF, FOXC2, COL1A1, BMP6	765	106	13588	2.68107	0.877877	0.0259416	1.46868
GOTERM_BP_FAT	GO:0001649~osteoblast differentiation	7	0.670498	0.0467445	BMP4, SMO, GABBR1, FHL2, COL1A1, WWTR1, BMP6	765	47	13588	2.64542	1	0.446474	57.0367
Annotation Cluster 21	Enrichment Score: 4.0828520015171526
Category	Term	Count	%	PValue	Genes	List Total	Pop Hits	Pop Total	Fold Enrichment	Bonferroni	Benjamini	FDR
INTERPRO	IPR018933:Netrin module, non-TIMP type	7	0.670498	4.68896e-05	SFRP1, SFRP2, NTN4, FRZB, PCOLCE, NTN3, PCOLCE2	948	14	17763	9.36867	0.0591812	0.00290077	0.0765395
INTERPRO	IPR001134:Netrin domain	8	0.766284	5.02988e-05	SFRP1, SFRP2, NTN4, FRZB, PCOLCE, NTN3, PCOLCE2, TIMP1	948	20	17763	7.49494	0.0633452	0.00297015	0.0821025
UP_SEQ_FEATURE	domain:NTR	8	0.766284	0.000100057	SFRP1, SFRP2, NTN4, FRZB, PCOLCE, NTN3, PCOLCE2, TIMP1	953	20	16021	6.72445	0.23146	0.0124581	0.177387
SMART	SM00643:C345C	7	0.670498	0.000197566	SFRP1, SFRP2, NTN4, FRZB, PCOLCE, NTN3, PCOLCE2	632	14	9131	7.22389	0.0512004	0.00524198	0.25885
Annotation Cluster 22	Enrichment Score: 4.055874695664121
Category	Term	Count	%	PValue	Genes	List Total	Pop Hits	Pop Total	Fold Enrichment	Bonferroni	Benjamini	FDR
INTERPRO	IPR001781:Zinc finger, LIM-type	17	1.62835	1.36383e-06	LIMA1, LIMK2, PDLIM7, LPP, CRIP2, MICAL2, PDLIM5, PDLIM3, FHL2, FBLIM1, PDLIM1, WTIP, CSRP2, LIMCH1, PRICKLE2, ZFP185, TGFB1I1	948	74	17763	4.30452	0.00177277	0.000147851	0.002227
SP_PIR_KEYWORDS	LIM domain	17	1.62835	1.4999e-06	LIMA1, LIMK2, PDLIM7, LPP, CRIP2, MICAL2, PDLIM5, PDLIM3, FHL2, FBLIM1, PDLIM1, WTIP, CSRP2, LIMCH1, PRICKLE2, ZFP185, TGFB1I1	974	73	17854	4.26877	0.000658239	4.11527e-05	0.00212036
SMART	SM00132:LIM	17	1.62835	3.45105e-05	LIMA1, LIMK2, PDLIM7, LPP, CRIP2, MICAL2, PDLIM5, PDLIM3, FHL2, FBLIM1, PDLIM1, WTIP, CSRP2, LIMCH1, PRICKLE2, ZFP185, TGFB1I1	632	74	9131	3.31909	0.00913793	0.0018343	0.0452603
UP_SEQ_FEATURE	domain:LIM zinc-binding 2	11	1.05364	0.000610627	LIMK2, PDLIM7, LPP, CRIP2, PDLIM5, PRICKLE2, FHL2, FBLIM1, WTIP, TGFB1I1, CSRP2	953	50	16021	3.69845	0.799522	0.0539081	1.07794
UP_SEQ_FEATURE	domain:LIM zinc-binding 1	11	1.05364	0.000610627	LIMK2, PDLIM7, LPP, CRIP2, PDLIM5, PRICKLE2, FHL2, FBLIM1, WTIP, TGFB1I1, CSRP2	953	50	16021	3.69845	0.799522	0.0539081	1.07794
UP_SEQ_FEATURE	domain:LIM zinc-binding 3	8	0.766284	0.000620439	PDLIM7, LPP, PDLIM5, PRICKLE2, FHL2, FBLIM1, WTIP, TGFB1I1	953	26	16021	5.17265	0.804634	0.0529746	1.09518
UP_SEQ_FEATURE	domain:LIM zinc-binding	6	0.574713	0.00248802	LIMA1, LIMCH1, MICAL2, PDLIM3, ZFP185, PDLIM1	953	17	16021	5.93334	0.998576	0.147734	4.32386
Annotation Cluster 23	Enrichment Score: 3.9979780838728773
Category	Term	Count	%	PValue	Genes	List Total	Pop Hits	Pop Total	Fold Enrichment	Bonferroni	Benjamini	FDR
GOTERM_BP_FAT	GO:0007178~transmembrane receptor protein serine/threonine kinase signaling pathway	18	1.72414	1.15829e-06	BMP4, PDGFB, SMAD7, LTBP3, PDGFA, LTBP4, SMAD6, GDF6, FST, BMPR2, TGFB2, SKIL, AKAP2, BMPR1A, BMP6, ACVR1, TOB1, ADAM9	765	78	13588	4.09894	0.00290078	0.000132036	0.00204407
KEGG_PATHWAY	mmu04350:TGF-beta signaling pathway	16	1.53257	9.07511e-05	BMP4, SMAD7, SMAD6, GDF6, FST, BMPR2, TGFB2, INHBA, CDKN2B, ID3, SMURF1, THBS2, BMPR1A, BMP6, PITX2, ACVR1	326	87	5738	3.23701	0.013521	0.00194287	0.108318
GOTERM_BP_FAT	GO:0030509~BMP signaling pathway	6	0.574713	0.00964709	BMP4, GDF6, FST, BMPR2, BMPR1A, BMP6	765	24	13588	4.44052	1	0.169386	15.724
Annotation Cluster 24	Enrichment Score: 3.536307974430649
Category	Term	Count	%	PValue	Genes	List Total	Pop Hits	Pop Total	Fold Enrichment	Bonferroni	Benjamini	FDR
UP_SEQ_FEATURE	domain:Fibronectin type-III 2	23	2.20307	2.00049e-06	PTPRB, DCC, PTPRK, TYRO3, PTPRM, PTPRF, FNDC3C1, CRLF1, AXL, ITGB4, PTPRS, NEO1, EPHA2, EPHB2, NCAM1, NRCAM, EPHA4, ROBO1, CDON, COL12A1, ROBO2, BOC, FNDC3B	953	120	16021	3.22213	0.00524947	0.000438512	0.00354951
INTERPRO	IPR008957:Fibronectin, type III-like fold	28	2.68199	2.28776e-06	DCC, CRLF1, ITGB4, NEO1, EPHB2, NRCAM, ROBO1, COL12A1, ROBO2, BOC, LRFN4, FNDC3B, GHR, PTPRB, TYRO3, PTPRK, PTPRM, PTPRF, PTPRG, AXL, PTPRS, IGSF9B, EPHA2, NCAM1, EPHA4, CDON, F3, LRRN1	948	187	17763	2.80559	0.00297196	0.000212576	0.00373568
UP_SEQ_FEATURE	domain:Fibronectin type-III 1	23	2.20307	2.31021e-06	PTPRB, DCC, PTPRK, TYRO3, PTPRM, PTPRF, FNDC3C1, CRLF1, AXL, ITGB4, PTPRS, NEO1, EPHA2, EPHB2, NCAM1, NRCAM, EPHA4, ROBO1, CDON, COL12A1, ROBO2, BOC, FNDC3B	953	121	16021	3.1955	0.00605975	0.000434062	0.00409905
INTERPRO	IPR003961:Fibronectin, type III	27	2.58621	1.04163e-05	DCC, CRLF1, ITGB4, NEO1, EPHB2, NRCAM, ROBO1, COL12A1, ROBO2, BOC, LRFN4, FNDC3B, GHR, PTPRB, PTPRK, TYRO3, PTPRM, PTPRF, PTPRG, AXL, PTPRS, IGSF9B, EPHA2, NCAM1, EPHA4, CDON, LRRN1	948	191	17763	2.64873	0.0134603	0.000796843	0.0170077
UP_SEQ_FEATURE	domain:Fibronectin type-III 3	16	1.53257	2.43917e-05	PTPRB, DCC, PTPRK, PTPRM, PTPRF, FNDC3C1, ITGB4, PTPRS, NEO1, NRCAM, ROBO1, CDON, COL12A1, ROBO2, BOC, FNDC3B	953	74	16021	3.63484	0.0621595	0.00376791	0.0432706
UP_SEQ_FEATURE	domain:Fibronectin type-III 4	12	1.14943	0.000388849	PTPRB, DCC, NRCAM, PTPRK, PTPRM, PTPRF, FNDC3C1, ITGB4, PTPRS, COL12A1, NEO1, FNDC3B	953	56	16021	3.60238	0.640579	0.0401041	0.687712
SMART	SM00060:FN3	27	2.58621	0.000651261	DCC, CRLF1, ITGB4, NEO1, EPHB2, NRCAM, ROBO1, COL12A1, ROBO2, BOC, LRFN4, FNDC3B, GHR, PTPRB, PTPRK, TYRO3, PTPRM, PTPRF, PTPRG, AXL, PTPRS, IGSF9B, EPHA2, NCAM1, EPHA4, CDON, LRRN1	632	191	9131	2.04236	0.159108	0.0143372	0.85094
UP_SEQ_FEATURE	domain:Fibronectin type-III 6	8	0.766284	0.000795073	PTPRB, DCC, PTPRF, FNDC3C1, PTPRS, COL12A1, NEO1, FNDC3B	953	27	16021	4.98107	0.876643	0.0633035	1.40139
INTERPRO	IPR003962:Fibronectin, type III subdomain	8	0.766284	0.00151042	DCC, EPHA4, PTPRF, ITGB4, PTPRS, NEO1, FNDC3B, EPHB2	948	33	17763	4.54239	0.860059	0.0517619	2.43804
UP_SEQ_FEATURE	domain:Fibronectin type-III 5	8	0.766284	0.0063936	PTPRB, DCC, PTPRF, FNDC3C1, PTPRS, COL12A1, NEO1, FNDC3B	953	38	16021	3.53918	1	0.286456	10.7572
UP_SEQ_FEATURE	domain:Fibronectin type-III 8	6	0.574713	0.00827015	PTPRB, PTPRF, FNDC3C1, PTPRS, COL12A1, FNDC3B	953	22	16021	4.58485	1	0.32784	13.7009
UP_SEQ_FEATURE	domain:Fibronectin type-III 7	6	0.574713	0.0100605	PTPRB, PTPRF, FNDC3C1, PTPRS, COL12A1, FNDC3B	953	23	16021	4.38551	1	0.362947	16.4239
UP_SEQ_FEATURE	domain:Fibronectin type-III 9	3	0.287356	0.245427	PTPRB, COL12A1, FNDC3B	953	16	16021	3.15209	1	0.993527	99.3239
Annotation Cluster 25	Enrichment Score: 3.403492277658866
Category	Term	Count	%	PValue	Genes	List Total	Pop Hits	Pop Total	Fold Enrichment	Bonferroni	Benjamini	FDR
GOTERM_CC_FAT	GO:0001725~stress fiber	8	0.766284	0.000249751	LIMA1, ENAH, PDLIM7, FERMT2, ACTN1, FLNB, SYNPO, ANXA2	735	23	12504	5.9173	0.0814197	0.00326105	0.339571
GOTERM_CC_FAT	GO:0032432~actin filament bundle	8	0.766284	0.000334884	LIMA1, ENAH, PDLIM7, FERMT2, ACTN1, FLNB, SYNPO, ANXA2	735	24	12504	5.67075	0.107635	0.00405887	0.455078
GOTERM_CC_FAT	GO:0042641~actomyosin	8	0.766284	0.000736413	LIMA1, ENAH, PDLIM7, FERMT2, ACTN1, FLNB, SYNPO, ANXA2	735	27	12504	5.04067	0.221567	0.00831433	0.998189
Annotation Cluster 26	Enrichment Score: 3.3249111785281307
Category	Term	Count	%	PValue	Genes	List Total	Pop Hits	Pop Total	Fold Enrichment	Bonferroni	Benjamini	FDR
INTERPRO	IPR011993:Pleckstrin homology-type	36	3.44828	5.01864e-06	PHLDB1, FGD1, ENAH, GULP1, FERMT2, FERMT1, ASAP2, PTPN21, ASAP3, PLEKHB2, PLCL1, PLCD1, AFAP1, TBC1D2, CNKSR1, ANKS1B, OSBPL5, OSBP2, OSBPL3, PTPN14, BMX, ARHGEF17, ARHGEF12, IRS1, FARP1, MPRIP, NUMBL, PRKD1, PLEKHF1, EPB4.1L3, KIF1A, MYO10, EPB4.1L4A, APBB2, PHLDB2, APBB1	948	289	17763	2.33406	0.006508	0.00043519	0.00819473
INTERPRO	IPR001849:Pleckstrin homology	30	2.87356	0.000149906	PHLDB1, FGD1, FERMT2, ASAP2, FERMT1, ASAP3, PLEKHB2, PLCL1, PLCD1, FAM129B, AFAP1, PHLDA3, PHLDA2, TBC1D2, CNKSR1, OSBPL5, OSBP2, OSBPL3, ARHGEF5, BMX, ARHGEF12, IRS1, FARP1, MPRIP, PLEKHF1, PRKD1, KIF1A, MYO10, CDC42BPA, PHLDB2	948	261	17763	2.15372	0.177201	0.00777136	0.244505
SMART	SM00233:PH	30	2.87356	0.00742425	PHLDB1, FGD1, FERMT2, ASAP2, FERMT1, ASAP3, PLEKHB2, PLCL1, PLCD1, FAM129B, AFAP1, PHLDA3, PHLDA2, TBC1D2, CNKSR1, OSBPL5, OSBP2, OSBPL3, ARHGEF5, BMX, ARHGEF12, IRS1, FARP1, MPRIP, PLEKHF1, PRKD1, KIF1A, MYO10, CDC42BPA, PHLDB2	632	261	9131	1.66066	0.862237	0.0943578	9.31265
UP_SEQ_FEATURE	domain:PH	22	2.10728	0.00898041	OSBPL5, PHLDB1, OSBP2, OSBPL3, FERMT2, BMX, ASAP2, FERMT1, ASAP3, ARHGEF12, IRS1, PLEKHB2, PLEKHF1, PRKD1, PLCL1, KIF1A, CDC42BPA, PLCD1, FAM129B, PHLDB2, PHLDA3, PHLDA2	953	202	16021	1.83091	1	0.340577	14.7911
Annotation Cluster 27	Enrichment Score: 3.2831450971993412
Category	Term	Count	%	PValue	Genes	List Total	Pop Hits	Pop Total	Fold Enrichment	Bonferroni	Benjamini	FDR
INTERPRO	IPR000024:Frizzled cysteine-rich domain	9	0.862069	1.51565e-05	COL18A1, SMO, SFRP1, SFRP2, ROR1, FZD3, FZD2, FRZB, FZD6	948	23	17763	7.332	0.0195257	0.00109489	0.0247466
UP_SEQ_FEATURE	domain:FZ	9	0.862069	2.28324e-05	COL18A1, SMO, SFRP1, SFRP2, ROR1, FZD3, FZD2, FRZB, FZD6	953	22	16021	6.87728	0.058304	0.00374751	0.0405049
INTERPRO	IPR015526:Frizzled related	7	0.670498	0.000114028	SMO, SFRP1, SFRP2, FZD3, FZD2, FRZB, FZD6	948	16	17763	8.19759	0.137878	0.00616253	0.186036
SMART	SM00063:FRI	6	0.574713	0.000291846	SMO, SFRP1, SFRP2, FZD2, FRZB, FZD6	632	10	9131	8.66867	0.0747047	0.00703354	0.382158
INTERPRO	IPR000539:Frizzled protein	4	0.383142	0.018061	SMO, FZD3, FZD2, FZD6	948	11	17763	6.81358	1	0.265047	25.7414
UP_SEQ_FEATURE	short sequence motif:Lys-Thr-X-X-X-Trp motif	3	0.287356	0.0961775	FZD3, FZD2, FZD6	953	9	16021	5.60371	1	0.907029	83.375
Annotation Cluster 28	Enrichment Score: 3.2329156806325967
Category	Term	Count	%	PValue	Genes	List Total	Pop Hits	Pop Total	Fold Enrichment	Bonferroni	Benjamini	FDR
GOTERM_BP_FAT	GO:0016055~Wnt receptor signaling pathway	21	2.01149	3.70586e-05	WNT5A, SOX4, LEF1, CXXC4, TLE1, FZD3, FZD2, FRZB, FZD6, DKK2, SMO, SDC1, WNT4, WISP1, DACT1, NXN, SFRP1, SFRP2, RSPO3, TGFB1I1, PITX2	765	130	13588	2.86926	0.088756	0.00238036	0.0653787
SP_PIR_KEYWORDS	wnt signaling pathway	19	1.81992	6.88048e-05	WNT5A, LEF1, CXXC4, TLE1, FZD3, FZD2, FRZB, FZD6, DKK2, SMO, WNT4, DACT1, SOST, WISP1, NXN, SFRP1, SFRP2, RSPO3, TGFB1I1	974	118	17854	2.95154	0.0297547	0.00131246	0.097224
KEGG_PATHWAY	mmu04310:Wnt signaling pathway	14	1.341	0.0784776	WNT5A, VANGL1, LEF1, FZD3, CXXC4, FZD2, FZD6, DKK2, WNT4, SFRP1, SFRP2, PRICKLE2, NFATC4, SOX17	326	149	5738	1.65381	0.999995	0.3876	62.3173
Annotation Cluster 29	Enrichment Score: 3.2291700866515405
Category	Term	Count	%	PValue	Genes	List Total	Pop Hits	Pop Total	Fold Enrichment	Bonferroni	Benjamini	FDR
GOTERM_CC_FAT	GO:0043292~contractile fiber	17	1.62835	0.000119214	TRPC1, CRYAB, ACTA2, PDLIM5, PDLIM3, ACTN1, MYOZ2, ANKRD1, FLNC, FLNB, TPM1, MMP2, TNNT2, ANK2, KRT8, HSPB1, PLEC	735	95	12504	3.0443	0.0397247	0.00192839	0.162222
GOTERM_CC_FAT	GO:0044449~contractile fiber part	16	1.53257	0.000128696	TRPC1, CRYAB, ACTA2, PDLIM5, PDLIM3, ACTN1, MYOZ2, ANKRD1, FLNC, TPM1, MMP2, FLNB, TNNT2, ANK2, KRT8, HSPB1	735	86	12504	3.16507	0.0428159	0.00198709	0.175114
GOTERM_CC_FAT	GO:0030017~sarcomere	15	1.43678	0.000206499	TNNT2, TRPC1, ANK2, CRYAB, PDLIM5, KRT8, PDLIM3, ACTN1, HSPB1, MYOZ2, ANKRD1, FLNC, FLNB, MMP2, TPM1	735	80	12504	3.1898	0.0678083	0.00292143	0.280841
GOTERM_CC_FAT	GO:0030016~myofibril	15	1.43678	0.000804925	TNNT2, TRPC1, ANK2, CRYAB, PDLIM5, KRT8, PDLIM3, ACTN1, HSPB1, MYOZ2, ANKRD1, FLNC, FLNB, MMP2, TPM1	735	91	12504	2.80422	0.239504	0.00879288	1.09058
GOTERM_CC_FAT	GO:0031674~I band	10	0.957854	0.00340392	CRYAB, PDLIM5, KRT8, PDLIM3, ACTN1, HSPB1, MYOZ2, ANKRD1, FLNC, FLNB	735	53	12504	3.20986	0.686296	0.0325805	4.53716
GOTERM_CC_FAT	GO:0030018~Z disc	9	0.862069	0.00485772	CRYAB, PDLIM5, KRT8, PDLIM3, ACTN1, HSPB1, MYOZ2, FLNC, FLNB	735	46	12504	3.32848	0.809032	0.0449488	6.4162
Annotation Cluster 30	Enrichment Score: 3.16607937373573
Category	Term	Count	%	PValue	Genes	List Total	Pop Hits	Pop Total	Fold Enrichment	Bonferroni	Benjamini	FDR
GOTERM_BP_FAT	GO:0014032~neural crest cell development	10	0.957854	6.08609e-05	EDNRA, SMO, LAMA5, HAND2, EFNB1, EDN1, FOXC2, CYP26A1, SOX9, ACVR1	765	33	13588	5.38245	0.141565	0.00346317	0.10735
GOTERM_BP_FAT	GO:0014033~neural crest cell differentiation	10	0.957854	6.08609e-05	EDNRA, SMO, LAMA5, HAND2, EFNB1, EDN1, FOXC2, CYP26A1, SOX9, ACVR1	765	33	13588	5.38245	0.141565	0.00346317	0.10735
GOTERM_BP_FAT	GO:0048762~mesenchymal cell differentiation	12	1.14943	6.73899e-05	EDNRA, SMO, FGFR1, LAMA5, HAND2, EFNB1, EDN1, LEF1, FOXC2, CYP26A1, SOX9, ACVR1	765	49	13588	4.3499	0.155508	0.0036676	0.118859
GOTERM_BP_FAT	GO:0060485~mesenchyme development	12	1.14943	8.20655e-05	EDNRA, SMO, FGFR1, LAMA5, HAND2, EFNB1, EDN1, LEF1, FOXC2, CYP26A1, SOX9, ACVR1	765	50	13588	4.2629	0.186027	0.00427892	0.144726
GOTERM_BP_FAT	GO:0014031~mesenchymal cell development	11	1.05364	0.000230857	EDNRA, SMO, LAMA5, HAND2, EFNB1, EDN1, LEF1, FOXC2, CYP26A1, SOX9, ACVR1	765	47	13588	4.15709	0.439572	0.0096045	0.406621
GOTERM_BP_FAT	GO:0001667~ameboidal cell migration	6	0.574713	0.106679	SMO, LAMA5, EFNB1, CXCL12, NCKAP1, ACVR1	765	45	13588	2.36828	1	0.677517	86.3414
GOTERM_BP_FAT	GO:0001755~neural crest cell migration	4	0.383142	0.13633	SMO, LAMA5, EFNB1, ACVR1	765	23	13588	3.08906	1	0.741125	92.4716
Annotation Cluster 31	Enrichment Score: 3.0619618374773028
Category	Term	Count	%	PValue	Genes	List Total	Pop Hits	Pop Total	Fold Enrichment	Bonferroni	Benjamini	FDR
SP_PIR_KEYWORDS	cell junction	50	4.78927	4.89628e-08	ENAH, SHROOM3, GABRB3, CLDN4, GRIK2, GRIP1, BCAR1, FERMT2, FERMT1, NCS1, CTNND2, GABBR1, NBEA, CPEB1, WTIP, RIMS2, SYNGR1, CLDN12, GJA4, GJA5, RHOU, SORBS2, SSX2IP, MLLT4, SYNPO, GRID1, NOX4, GABRE, ANKS1B, GLRB, TMEM204, LPP, SYT11, TANC1, FBLIM1, GRIA4, NEXN, SAMD4, CAMK2N1, TMEM47, CLDN1, CHRNB1, PARD6G, ERC2, TGFB1I1, JAM2, UNC13B, TJP2, PARVB, PARVA	974	392	17854	2.33809	2.14944e-05	2.14946e-06	6.92176e-05
SP_PIR_KEYWORDS	postsynaptic cell membrane	16	1.53257	0.000913408	ANKS1B, GABRE, GLRB, GABRB3, GRIP1, GRIK2, NCS1, TANC1, GABBR1, NBEA, GRIA4, CPEB1, CAMK2N1, CHRNB1, GRID1, SYNPO	974	110	17854	2.66627	0.330463	0.0117298	1.28355
GOTERM_CC_FAT	GO:0045211~postsynaptic membrane	18	1.72414	0.0010899	KCNMA1, ANKS1B, GABRE, GLRB, CLSTN2, GABRB3, GRIP1, GRIK2, NCS1, TANC1, GABBR1, NBEA, GRIA4, CPEB1, CAMK2N1, CHRNB1, GRID1, SYNPO	735	126	12504	2.43032	0.309796	0.0115197	1.47405
GOTERM_CC_FAT	GO:0045202~synapse	33	3.16092	0.00209926	ENAH, CLSTN2, GABRB3, GRIK2, GRIP1, GABBR1, NCS1, NBEA, CPEB1, CDH2, RIMS2, SYNGR1, EPHB2, NRCAM, NRG1, SYNPO, GRID1, KCNMA1, GABRE, ANKS1B, GLRB, NRXN3, SYT11, EFNB1, TANC1, GRIA4, SAMD4, CAMK2N1, CHRNB1, ERC2, LRRK2, APBB1, UNC13B	735	319	12504	1.75989	0.510563	0.0214188	2.82118
SP_PIR_KEYWORDS	synapse	23	2.20307	0.00302884	GABRE, ANKS1B, GLRB, ENAH, GABRB3, GRIP1, GRIK2, SYT11, NCS1, TANC1, GABBR1, NBEA, GRIA4, CPEB1, RIMS2, SYNGR1, SAMD4, CAMK2N1, CHRNB1, ERC2, UNC13B, GRID1, SYNPO	974	213	17854	1.97936	0.735966	0.0319581	4.19766
GOTERM_CC_FAT	GO:0044456~synapse part	23	2.20307	0.00667374	KCNMA1, GABRE, ANKS1B, GLRB, CLSTN2, GABRB3, NRXN3, GRIP1, GRIK2, SYT11, GABBR1, NCS1, TANC1, NBEA, GRIA4, CPEB1, SYNGR1, CAMK2N1, CHRNB1, ERC2, LRRK2, GRID1, SYNPO	735	212	12504	1.84567	0.897375	0.0567051	8.71526
GOTERM_CC_FAT	GO:0014069~postsynaptic density	6	0.574713	0.178089	ANKS1B, TANC1, NCS1, CPEB1, CAMK2N1, SYNPO	735	51	12504	2.00144	1	0.565485	93.0801
Annotation Cluster 32	Enrichment Score: 3.0563020514893418
Category	Term	Count	%	PValue	Genes	List Total	Pop Hits	Pop Total	Fold Enrichment	Bonferroni	Benjamini	FDR
GOTERM_BP_FAT	GO:0007398~ectoderm development	19	1.81992	0.000460821	EGFR, LOR, PTGS2, PDGFA, FST, MREG, SOX9, COL5A2, COL5A1, TGFB2, FOXQ1, CDKN2A, LAMA5, SPRR1A, SPRR2B, MADCAM1, COL1A1, LRP4, BMPR1A	765	133	13588	2.53744	0.685259	0.0166142	0.81012
GOTERM_BP_FAT	GO:0042633~hair cycle	11	1.05364	0.000546908	MPZL3, EGFR, FOXQ1, PTGS2, LAMA5, PDGFA, FST, MREG, SOX9, LRP4, TGFB2	765	52	13588	3.75737	0.746406	0.0188754	0.960772
GOTERM_BP_FAT	GO:0042303~molting cycle	11	1.05364	0.000546908	MPZL3, EGFR, FOXQ1, PTGS2, LAMA5, PDGFA, FST, MREG, SOX9, LRP4, TGFB2	765	52	13588	3.75737	0.746406	0.0188754	0.960772
GOTERM_BP_FAT	GO:0008544~epidermis development	18	1.72414	0.000619954	EGFR, LOR, PTGS2, PDGFA, FST, MREG, SOX9, COL5A2, COL5A1, TGFB2, FOXQ1, CDKN2A, LAMA5, SPRR1A, SPRR2B, MADCAM1, COL1A1, LRP4	765	125	13588	2.55774	0.78888	0.0205242	1.08843
GOTERM_BP_FAT	GO:0022405~hair cycle process	10	0.957854	0.00167773	EGFR, FOXQ1, PTGS2, LAMA5, PDGFA, FST, MREG, SOX9, LRP4, TGFB2	765	50	13588	3.55242	0.985173	0.0462157	2.91977
GOTERM_BP_FAT	GO:0022404~molting cycle process	10	0.957854	0.00167773	EGFR, FOXQ1, PTGS2, LAMA5, PDGFA, FST, MREG, SOX9, LRP4, TGFB2	765	50	13588	3.55242	0.985173	0.0462157	2.91977
GOTERM_BP_FAT	GO:0001942~hair follicle development	10	0.957854	0.00167773	EGFR, FOXQ1, PTGS2, LAMA5, PDGFA, FST, MREG, SOX9, LRP4, TGFB2	765	50	13588	3.55242	0.985173	0.0462157	2.91977
Annotation Cluster 33	Enrichment Score: 2.9767542579021335
Category	Term	Count	%	PValue	Genes	List Total	Pop Hits	Pop Total	Fold Enrichment	Bonferroni	Benjamini	FDR
GOTERM_BP_FAT	GO:0001655~urogenital system development	24	2.29885	6.61458e-06	BMP4, WNT5A, FGFR1, MYO1E, NPNT, SIX2, NID1, SOX9, WWTR1, GLI3, SLIT2, WNT4, SFRP1, LAMA5, SALL1, GATA3, PKD2, GDF11, FOXC2, PDGFRB, ROBO2, PCSK5, LRP4, ACVR1	765	146	13588	2.9198	0.0164526	0.000552828	0.0116724
GOTERM_BP_FAT	GO:0001822~kidney development	20	1.91571	7.12228e-06	BMP4, FGFR1, MYO1E, NPNT, SIX2, NID1, WWTR1, GLI3, SLIT2, WNT4, LAMA5, SALL1, GATA3, PKD2, GDF11, FOXC2, PDGFRB, ROBO2, PCSK5, LRP4	765	107	13588	3.32002	0.0177041	0.000576051	0.0125683
GOTERM_BP_FAT	GO:0001656~metanephros development	12	1.14943	0.00033176	BMP4, FGFR1, WNT4, LAMA5, NPNT, SALL1, GDF11, FOXC2, SIX2, ROBO2, GLI3, SLIT2	765	58	13588	3.67492	0.564906	0.0125298	0.583858
GOTERM_BP_FAT	GO:0001657~ureteric bud development	9	0.862069	0.00206663	BMP4, FGFR1, LAMA5, NPNT, SALL1, GDF11, FOXC2, ROBO2, GLI3	765	42	13588	3.80616	0.994419	0.0554211	3.585
GOTERM_BP_FAT	GO:0060675~ureteric bud morphogenesis	4	0.383142	0.206601	BMP4, LAMA5, NPNT, GLI3	765	28	13588	2.53744	1	0.850884	98.3162
GOTERM_BP_FAT	GO:0001658~branching involved in ureteric bud morphogenesis	4	0.383142	0.206601	BMP4, LAMA5, NPNT, GLI3	765	28	13588	2.53744	1	0.850884	98.3162
Annotation Cluster 34	Enrichment Score: 2.937818793404333
Category	Term	Count	%	PValue	Genes	List Total	Pop Hits	Pop Total	Fold Enrichment	Bonferroni	Benjamini	FDR
INTERPRO	IPR016361:Transcriptional enhancer factor	4	0.383142	0.000580216	TEAD4, TEAD1, TEAD2, TEAD3	948	4	17763	18.7373	0.530027	0.0226214	0.943246
INTERPRO	IPR000818:TEA/ATTS	4	0.383142	0.000580216	TEAD4, TEAD1, TEAD2, TEAD3	948	4	17763	18.7373	0.530027	0.0226214	0.943246
PIR_SUPERFAMILY	PIRSF002603:TEF	4	0.383142	0.000644826	TEAD4, TEAD1, TEAD2, TEAD3	451	4	8136	18.0399	0.259616	0.259616	0.915459
PIR_SUPERFAMILY	PIRSF002603:transcriptional enhancer factor	4	0.383142	0.000644826	TEAD4, TEAD1, TEAD2, TEAD3	451	4	8136	18.0399	0.259616	0.259616	0.915459
UP_SEQ_FEATURE	DNA-binding region:TEA	4	0.383142	0.000799602	TEAD4, TEAD1, TEAD2, TEAD3	953	4	16021	16.8111	0.878105	0.0617845	1.40932
SMART	SM00426:TEA	4	0.383142	0.00124641	TEAD4, TEAD1, TEAD2, TEAD3	632	4	9131	14.4478	0.282334	0.023418	1.62271
UP_SEQ_FEATURE	region of interest:Transcriptional activation	3	0.287356	0.0195285	TEAD1, TEAD2, TEAD3	953	4	16021	12.6083	1	0.508745	29.5264
Annotation Cluster 35	Enrichment Score: 2.898575194337724
Category	Term	Count	%	PValue	Genes	List Total	Pop Hits	Pop Total	Fold Enrichment	Bonferroni	Benjamini	FDR
GOTERM_BP_FAT	GO:0002009~morphogenesis of an epithelium	22	2.10728	0.000713705	EGFR, WNT5A, DLC1, BMP4, ENAH, SHROOM3, PLXNA1, NPNT, FZD3, JAG1, SOX9, GLI3, SRC, FZD6, NCKAP1, DDR1, LAMA1, WNT4, SFRP1, LAMA5, TGFB1I1, TWIST1	765	173	13588	2.25876	0.833142	0.0232853	1.25205
GOTERM_BP_FAT	GO:0022612~gland morphogenesis	14	1.341	0.00078066	BMP4, WNT5A, EGFR, FGFR1, IL6, PDGFB, PLXNA1, SOX9, SRC, LAMA1, DDR1, WNT4, SFRP1, LAMA5	765	84	13588	2.96035	0.858953	0.0244883	1.36875
GOTERM_BP_FAT	GO:0048732~gland development	22	2.10728	0.00361654	EGFR, WNT5A, BMP4, FGFR1, IL6, PLXNA1, PDGFB, MET, LEF1, SOX9, GLI3, IRS1, SRC, DDR1, LAMA1, WNT4, ARHGAP5, SFRP1, LAMA5, VEGFA, BMPR1A, PITX2	765	197	13588	1.98358	0.999887	0.0844412	6.19372
Annotation Cluster 36	Enrichment Score: 2.893155043251666
Category	Term	Count	%	PValue	Genes	List Total	Pop Hits	Pop Total	Fold Enrichment	Bonferroni	Benjamini	FDR
GOTERM_MF_FAT	GO:0005201~extracellular matrix structural constituent	13	1.24521	1.78191e-08	COL18A1, COL4A2, COL4A1, FBN1, COL3A1, COL5A2, COL5A1, COL4A5, LAMA1, COL1A1, LAMC1, MFAP5, COL11A1	712	30	13288	8.08727	1.34177e-05	6.70886e-06	2.71347e-05
GOTERM_CC_FAT	GO:0005581~collagen	9	0.862069	5.74712e-06	COL4A2, COL4A1, COL3A1, COL1A1, LOX, COL11A1, COL5A2, COL5A1, COL4A5	735	19	12504	8.05843	0.00195212	0.000139564	0.00782605
GOTERM_BP_FAT	GO:0030199~collagen fibril organization	8	0.766284	0.000100307	COL3A1, FOXC2, LOX, COL11A1, SERPINH1, COL5A2, COL5A1, ANXA2	765	21	13588	6.76651	0.222431	0.0047356	0.176869
SP_PIR_KEYWORDS	collagen	14	1.341	0.000589781	COL18A1, CTHRC1, COL4A2, COL4A1, P4HA2, COL3A1, COL12A1, COL1A1, COL8A1, COL5A2, COL11A1, PCOLCE, COL5A1, COL4A5	974	84	17854	3.0551	0.228169	0.00889094	0.830539
SP_PIR_KEYWORDS	triple helix	5	0.478927	0.000885725	COL18A1, COL4A2, COL4A1, COL3A1, COL1A1	974	9	17854	10.1837	0.32227	0.0117188	1.24487
UP_SEQ_FEATURE	domain:Fibrillar collagen NC1	5	0.478927	0.00194848	COL3A1, COL1A1, COL11A1, COL5A2, COL5A1	953	10	16021	8.40556	0.994092	0.126317	3.40146
INTERPRO	IPR000885:Fibrillar collagen, C-terminal	5	0.478927	0.00195892	COL3A1, COL1A1, COL11A1, COL5A2, COL5A1	948	11	17763	8.51697	0.922001	0.0649292	3.15118
SP_PIR_KEYWORDS	hydroxylation	11	1.05364	0.00228769	COL18A1, COL4A2, COL4A1, MASP1, COL3A1, COL12A1, COL1A1, COL8A1, COL11A1, COL5A2, COL5A1	974	64	17854	3.15057	0.634119	0.0261122	3.18592
UP_SEQ_FEATURE	region of interest:Triple-helical region	6	0.574713	0.0032783	COL4A2, COL4A1, COL3A1, COL1A1, COL11A1, COL5A1	953	18	16021	5.60371	0.999823	0.178275	5.65991
INTERPRO	IPR008160:Collagen triple helix repeat	12	1.14943	0.00370127	COL18A1, CTHRC1, COL4A2, COL4A1, COL3A1, COL12A1, COL1A1, COL8A1, COL11A1, COL5A2, COL5A1, COL4A5	948	81	17763	2.7759	0.991968	0.0919772	5.87543
SMART	SM00038:COLFI	5	0.478927	0.0050365	COL3A1, COL1A1, COL11A1, COL5A2, COL5A1	632	11	9131	6.56717	0.738963	0.0759652	6.40883
UP_SEQ_FEATURE	propeptide:C-terminal propeptide	4	0.383142	0.00610992	COL3A1, COL1A1, COL11A1, COL5A2	953	7	16021	9.60636	1	0.285325	10.304
GOTERM_MF_FAT	GO:0048407~platelet-derived growth factor binding	4	0.383142	0.0100514	COL4A1, COL3A1, COL1A1, COL5A1	712	9	13288	8.29463	0.999503	0.253663	14.2588
PIR_SUPERFAMILY	PIRSF002255:collagen alpha 1(I) chain	3	0.287356	0.0273013	COL3A1, COL1A1, COL5A2	451	5	8136	10.8239	0.999998	0.924215	32.6096
UP_SEQ_FEATURE	propeptide:N-terminal propeptide	3	0.287356	0.0450848	COL3A1, COL1A1, COL11A1	953	6	16021	8.40556	1	0.736524	55.8932
GOTERM_BP_FAT	GO:0043588~skin development	4	0.383142	0.236673	PDGFA, COL1A1, COL5A2, COL5A1	765	30	13588	2.36828	1	0.87877	99.1486
Annotation Cluster 37	Enrichment Score: 2.8259276280135817
Category	Term	Count	%	PValue	Genes	List Total	Pop Hits	Pop Total	Fold Enrichment	Bonferroni	Benjamini	FDR
INTERPRO	IPR007623:Brain expressed X-linked like protein	4	0.383142	0.00139287	BEX1, BEX2, NGFRAP1, BEX4	948	5	17763	14.9899	0.8369	0.0491243	2.25033
PIR_SUPERFAMILY	PIRSF008633:BEX	4	0.383142	0.0015458	BEX1, BEX2, NGFRAP1, BEX4	451	5	8136	14.4319	0.513685	0.302637	2.18152
PIR_SUPERFAMILY	PIRSF008633:brain-expressed X-linked protein	4	0.383142	0.0015458	BEX1, BEX2, NGFRAP1, BEX4	451	5	8136	14.4319	0.513685	0.302637	2.18152
Annotation Cluster 38	Enrichment Score: 2.7187880149043804
Category	Term	Count	%	PValue	Genes	List Total	Pop Hits	Pop Total	Fold Enrichment	Bonferroni	Benjamini	FDR
GOTERM_BP_FAT	GO:0003007~heart morphogenesis	15	1.43678	5.46968e-05	DLC1, SMAD7, TBX20, FGFRL1, FHL2, TPM1, COL5A1, TNNT2, SMO, HAND2, GATA4, FOXC2, COL11A1, BMPR1A, PITX2	765	74	13588	3.60042	0.12819	0.00318522	0.0964819
GOTERM_BP_FAT	GO:0048738~cardiac muscle tissue development	12	1.14943	0.000282977	TNNT2, SMAD7, GATA6, GATA4, HSPG2, FHL2, FOXC2, NRG1, COL11A1, TPM1, PITX2, TGFB2	765	57	13588	3.73939	0.508261	0.0110295	0.498208
GOTERM_BP_FAT	GO:0014706~striated muscle tissue development	18	1.72414	0.000745081	SMAD7, ERBB2, MET, HSPG2, PDLIM3, FHL2, SIX4, FLNB, TPM1, TGFB2, TNNT2, GATA6, GATA4, FOXC2, NRG1, COL11A1, LRP4, PITX2	765	127	13588	2.51746	0.845777	0.0236812	1.30675
GOTERM_BP_FAT	GO:0060415~muscle tissue morphogenesis	6	0.574713	0.00257196	TNNT2, SMAD7, FOXC2, COL11A1, TPM1, PITX2	765	18	13588	5.9207	0.998433	0.0650657	4.44297
GOTERM_BP_FAT	GO:0055008~cardiac muscle tissue morphogenesis	6	0.574713	0.00257196	TNNT2, SMAD7, FOXC2, COL11A1, TPM1, PITX2	765	18	13588	5.9207	0.998433	0.0650657	4.44297
GOTERM_BP_FAT	GO:0055010~ventricular cardiac muscle morphogenesis	5	0.478927	0.0082241	TNNT2, SMAD7, FOXC2, COL11A1, TPM1	765	15	13588	5.9207	1	0.153823	13.5613
GOTERM_BP_FAT	GO:0008016~regulation of heart contraction	6	0.574713	0.148235	TNNT2, GNAO1, SMAD7, HBEGF, TPM1, TGFB2	765	50	13588	2.13145	1	0.768518	94.1072
Annotation Cluster 39	Enrichment Score: 2.6240806366532143
Category	Term	Count	%	PValue	Genes	List Total	Pop Hits	Pop Total	Fold Enrichment	Bonferroni	Benjamini	FDR
INTERPRO	IPR001799:Ephrin	5	0.478927	0.000472744	EFNB1, EFNA3, EFNB2, EFNA5, EFNA4	948	8	17763	11.7108	0.459459	0.0190409	0.769163
INTERPRO	IPR019765:Ephrin, conserved site	5	0.478927	0.000472744	EFNB1, EFNA3, EFNB2, EFNA5, EFNA4	948	8	17763	11.7108	0.459459	0.0190409	0.769163
INTERPRO	IPR008972:Cupredoxin	5	0.478927	0.00522689	EFNB1, EFNA3, EFNB2, EFNA5, EFNA4	948	14	17763	6.69191	0.998906	0.118614	8.20156
PIR_SUPERFAMILY	PIRSF005772:Ephrin-A	3	0.287356	0.0273013	EFNA3, EFNA5, EFNA4	451	5	8136	10.8239	0.999998	0.924215	32.6096
Annotation Cluster 40	Enrichment Score: 2.590316316213717
Category	Term	Count	%	PValue	Genes	List Total	Pop Hits	Pop Total	Fold Enrichment	Bonferroni	Benjamini	FDR
INTERPRO	IPR001791:Laminin G	12	1.14943	1.77944e-05	COL18A1, LAMA1, LAMA4, NRXN3, LAMA5, FAT1, CSPG4, HSPG2, COL11A1, GAS6, COL5A1, SLIT2	948	45	17763	4.99662	0.0228848	0.00121771	0.0290529
INTERPRO	IPR012680:Laminin G, subdomain 2	10	0.957854	0.000166682	LAMA4, NRXN3, LAMA5, FAT1, CSPG4, HSPG2, COL11A1, GAS6, COL5A1, SLIT2	948	39	17763	4.80445	0.194966	0.00830649	0.271831
SMART	SM00282:LamG	12	1.14943	0.000182918	COL18A1, LAMA1, LAMA4, NRXN3, LAMA5, FAT1, CSPG4, HSPG2, COL11A1, GAS6, COL5A1, SLIT2	632	45	9131	3.85274	0.0474956	0.00539214	0.23968
INTERPRO	IPR013320:Concanavalin A-like lectin/glucanase, subgroup	12	1.14943	0.0024732	LAMA1, LAMA4, NRXN3, LAMA5, FAT1, CSPG4, HSPG2, COL11A1, THBS2, GAS6, COL5A1, SLIT2	948	77	17763	2.92011	0.96011	0.0755683	3.96289
UP_SEQ_FEATURE	domain:Laminin G-like 2	6	0.574713	0.0169796	LAMA1, LAMA4, LAMA5, CSPG4, HSPG2, GAS6	953	26	16021	3.87949	1	0.469854	26.2039
UP_SEQ_FEATURE	domain:Laminin G-like 1	6	0.574713	0.0169796	LAMA1, LAMA4, LAMA5, CSPG4, HSPG2, GAS6	953	26	16021	3.87949	1	0.469854	26.2039
INTERPRO	IPR012679:Laminin G, subdomain 1	3	0.287356	0.0641777	LAMA1, CSPG4, HSPG2	948	8	17763	7.0265	1	0.556963	66.146
UP_SEQ_FEATURE	domain:Laminin G-like 3	4	0.383142	0.0763039	LAMA1, LAMA4, LAMA5, HSPG2	953	17	16021	3.95556	1	0.863146	75.5451
Annotation Cluster 41	Enrichment Score: 2.5742633897668505
Category	Term	Count	%	PValue	Genes	List Total	Pop Hits	Pop Total	Fold Enrichment	Bonferroni	Benjamini	FDR
GOTERM_BP_FAT	GO:0030155~regulation of cell adhesion	16	1.53257	0.000224618	PODXL, NPNT, CCDC80, NID1, MMP14, CD24A, SRC, DDR1, LAMA1, LAMA4, S1PR1, FBLN2, LAMA5, COL1A1, COL8A1, CYR61	765	94	13588	3.02333	0.430733	0.00950379	0.395653
GOTERM_BP_FAT	GO:0010810~regulation of cell-substrate adhesion	9	0.862069	0.00148697	DDR1, FBLN2, NPNT, CCDC80, NID1, COL1A1, MMP14, COL8A1, CYR61	765	40	13588	3.99647	0.976057	0.0419906	2.59189
GOTERM_BP_FAT	GO:0045785~positive regulation of cell adhesion	8	0.766284	0.00947228	FBLN2, NPNT, CCDC80, NID1, COL8A1, CD24A, SRC, CYR61	765	43	13588	3.30458	1	0.167742	15.4611
GOTERM_BP_FAT	GO:0010811~positive regulation of cell-substrate adhesion	6	0.574713	0.0159494	FBLN2, NPNT, CCDC80, NID1, COL8A1, CYR61	765	27	13588	3.94713	1	0.238494	24.7034
Annotation Cluster 42	Enrichment Score: 2.5562965166936458
Category	Term	Count	%	PValue	Genes	List Total	Pop Hits	Pop Total	Fold Enrichment	Bonferroni	Benjamini	FDR
GOTERM_BP_FAT	GO:0007517~muscle organ development	24	2.29885	0.000136385	SMAD7, CRYAB, ERBB2, MET, FGFRL1, PDLIM3, HSPG2, FHL2, SIX4, FLNB, TPM1, TGFB2, TNNT2, TAGLN, GATA6, LAMA5, GATA4, FOXC2, PDGFRB, MKX, NRG1, COL11A1, LRP4, PITX2	765	176	13588	2.4221	0.289706	0.00620026	0.240411
GOTERM_BP_FAT	GO:0048738~cardiac muscle tissue development	12	1.14943	0.000282977	TNNT2, SMAD7, GATA6, GATA4, HSPG2, FHL2, FOXC2, NRG1, COL11A1, TPM1, PITX2, TGFB2	765	57	13588	3.73939	0.508261	0.0110295	0.498208
GOTERM_BP_FAT	GO:0060537~muscle tissue development	19	1.81992	0.000604641	SMAD7, ERBB2, MET, HSPG2, PDLIM3, FHL2, SIX4, FLNB, TPM1, TGFB2, TNNT2, GATA6, GATA4, FOXC2, PDGFRB, NRG1, COL11A1, LRP4, PITX2	765	136	13588	2.48147	0.780609	0.02029	1.06168
GOTERM_BP_FAT	GO:0014706~striated muscle tissue development	18	1.72414	0.000745081	SMAD7, ERBB2, MET, HSPG2, PDLIM3, FHL2, SIX4, FLNB, TPM1, TGFB2, TNNT2, GATA6, GATA4, FOXC2, NRG1, COL11A1, LRP4, PITX2	765	127	13588	2.51746	0.845777	0.0236812	1.30675
GOTERM_BP_FAT	GO:0060538~skeletal muscle organ development	8	0.766284	0.121454	ERBB2, FGFRL1, MET, PDLIM3, SIX4, FLNB, LRP4, PITX2	765	74	13588	1.92023	1	0.713224	89.8238
GOTERM_BP_FAT	GO:0007519~skeletal muscle tissue development	7	0.670498	0.217566	ERBB2, MET, PDLIM3, SIX4, FLNB, LRP4, PITX2	765	72	13588	1.72687	1	0.861729	98.6829
Annotation Cluster 43	Enrichment Score: 2.5260542737856366
Category	Term	Count	%	PValue	Genes	List Total	Pop Hits	Pop Total	Fold Enrichment	Bonferroni	Benjamini	FDR
GOTERM_BP_FAT	GO:0016202~regulation of striated muscle tissue development	10	0.957854	0.000446424	BMP4, FGFR1, CDON, GATA4, HEY2, LEF1, BOC, HDAC7, ACVR1, TWIST1	765	42	13588	4.22907	0.673681	0.016334	0.784903
GOTERM_BP_FAT	GO:0048634~regulation of muscle development	10	0.957854	0.000536847	BMP4, FGFR1, CDON, GATA4, HEY2, LEF1, BOC, HDAC7, ACVR1, TWIST1	765	43	13588	4.13072	0.739922	0.0187899	0.943176
GOTERM_BP_FAT	GO:0045843~negative regulation of striated muscle development	4	0.383142	0.0157785	BMP4, LEF1, HDAC7, TWIST1	765	10	13588	7.10484	1	0.237648	24.4722
GOTERM_BP_FAT	GO:0048635~negative regulation of muscle development	4	0.383142	0.0208027	BMP4, LEF1, HDAC7, TWIST1	765	11	13588	6.45894	1	0.279259	30.9947
Annotation Cluster 44	Enrichment Score: 2.496227129311903
Category	Term	Count	%	PValue	Genes	List Total	Pop Hits	Pop Total	Fold Enrichment	Bonferroni	Benjamini	FDR
GOTERM_BP_FAT	GO:0022612~gland morphogenesis	14	1.341	0.00078066	BMP4, WNT5A, EGFR, FGFR1, IL6, PDGFB, PLXNA1, SOX9, SRC, LAMA1, DDR1, WNT4, SFRP1, LAMA5	765	84	13588	2.96035	0.858953	0.0244883	1.36875
GOTERM_BP_FAT	GO:0060445~branching involved in salivary gland morphogenesis	6	0.574713	0.00257196	FGFR1, LAMA1, IL6, PDGFB, PLXNA1, LAMA5	765	18	13588	5.9207	0.998433	0.0650657	4.44297
GOTERM_BP_FAT	GO:0007435~salivary gland morphogenesis	7	0.670498	0.00331598	EGFR, FGFR1, LAMA1, IL6, PDGFB, PLXNA1, LAMA5	765	27	13588	4.60499	0.999759	0.0791684	5.69309
GOTERM_BP_FAT	GO:0007431~salivary gland development	7	0.670498	0.00681315	EGFR, FGFR1, LAMA1, IL6, PDGFB, PLXNA1, LAMA5	765	31	13588	4.01079	1	0.133144	11.3652
GOTERM_BP_FAT	GO:0035272~exocrine system development	8	0.766284	0.00728079	EGFR, FGFR1, LAMA1, IL6, PDGFB, PLXNA1, LAMA5, SOX4	765	41	13588	3.46577	1	0.139483	12.0989
Annotation Cluster 45	Enrichment Score: 2.4573385432142953
Category	Term	Count	%	PValue	Genes	List Total	Pop Hits	Pop Total	Fold Enrichment	Bonferroni	Benjamini	FDR
GOTERM_BP_FAT	GO:0007169~transmembrane receptor protein tyrosine kinase signaling pathway	28	2.68199	9.66515e-06	FGFR1, BCAR1, ERBB2, BEX1, BMPR2, CSPG4, SRC, EPHB2, CTGF, PDGFC, PIK3R3, FIGF, GHR, PLAT, EGFR, MYO1E, MET, AXL, IRS1, EPHA2, DDR1, EPHA4, VEGFA, ROR1, PDGFRB, HBEGF, FOXC2, LRP4	765	192	13588	2.59031	0.0239489	0.000757223	0.0170552
GOTERM_MF_FAT	GO:0004714~transmembrane receptor protein tyrosine kinase activity	13	1.24521	3.18411e-05	EGFR, TYRO3, DDR1, FGFR1, EPHA4, RYK, ERBB2, MET, AXL, ROR1, PDGFRB, EPHA2, EPHB2	712	56	13288	4.33246	0.0236916	0.00266054	0.0484763
INTERPRO	IPR008266:Tyrosine protein kinase, active site	16	1.53257	0.000288451	EGFR, TYRO3, FGFR1, RYK, ERBB2, MET, AXL, BMX, D8ERTD82E, SRC, EPHA2, EPHB2, DDR1, EPHA4, ROR1, PDGFRB	948	101	17763	2.96829	0.312937	0.012859	0.469979
SP_PIR_KEYWORDS	tyrosine-protein kinase	17	1.62835	0.00055018	EGFR, TYRO3, FGFR1, RYK, ERBB2, MET, AXL, BMX, DSTYK, D8ERTD82E, SRC, EPHA2, EPHB2, DDR1, EPHA4, ROR1, PDGFRB	974	116	17854	2.68638	0.214626	0.00859128	0.774973
INTERPRO	IPR001245:Tyrosine protein kinase	16	1.53257	0.00248419	EGFR, TYRO3, FGFR1, LIMK2, RYK, ERBB2, MET, AXL, BMX, SRC, EPHA2, EPHB2, DDR1, EPHA4, ROR1, PDGFRB	948	124	17763	2.41772	0.960677	0.0741532	3.98017
GOTERM_MF_FAT	GO:0004713~protein tyrosine kinase activity	19	1.81992	0.00297585	EGFR, TYRO3, FGFR1, LIMK2, RYK, ERBB2, MET, AXL, BMX, DSTYK, D8ERTD82E, SRC, EPHA2, EPHB2, EDNRA, DDR1, EPHA4, ROR1, PDGFRB	712	164	13288	2.16217	0.893983	0.130867	4.4369
SP_PIR_KEYWORDS	tyrosine-specific protein kinase	8	0.766284	0.00341854	DDR1, TYRO3, FGFR1, EPHA4, MET, AXL, PDGFRB, SRC	974	37	17854	3.96337	0.777607	0.0351601	4.72569
INTERPRO	IPR017441:Protein kinase, ATP binding site	39	3.73563	0.00637145	FGFR1, NUAK1, ERBB2, BMPR2, DSTYK, PRKG1, SRC, D8ERTD82E, EPHB2, STK39, PRKAA2, STK38L, EGFR, TYRO3, LIMK2, RYK, MET, AXL, BMX, WNK3, EPHA2, MARK1, PRKD1, DDR1, MAST4, EPHA4, PLK3, CAMK4, RPS6KA2, CDC42BPA, ROR1, RIPK2, PDGFRB, NRK, GRK5, LRRK2, LRRK1, BMPR1A, ACVR1	948	467	17763	1.56479	0.999755	0.135748	9.91115
SP_PIR_KEYWORDS	ATP	17	1.62835	0.00828776	EGFR, TYRO3, FGFR1, RYK, ERBB2, MET, AXL, SRC, PRKD1, DDR1, EPHA4, KIF1A, PLK3, CAMK4, PDGFRB, BMPR1A, ACVR1	974	151	17854	2.06371	0.974099	0.0691313	11.0993
INTERPRO	IPR000719:Protein kinase, core	40	3.83142	0.00845322	FGFR1, NUAK1, ERBB2, BMPR2, DSTYK, PRKG1, SRC, D8ERTD82E, EPHB2, STK39, PRKAA2, STK38L, EGFR, TYRO3, LIMK2, RYK, MET, AXL, BMX, WNK3, NPR2, EPHA2, MARK1, PRKD1, DDR1, EPHA4, MAST4, PLK3, CAMK4, RPS6KA2, CDC42BPA, ROR1, RIPK2, PDGFRB, NRK, GRK5, LRRK2, LRRK1, BMPR1A, ACVR1	948	491	17763	1.52646	0.999984	0.165611	12.9442
GOTERM_MF_FAT	GO:0004672~protein kinase activity	44	4.21456	0.0202019	FGFR1, NUAK1, ERBB2, PRKAG2, BMPR2, DSTYK, PRKG1, SRC, D8ERTD82E, EPHB2, EDNRA, STK39, PRKAA2, STK38L, EGFR, TYRO3, LIMK2, RYK, PDK4, MET, AXL, BMX, WNK3, NPR2, EPHA2, MARK1, PRKD1, DDR1, EPHA4, MAST4, PLK3, CAMK4, RPS6KA2, CDC42BPA, ROR1, RIPK2, PDGFRB, NRK, GRK5, LRRK2, LRRK1, BMPR1A, NRBP2, ACVR1	712	583	13288	1.40852	1	0.400859	26.7126
SMART	SM00219:TyrKc	16	1.53257	0.0235959	EGFR, TYRO3, FGFR1, LIMK2, RYK, ERBB2, MET, AXL, BMX, SRC, EPHA2, EPHB2, DDR1, EPHA4, ROR1, PDGFRB	632	124	9131	1.86423	0.998256	0.202958	26.8921
UP_SEQ_FEATURE	domain:Protein kinase	40	3.83142	0.0265291	FGFR1, NUAK1, ERBB2, BMPR2, DSTYK, PRKG1, SRC, D8ERTD82E, EPHB2, STK39, PRKAA2, STK38L, EGFR, TYRO3, LIMK2, RYK, MET, AXL, BMX, WNK3, NPR2, EPHA2, MARK1, PRKD1, DDR1, EPHA4, MAST4, PLK3, CAMK4, CDC42BPA, ROR1, RIPK2, PDGFRB, NRK, GRK5, LRRK2, LRRK1, BMPR1A, ACVR1, NRBP2	953	476	16021	1.4127	1	0.586979	37.9404
SP_PIR_KEYWORDS	autophosphorylation	6	0.574713	0.0356081	PRKD1, FGFR1, MET, AXL, PDGFRB, SRC	974	34	17854	3.23481	1	0.2172	40.1043
SP_PIR_KEYWORDS	phosphotransferase	13	1.24521	0.0380435	PRKD1, TYRO3, DDR1, FGFR1, EPHA4, PLK3, CAMK4, PIK3C2A, MET, AXL, PDGFRB, SRC, BMPR1A	974	124	17854	1.92176	1	0.224413	42.2074
UP_SEQ_FEATURE	binding site:ATP	43	4.11877	0.0510149	FGFR1, NUAK1, ERBB2, BMPR2, DSTYK, PRKG1, SRC, D8ERTD82E, EPHB2, STK39, PRKAA2, UCK2, EHD1, EHD2, STK38L, EGFR, TYRO3, LIMK2, RYK, PDK4, MET, AXL, BMX, WNK3, EPHA2, MARK1, PRKD1, DDR1, EPHA4, MAST4, PLK3, CAMK4, RPS6KA2, CDC42BPA, ROR1, RIPK2, PDGFRB, NRK, GRK5, LRRK2, LRRK1, BMPR1A, ACVR1	953	545	16021	1.32638	1	0.758348	60.5087
Annotation Cluster 46	Enrichment Score: 2.399458996414232
Category	Term	Count	%	PValue	Genes	List Total	Pop Hits	Pop Total	Fold Enrichment	Bonferroni	Benjamini	FDR
UP_SEQ_FEATURE	domain:VWFC	9	0.862069	2.26723e-06	PXDN, WISP1, CTGF, COL3A1, FSTL1, COL1A1, THBS2, COL5A2, CYR61	953	17	16021	8.90001	0.00594733	0.000458748	0.00402278
GOTERM_MF_FAT	GO:0019838~growth factor binding	16	1.53257	4.84683e-06	FGFR1, COL4A1, LTBP3, LTBP4, IGFBP7, COL3A1, FGFRL1, COL5A1, WISP1, CTGF, HTRA1, IGF2R, COL1A1, CRIM1, CYR61, ACVR1	712	72	13288	4.14732	0.00364302	0.000729668	0.00738046
GOTERM_MF_FAT	GO:0005520~insulin-like growth factor binding	7	0.670498	0.000819275	WISP1, HTRA1, CTGF, IGF2R, IGFBP7, CRIM1, CYR61	712	22	13288	5.9382	0.460529	0.0431258	1.24034
INTERPRO	IPR000867:Insulin-like growth factor-binding protein, IGFBP	6	0.574713	0.00264757	WISP1, HTRA1, CTGF, IGFBP7, CRIM1, CYR61	948	19	17763	5.91706	0.968225	0.0770782	4.23665
UP_SEQ_FEATURE	domain:IGFBP N-terminal	6	0.574713	0.0032783	WISP1, HTRA1, CTGF, IGFBP7, CRIM1, CYR61	953	18	16021	5.60371	0.999823	0.178275	5.65991
UP_SEQ_FEATURE	domain:CTCK	6	0.574713	0.00671315	WISP1, SOST, CTGF, GREM2, SLIT2, CYR61	953	21	16021	4.80318	1	0.293539	11.2651
SP_PIR_KEYWORDS	Growth factor binding	5	0.478927	0.00738006	HTRA1, LTBP3, LTBP4, IGFBP7, CYR61	974	15	17854	6.1102	0.961298	0.0655032	9.94209
INTERPRO	IPR006207:Cystine knot, C-terminal	6	0.574713	0.00775885	WISP1, SOST, CTGF, GREM2, SLIT2, CYR61	948	24	17763	4.68434	0.99996	0.155401	11.9434
SMART	SM00121:IB	6	0.574713	0.00799631	WISP1, HTRA1, CTGF, IGFBP7, CRIM1, CYR61	632	19	9131	4.56246	0.881822	0.0966938	9.99587
INTERPRO	IPR012395:IGFBP-related, CNN	3	0.287356	0.0158521	WISP1, CTGF, CYR61	948	4	17763	14.053	1	0.247819	22.9663
PIR_SUPERFAMILY	PIRSF036495:IGFBP_rP_CNN	3	0.287356	0.0169991	WISP1, CTGF, CYR61	451	4	8136	13.5299	0.999661	0.864315	21.6867
SMART	SM00041:CT	6	0.574713	0.0219688	WISP1, SOST, CTGF, GREM2, SLIT2, CYR61	632	24	9131	3.61195	0.997285	0.196555	25.2778
UP_SEQ_FEATURE	domain:TSP type-1	4	0.383142	0.0656319	WISP1, CTGF, RSPO3, CYR61	953	16	16021	4.20278	1	0.826405	70.0162
INTERPRO	IPR006208:Cystine knot	3	0.287356	0.0961686	WISP1, CTGF, CYR61	948	10	17763	5.6212	1	0.678265	80.8159
INTERPRO	IPR017891:Insulin-like growth factor binding protein, N-terminal	3	0.287356	0.113526	WISP1, CTGF, CYR61	948	11	17763	5.11018	1	0.72336	86.0226
Annotation Cluster 47	Enrichment Score: 2.303263178259917
Category	Term	Count	%	PValue	Genes	List Total	Pop Hits	Pop Total	Fold Enrichment	Bonferroni	Benjamini	FDR
INTERPRO	IPR000072:Platelet-derived growth factor (PDGF)	6	0.574713	4.48542e-05	PDGFB, PDGFA, VEGFA, PDGFC, PDGFD, FIGF	948	9	17763	12.4916	0.0566865	0.00291358	0.0732182
SMART	SM00141:PDGF	6	0.574713	0.000154707	PDGFB, PDGFA, VEGFA, PDGFC, PDGFD, FIGF	632	9	9131	9.63186	0.0403199	0.0051312	0.20275
GOTERM_MF_FAT	GO:0008083~growth factor activity	19	1.81992	0.000522149	BMP4, IL6, BMP1, PDGFB, IL7, PDGFA, GDF6, CXCL12, TGFB2, INHBA, CTGF, VEGFA, GDF11, HBEGF, PDGFC, PDGFD, FIGF, BMP6, NGF	712	141	13288	2.51486	0.325161	0.0297994	0.792178
SP_PIR_KEYWORDS	growth factor	18	1.72414	0.000533293	BMP4, IL6, BMP1, PDGFB, IL7, PDGFA, GDF6, CXCL12, TGFB2, INHBA, VEGFA, GDF11, HBEGF, PDGFC, PDGFD, FIGF, BMP6, NGF	974	127	17854	2.59804	0.208779	0.00863575	0.75127
SP_PIR_KEYWORDS	mitogen	8	0.766284	0.0024545	PDGFB, PDGFA, VEGFA, PDGFC, PDGFD, FIGF, TIMP1, TGFB2	974	35	17854	4.18985	0.660014	0.0272837	3.41449
GOTERM_BP_FAT	GO:0051781~positive regulation of cell division	8	0.766284	0.00344736	S100A6, PDGFB, PDGFA, VEGFA, PDGFC, PDGFD, FIGF, TGFB2	765	36	13588	3.94713	0.999827	0.081406	5.91224
GOTERM_BP_FAT	GO:0051302~regulation of cell division	8	0.766284	0.00633788	S100A6, PDGFB, PDGFA, VEGFA, PDGFC, PDGFD, FIGF, TGFB2	765	40	13588	3.55242	1	0.127411	10.6138
GOTERM_MF_FAT	GO:0005161~platelet-derived growth factor receptor binding	3	0.287356	0.0159588	PDGFB, PDGFC, PDGFD	712	4	13288	13.9972	0.999995	0.361519	21.728
KEGG_PATHWAY	mmu05211:Renal cell carcinoma	7	0.670498	0.20355	PDGFB, PDGFA, MET, VEGFA, PIK3R3, FIGF, TGFB2	326	70	5738	1.76012	1	0.655903	93.3981
GOTERM_MF_FAT	GO:0005125~cytokine activity	12	1.14943	0.369252	BMP4, IL6, BMP1, IL7, CLCF1, GDF6, GDF11, CX3CL1, GREM2, CXCL12, BMP6, CCL17	712	180	13288	1.24419	1	0.964447	99.9104
SP_PIR_KEYWORDS	cytokine	12	1.14943	0.371229	BMP4, IL6, BMP1, IL7, CLCF1, GDF6, GDF11, CX3CL1, GREM2, CXCL12, BMP6, CCL17	974	177	17854	1.24275	1	0.793819	99.8583
Annotation Cluster 48	Enrichment Score: 2.2711301605845207
Category	Term	Count	%	PValue	Genes	List Total	Pop Hits	Pop Total	Fold Enrichment	Bonferroni	Benjamini	FDR
SP_PIR_KEYWORDS	basement membrane	13	1.24521	1.15294e-07	LAMA1, LAMA4, COL4A2, COL4A1, LAMA5, HSPG2, NTN4, LAMC2, NID1, LAMC1, NID2, COL8A1, ANXA2	974	34	17854	7.00876	5.06128e-05	4.60127e-06	0.000162989
SP_PIR_KEYWORDS	cell binding	6	0.574713	9.52592e-05	LAMA1, COL4A2, COL4A1, LAMA5, NID1, LAMC1	974	10	17854	10.9984	0.0409583	0.00174101	0.134582
UP_SEQ_FEATURE	domain:Laminin EGF-like 3	8	0.766284	0.000100057	LAMA1, LAMA4, LAMA5, NTN4, HSPG2, LAMC2, LAMC1, NTN3	953	20	16021	6.72445	0.23146	0.0124581	0.177387
INTERPRO	IPR018031:Laminin B	5	0.478927	0.000246799	LAMA1, LAMA5, HSPG2, LAMC2, LAMC1	948	7	17763	13.3838	0.274667	0.0114032	0.402242
INTERPRO	IPR002049:EGF-like, laminin	10	0.957854	0.000366207	LAMA1, LAMA4, LAMA5, NTN4, HSPG2, LAMC2, LAMC1, MEGF10, NTN3, SCARF2	948	43	17763	4.35752	0.379061	0.0157586	0.596312
INTERPRO	IPR000034:Laminin B type IV	5	0.478927	0.000472744	LAMA1, LAMA5, HSPG2, LAMC2, LAMC1	948	8	17763	11.7108	0.459459	0.0190409	0.769163
UP_SEQ_FEATURE	domain:Laminin EGF-like 2	8	0.766284	0.000620439	LAMA1, LAMA4, LAMA5, NTN4, HSPG2, LAMC2, LAMC1, NTN3	953	26	16021	5.17265	0.804634	0.0529746	1.09518
SMART	SM00281:LamB	5	0.478927	0.000668023	LAMA1, LAMA5, HSPG2, LAMC2, LAMC1	632	7	9131	10.3198	0.162851	0.0135803	0.872753
UP_SEQ_FEATURE	region of interest:Domain II and I	5	0.478927	0.000715002	LAMA1, LAMA4, LAMA5, LAMC2, LAMC1	953	8	16021	10.507	0.847691	0.0588988	1.2611
SP_PIR_KEYWORDS	laminin egf-like domain	8	0.766284	0.000757619	LAMA1, LAMA4, LAMA5, NTN4, HSPG2, LAMC2, LAMC1, NTN3	974	29	17854	5.05672	0.28303	0.0106755	1.06572
SMART	SM00180:EGF_Lam	10	0.957854	0.00228384	LAMA1, LAMA4, LAMA5, NTN4, HSPG2, LAMC2, LAMC1, MEGF10, NTN3, SCARF2	632	43	9131	3.35995	0.455668	0.0397354	2.95476
UP_SEQ_FEATURE	domain:Laminin EGF-like 1	7	0.670498	0.00289176	LAMA1, LAMA4, LAMA5, NTN4, LAMC2, LAMC1, NTN3	953	25	16021	4.70711	0.999509	0.165907	5.00865
UP_SEQ_FEATURE	domain:Laminin EGF-like 7	5	0.478927	0.00291872	LAMA1, LAMA5, HSPG2, LAMC2, LAMC1	953	11	16021	7.64142	0.999543	0.163765	5.0542
UP_SEQ_FEATURE	domain:Laminin EGF-like 6	5	0.478927	0.0041738	LAMA1, LAMA5, HSPG2, LAMC2, LAMC1	953	12	16021	7.00463	0.999983	0.216935	7.1526
GOTERM_CC_FAT	GO:0005605~basal lamina	5	0.478927	0.00549648	LAMA1, LAMA4, LAMA5, HSPG2, LAMC1	735	13	12504	6.54317	0.846485	0.0493863	7.2309
GOTERM_CC_FAT	GO:0043256~laminin complex	4	0.383142	0.00589915	LAMA1, LAMA4, LAMA5, LAMC1	735	7	12504	9.72128	0.866232	0.0515613	7.74111
INTERPRO	IPR008211:Laminin, N-terminal	5	0.478927	0.00683049	LAMA1, LAMA5, NTN4, LAMC1, NTN3	948	15	17763	6.24578	0.999866	0.140268	10.5884
KEGG_PATHWAY	mmu05222:Small cell lung cancer	12	1.14943	0.0080182	LAMA1, LAMA4, COL4A2, COL4A1, PTGS2, CDKN2B, LAMA5, ITGAV, LAMC2, LAMC1, PIK3R3, TRAF4	326	85	5738	2.48488	0.70108	0.0826402	9.166
UP_SEQ_FEATURE	domain:Laminin N-terminal	5	0.478927	0.00997906	LAMA1, LAMA5, NTN4, LAMC1, NTN3	953	15	16021	5.60371	1	0.365517	16.3018
GOTERM_BP_FAT	GO:0045995~regulation of embryonic development	5	0.478927	0.0131128	BMP4, WNT5A, LAMA1, LAMA4, LAMA5	765	17	13588	5.22414	1	0.20538	20.7797
SMART	SM00136:LamNT	5	0.478927	0.0166977	LAMA1, LAMA5, NTN4, LAMC1, NTN3	632	15	9131	4.81593	0.988656	0.170248	19.8191
UP_SEQ_FEATURE	domain:Laminin G-like 2	6	0.574713	0.0169796	LAMA1, LAMA4, LAMA5, CSPG4, HSPG2, GAS6	953	26	16021	3.87949	1	0.469854	26.2039
UP_SEQ_FEATURE	domain:Laminin G-like 1	6	0.574713	0.0169796	LAMA1, LAMA4, LAMA5, CSPG4, HSPG2, GAS6	953	26	16021	3.87949	1	0.469854	26.2039
UP_SEQ_FEATURE	domain:Laminin EGF-like 10	4	0.383142	0.0183178	LAMA1, LAMA5, HSPG2, LAMC1	953	10	16021	6.72445	1	0.491134	27.9663
INTERPRO	IPR010307:Laminin II	3	0.287356	0.0254916	LAMA1, LAMA4, LAMA5	948	5	17763	11.2424	1	0.336145	34.404
INTERPRO	IPR009254:Laminin I	3	0.287356	0.0254916	LAMA1, LAMA4, LAMA5	948	5	17763	11.2424	1	0.336145	34.404
UP_SEQ_FEATURE	domain:Laminin IV type A	3	0.287356	0.0312739	LAMA5, LAMC2, LAMC1	953	5	16021	10.0867	1	0.634752	43.0941
UP_SEQ_FEATURE	domain:Laminin EGF-like 5; second part	3	0.287356	0.0312739	LAMA1, HSPG2, LAMC1	953	5	16021	10.0867	1	0.634752	43.0941
UP_SEQ_FEATURE	domain:Laminin EGF-like 5; first part	3	0.287356	0.0312739	LAMA1, HSPG2, LAMC1	953	5	16021	10.0867	1	0.634752	43.0941
GOTERM_CC_FAT	GO:0005606~laminin-1 complex	3	0.287356	0.0440752	LAMA1, LAMA4, LAMA5	735	6	12504	8.50612	1	0.251113	45.8731
UP_SEQ_FEATURE	domain:Laminin G-like 5	3	0.287356	0.0450848	LAMA1, LAMA4, LAMA5	953	6	16021	8.40556	1	0.736524	55.8932
UP_SEQ_FEATURE	domain:Laminin G-like 3	4	0.383142	0.0763039	LAMA1, LAMA4, LAMA5, HSPG2	953	17	16021	3.95556	1	0.863146	75.5451
UP_SEQ_FEATURE	domain:Laminin EGF-like 11	3	0.287356	0.077784	LAMA1, HSPG2, LAMC1	953	8	16021	6.30417	1	0.863455	76.2312
UP_SEQ_FEATURE	domain:Laminin EGF-like 9	3	0.287356	0.0961775	LAMA1, LAMA5, LAMC1	953	9	16021	5.60371	1	0.907029	83.375
UP_SEQ_FEATURE	domain:Laminin EGF-like 8	3	0.287356	0.0961775	LAMA1, LAMA5, HSPG2	953	9	16021	5.60371	1	0.907029	83.375
UP_SEQ_FEATURE	domain:Laminin G-like 4	3	0.287356	0.157038	LAMA1, LAMA4, LAMA5	953	12	16021	4.20278	1	0.972558	95.1741
UP_SEQ_FEATURE	domain:Laminin EGF-like 4	3	0.287356	0.157038	LAMA1, LAMA5, LAMC1	953	12	16021	4.20278	1	0.972558	95.1741
Annotation Cluster 49	Enrichment Score: 2.237436408419498
Category	Term	Count	%	PValue	Genes	List Total	Pop Hits	Pop Total	Fold Enrichment	Bonferroni	Benjamini	FDR
GOTERM_BP_FAT	GO:0022604~regulation of cell morphogenesis	15	1.43678	0.00101386	FGD1, SHROOM3, TNFRSF12A, PLXNB1, FERMT2, FBLIM1, PALMD, RHOU, EPHB2, MAPT, ITGA7, ROBO2, AKAP2, NGF, CDC42EP5	765	97	13588	2.74672	0.921453	0.03092	1.77419
GOTERM_BP_FAT	GO:0008360~regulation of cell shape	9	0.862069	0.0042998	FGD1, SHROOM3, ITGA7, FERMT2, FBLIM1, PALMD, AKAP2, RHOU, CDC42EP5	765	47	13588	3.40125	0.99998	0.0969291	7.32247
SP_PIR_KEYWORDS	cell shape	5	0.478927	0.0444901	SHROOM3, ITGA7, FERMT2, FBLIM1, CDC42EP5	974	25	17854	3.66612	1	0.254581	47.4481
Annotation Cluster 50	Enrichment Score: 2.1722968177313313
Category	Term	Count	%	PValue	Genes	List Total	Pop Hits	Pop Total	Fold Enrichment	Bonferroni	Benjamini	FDR
SP_PIR_KEYWORDS	proteoglycan	9	0.862069	0.00528369	ADAMTS7, GPC4, SDC1, BGN, CSPG4, HSPG2, VCAN, GPC1, SDC2	974	50	17854	3.29951	0.902284	0.051484	7.21568
UP_SEQ_FEATURE	glycosylation site:O-linked (Xyl...) (heparan sulfate)	4	0.383142	0.00610992	SDC1, HSPG2, GPC1, SDC2	953	7	16021	9.60636	1	0.285325	10.304
SP_PIR_KEYWORDS	heparan sulfate	5	0.478927	0.00942185	GPC4, SDC1, HSPG2, GPC1, SDC2	974	16	17854	5.72831	0.984327	0.0740725	12.5258
Annotation Cluster 51	Enrichment Score: 2.087926147806857
Category	Term	Count	%	PValue	Genes	List Total	Pop Hits	Pop Total	Fold Enrichment	Bonferroni	Benjamini	FDR
GOTERM_BP_FAT	GO:0048738~cardiac muscle tissue development	12	1.14943	0.000282977	TNNT2, SMAD7, GATA6, GATA4, HSPG2, FHL2, FOXC2, NRG1, COL11A1, TPM1, PITX2, TGFB2	765	57	13588	3.73939	0.508261	0.0110295	0.498208
GOTERM_BP_FAT	GO:0035051~cardiac cell differentiation	7	0.670498	0.0093183	NOX4, GATA6, GATA4, FHL2, SOX6, NRG1, TGFB2	765	33	13588	3.76772	1	0.167595	15.2289
GOTERM_BP_FAT	GO:0055007~cardiac muscle cell differentiation	4	0.383142	0.206601	GATA6, GATA4, FHL2, NRG1	765	28	13588	2.53744	1	0.850884	98.3162
Annotation Cluster 52	Enrichment Score: 2.063887442708439
Category	Term	Count	%	PValue	Genes	List Total	Pop Hits	Pop Total	Fold Enrichment	Bonferroni	Benjamini	FDR
INTERPRO	IPR000859:CUB	11	1.05364	0.000425275	DCBLD2, GPR126, BMP1, MASP1, SCUBE3, ST14, PDGFC, PDGFD, PCOLCE, TLL1, PCOLCE2	948	53	17763	3.88888	0.425009	0.0176932	0.692183
SMART	SM00042:CUB	11	1.05364	0.00299694	DCBLD2, GPR126, BMP1, MASP1, SCUBE3, ST14, PDGFC, PDGFD, PCOLCE, TLL1, PCOLCE2	632	53	9131	2.9986	0.549943	0.0486744	3.86069
UP_SEQ_FEATURE	domain:CUB	5	0.478927	0.0158293	DCBLD2, GPR126, SCUBE3, PDGFC, PDGFD	953	17	16021	4.94445	1	0.46063	24.6566
UP_SEQ_FEATURE	domain:CUB 1	6	0.574713	0.048739	BMP1, MASP1, ST14, PCOLCE, TLL1, PCOLCE2	953	34	16021	2.96667	1	0.753042	58.794
UP_SEQ_FEATURE	domain:CUB 2	6	0.574713	0.048739	BMP1, MASP1, ST14, PCOLCE, TLL1, PCOLCE2	953	34	16021	2.96667	1	0.753042	58.794
Annotation Cluster 53	Enrichment Score: 2.0461148460998273
Category	Term	Count	%	PValue	Genes	List Total	Pop Hits	Pop Total	Fold Enrichment	Bonferroni	Benjamini	FDR
UP_SEQ_FEATURE	domain:EGF-like 5; calcium-binding	10	0.957854	4.08935e-05	FBLN2, LTBP3, NPNT, LTBP4, EFEMP2, FBN1, NOTCH4, NID1, JAG1, NID2	953	30	16021	5.60371	0.102007	0.00595957	0.0725346
UP_SEQ_FEATURE	domain:EGF-like 3	13	1.24521	0.000453017	LTBP3, NPNT, LTBP4, FBN1, JAG1, MEGF10, SLIT2, SCARF2, NOTCH3, NOTCH4, LRP2, THBS2, LRP4	953	66	16021	3.31128	0.696434	0.0431934	0.800769
UP_SEQ_FEATURE	domain:EGF-like 1	16	1.53257	0.00147143	LTBP3, LTBP4, NPNT, FBN1, NID1, MFGE8, NID2, MEGF10, SLIT2, SCARF2, NOTCH3, THBD, NOTCH4, VCAN, LRP2, THBS2	953	106	16021	2.53753	0.979229	0.0994122	2.57891
UP_SEQ_FEATURE	domain:EGF-like 2	13	1.24521	0.0023219	FBN1, NID1, MFGE8, NID2, JAG1, MEGF10, SLIT2, SCARF2, NOTCH3, THBD, FBLN2, NOTCH4, LRP2	953	79	16021	2.76639	0.997793	0.141785	4.04075
UP_SEQ_FEATURE	domain:EGF-like 4	9	0.862069	0.00876293	THBD, SCUBE3, NOTCH4, NID1, NID2, LRP2, MEGF10, SLIT2, SCARF2	953	50	16021	3.026	1	0.338679	14.4586
UP_SEQ_FEATURE	domain:EGF-like 6	7	0.670498	0.0207356	SCUBE3, FBN1, NOTCH4, NID1, MEGF10, SLIT2, SCARF2	953	37	16021	3.18048	1	0.52052	31.0502
UP_SEQ_FEATURE	domain:EGF-like 5	7	0.670498	0.0263381	NOTCH3, THBD, SCUBE3, LRP2, MEGF10, SLIT2, SCARF2	953	39	16021	3.01738	1	0.588899	37.724
UP_SEQ_FEATURE	domain:EGF-like 9	5	0.478927	0.0444693	NOTCH3, JAG1, LRP2, MEGF10, SLIT2	953	23	16021	3.65459	1	0.743339	55.386
UP_SEQ_FEATURE	domain:EGF-like 7	5	0.478927	0.0579037	NOTCH3, LRP2, MEGF10, SLIT2, SCARF2	953	25	16021	3.36222	1	0.79509	65.2975
UP_SEQ_FEATURE	domain:EGF-like 8	4	0.383142	0.198711	JAG1, LRP2, MEGF10, SLIT2	953	26	16021	2.58633	1	0.986666	98.0371
UP_SEQ_FEATURE	domain:EGF-like 13	3	0.287356	0.200653	JAG1, LRP2, MEGF10	953	14	16021	3.60238	1	0.986445	98.1199
Annotation Cluster 54	Enrichment Score: 2.037313957483081
Category	Term	Count	%	PValue	Genes	List Total	Pop Hits	Pop Total	Fold Enrichment	Bonferroni	Benjamini	FDR
GOTERM_MF_FAT	GO:0046872~metal ion binding	257	24.6169	1.82354e-05	S100A6, ATP1B1, ADCY2, PTGS2, MASP1, PDLIM7, LTBP3, LTBP4, DZIP1, PDLIM5, ZFP334, PDLIM3, PDLIM1, FSTL1, PLOD2, NGFRAP1, DDAH1, PLS3, ADAM9, POLK, GM13247, CYP26A1, MECOM, MARK1, ZFP827, ADAMTS7, ZFP462, CAMK4, PRDM6, TGFB1I1, UNC13B, CYP1B1, ENPP3, PCDH20, ASAP2, SFXN3, MME, CACNB3, ASAP3, RIMS2, ZFP618, ACE, PIR, DHX57, KLF5, COL18A1, AGBL3, TRPC1, BMP1, KLF9, CRIP2, S100A11, HGD, ATP13A3, CSRP…	712	3850	13288	1.24581	0.0136376	0.00171495	0.0277651
GOTERM_MF_FAT	GO:0043169~cation binding	257	24.6169	3.55508e-05	S100A6, ATP1B1, ADCY2, PTGS2, MASP1, PDLIM7, LTBP3, LTBP4, DZIP1, PDLIM5, ZFP334, PDLIM3, PDLIM1, FSTL1, PLOD2, NGFRAP1, DDAH1, PLS3, ADAM9, POLK, GM13247, CYP26A1, MECOM, MARK1, ZFP827, ADAMTS7, ZFP462, CAMK4, PRDM6, TGFB1I1, UNC13B, CYP1B1, ENPP3, PCDH20, ASAP2, SFXN3, MME, CACNB3, ASAP3, RIMS2, ZFP618, ACE, PIR, DHX57, KLF5, COL18A1, AGBL3, TRPC1, BMP1, KLF9, CRIP2, S100A11, HGD, ATP13A3, CSRP…	712	3885	13288	1.23459	0.0264151	0.0024307	0.0541227
GOTERM_MF_FAT	GO:0043167~ion binding	259	24.8084	4.6466e-05	S100A6, ATP1B1, ADCY2, PTGS2, MASP1, PDLIM7, LTBP3, LTBP4, DZIP1, PDLIM5, ZFP334, PDLIM3, PDLIM1, FSTL1, PLOD2, NGFRAP1, DDAH1, PLS3, ADAM9, POLK, GM13247, CYP26A1, MECOM, MARK1, ZFP827, ADAMTS7, ZFP462, CAMK4, PRDM6, TGFB1I1, UNC13B, CYP1B1, ENPP3, PCDH20, ASAP2, SFXN3, MME, CACNB3, ASAP3, RIMS2, ZFP618, ACE, PIR, DHX57, KLF5, COL18A1, AGBL3, TRPC1, BMP1, KLF9, CRIP2, S100A11, HGD, ATP13A3, CSRP…	712	3934	13288	1.2287	0.0343847	0.00291156	0.0707347
SP_PIR_KEYWORDS	metal-binding	166	15.9004	0.0470061	S100A6, ADCY2, PDLIM7, MASP1, PTGS2, PDLIM5, DZIP1, ZFP334, PDLIM3, PDLIM1, MMP2, PTGIS, PLOD2, GATA6, GATA3, GATA4, NGFRAP1, LOX, DDAH1, RNF32, ADAM9, POLK, GM13247, CYP26A1, MECOM, CDO1, MARK1, ZFP827, ADAMTS7, CPE, ZFP599, CHPF, PRDM6, ZFP697, CAR8, TGFB1I1, UNC13B, LRRK1, ME1, PAM, FGD1, EXTL3, CYP1B1, FBXO40, ENPP3, BMPR2, ASAP2, MME, CXXC4, ASAP3, RIMS2, RABGGTB, ZFP618, TIMP1, ZFP568, ACE,…	974	2682	17854	1.13456	1	0.263853	49.3708
GOTERM_MF_FAT	GO:0046914~transition metal ion binding	151	14.4636	0.17066	S100A6, PDLIM7, PTGS2, PDLIM5, DZIP1, ZFP334, PDLIM3, PDLIM1, IL17RD, MMP2, PTGIS, PLOD2, GATA6, GATA3, GATA4, LOX, DDAH1, RNF32, ADAM9, POLK, GM13247, CYP26A1, MECOM, CDO1, ADAMTS7, ZFP827, ZFP462, CPE, ZFP599, PRDM6, ZFP697, CAR8, TGFB1I1, UNC13B, LRRK1, ME1, PAM, FGD1, EXTL3, CYP1B1, FBXO40, ADAMTSL5, BMPR2, SFXN3, ASAP2, MME, CXXC4, ASAP3, RIMS2, RABGGTB, ZFP618, ZFP568, ACE, ECE1, PIR, RNF11…	712	2608	13288	1.08056	1	0.843394	94.2128
SP_PIR_KEYWORDS	zinc	107	10.249	0.384113	PDLIM7, DZIP1, PDLIM5, ZFP334, PDLIM3, PDLIM1, MMP2, GATA6, GATA3, GATA4, DDAH1, RNF32, ADAM9, POLK, GM13247, MECOM, ADAMTS7, ZFP827, CPE, ZFP599, PRDM6, ZFP697, CAR8, TGFB1I1, UNC13B, FGD1, PAM, FBXO40, ASAP2, MME, CXXC4, ASAP3, RIMS2, RABGGTB, TIMP1, ZFP618, ZFP568, ACE, ECE1, RNF11, TRAF4, DHX57, COL18A1, KLF5, AGBL3, CPA4, BMP1, KLF9, LPP, CRIP2, BMX, CSRP2, TRIM55, SALL4, SALL1, DZIP1L, PRIC…	974	1886	17854	1.03996	1	0.800505	99.8943
GOTERM_MF_FAT	GO:0008270~zinc ion binding	113	10.8238	0.543357	S100A6, PDLIM7, PDLIM5, DZIP1, ZFP334, PDLIM3, PDLIM1, MMP2, IL17RD, GATA6, GATA3, GATA4, DDAH1, RNF32, ADAM9, POLK, GM13247, MECOM, ADAMTS7, ZFP827, CPE, ZFP462, ZFP599, PRDM6, ZFP697, CAR8, TGFB1I1, UNC13B, FGD1, PAM, FBXO40, ADAMTSL5, ASAP2, MME, CXXC4, ASAP3, RIMS2, RABGGTB, ZFP618, ZFP568, ACE, ECE1, RNF11, TRAF4, DHX57, COL18A1, KLF5, AGBL3, CPA4, BMP1, KLF9, LPP, CRIP2, BMX, CSRP2, TRIM55,…	712	2105	13288	1.00186	1	0.990061	99.9993
SP_PIR_KEYWORDS	zinc-finger	47	4.50192	0.99714	FGD1, SH3RF1, FBXO40, DZIP1, ZMAT3, FHL2, TRIM16, CXXC4, TRIM15, ASAP3, RIMS2, GLI3, ZFP618, PCGF5, GATA6, GATA3, GATA4, RNF11, TRAF4, RNF32, DHX57, KLF5, POLK, ZBTB20, KLF9, RUNX1T1, BMX, PDZRN3, MECOM, ZFP37, TRIM55, PRKD1, ZFP827, PLEKHF1, SALL4, SALL1, PRDM6, DZIP1L, DEF8, CDC42BPA, CHN1, ZFP697, SYTL5, ZFP532, MEX3D, UNC13B, ZBTB8A	974	1204	17854	0.715563	1	0.999995	100
Annotation Cluster 55	Enrichment Score: 2.0316891007358686
Category	Term	Count	%	PValue	Genes	List Total	Pop Hits	Pop Total	Fold Enrichment	Bonferroni	Benjamini	FDR
INTERPRO	IPR011497:Protease inhibitor, Kazal-type	8	0.766284	0.00151042	RECK, SLCO4A1, HTRA1, IGFBP7, FSTL3, FSTL1, SLCO5A1, SLCO2A1	948	33	17763	4.54239	0.860059	0.0517619	2.43804
INTERPRO	IPR002350:Proteinase inhibitor I1, Kazal	9	0.862069	0.00357562	RECK, TMEFF1, HTRA1, IGFBP7, FST, FSTL3, FSTL1, SLCO5A1, SLCO2A1	948	48	17763	3.51325	0.990536	0.0925238	5.6814
UP_SEQ_FEATURE	domain:Kazal-like 2	4	0.383142	0.00610992	RECK, TMEFF1, FST, FSTL3	953	7	16021	9.60636	1	0.285325	10.304
UP_SEQ_FEATURE	domain:Kazal-like 1	4	0.383142	0.00610992	RECK, TMEFF1, FST, FSTL3	953	7	16021	9.60636	1	0.285325	10.304
SMART	SM00280:KAZAL	9	0.862069	0.0160386	RECK, TMEFF1, HTRA1, IGFBP7, FST, FSTL3, FSTL1, SLCO5A1, SLCO2A1	632	48	9131	2.70896	0.986443	0.170551	19.1111
UP_SEQ_FEATURE	domain:Kazal-like	5	0.478927	0.199609	SLCO4A1, HTRA1, IGFBP7, FSTL1, SLCO2A1	953	39	16021	2.15527	1	0.986531	98.0758
Annotation Cluster 56	Enrichment Score: 2.0135420055820474
Category	Term	Count	%	PValue	Genes	List Total	Pop Hits	Pop Total	Fold Enrichment	Bonferroni	Benjamini	FDR
INTERPRO	IPR001715:Calponin-like actin-binding	16	1.53257	2.22331e-06	MICAL2, ACTN1, NAV3, FLNC, FLNB, TAGLN, NAV2, LRCH2, LIMCH1, CNN1, MAPRE3, DST, PLS3, PARVB, PLEC, PARVA	948	68	17763	4.40879	0.00288834	0.000222477	0.00363042
SMART	SM00033:CH	16	1.53257	4.71616e-05	MICAL2, ACTN1, NAV3, FLNC, FLNB, TAGLN, NAV2, LRCH2, LIMCH1, CNN1, MAPRE3, DST, PLS3, PARVB, PLEC, PARVA	632	68	9131	3.39948	0.0124669	0.00208869	0.0618474
UP_SEQ_FEATURE	domain:CH 2	8	0.766284	0.000142422	ACTN1, FLNC, DST, FLNB, PARVB, PLS3, PLEC, PARVA	953	21	16021	6.40424	0.312532	0.0168894	0.252406
UP_SEQ_FEATURE	domain:CH 1	8	0.766284	0.000142422	ACTN1, FLNC, DST, FLNB, PARVB, PLS3, PLEC, PARVA	953	21	16021	6.40424	0.312532	0.0168894	0.252406
UP_SEQ_FEATURE	domain:Actin-binding	5	0.478927	0.00767361	ACTN1, FLNC, DST, FLNB, PLEC	953	14	16021	6.00397	1	0.312929	12.7752
INTERPRO	IPR001589:Actinin-type, actin-binding, conserved site	6	0.574713	0.0109972	ACTN1, FLNC, DST, FLNB, PLS3, PLEC	948	26	17763	4.324	0.999999	0.190685	16.5206
UP_SEQ_FEATURE	domain:CH	7	0.670498	0.0263381	TAGLN, LRCH2, LIMCH1, MICAL2, NAV3, CNN1, MAPRE3	953	39	16021	3.01738	1	0.588899	37.724
UP_SEQ_FEATURE	repeat:Spectrin 4	3	0.287356	0.200653	ACTN1, DST, PLEC	953	14	16021	3.60238	1	0.986445	98.1199
UP_SEQ_FEATURE	repeat:Spectrin 3	3	0.287356	0.245427	ACTN1, DST, PLEC	953	16	16021	3.15209	1	0.993527	99.3239
UP_SEQ_FEATURE	repeat:Spectrin 2	3	0.287356	0.290513	ACTN1, DST, PLEC	953	18	16021	2.80185	1	0.996937	99.7734
UP_SEQ_FEATURE	repeat:Spectrin 1	3	0.287356	0.290513	ACTN1, DST, PLEC	953	18	16021	2.80185	1	0.996937	99.7734
INTERPRO	IPR018159:Spectrin/alpha-actinin	3	0.287356	0.514802	ACTN1, DST, PLEC	948	32	17763	1.75663	1	0.993816	99.9993
SMART	SM00150:SPEC	3	0.287356	0.659182	ACTN1, DST, PLEC	632	32	9131	1.35448	1	0.970837	99.9999
Annotation Cluster 57	Enrichment Score: 2.002556774388717
Category	Term	Count	%	PValue	Genes	List Total	Pop Hits	Pop Total	Fold Enrichment	Bonferroni	Benjamini	FDR
GOTERM_CC_FAT	GO:0005581~collagen	9	0.862069	5.74712e-06	COL4A2, COL4A1, COL3A1, COL1A1, LOX, COL11A1, COL5A2, COL5A1, COL4A5	735	19	12504	8.05843	0.00195212	0.000139564	0.00782605
INTERPRO	IPR001442:Type 4 procollagen, C-terminal repeat	3	0.287356	0.0368998	COL4A2, COL4A1, COL4A5	948	6	17763	9.36867	1	0.415808	45.8787
PIR_SUPERFAMILY	PIRSF002258:collagen alpha 1(IV) chain	3	0.287356	0.0394695	COL4A2, COL4A1, COL4A5	451	6	8136	9.01996	1	0.956177	43.6819
GOTERM_CC_FAT	GO:0030935~sheet-forming collagen	3	0.287356	0.0440752	COL4A2, COL4A1, COL4A5	735	6	12504	8.50612	1	0.251113	45.8731
GOTERM_CC_FAT	GO:0005587~collagen type IV	3	0.287356	0.0440752	COL4A2, COL4A1, COL4A5	735	6	12504	8.50612	1	0.251113	45.8731
SMART	SM00111:C4	3	0.287356	0.0593656	COL4A2, COL4A1, COL4A5	632	6	9131	7.22389	1	0.355953	55.1933
Annotation Cluster 58	Enrichment Score: 1.9720844190213964
Category	Term	Count	%	PValue	Genes	List Total	Pop Hits	Pop Total	Fold Enrichment	Bonferroni	Benjamini	FDR
SP_PIR_KEYWORDS	triple helix	5	0.478927	0.000885725	COL18A1, COL4A2, COL4A1, COL3A1, COL1A1	974	9	17854	10.1837	0.32227	0.0117188	1.24487
SP_PIR_KEYWORDS	hydroxylysine	3	0.287356	0.0165378	COL18A1, COL4A2, COL4A1	974	4	17854	13.7479	0.999338	0.12053	21.0019
SP_PIR_KEYWORDS	hydroxyproline	3	0.287356	0.0827883	COL18A1, COL4A2, COL4A1	974	9	17854	6.1102	1	0.38135	70.5259
Annotation Cluster 59	Enrichment Score: 1.9135657326667144
Category	Term	Count	%	PValue	Genes	List Total	Pop Hits	Pop Total	Fold Enrichment	Bonferroni	Benjamini	FDR
INTERPRO	IPR000242:Protein-tyrosine phosphatase, receptor/non-receptor type	9	0.862069	0.00125788	PTPRB, PTPRK, PTPRM, PTPRF, PTPRG, PTPN14, PTPRS, PTPN21, PTPRN	948	41	17763	4.11308	0.805539	0.0457088	2.03433
INTERPRO	IPR000387:Protein-tyrosine phosphatase	12	1.14943	0.00274374	PTPRB, PTPRK, DUSP4, PTPRM, PTPRF, DUSP14, PTPRG, PTPN14, PTPRS, PTPN21, DUSP9, PTPRN	948	78	17763	2.88267	0.971971	0.0763608	4.38733
INTERPRO	IPR000387:Dual-specific/protein-tyrosine phosphatase, conserved region	12	1.14943	0.00407396	PTPRB, PTPRK, DUSP4, PTPRM, PTPRF, DUSP14, PTPRG, PTPN14, PTPRS, PTPN21, DUSP9, PTPRN	948	82	17763	2.74205	0.995063	0.0988993	6.44873
UP_SEQ_FEATURE	domain:Tyrosine-protein phosphatase 2	5	0.478927	0.0041738	PTPRK, PTPRM, PTPRF, PTPRG, PTPRS	953	12	16021	7.00463	0.999983	0.216935	7.1526
UP_SEQ_FEATURE	domain:Tyrosine-protein phosphatase 1	5	0.478927	0.0041738	PTPRK, PTPRM, PTPRF, PTPRG, PTPRS	953	12	16021	7.00463	0.999983	0.216935	7.1526
SMART	SM00194:PTPc	9	0.862069	0.00620551	PTPRB, PTPRK, PTPRM, PTPRF, PTPRG, PTPN14, PTPRS, PTPN21, PTPRN	632	41	9131	3.17146	0.809063	0.0878852	7.84106
GOTERM_MF_FAT	GO:0004725~protein tyrosine phosphatase activity	13	1.24521	0.00757721	PTPRB, PTPRK, EYA4, DUSP4, PTPRM, PTPRF, DUSP14, PTPRG, PTPN14, PTPRS, PTPN21, DUSP9, PTPRN	712	101	13288	2.40216	0.996744	0.212302	10.9368
GOTERM_BP_FAT	GO:0006470~protein amino acid dephosphorylation	14	1.341	0.0115982	PTPRB, PTPRK, PTPRM, PTPRF, PTPRG, PTPN14, PTPRS, PTPN21, PTPRN, PPM1F, DUSP4, PPM1J, DUSP14, DUSP9	765	114	13588	2.18131	1	0.189813	18.6065
GOTERM_BP_FAT	GO:0016311~dephosphorylation	16	1.53257	0.0129422	PTPRB, PTPRK, PTPRM, PTPRF, PTPRG, PTPN14, PTPRS, PTPN21, PTPRN, PPM1F, DUSP4, PPM1J, DUSP14, MTMR10, SYNJ2, DUSP9	765	141	13588	2.01556	1	0.204249	20.5378
UP_SEQ_FEATURE	active site:Phosphocysteine intermediate	11	1.05364	0.0129639	PTPRB, PTPRK, DUSP4, PTPRM, PTPRF, DUSP14, PTPRG, PTPN14, PTPRS, PTPN21, PTPRN	953	75	16021	2.46563	1	0.425197	20.668
INTERPRO	IPR016130:Protein-tyrosine phosphatase, active site	11	1.05364	0.0172131	PTPRB, PTPRK, DUSP4, PTPRM, PTPRF, DUSP14, PTPRG, PTPN14, PTPRS, PTPN21, PTPRN	948	87	17763	2.36909	1	0.263068	24.6874
SP_PIR_KEYWORDS	tyrosine-specific phosphatase	5	0.478927	0.0211018	PTPRK, PTPRM, PTPRG, PTPN14, PTPRN	974	20	17854	4.58265	0.999914	0.146741	26.0295
GOTERM_MF_FAT	GO:0016791~phosphatase activity	21	2.01149	0.0305697	PTPRB, PTPRK, PTPRM, PTPRF, PPAP2C, PTPRG, PTPN14, PPIP5K1, PTPRS, PTPN21, PTPRN, PPM1F, EYA4, DUSP4, BC018242, PPM1J, DUSP14, MTMR10, SYNJ2, DUSP9, NT5E	712	238	13288	1.64673	1	0.48724	37.6731
SP_PIR_KEYWORDS	protein phosphatase	13	1.24521	0.0305954	PTPRB, PTPRK, PTPRM, PTPRF, PTPRG, PTPN14, PTPRS, PTPN21, PPM1F, DUSP4, EYA4, PPM1J, DUSP14	974	120	17854	1.98581	0.999999	0.194689	35.5497
GOTERM_MF_FAT	GO:0004721~phosphoprotein phosphatase activity	15	1.43678	0.0332383	PTPRB, PTPRK, PTPRM, PTPRF, PTPRG, PTPN14, PTPRS, PTPN21, PTPRN, PPM1F, EYA4, DUSP4, PPM1J, DUSP14, DUSP9	712	152	13288	1.84174	1	0.506904	40.2351
SP_PIR_KEYWORDS	phosphoric monoester hydrolase	6	0.574713	0.0538519	PTPRK, PTPRM, PTPRG, PTPN14, PTPRN, NT5E	974	38	17854	2.8943	1	0.283155	54.2765
UP_SEQ_FEATURE	domain:Tyrosine-protein phosphatase	6	0.574713	0.216239	PTPRB, DUSP4, DUSP14, PTPN14, PTPN21, PTPRN	953	54	16021	1.8679	1	0.98905	98.6743
Annotation Cluster 60	Enrichment Score: 1.8838922875629693
Category	Term	Count	%	PValue	Genes	List Total	Pop Hits	Pop Total	Fold Enrichment	Bonferroni	Benjamini	FDR
INTERPRO	IPR018499:Tetraspanin	7	0.670498	0.00528544	TSPAN12, TSPAN2, UPK1B, TSPAN9, TSPAN18, CD151, TSPAN17	948	31	17763	4.23101	0.998987	0.11584	8.28974
INTERPRO	IPR018503:Tetraspanin, conserved site	6	0.574713	0.00775885	TSPAN12, TSPAN2, TSPAN9, TSPAN18, CD151, TSPAN17	948	24	17763	4.68434	0.99996	0.155401	11.9434
INTERPRO	IPR000301:Tetraspanin, subgroup	6	0.574713	0.0129175	TSPAN12, TSPAN2, TSPAN9, TSPAN18, CD151, TSPAN17	948	27	17763	4.16385	1	0.214665	19.1284
PIR_SUPERFAMILY	PIRSF002419:CD9 antigen	4	0.383142	0.0550015	TSPAN2, TSPAN9, TSPAN18, CD151	451	16	8136	4.50998	1	0.962944	55.3622
Annotation Cluster 61	Enrichment Score: 1.8455741685924805
Category	Term	Count	%	PValue	Genes	List Total	Pop Hits	Pop Total	Fold Enrichment	Bonferroni	Benjamini	FDR
SP_PIR_KEYWORDS	cytoskeleton	57	5.45977	2.67419e-05	SNCG, ENAH, LIMA1, PDLIM7, FAM110C, WASF1, FERMT2, FERMT1, PTPN21, PDLIM1, KIFC3, ANK2, EVI5, MAPT, ACTA2, MICAL2, ENC1, FBLIM1, RAI14, ACTN1, NEXN, PALLD, FLNC, FLNB, MARK1, TACC2, TAGLN, NAV1, FHOD3, SGCD, RIN1, TGFB1I1, ERC2, DST, MAPRE3, PARVB, PARVA, FGD1, SHROOM1, SHROOM3, NEDD9, TPM1, PFN2, SORBS2, CRMP1, PPP2R2B, STK38L, AFAP1, CDC42EP5, SYNPO, PLEC, BOD1, PTPN14, MPRIP, EPB4.1L3, TMOD2, …	974	583	17854	1.79219	0.0116712	0.000558884	0.0377978
GOTERM_CC_FAT	GO:0005856~cytoskeleton	95	9.09962	0.000229654	LOR, SNCG, LIMA1, ENAH, TUBB2B, PDLIM7, FAM110C, WASF1, FERMT2, FERMT1, NCS1, PDLIM3, PDLIM1, PTPN21, CPEB1, RHOU, KIFC3, EVI5, ANK2, MAP1LC3A, MAPT, TUBA1A, TUBB3, ANKS1B, ACTA2, MICAL2, ENC1, KIF5C, TANC1, FBLIM1, ACTN1, RAI14, FLNC, PALLD, NEXN, FLNB, MARK1, EML5, FARP1, TACC2, KIF1C, TNNT2, KIF1A, KRT18, NAV1, FHOD3, RIN1, SGCD, MFAP2, ERC2, TGFB1I1, DST, MAPRE3, PARVB, KIF26B, PARVA, SHROOM1…	735	1122	12504	1.44043	0.0751202	0.00311878	0.312287
GOTERM_CC_FAT	GO:0044430~cytoskeletal part	54	5.17241	0.130779	SNCG, ENAH, LIMA1, PDLIM7, TUBB2B, FAM110C, FERMT2, NCS1, FERMT1, CPEB1, RHOU, KIFC3, MAP1LC3A, EVI5, MAPT, TUBA1A, TUBB3, ANKS1B, KIF5C, TANC1, ACTN1, PALLD, FLNB, EML5, TACC2, KIF1C, TNNT2, KIF1A, KRT18, NAV1, MFAP2, MAPRE3, KIF26B, SHROOM1, SHROOM3, CALD1, TPM1, MYL9, PROCR, KRT8, PKD2, SYNPO, BOD1, MYO1C, MYO1B, MYO1E, MYO1D, PSRC1, LMNA, KIF3C, CAMK2N1, ANXA2, MYO10, RPS6KA2	735	774	12504	1.1869	1	0.484108	85.172
GOTERM_CC_FAT	GO:0043232~intracellular non-membrane-bounded organelle	104	9.96169	0.858344	XRCC5, LOR, SNCG, ENAH, TUBB2B, PDLIM7, FAM110C, PDLIM3, PTPN21, PDLIM1, KIFC3, CDKN2A, ANK2, KIF5C, ENC1, TANC1, RAI14, ACTN1, MARK1, FARP1, TACC2, TNNT2, KRT18, NAV1, PRDM6, MFAP2, ERC2, TGFB1I1, DST, 2200002D01RIK, KIF26B, FGD1, NEDD9, MYL9, PFN2, PROCR, CRMP1, PPP2R2B, STK38L, CDC42EP5, MYO1C, MYO1B, MYO1E, MYO1D, PTPN14, MYOZ2, KIF3C, CAMK2N1, MPRIP, MYO10, TMOD2, EPB4.1L4A, POP4, LIMA1, WAS…	735	1919	12504	0.921977	1	0.993732	100
GOTERM_CC_FAT	GO:0043228~non-membrane-bounded organelle	104	9.96169	0.858344	XRCC5, LOR, SNCG, ENAH, TUBB2B, PDLIM7, FAM110C, PDLIM3, PTPN21, PDLIM1, KIFC3, CDKN2A, ANK2, KIF5C, ENC1, TANC1, RAI14, ACTN1, MARK1, FARP1, TACC2, TNNT2, KRT18, NAV1, PRDM6, MFAP2, ERC2, TGFB1I1, DST, 2200002D01RIK, KIF26B, FGD1, NEDD9, MYL9, PFN2, PROCR, CRMP1, PPP2R2B, STK38L, CDC42EP5, MYO1C, MYO1B, MYO1E, MYO1D, PTPN14, MYOZ2, KIF3C, CAMK2N1, MPRIP, MYO10, TMOD2, EPB4.1L4A, POP4, LIMA1, WAS…	735	1919	12504	0.921977	1	0.993732	100
Annotation Cluster 62	Enrichment Score: 1.8230122785024818
Category	Term	Count	%	PValue	Genes	List Total	Pop Hits	Pop Total	Fold Enrichment	Bonferroni	Benjamini	FDR
GOTERM_BP_FAT	GO:0030334~regulation of cell migration	13	1.24521	0.00529166	COL18A1, LAMA1, LAMA4, ARHGAP5, S1PR1, PDGFB, LAMA5, BCAR1, HBEGF, NEXN, CXCL12, IRS1, PITX2	765	92	13588	2.50986	0.999998	0.112024	8.93824
GOTERM_BP_FAT	GO:0040012~regulation of locomotion	14	1.341	0.00870225	COL18A1, PDGFB, BCAR1, NEXN, IRS1, CXCL12, LAMA1, LAMA4, S1PR1, ARHGAP5, LAMA5, HBEGF, TSHR, PITX2	765	110	13588	2.26063	1	0.16085	14.2938
GOTERM_BP_FAT	GO:0030335~positive regulation of cell migration	7	0.670498	0.0161811	COL18A1, S1PR1, ARHGAP5, BCAR1, HBEGF, CXCL12, IRS1	765	37	13588	3.3604	1	0.240117	25.0156
GOTERM_BP_FAT	GO:0051270~regulation of cell motion	13	1.24521	0.0168926	COL18A1, LAMA1, LAMA4, ARHGAP5, S1PR1, PDGFB, LAMA5, BCAR1, HBEGF, NEXN, CXCL12, IRS1, PITX2	765	107	13588	2.15801	1	0.243666	25.9669
GOTERM_BP_FAT	GO:0051272~positive regulation of cell motion	7	0.670498	0.0259183	COL18A1, S1PR1, ARHGAP5, BCAR1, HBEGF, CXCL12, IRS1	765	41	13588	3.03255	1	0.322745	37.0874
GOTERM_BP_FAT	GO:0040017~positive regulation of locomotion	7	0.670498	0.0353502	COL18A1, S1PR1, ARHGAP5, BCAR1, HBEGF, CXCL12, IRS1	765	44	13588	2.82579	1	0.381293	47.0136
Annotation Cluster 63	Enrichment Score: 1.8224338471656936
Category	Term	Count	%	PValue	Genes	List Total	Pop Hits	Pop Total	Fold Enrichment	Bonferroni	Benjamini	FDR
GOTERM_BP_FAT	GO:0002009~morphogenesis of an epithelium	22	2.10728	0.000713705	EGFR, WNT5A, DLC1, BMP4, ENAH, SHROOM3, PLXNA1, NPNT, FZD3, JAG1, SOX9, GLI3, SRC, FZD6, NCKAP1, DDR1, LAMA1, WNT4, SFRP1, LAMA5, TGFB1I1, TWIST1	765	173	13588	2.25876	0.833142	0.0232853	1.25205
GOTERM_BP_FAT	GO:0060562~epithelial tube morphogenesis	16	1.53257	0.0013549	WNT5A, DLC1, BMP4, ENAH, SHROOM3, NPNT, FZD3, GLI3, SRC, FZD6, NCKAP1, DDR1, LAMA1, WNT4, LAMA5, TWIST1	765	111	13588	2.5603	0.96664	0.039215	2.36428
GOTERM_BP_FAT	GO:0021915~neural tube development	11	1.05364	0.0176767	BMP4, DLC1, SMO, ENAH, SHROOM3, FZD3, GLI3, EPHA2, FZD6, NCKAP1, TWIST1	765	83	13588	2.35401	1	0.250672	27.002
GOTERM_BP_FAT	GO:0060606~tube closure	7	0.670498	0.0206629	DLC1, ENAH, SHROOM3, FZD3, FZD6, NCKAP1, TWIST1	765	39	13588	3.18807	1	0.279122	30.8207
GOTERM_BP_FAT	GO:0001843~neural tube closure	7	0.670498	0.0206629	DLC1, ENAH, SHROOM3, FZD3, FZD6, NCKAP1, TWIST1	765	39	13588	3.18807	1	0.279122	30.8207
GOTERM_BP_FAT	GO:0014020~primary neural tube formation	7	0.670498	0.0288508	DLC1, ENAH, SHROOM3, FZD3, FZD6, NCKAP1, TWIST1	765	42	13588	2.96035	1	0.337996	40.3474
GOTERM_BP_FAT	GO:0016331~morphogenesis of embryonic epithelium	10	0.957854	0.030454	DLC1, WNT4, ENAH, SHROOM3, LAMA5, FZD3, TGFB1I1, FZD6, NCKAP1, TWIST1	765	78	13588	2.27719	1	0.351652	42.0615
GOTERM_BP_FAT	GO:0001838~embryonic epithelial tube formation	8	0.766284	0.0306772	DLC1, WNT4, ENAH, SHROOM3, FZD3, FZD6, NCKAP1, TWIST1	765	54	13588	2.63142	1	0.352172	42.2965
GOTERM_BP_FAT	GO:0035148~tube lumen formation	8	0.766284	0.0465755	DLC1, WNT4, ENAH, SHROOM3, FZD3, FZD6, NCKAP1, TWIST1	765	59	13588	2.40842	1	0.446876	56.9021
GOTERM_BP_FAT	GO:0001841~neural tube formation	7	0.670498	0.0651139	DLC1, ENAH, SHROOM3, FZD3, FZD6, NCKAP1, TWIST1	765	51	13588	2.43793	1	0.529454	69.5235
Annotation Cluster 64	Enrichment Score: 1.7978108017187402
Category	Term	Count	%	PValue	Genes	List Total	Pop Hits	Pop Total	Fold Enrichment	Bonferroni	Benjamini	FDR
GOTERM_BP_FAT	GO:0035107~appendage morphogenesis	14	1.341	0.0124271	WNT5A, BMP4, FGFR1, LEF1, MECOM, GJA5, GLI3, SALL4, CHST11, ZFP697, PCSK5, LRP4, BMPR1A, TWIST1	765	115	13588	2.16234	1	0.199428	19.8027
GOTERM_BP_FAT	GO:0035108~limb morphogenesis	14	1.341	0.0124271	WNT5A, BMP4, FGFR1, LEF1, MECOM, GJA5, GLI3, SALL4, CHST11, ZFP697, PCSK5, LRP4, BMPR1A, TWIST1	765	115	13588	2.16234	1	0.199428	19.8027
GOTERM_BP_FAT	GO:0060173~limb development	14	1.341	0.0162078	WNT5A, BMP4, FGFR1, LEF1, MECOM, GJA5, GLI3, SALL4, CHST11, ZFP697, PCSK5, LRP4, BMPR1A, TWIST1	765	119	13588	2.08966	1	0.23907	25.0515
GOTERM_BP_FAT	GO:0048736~appendage development	14	1.341	0.0162078	WNT5A, BMP4, FGFR1, LEF1, MECOM, GJA5, GLI3, SALL4, CHST11, ZFP697, PCSK5, LRP4, BMPR1A, TWIST1	765	119	13588	2.08966	1	0.23907	25.0515
GOTERM_BP_FAT	GO:0035113~embryonic appendage morphogenesis	12	1.14943	0.0200666	BMP4, WNT5A, FGFR1, SALL4, CHST11, ZFP697, LEF1, MECOM, GLI3, GJA5, LRP4, TWIST1	765	97	13588	2.19737	1	0.273663	30.0735
GOTERM_BP_FAT	GO:0030326~embryonic limb morphogenesis	12	1.14943	0.0200666	BMP4, WNT5A, FGFR1, SALL4, CHST11, ZFP697, LEF1, MECOM, GLI3, GJA5, LRP4, TWIST1	765	97	13588	2.19737	1	0.273663	30.0735
Annotation Cluster 65	Enrichment Score: 1.7953685436244624
Category	Term	Count	%	PValue	Genes	List Total	Pop Hits	Pop Total	Fold Enrichment	Bonferroni	Benjamini	FDR
SP_PIR_KEYWORDS	hydroxylation	11	1.05364	0.00228769	COL18A1, COL4A2, COL4A1, MASP1, COL3A1, COL12A1, COL1A1, COL8A1, COL11A1, COL5A2, COL5A1	974	64	17854	3.15057	0.634119	0.0261122	3.18592
INTERPRO	IPR003129:Laminin G, thrombospondin-type, N-terminal	5	0.478927	0.0232413	COL18A1, COL12A1, COL11A1, THBS2, COL5A1	948	21	17763	4.46127	1	0.314566	31.8864
UP_SEQ_FEATURE	domain:TSP N-terminal	5	0.478927	0.0234636	COL18A1, COL12A1, COL11A1, THBS2, COL5A1	953	19	16021	4.42398	1	0.555711	34.3799
SMART	SM00210:TSPN	5	0.478927	0.0527803	COL18A1, COL12A1, COL11A1, THBS2, COL5A1	632	21	9131	3.43995	0.999999	0.337745	50.8993
Annotation Cluster 66	Enrichment Score: 1.7793341206401403
Category	Term	Count	%	PValue	Genes	List Total	Pop Hits	Pop Total	Fold Enrichment	Bonferroni	Benjamini	FDR
GOTERM_MF_FAT	GO:0042802~identical protein binding	28	2.68199	0.00362124	SLC27A1, CLDN4, MASP1, GDF6, SDCBP2, CLDN12, AMOTL1, AMOTL2, TGFB2, GLDC, ADRB3, HAND2, ROBO2, FIGF, ALS2CL, OLFML2B, RUNX1T1, ACTN1, NPR2, ARFIP1, WWTR1, TRIM55, CDH13, PRDM6, VEGFA, CLDN1, SYT14, ABAT	712	290	13288	1.80194	0.934894	0.140808	5.37457
GOTERM_MF_FAT	GO:0042803~protein homodimerization activity	18	1.72414	0.0298633	SLC27A1, MASP1, GDF6, OLFML2B, RUNX1T1, ACTN1, WWTR1, SDCBP2, TGFB2, GLDC, CDH13, ADRB3, HAND2, PRDM6, VEGFA, SYT14, ABAT, FIGF	712	193	13288	1.74058	1	0.499331	36.9779
GOTERM_MF_FAT	GO:0046983~protein dimerization activity	27	2.58621	0.0424622	SLC27A1, FOSL2, MASP1, GDF6, SOX6, SDCBP2, TGFB2, GLDC, ZFP618, ADRB3, HAND2, ROBO1, CREB3L2, CREB3L1, ROBO2, FIGF, LIMK2, OLFML2B, PM20D1, RUNX1T1, ACTN1, WWTR1, CDH13, PRDM6, VEGFA, SYT14, ABAT	712	340	13288	1.48206	1	0.549274	48.3531
Annotation Cluster 67	Enrichment Score: 1.7699273243865212
Category	Term	Count	%	PValue	Genes	List Total	Pop Hits	Pop Total	Fold Enrichment	Bonferroni	Benjamini	FDR
UP_SEQ_FEATURE	domain:EGF-like 11; calcium-binding	7	0.670498	8.60934e-05	NOTCH3, FBLN2, LTBP3, LTBP4, FBN1, NOTCH4, JAG1	953	14	16021	8.40556	0.202698	0.0118514	0.15265
UP_SEQ_FEATURE	domain:EGF-like 14; calcium-binding	5	0.478927	0.00194848	NOTCH3, LTBP4, FBN1, NOTCH4, JAG1	953	10	16021	8.40556	0.994092	0.126317	3.40146
UP_SEQ_FEATURE	domain:EGF-like 15; calcium-binding	5	0.478927	0.00291872	NOTCH3, FBN1, NOTCH4, JAG1, LRP2	953	11	16021	7.64142	0.999543	0.163765	5.0542
GOTERM_BP_FAT	GO:0007219~Notch signaling pathway	8	0.766284	0.0306772	NOTCH3, NOTCH4, EFNB2, HEY2, APH1B, FOXC2, JAG1, NRG1	765	54	13588	2.63142	1	0.352172	42.2965
SP_PIR_KEYWORDS	notch signaling pathway	5	0.478927	0.161186	NOTCH3, NOTCH4, HEY2, APH1B, JAG1	974	39	17854	2.35008	1	0.556132	91.6656
INTERPRO	IPR001438:EGF-like, type 2	3	0.287356	0.309277	NOTCH3, NOTCH4, JAG1	948	21	17763	2.67676	1	0.957872	99.7623
KEGG_PATHWAY	mmu04330:Notch signaling pathway	4	0.383142	0.544702	NOTCH3, NOTCH4, JAG1, NUMBL	326	50	5738	1.4081	1	0.901147	99.9917
Annotation Cluster 68	Enrichment Score: 1.7609821266695291
Category	Term	Count	%	PValue	Genes	List Total	Pop Hits	Pop Total	Fold Enrichment	Bonferroni	Benjamini	FDR
SP_PIR_KEYWORDS	growth factor	18	1.72414	0.000533293	BMP4, IL6, BMP1, PDGFB, IL7, PDGFA, GDF6, CXCL12, TGFB2, INHBA, VEGFA, GDF11, HBEGF, PDGFC, PDGFD, FIGF, BMP6, NGF	974	127	17854	2.59804	0.208779	0.00863575	0.75127
INTERPRO	IPR001111:Transforming growth factor beta (TGFb), N-terminal	6	0.574713	0.00525032	BMP4, INHBA, GDF6, GDF11, BMP6, TGFB2	948	22	17763	5.11018	0.998939	0.11708	8.23686
GOTERM_BP_FAT	GO:0030509~BMP signaling pathway	6	0.574713	0.00964709	BMP4, GDF6, FST, BMPR2, BMPR1A, BMP6	765	24	13588	4.44052	1	0.169386	15.724
INTERPRO	IPR015615:Transforming growth factor-beta-related	6	0.574713	0.0259063	BMP4, INHBA, GDF6, GDF11, BMP6, TGFB2	948	32	17763	3.51325	1	0.330849	34.8583
INTERPRO	IPR001839:Transforming growth factor beta	6	0.574713	0.0451699	BMP4, INHBA, GDF6, GDF11, BMP6, TGFB2	948	37	17763	3.03849	1	0.462026	52.988
INTERPRO	IPR017948:Transforming growth factor beta, conserved site	6	0.574713	0.0451699	BMP4, INHBA, GDF6, GDF11, BMP6, TGFB2	948	37	17763	3.03849	1	0.462026	52.988
PIR_SUPERFAMILY	PIRSF800009:TGF-beta-like cysteine-knot cytokine	5	0.478927	0.0525555	BMP4, INHBA, GDF6, GDF11, TGFB2	451	26	8136	3.46921	1	0.972511	53.6863
SMART	SM00204:TGFB	6	0.574713	0.108861	BMP4, INHBA, GDF6, GDF11, BMP6, TGFB2	632	37	9131	2.34288	1	0.494034	77.9505
Annotation Cluster 69	Enrichment Score: 1.757941380042419
Category	Term	Count	%	PValue	Genes	List Total	Pop Hits	Pop Total	Fold Enrichment	Bonferroni	Benjamini	FDR
UP_SEQ_FEATURE	domain:IPT/TIG 2	5	0.478927	0.000715002	PLXNA1, PLXNB1, PLXNA2, MET, PKHD1L1	953	8	16021	10.507	0.847691	0.0588988	1.2611
UP_SEQ_FEATURE	domain:IPT/TIG 1	5	0.478927	0.000715002	PLXNA1, PLXNB1, PLXNA2, MET, PKHD1L1	953	8	16021	10.507	0.847691	0.0588988	1.2611
UP_SEQ_FEATURE	domain:IPT/TIG 3	5	0.478927	0.000715002	PLXNA1, PLXNB1, PLXNA2, MET, PKHD1L1	953	8	16021	10.507	0.847691	0.0588988	1.2611
INTERPRO	IPR003659:Plexin/semaphorin/integrin	8	0.766284	0.0103885	PLXNA1, PLXNB1, PLXNA2, SEMA3E, MET, ITGB4, SEMA3D, ITGB5	948	46	17763	3.25867	0.999999	0.186045	15.6776
INTERPRO	IPR001627:Semaphorin/CD100 antigen	6	0.574713	0.0228299	PLXNA1, PLXNB1, PLXNA2, SEMA3E, MET, SEMA3D	948	31	17763	3.62658	1	0.313106	31.4163
UP_SEQ_FEATURE	domain:Sema	6	0.574713	0.0230119	PLXNA1, PLXNB1, PLXNA2, SEMA3E, MET, SEMA3D	953	28	16021	3.60238	1	0.553334	33.8392
INTERPRO	IPR002909:Cell surface receptor IPT/TIG	6	0.574713	0.0259063	PLXNA1, PLXNB1, PLXNA2, MET, NFATC4, PKHD1L1	948	32	17763	3.51325	1	0.330849	34.8583
UP_SEQ_FEATURE	domain:IPT/TIG 4	3	0.287356	0.0312739	PLXNA1, PLXNA2, PKHD1L1	953	5	16021	10.0867	1	0.634752	43.0941
SMART	SM00423:PSI	8	0.766284	0.037013	PLXNA1, PLXNB1, PLXNA2, SEMA3E, MET, ITGB4, SEMA3D, ITGB5	632	46	9131	2.51266	0.999956	0.269122	39.0269
SMART	SM00630:Sema	6	0.574713	0.0591939	PLXNA1, PLXNB1, PLXNA2, SEMA3E, MET, SEMA3D	632	31	9131	2.79635	1	0.362918	55.0859
SMART	SM00429:IPT	6	0.574713	0.0663465	PLXNA1, PLXNB1, PLXNA2, MET, NFATC4, PKHD1L1	632	32	9131	2.70896	1	0.366517	59.3645
INTERPRO	IPR002165:Plexin	5	0.478927	0.0732133	PLXNA1, PLXNB1, PLXNA2, MET, SEMA3D	948	30	17763	3.12289	1	0.596468	71.1061
INTERPRO	IPR013548:Plexin cytoplasmic region	3	0.287356	0.0796688	PLXNA1, PLXNB1, PLXNA2	948	9	17763	6.24578	1	0.618783	74.2228
UP_SEQ_FEATURE	domain:PSI	3	0.287356	0.17864	ITGB4, SEMA3D, ITGB5	953	13	16021	3.87949	1	0.979615	96.9554
Annotation Cluster 70	Enrichment Score: 1.7391520313449966
Category	Term	Count	%	PValue	Genes	List Total	Pop Hits	Pop Total	Fold Enrichment	Bonferroni	Benjamini	FDR
PIR_SUPERFAMILY	PIRSF002504:cadherin	6	0.574713	0.00308339	CDH13, CDH2, CDH3, CDH10, CDH11, CDH6	451	19	8136	5.69681	0.762854	0.381027	4.30749
UP_SEQ_FEATURE	domain:Cadherin 5	8	0.766284	0.00549138	CDH13, PCDH20, CDH2, CDH3, CDH10, PCDH18, CDH11, CDH6	953	37	16021	3.63484	0.999999	0.265266	9.30833
UP_SEQ_FEATURE	domain:Cadherin 2	9	0.862069	0.00683535	CDH13, CLSTN2, PCDH20, CDH2, CDH3, CDH10, PCDH18, CDH11, CDH6	953	48	16021	3.15209	1	0.293216	11.4586
UP_SEQ_FEATURE	domain:Cadherin 1	9	0.862069	0.00683535	CDH13, CLSTN2, PCDH20, CDH2, CDH3, CDH10, PCDH18, CDH11, CDH6	953	48	16021	3.15209	1	0.293216	11.4586
GOTERM_BP_FAT	GO:0007156~homophilic cell adhesion	14	1.341	0.0142214	CLSTN2, PTPRF, PCDH20, PCDH11X, CDH2, CDH3, CDH6, PCDH18, CDH13, PCDH1, FAT1, ROBO2, CDH10, CDH11	765	117	13588	2.12538	1	0.219443	22.3356
UP_SEQ_FEATURE	domain:Cadherin 4	8	0.766284	0.0142729	CDH13, PCDH20, CDH2, CDH3, CDH10, PCDH18, CDH11, CDH6	953	44	16021	3.05657	1	0.441157	22.5142
UP_SEQ_FEATURE	domain:Cadherin 3	8	0.766284	0.0160609	CDH13, PCDH20, CDH2, CDH3, CDH10, PCDH18, CDH11, CDH6	953	45	16021	2.98864	1	0.455866	24.9706
INTERPRO	IPR002126:Cadherin	12	1.14943	0.0199247	CDH13, PCDH1, CLSTN2, PCDH20, FAT1, PCDH11X, CDH2, CDH3, CDH10, PCDH18, CDH11, CDH6	948	102	17763	2.20439	1	0.282111	28.0098
INTERPRO	IPR000233:Cadherin cytoplasmic region	5	0.478927	0.0316226	CDH2, CDH3, CDH10, CDH11, CDH6	948	23	17763	4.07334	1	0.38154	40.8275
SMART	SM00112:CA	12	1.14943	0.0931365	CDH13, PCDH1, CLSTN2, PCDH20, FAT1, PCDH11X, CDH2, CDH3, CDH10, PCDH18, CDH11, CDH6	632	102	9131	1.69974	1	0.44624	72.2637
INTERPRO	IPR013164:Cadherin, N-terminal	4	0.383142	0.489059	PCDH1, PCDH20, PCDH11X, PCDH18	948	49	17763	1.52958	1	0.992199	99.9983
Annotation Cluster 71	Enrichment Score: 1.7102667560731004
Category	Term	Count	%	PValue	Genes	List Total	Pop Hits	Pop Total	Fold Enrichment	Bonferroni	Benjamini	FDR
GOTERM_BP_FAT	GO:0035051~cardiac cell differentiation	7	0.670498	0.0093183	NOX4, GATA6, GATA4, FHL2, SOX6, NRG1, TGFB2	765	33	13588	3.76772	1	0.167595	15.2289
GOTERM_BP_FAT	GO:0051891~positive regulation of cardioblast differentiation	3	0.287356	0.0281794	GATA6, GATA4, TGFB2	765	5	13588	10.6573	1	0.333037	39.6154
GOTERM_BP_FAT	GO:0051890~regulation of cardioblast differentiation	3	0.287356	0.0281794	GATA6, GATA4, TGFB2	765	5	13588	10.6573	1	0.333037	39.6154
Annotation Cluster 72	Enrichment Score: 1.701202395242561
Category	Term	Count	%	PValue	Genes	List Total	Pop Hits	Pop Total	Fold Enrichment	Bonferroni	Benjamini	FDR
GOTERM_BP_FAT	GO:0003013~circulatory system process	15	1.43678	0.00369674	KCNMA1, PTGS2, ACTA2, TBX20, EDN1, BMPR2, TPM1, EDNRA, ADRB3, ACE, ANK2, VEGFA, NPPB, FOXC2, NRG1	765	111	13588	2.40028	0.999908	0.0854412	6.32688
GOTERM_BP_FAT	GO:0008015~blood circulation	15	1.43678	0.00369674	KCNMA1, PTGS2, ACTA2, TBX20, EDN1, BMPR2, TPM1, EDNRA, ADRB3, ACE, ANK2, VEGFA, NPPB, FOXC2, NRG1	765	111	13588	2.40028	0.999908	0.0854412	6.32688
GOTERM_BP_FAT	GO:0008217~regulation of blood pressure	10	0.957854	0.0101326	EDNRA, ADRB3, ACE, PTGS2, ACTA2, EDN1, BMPR2, NPPB, NRG1, TPM1	765	65	13588	2.73263	1	0.175932	16.4502
GOTERM_BP_FAT	GO:0003018~vascular process in circulatory system	8	0.766284	0.020954	KCNMA1, EDNRA, ADRB3, ACTA2, EDN1, VEGFA, NPPB, FOXC2	765	50	13588	2.84193	1	0.279526	31.1826
GOTERM_BP_FAT	GO:0050880~regulation of blood vessel size	7	0.670498	0.0509931	KCNMA1, EDNRA, ADRB3, ACTA2, EDN1, NPPB, FOXC2	765	48	13588	2.59031	1	0.469608	60.2934
GOTERM_BP_FAT	GO:0035150~regulation of tube size	7	0.670498	0.0509931	KCNMA1, EDNRA, ADRB3, ACTA2, EDN1, NPPB, FOXC2	765	48	13588	2.59031	1	0.469608	60.2934
GOTERM_BP_FAT	GO:0042310~vasoconstriction	3	0.287356	0.163656	EDNRA, ACTA2, EDN1	765	13	13588	4.09894	1	0.792515	95.7313
Annotation Cluster 73	Enrichment Score: 1.7007368820799864
Category	Term	Count	%	PValue	Genes	List Total	Pop Hits	Pop Total	Fold Enrichment	Bonferroni	Benjamini	FDR
UP_SEQ_FEATURE	DNA-binding region:HMG box	8	0.766284	0.00740164	SOX11, SOX4, LEF1, SOX7, SOX17, SOX6, SOX9, TOX3	953	39	16021	3.44844	1	0.308433	12.3501
INTERPRO	IPR000910:High mobility group, HMG1/HMG2	8	0.766284	0.0178802	SOX11, SOX4, LEF1, SOX7, SOX17, SOX6, SOX9, TOX3	948	51	17763	2.93919	1	0.26571	25.518
SMART	SM00398:HMG	8	0.766284	0.0597157	SOX11, SOX4, LEF1, SOX7, SOX17, SOX6, SOX9, TOX3	632	51	9131	2.26632	1	0.350148	55.4115
Annotation Cluster 74	Enrichment Score: 1.6936277844350198
Category	Term	Count	%	PValue	Genes	List Total	Pop Hits	Pop Total	Fold Enrichment	Bonferroni	Benjamini	FDR
GOTERM_BP_FAT	GO:0048705~skeletal system morphogenesis	17	1.62835	0.00255782	BMP4, TBX15, RYK, HSPG2, SIX2, SIX4, SOX9, GLI3, MMP2, TGFB2, CTGF, CHST11, FOXC2, PDGFRB, PKD1, COL1A1, COL11A1	765	130	13588	2.32274	0.998377	0.0653777	4.41906
GOTERM_BP_FAT	GO:0048706~embryonic skeletal system development	11	1.05364	0.0176767	BMP4, TBX15, CHST11, HSPG2, FOXC2, SIX2, ETL4, SIX4, COL11A1, PCSK5, GLI3	765	83	13588	2.35401	1	0.250672	27.002
GOTERM_BP_FAT	GO:0048562~embryonic organ morphogenesis	17	1.62835	0.0190974	BMP4, FGFR1, TBX15, EDN1, HSPG2, SIX2, FZD3, SIX4, GLI3, EPHA2, FZD6, NCKAP1, HOXA1, GATA4, CHST11, FOXC2, COL11A1	765	161	13588	1.8755	1	0.265102	28.8429
GOTERM_BP_FAT	GO:0048704~embryonic skeletal system morphogenesis	9	0.862069	0.0263318	BMP4, TBX15, CHST11, HSPG2, FOXC2, SIX2, SIX4, COL11A1, GLI3	765	64	13588	2.49779	1	0.323874	37.557
GOTERM_BP_FAT	GO:0048701~embryonic cranial skeleton morphogenesis	4	0.383142	0.14967	BMP4, TBX15, CHST11, FOXC2	765	24	13588	2.96035	1	0.768385	94.28
Annotation Cluster 75	Enrichment Score: 1.6787665625212078
Category	Term	Count	%	PValue	Genes	List Total	Pop Hits	Pop Total	Fold Enrichment	Bonferroni	Benjamini	FDR
INTERPRO	IPR018249:EF-HAND 2	22	2.10728	0.00317639	FKBP9, S100A6, FKBP7, TNNC1, NCS1, S100A11, ACTN1, FSTL1, MYL9, EFCAB4A, CGREF1, PKD2, FKBP14, PLCD1, MCC, EHD1, FKBP10, DST, EHD2, PLS3, RCN1, RCN2	948	205	17763	2.01084	0.984062	0.0842987	5.06242
INTERPRO	IPR002048:Calcium-binding EF-hand	16	1.53257	0.00638787	FKBP9, FKBP7, TNNC1, NCS1, ACTN1, FSTL1, MYL9, EFCAB4A, FKBP14, PLCD1, MCC, FKBP10, DST, PLS3, RCN1, RCN2	948	137	17763	2.1883	0.999761	0.133892	9.93546
INTERPRO	IPR018247:EF-HAND 1	21	2.01149	0.00916805	S100A6, FKBP7, TNNC1, NCS1, S100A11, ACTN1, CX3CL1, MYL9, CGREF1, PKD2, FKBP14, PLCD1, MCC, EHD1, FKBP10, DST, EHD2, PLS3, RCN1, USP13, RCN2	948	211	17763	1.86485	0.999994	0.173207	13.9634
UP_SEQ_FEATURE	domain:EF-hand 2	18	1.72414	0.0143949	FKBP9, S100A6, FKBP7, TNNC1, NCS1, S100A11, ACTN1, FSTL1, MYL9, EFCAB4A, CGREF1, FKBP14, PLCD1, FKBP10, DST, PLS3, RCN1, RCN2	953	160	16021	1.89125	1	0.438983	22.6843
UP_SEQ_FEATURE	domain:EF-hand 1	18	1.72414	0.0152358	FKBP9, S100A6, FKBP7, TNNC1, NCS1, S100A11, ACTN1, FSTL1, MYL9, EFCAB4A, CGREF1, FKBP14, PLCD1, FKBP10, DST, PLS3, RCN1, RCN2	953	161	16021	1.8795	1	0.452774	23.8463
UP_SEQ_FEATURE	calcium-binding region:1	14	1.341	0.0259438	FKBP9, S100A6, FKBP7, TNNC1, NCS1, ACTN1, CGREF1, FKBP14, PLCD1, FKBP10, DST, RCN1, PLS3, RCN2	953	120	16021	1.9613	1	0.587969	37.2751
UP_SEQ_FEATURE	calcium-binding region:2	13	1.24521	0.03011	FKBP9, CGREF1, S100A6, FKBP7, TNNC1, NCS1, FKBP14, ACTN1, PLCD1, FKBP10, DST, PLS3, RCN2	953	110	16021	1.98677	1	0.625039	41.8686
SMART	SM00054:EFh	16	1.53257	0.05071	FKBP9, FKBP7, TNNC1, NCS1, ACTN1, FSTL1, MYL9, EFCAB4A, FKBP14, PLCD1, MCC, FKBP10, DST, PLS3, RCN1, RCN2	632	137	9131	1.68733	0.999999	0.334451	49.4727
INTERPRO	IPR011992:EF-Hand type	19	1.81992	0.0604318	FKBP9, S100A6, TNNC1, NCS1, S100A11, ACTN1, MYL9, EFCAB4A, PLCL1, PKD2, FKBP14, PLCD1, MCC, EHD1, DST, EHD2, PLS3, RCN1, RCN2	948	227	17763	1.56832	1	0.538078	63.864
INTERPRO	IPR018248:EF hand	11	1.05364	0.166951	S100A6, TNNC1, S100A11, NCS1, ACTN1, MCC, DST, RCN1, PLS3, MYL9, RCN2	948	132	17763	1.56145	1	0.830257	94.9347
Annotation Cluster 76	Enrichment Score: 1.6737751294697405
Category	Term	Count	%	PValue	Genes	List Total	Pop Hits	Pop Total	Fold Enrichment	Bonferroni	Benjamini	FDR
INTERPRO	IPR003645:Follistatin-like, N-terminal	4	0.383142	0.0136695	FST, FSTL3, FSTL1, SLIT2	948	10	17763	7.49494	1	0.222916	20.1286
INTERPRO	IPR015369:Follistatin/Osteonectin-like EGF domain	3	0.287356	0.0254916	FST, FSTL3, FSTL1	948	5	17763	11.2424	1	0.336145	34.404
SMART	SM00274:FOLN	4	0.383142	0.0273228	FST, FSTL3, FSTL1, SLIT2	632	10	9131	5.77911	0.999369	0.217791	30.4691
Annotation Cluster 77	Enrichment Score: 1.6025418808095413
Category	Term	Count	%	PValue	Genes	List Total	Pop Hits	Pop Total	Fold Enrichment	Bonferroni	Benjamini	FDR
GOTERM_BP_FAT	GO:0050821~protein stabilization	5	0.478927	0.0104854	SMO, SOX4, APBB2, APBB1, NCKAP1	765	16	13588	5.55065	1	0.180261	16.9741
GOTERM_BP_FAT	GO:0031647~regulation of protein stability	6	0.574713	0.0115129	SMO, CDKN2A, SOX4, APBB2, APBB1, NCKAP1	765	25	13588	4.2629	1	0.191023	18.4825
GOTERM_BP_FAT	GO:0010608~posttranscriptional regulation of gene expression	13	1.24521	0.129004	IMPACT, SOX4, CPEB1, SAMD4, APLP1, NCKAP1, SMO, CDKN2A, VEGFA, MEX3D, APBB2, APBB1, EIF5A2	765	148	13588	1.56018	1	0.726751	91.2614
Annotation Cluster 78	Enrichment Score: 1.5788679724439918
Category	Term	Count	%	PValue	Genes	List Total	Pop Hits	Pop Total	Fold Enrichment	Bonferroni	Benjamini	FDR
INTERPRO	IPR006025:Peptidase M, neutral zinc metallopeptidases, zinc-binding site	13	1.24521	0.00217554	BMP1, ADAMTS16, MME, MMP16, MMP23, MMP14, MMP2, ADAMTS7, ACE, ECE1, ADAM12, ADAM9, TLL1	948	87	17763	2.79983	0.941191	0.0700763	3.49386
GOTERM_MF_FAT	GO:0008237~metallopeptidase activity	21	2.01149	0.00244463	AGBL3, CPA4, BMP1, ADAMTS16, PM20D1, ADAMTSL5, MME, MMP16, MMP28, MMP23, MMP14, MMP2, ADAMTS7, NAALAD2, ACE, ECE1, CPE, CPXM1, ADAM12, TLL1, ADAM9	712	187	13288	2.09584	0.841668	0.115622	3.65862
SP_PIR_KEYWORDS	metalloprotease	18	1.72414	0.00252973	AGBL3, CPA4, BMP1, ADAMTS16, MME, MMP16, MMP28, MMP14, MMP2, ADAMTS7, NAALAD2, ACE, ECE1, CPE, CPXM1, ADAM12, TLL1, ADAM9	974	146	17854	2.25994	0.671086	0.0274162	3.51741
INTERPRO	IPR006026:Peptidase, metallopeptidases	7	0.670498	0.00309852	BMP1, MMP16, MMP28, MMP14, MMP23, MMP2, TLL1	948	28	17763	4.68434	0.982357	0.0840287	4.94124
INTERPRO	IPR001818:Peptidase M10A and M12B, matrixin and adamalysin	8	0.766284	0.00411914	ADAMTS7, ADAMTS16, MMP16, MMP28, MMP14, MMP23, ADAM12, MMP2	948	39	17763	3.84356	0.995346	0.096358	6.518
SMART	SM00235:ZnMc	7	0.670498	0.0108046	BMP1, MMP16, MMP28, MMP14, MMP23, MMP2, TLL1	632	28	9131	3.61195	0.944406	0.123088	13.2815
GOTERM_MF_FAT	GO:0004222~metalloendopeptidase activity	13	1.24521	0.0187882	BMP1, ADAMTS16, MME, MMP16, MMP28, MMP23, MMP14, MMP2, ADAMTS7, ECE1, ADAM12, ADAM9, TLL1	712	114	13288	2.12823	0.999999	0.39955	25.0859
GOTERM_MF_FAT	GO:0008233~peptidase activity	45	4.31034	0.040018	DHH, MASP1, ADAMTSL3, 4930486L24RIK, ADAMTS16, APH1B, UCHL1, ADAMTSL5, MME, MMP28, MMP23, MMP2, USP27X, ACE, ECE1, HTRA1, SERPINE1, PRSS35, PCSK5, ADAM9, USP13, PLAT, CAPN6, CPA4, AGBL3, BMP1, PM20D1, MMP16, MCPT8, MMP14, TINAGL1, FURIN, CTSW, QPCT, ADAMTS7, NAALAD2, CPE, CPXM1, BACE1, ST14, PRSS23, USP43, ADAM12, CTSF, TLL1	712	629	13288	1.33519	1	0.545493	46.3087
UP_SEQ_FEATURE	metal ion-binding site:Zinc; catalytic	13	1.24521	0.0477639	ADAMTS7, CPA4, ECE1, BMP1, ADAMTS16, CAR12, MME, MMP16, MMP14, MMP23, ADAM12, TLL1, ADAM9	953	118	16021	1.85207	1	0.749574	58.038
GOTERM_MF_FAT	GO:0004175~endopeptidase activity	31	2.96935	0.0666567	MASP1, 4930486L24RIK, ADAMTS16, UCHL1, APH1B, MME, MMP28, MMP23, MMP2, ECE1, HTRA1, SERPINE1, PRSS35, PCSK5, ADAM9, CAPN6, PLAT, BMP1, MMP16, TINAGL1, MMP14, MCPT8, FURIN, CTSW, ADAMTS7, BACE1, ST14, PRSS23, ADAM12, TLL1, CTSF	712	421	13288	1.37423	1	0.676711	65.0221
GOTERM_MF_FAT	GO:0070011~peptidase activity, acting on L-amino acid peptides	42	4.02299	0.0680196	MASP1, 4930486L24RIK, ADAMTS16, APH1B, UCHL1, ADAMTSL5, MME, MMP28, MMP23, MMP2, USP27X, ACE, ECE1, HTRA1, SERPINE1, PRSS35, PCSK5, ADAM9, USP13, CAPN6, PLAT, CPA4, AGBL3, BMP1, PM20D1, MMP16, MCPT8, MMP14, TINAGL1, FURIN, CTSW, ADAMTS7, NAALAD2, CPE, BACE1, ST14, CPXM1, PRSS23, USP43, ADAM12, CTSF, TLL1	712	603	13288	1.2999	1	0.676512	65.7919
SP_PIR_KEYWORDS	zymogen	17	1.62835	0.0775769	PLAT, BMP1, ADAMTS16, MMP16, MMP23, MMP14, MCPT8, FURIN, MMP2, CTSW, ADAMTS7, CPE, BACE1, ADAM12, PCSK5, TLL1, CTSF	974	199	17854	1.56593	1	0.365225	68.0681
UP_SEQ_FEATURE	short sequence motif:Cysteine switch	6	0.574713	0.0793964	ADAMTS7, ADAMTS16, MMP16, MMP14, ADAM12, MMP2	953	39	16021	2.58633	1	0.864231	76.9578
SP_PIR_KEYWORDS	Protease	36	3.44828	0.092704	DHH, MASP1, ADAMTS16, UCHL1, MME, MMP28, MMP23, MMP2, USP27X, ACE, ECE1, HTRA1, PCSK5, ADAM9, USP13, PLAT, CPA4, AGBL3, BMP1, PM20D1, MMP16, MCPT8, MMP14, FURIN, CTSW, ADAMTS7, NAALAD2, CPE, BACE1, ST14, CPXM1, PRSS23, ADAM12, USP43, TLL1, CTSF	974	509	17854	1.29647	1	0.409785	74.7241
GOTERM_BP_FAT	GO:0006508~proteolysis	59	5.65134	0.528707	MASP1, UCHL1, MMP28, MMP23, MMP2, USP27X, USP53, MAP1LC3A, HTRA1, PRSS35, USP13, ADAM9, ENC1, MMP16, SERPING1, MCPT8, MMP14, CTSW, ADAMTS7, NAALAD2, CPE, FBXO16, BACE1, ST14, CPXM1, KLHL13, ADAM12, PMEPA1, FBXO10, CTSF, DHH, FBXO40, 4930486L24RIK, ADAMTS16, ASB12, MME, UBE2QL1, PCOLCE, ACE, ECE1, HECTD2, RNF11, PCSK5, PLAT, CAPN6, CPA4, AGBL3, BMP1, PM20D1, TINAGL1, FURIN, QPCT, CD55, TULP4, SMUR…	765	1034	13588	1.0135	1	0.987571	99.9998
SP_PIR_KEYWORDS	hydrolase	81	7.75862	0.599958	XRCC5, ATP1B1, MASP1, UCHL1, PTPN21, MMP28, MMP23, MMP2, USP27X, ACOT7, BC018242, SMPDL3B, HTRA1, SYNJ2, DDAH1, NT5E, USP13, ADAM9, RPP25, PTPRK, PTPRM, PTPRF, PTPRG, PPAP2C, PTPRS, MMP16, MMP14, PTPRN, MCPT8, CTSW, ADAMTS7, PPM1F, EYA4, NAALAD2, CPE, PPM1J, CPXM1, ST14, BACE1, NEU3, ADAM12, SMARCA2, CTSF, DHH, PTRH1, ADAMTS16, ENPP3, ABHD4, MME, ACE, ECE1, BCHE, DUSP14, PLCD1, EHD2, PCSK5, RHOBT…	974	1500	17854	0.989852	1	0.926592	99.9998
Annotation Cluster 79	Enrichment Score: 1.5732784000696103
Category	Term	Count	%	PValue	Genes	List Total	Pop Hits	Pop Total	Fold Enrichment	Bonferroni	Benjamini	FDR
GOTERM_BP_FAT	GO:0051094~positive regulation of developmental process	28	2.68199	6.84763e-05	XRCC5, FGFR1, TNFRSF12A, FST, BEX1, JAG1, CX3CL1, GLI3, EPHB2, TGFB2, CDKN2A, GATA6, MAPT, GATA4, HEY2, ROBO2, NRG1, BOC, FNDC3B, BMP4, IL6, IL7, PLXNB1, SMO, SERPINF1, CDON, RIPK2, NGF	765	214	13588	2.32401	0.157806	0.00364747	0.120774
GOTERM_BP_FAT	GO:0045597~positive regulation of cell differentiation	23	2.20307	0.000330149	XRCC5, BMP4, IL6, IL7, TNFRSF12A, PLXNB1, BEX1, JAG1, GLI3, EPHB2, TGFB2, SMO, SERPINF1, GATA6, CDON, MAPT, GATA4, RIPK2, ROBO2, NRG1, BOC, FNDC3B, NGF	765	175	13588	2.33445	0.563144	0.01266	0.581031
GOTERM_BP_FAT	GO:0050769~positive regulation of neurogenesis	10	0.957854	0.000368903	XRCC5, SMO, SERPINF1, PLXNB1, TNFRSF12A, MAPT, BEX1, ROBO2, NGF, EPHB2	765	41	13588	4.33222	0.603619	0.0137167	0.649025
GOTERM_BP_FAT	GO:0022604~regulation of cell morphogenesis	15	1.43678	0.00101386	FGD1, SHROOM3, TNFRSF12A, PLXNB1, FERMT2, FBLIM1, PALMD, RHOU, EPHB2, MAPT, ITGA7, ROBO2, AKAP2, NGF, CDC42EP5	765	97	13588	2.74672	0.921453	0.03092	1.77419
GOTERM_BP_FAT	GO:0010720~positive regulation of cell development	10	0.957854	0.00106076	XRCC5, SMO, SERPINF1, PLXNB1, TNFRSF12A, MAPT, BEX1, ROBO2, NGF, EPHB2	765	47	13588	3.77917	0.930177	0.031561	1.85553
GOTERM_BP_FAT	GO:0050772~positive regulation of axonogenesis	5	0.478927	0.0082241	PLXNB1, TNFRSF12A, MAPT, ROBO2, NGF	765	15	13588	5.9207	1	0.153823	13.5613
GOTERM_BP_FAT	GO:0060284~regulation of cell development	17	1.62835	0.0171563	XRCC5, BMP4, TNFRSF12A, PLXNB1, BEX1, CD24A, EPHB2, NOTCH3, SMO, CDKN2A, SERPINF1, CDON, MAPT, ROBO2, BOC, BMPR1A, NGF	765	159	13588	1.89909	1	0.245596	26.3166
GOTERM_BP_FAT	GO:0031346~positive regulation of cell projection organization	5	0.478927	0.0373977	PLXNB1, TNFRSF12A, MAPT, ROBO2, NGF	765	23	13588	3.86132	1	0.393762	48.9636
GOTERM_BP_FAT	GO:0048638~regulation of developmental growth	6	0.574713	0.0545206	FGFR1, TNFRSF12A, MAPT, GATA4, HEY2, NGF	765	37	13588	2.88034	1	0.486436	62.819
GOTERM_BP_FAT	GO:0045773~positive regulation of axon extension	3	0.287356	0.0549064	TNFRSF12A, MAPT, NGF	765	7	13588	7.61232	1	0.48569	63.0858
GOTERM_BP_FAT	GO:0030307~positive regulation of cell growth	4	0.383142	0.0573422	TNFRSF12A, MAPT, NGF, TGFB2	765	16	13588	4.44052	1	0.494647	64.7292
GOTERM_BP_FAT	GO:0050770~regulation of axonogenesis	6	0.574713	0.0657897	PLXNB1, TNFRSF12A, MAPT, ROBO2, NGF, EPHB2	765	39	13588	2.73263	1	0.530091	69.9099
GOTERM_BP_FAT	GO:0050767~regulation of neurogenesis	13	1.24521	0.0679783	XRCC5, TNFRSF12A, PLXNB1, BEX1, CD24A, EPHB2, NOTCH3, SMO, SERPINF1, MAPT, ROBO2, BMPR1A, NGF	765	132	13588	1.7493	1	0.537454	71.13
GOTERM_BP_FAT	GO:0045793~positive regulation of cell size	4	0.383142	0.0877259	TNFRSF12A, MAPT, NGF, TGFB2	765	19	13588	3.73939	1	0.616902	80.216
GOTERM_BP_FAT	GO:0010975~regulation of neuron projection development	6	0.574713	0.122542	PLXNB1, TNFRSF12A, MAPT, ROBO2, NGF, EPHB2	765	47	13588	2.2675	1	0.715259	90.0439
GOTERM_BP_FAT	GO:0051960~regulation of nervous system development	13	1.24521	0.129004	XRCC5, TNFRSF12A, PLXNB1, BEX1, CD24A, EPHB2, NOTCH3, SMO, SERPINF1, MAPT, ROBO2, BMPR1A, NGF	765	148	13588	1.56018	1	0.726751	91.2614
GOTERM_BP_FAT	GO:0010769~regulation of cell morphogenesis involved in differentiation	6	0.574713	0.148235	PLXNB1, TNFRSF12A, MAPT, ROBO2, NGF, EPHB2	765	50	13588	2.13145	1	0.768518	94.1072
GOTERM_BP_FAT	GO:0048639~positive regulation of developmental growth	3	0.287356	0.163656	TNFRSF12A, MAPT, NGF	765	13	13588	4.09894	1	0.792515	95.7313
GOTERM_BP_FAT	GO:0045927~positive regulation of growth	6	0.574713	0.205524	IL7, TNFRSF12A, MAPT, TSHR, NGF, TGFB2	765	56	13588	1.90308	1	0.850147	98.2754
GOTERM_BP_FAT	GO:0045664~regulation of neuron differentiation	9	0.862069	0.214871	NOTCH3, PLXNB1, TNFRSF12A, MAPT, BEX1, ROBO2, CD24A, NGF, EPHB2	765	102	13588	1.56724	1	0.859625	98.6005
GOTERM_BP_FAT	GO:0031344~regulation of cell projection organization	6	0.574713	0.215716	PLXNB1, TNFRSF12A, MAPT, ROBO2, NGF, EPHB2	765	57	13588	1.86969	1	0.859959	98.6268
GOTERM_BP_FAT	GO:0030516~regulation of axon extension	3	0.287356	0.22615	TNFRSF12A, MAPT, NGF	765	16	13588	3.33039	1	0.867609	98.9159
GOTERM_BP_FAT	GO:0051130~positive regulation of cellular component organization	10	0.957854	0.247786	PLXNB1, TNFRSF12A, MAPT, PSRC1, MFGE8, ROBO2, CD24A, EIF5A2, NGF, SYNPO	765	122	13588	1.45591	1	0.888894	99.3427
Annotation Cluster 80	Enrichment Score: 1.5536935657993012
Category	Term	Count	%	PValue	Genes	List Total	Pop Hits	Pop Total	Fold Enrichment	Bonferroni	Benjamini	FDR
SP_PIR_KEYWORDS	gpi-anchor	15	1.43678	0.00762335	RECK, EFNA3, PRND, CD109, CD24A, PLAUR, GPC4, VCAM1, NCAM1, CDH13, CD55, EFNA5, EFNA4, NT5E, GPC1	974	124	17854	2.21741	0.965246	0.0662632	10.2536
UP_SEQ_FEATURE	lipid moiety-binding region:GPI-anchor amidated glycine	6	0.574713	0.0120995	CDH13, CD55, EFNA3, PRND, CD24A, PLAUR	953	24	16021	4.20278	1	0.413626	19.4262
UP_SEQ_FEATURE	propeptide:Removed in mature form	20	1.91571	0.0653133	RECK, PDGFB, PDGFA, ACTA2, MRAS, EFNA3, PRND, CD109, CD24A, PLAUR, GPC4, CDH13, CD55, RAB30, MAP1LC3A, EFNA5, RHOD, EFNA4, NT5E, GPC1	953	220	16021	1.52828	1	0.827866	69.8343
GOTERM_CC_FAT	GO:0031225~anchored to membrane	18	1.72414	0.101231	RECK, EFNA3, PRND, CD109, RGS17, RHOU, CD24A, PLAUR, GPC4, VCAM1, NCAM1, CDH13, CD55, MAP1LC3A, EFNA5, EFNA4, NT5E, GPC1	735	207	12504	1.47933	1	0.427804	76.6229
Annotation Cluster 81	Enrichment Score: 1.5429217003831037
Category	Term	Count	%	PValue	Genes	List Total	Pop Hits	Pop Total	Fold Enrichment	Bonferroni	Benjamini	FDR
GOTERM_BP_FAT	GO:0042476~odontogenesis	9	0.862069	0.00325341	BMP4, SMO, LAMA5, FST, LEF1, GLI3, LRP4, BMPR1A, PITX2	765	45	13588	3.55242	0.999718	0.0784779	5.58856
GOTERM_BP_FAT	GO:0042475~odontogenesis of dentine-containing tooth	8	0.766284	0.00728079	BMP4, SMO, LAMA5, FST, LEF1, GLI3, LRP4, BMPR1A	765	41	13588	3.46577	1	0.139483	12.0989
GOTERM_BP_FAT	GO:0048589~developmental growth	12	1.14943	0.0245892	BMP4, WNT5A, SMO, PTGS2, CHST11, HBEGF, MREG, SOX9, GLI3, LRP4, BMPR1A, PLAUR	765	100	13588	2.13145	1	0.311952	35.5552
GOTERM_BP_FAT	GO:0009953~dorsal/ventral pattern formation	7	0.670498	0.149517	BMP4, SMO, EDN1, TBX20, GLI3, LRP4, BMPR1A	765	64	13588	1.94273	1	0.769227	94.2617
GOTERM_BP_FAT	GO:0042733~embryonic digit morphogenesis	4	0.383142	0.221534	BMP4, CHST11, GLI3, LRP4	765	29	13588	2.44994	1	0.864698	98.7959
Annotation Cluster 82	Enrichment Score: 1.528146665480727
Category	Term	Count	%	PValue	Genes	List Total	Pop Hits	Pop Total	Fold Enrichment	Bonferroni	Benjamini	FDR
SP_PIR_KEYWORDS	vitamin c	6	0.574713	0.00224701	PAM, LEPRE1, P4HA2, LEPREL2, PLOD2, P4HA3	974	18	17854	6.1102	0.627511	0.0263374	3.1301
GOTERM_MF_FAT	GO:0031418~L-ascorbic acid binding	6	0.574713	0.0034226	PAM, LEPRE1, P4HA2, LEPREL2, PLOD2, P4HA3	712	20	13288	5.59888	0.92435	0.140892	5.0869
GOTERM_MF_FAT	GO:0031543~peptidyl-proline dioxygenase activity	4	0.383142	0.00453939	LEPRE1, P4HA2, LEPREL2, P4HA3	712	7	13288	10.6645	0.967481	0.157429	6.69372
GOTERM_MF_FAT	GO:0019798~procollagen-proline dioxygenase activity	4	0.383142	0.00453939	LEPRE1, P4HA2, LEPREL2, P4HA3	712	7	13288	10.6645	0.967481	0.157429	6.69372
GOTERM_MF_FAT	GO:0019842~vitamin binding	15	1.43678	0.0052068	AADAT, DDC, PAM, RBP1, LEPREL2, ALDH1L2, SLC19A2, GLDC, LEPRE1, P4HA2, PLOD2, P4HA3, ABAT, DHTKD1, SLC46A1	712	121	13288	2.31359	0.980375	0.170713	7.64181
INTERPRO	IPR006620:Prolyl 4-hydroxylase, alpha subunit	5	0.478927	0.0087285	LEPRE1, P4HA2, LEPREL2, PLOD2, P4HA3	948	16	17763	5.85542	0.999989	0.168032	13.3381
SMART	SM00702:P4Hc	5	0.478927	0.0210736	LEPRE1, P4HA2, LEPREL2, PLOD2, P4HA3	632	16	9131	4.51493	0.996536	0.195796	24.3755
UP_SEQ_FEATURE	domain:Fe2OG dioxygenase	5	0.478927	0.0329915	LEPRE1, P4HA2, LEPREL2, PLOD2, P4HA3	953	21	16021	4.00265	1	0.645983	44.8581
GOTERM_MF_FAT	GO:0031406~carboxylic acid binding	10	0.957854	0.0375292	PAM, GLRB, LEPRE1, P4HA2, LEPREL2, PLOD2, P4HA3, ALDH1L2, SLC19A2, SLC46A1	712	85	13288	2.19564	1	0.53139	44.1495
INTERPRO	IPR005123:Oxoglutarate and iron-dependent oxygenase	4	0.383142	0.0503114	LEPRE1, P4HA2, PLOD2, P4HA3	948	16	17763	4.68434	1	0.492559	56.9554
UP_SEQ_FEATURE	metal ion-binding site:Iron	7	0.670498	0.0583492	LEPRE1, P4HA2, LEPREL2, PLOD2, PIR, P4HA3, HGD	953	47	16021	2.50378	1	0.794391	65.5876
GOTERM_MF_FAT	GO:0016702~oxidoreductase activity, acting on single donors with incorporation of molecular oxygen, incorporation of two atoms of oxygen	8	0.766284	0.0704758	LEPRE1, P4HA2, PTGS2, LEPREL2, PLOD2, P4HA3, HGD, CDO1	712	68	13288	2.19564	1	0.682247	67.1393
GOTERM_MF_FAT	GO:0016706~oxidoreductase activity, acting on paired donors, with incorporation or reduction of molecular oxygen, 2-oxoglutarate as one donor, and incorporation of one atom each of oxygen into both donors	5	0.478927	0.0739347	LEPRE1, P4HA2, LEPREL2, PLOD2, P4HA3	712	30	13288	3.11049	1	0.685499	68.9529
GOTERM_MF_FAT	GO:0016701~oxidoreductase activity, acting on single donors with incorporation of molecular oxygen	8	0.766284	0.0750039	LEPRE1, P4HA2, PTGS2, LEPREL2, PLOD2, P4HA3, HGD, CDO1	712	69	13288	2.16382	1	0.683725	69.4943
SP_PIR_KEYWORDS	dioxygenase	8	0.766284	0.0912477	LEPRE1, P4HA2, PTGS2, LEPREL2, PLOD2, P4HA3, HGD, CDO1	974	71	17854	2.06542	1	0.40848	74.1445
SP_PIR_KEYWORDS	tpr repeat	8	0.766284	0.65365	LEPRE1, P4HA2, LEPREL2, P4HA3, TANC1, TTC9, TMTC3, TMTC4	974	141	17854	1.04003	1	0.945482	100
INTERPRO	IPR011990:Tetratricopeptide-like helical	7	0.670498	0.817124	LEPRE1, P4HA2, P4HA3, TANC1, TTC9, TMTC3, TMTC4	948	150	17763	0.874409	1	0.999964	100
Annotation Cluster 83	Enrichment Score: 1.514843463460406
Category	Term	Count	%	PValue	Genes	List Total	Pop Hits	Pop Total	Fold Enrichment	Bonferroni	Benjamini	FDR
INTERPRO	IPR019748:FERM central domain	9	0.862069	0.00235107	EPB4.1L3, MYO10, FERMT2, PTPN14, FERMT1, FRMPD1, EPB4.1L4A, PTPN21, FARP1	948	45	17763	3.74747	0.953222	0.0737015	3.77071
INTERPRO	IPR019749:Band 4.1 domain	9	0.862069	0.00407784	EPB4.1L3, MYO10, FERMT2, PTPN14, FERMT1, FRMPD1, EPB4.1L4A, PTPN21, FARP1	948	49	17763	3.44155	0.995088	0.0971808	6.45467
INTERPRO	IPR019747:FERM conserved site	8	0.766284	0.0103885	EPB4.1L3, FERMT2, PTPN14, FERMT1, FRMPD1, EPB4.1L4A, PTPN21, FARP1	948	46	17763	3.25867	0.999999	0.186045	15.6776
SMART	SM00295:B41	9	0.862069	0.0180467	EPB4.1L3, MYO10, FERMT2, PTPN14, FERMT1, FRMPD1, EPB4.1L4A, PTPN21, FARP1	632	49	9131	2.65367	0.992127	0.176153	21.25
INTERPRO	IPR014352:FERM/acyl-CoA-binding protein, 3-helical bundle	7	0.670498	0.0255305	EPB4.1L3, MYO10, FERMT2, PTPN14, EPB4.1L4A, PTPN21, FARP1	948	43	17763	3.05026	1	0.333277	34.4468
INTERPRO	IPR000299:FERM domain	7	0.670498	0.0343284	EPB4.1L3, MYO10, PTPN14, FRMPD1, EPB4.1L4A, PTPN21, FARP1	948	46	17763	2.85133	1	0.399881	43.4703
INTERPRO	IPR019750:Band 4.1 subgroup	5	0.478927	0.0363953	EPB4.1L3, PTPN14, EPB4.1L4A, PTPN21, FARP1	948	24	17763	3.90361	1	0.414873	45.414
UP_SEQ_FEATURE	domain:FERM	7	0.670498	0.0444701	EPB4.1L3, FERMT2, PTPN14, FERMT1, FRMPD1, EPB4.1L4A, PTPN21	953	44	16021	2.6745	1	0.739394	55.3867
INTERPRO	IPR018979:FERM, N-terminal	5	0.478927	0.0530645	EPB4.1L3, PTPN14, EPB4.1L4A, PTPN21, FARP1	948	27	17763	3.46988	1	0.504574	58.9483
INTERPRO	IPR018980:FERM, C-terminal PH-like domain	4	0.383142	0.121314	EPB4.1L3, EPB4.1L4A, PTPN21, FARP1	948	23	17763	3.25867	1	0.745365	87.8982
INTERPRO	IPR014847:FERM adjacent (FA)	3	0.287356	0.150273	EPB4.1L3, EPB4.1L4A, FARP1	948	13	17763	4.324	1	0.808929	92.9985
INTERPRO	IPR000798:Ezrin/radixin/moesin ERM	3	0.287356	0.269038	EPB4.1L3, EPB4.1L4A, FARP1	948	19	17763	2.95853	1	0.937566	99.4009
Annotation Cluster 84	Enrichment Score: 1.4914956581389271
Category	Term	Count	%	PValue	Genes	List Total	Pop Hits	Pop Total	Fold Enrichment	Bonferroni	Benjamini	FDR
SP_PIR_KEYWORDS	Apoptosis	29	2.77778	0.0176246	DCC, 1810011O10RIK, GULP1, TNFRSF12A, ZMAT3, PAWR, APLP1, SHB, CDKN2A, UNC5B, BAG3, TRP53INP1, NGFRAP1, PPP2R2B, PHLDA3, TRAF4, MECOM, PPP1R13L, EPHA2, DDIT4, PLEKHF1, PPM1F, TNFRSF10B, CSRNP2, GADD45G, SULF1, RIPK2, GADD45B, APBB1	974	337	17854	1.57741	0.999593	0.125925	22.2271
GOTERM_BP_FAT	GO:0012501~programmed cell death	38	3.63985	0.0256649	DCC, 1810011O10RIK, GULP1, TNFRSF12A, ZMAT3, PAWR, CD24A, APLP1, TGFB2, SHB, CDKN2A, ECE1, ANK2, UNC5B, HAND2, GATA6, BAG3, KRT8, TRP53INP1, NGFRAP1, PPP2R2B, PHLDA3, TRAF4, TWIST1, IL6, EDA2R, PPP1R13L, DDIT4, PLEKHF1, PPM1F, TNFRSF10B, KRT18, CSRNP2, SULF1, GADD45G, RIPK2, GADD45B, APBB1	765	473	13588	1.42698	1	0.321685	36.798
GOTERM_BP_FAT	GO:0006915~apoptosis	37	3.54406	0.0316711	DCC, 1810011O10RIK, GULP1, TNFRSF12A, ZMAT3, PAWR, CD24A, APLP1, TGFB2, SHB, CDKN2A, ECE1, ANK2, UNC5B, HAND2, GATA6, BAG3, KRT8, TRP53INP1, NGFRAP1, PPP2R2B, PHLDA3, TRAF4, TWIST1, IL6, PPP1R13L, DDIT4, PLEKHF1, PPM1F, TNFRSF10B, KRT18, CSRNP2, SULF1, GADD45G, RIPK2, GADD45B, APBB1	765	465	13588	1.41333	1	0.35511	43.3318
GOTERM_BP_FAT	GO:0008219~cell death	39	3.73563	0.042778	DCC, 1810011O10RIK, GULP1, TNFRSF12A, ZMAT3, PAWR, CD24A, APLP1, TGFB2, SHB, SERPINB9B, CDKN2A, ECE1, ANK2, UNC5B, HAND2, GATA6, BAG3, KRT8, TRP53INP1, NGFRAP1, PPP2R2B, PHLDA3, TRAF4, TWIST1, IL6, EDA2R, PPP1R13L, DDIT4, PLEKHF1, PPM1F, TNFRSF10B, KRT18, CSRNP2, SULF1, GADD45G, RIPK2, GADD45B, APBB1	765	507	13588	1.36631	1	0.426844	53.7702
GOTERM_BP_FAT	GO:0016265~death	39	3.73563	0.0569088	DCC, 1810011O10RIK, GULP1, TNFRSF12A, ZMAT3, PAWR, CD24A, APLP1, TGFB2, SHB, SERPINB9B, CDKN2A, ECE1, ANK2, UNC5B, HAND2, GATA6, BAG3, KRT8, TRP53INP1, NGFRAP1, PPP2R2B, PHLDA3, TRAF4, TWIST1, IL6, EDA2R, PPP1R13L, DDIT4, PLEKHF1, PPM1F, TNFRSF10B, KRT18, CSRNP2, SULF1, GADD45G, RIPK2, GADD45B, APBB1	765	519	13588	1.33472	1	0.493546	64.442
Annotation Cluster 85	Enrichment Score: 1.4838767077423745
Category	Term	Count	%	PValue	Genes	List Total	Pop Hits	Pop Total	Fold Enrichment	Bonferroni	Benjamini	FDR
GOTERM_BP_FAT	GO:0034329~cell junction assembly	5	0.478927	0.0276075	DLC1, TNS1, ITGA5, LAMC1, HDAC7	765	21	13588	4.22907	1	0.333595	38.9852
GOTERM_BP_FAT	GO:0034330~cell junction organization	6	0.574713	0.0316223	DLC1, TNS1, ITGA5, LAMC1, HDAC7, NUMBL	765	32	13588	3.33039	1	0.356209	43.2814
GOTERM_BP_FAT	GO:0007044~cell-substrate junction assembly	4	0.383142	0.0404901	DLC1, TNS1, ITGA5, LAMC1	765	14	13588	5.07488	1	0.413945	51.7809
Annotation Cluster 86	Enrichment Score: 1.4683028567551528
Category	Term	Count	%	PValue	Genes	List Total	Pop Hits	Pop Total	Fold Enrichment	Bonferroni	Benjamini	FDR
INTERPRO	IPR000886:Endoplasmic reticulum, targeting sequence	11	1.05364	6.78218e-05	FKBP9, FKBP7, LEPRE1, LEPREL2, TXNDC5, FKBP14, PDIA5, FKBP10, SERPINH1, RCN1, RCN2	948	43	17763	4.79327	0.0844581	0.00382914	0.11069
UP_SEQ_FEATURE	short sequence motif:Prevents secretion from ER	11	1.05364	0.00230326	FKBP9, FKBP7, LEPRE1, LEPREL2, TXNDC5, FKBP14, PDIA5, FKBP10, SERPINH1, RCN1, RCN2	953	59	16021	3.13428	0.997682	0.144065	4.00894
GOTERM_CC_FAT	GO:0005788~endoplasmic reticulum lumen	12	1.14943	0.0030046	FKBP9, FKBP7, P4HA2, TXNDC5, P4HA3, FKBP14, PDIA5, FKBP10, SERPINH1, RCN1, NGF, RCN2	735	72	12504	2.83537	0.640522	0.029643	4.01495
INTERPRO	IPR001179:Peptidyl-prolyl cis-trans isomerase, FKBP-type	5	0.478927	0.0196221	FKBP9, FKBP7, TTC9, FKBP14, FKBP10	948	20	17763	4.68434	1	0.281465	27.646
SP_PIR_KEYWORDS	Rotamase	5	0.478927	0.111721	FKBP9, FKBP7, PPIC, FKBP14, FKBP10	974	34	17854	2.69568	1	0.453786	81.265
GOTERM_MF_FAT	GO:0003755~peptidyl-prolyl cis-trans isomerase activity	5	0.478927	0.115095	FKBP9, FKBP7, PPIC, FKBP14, FKBP10	712	35	13288	2.66613	1	0.773508	84.4636
GOTERM_MF_FAT	GO:0016859~cis-trans isomerase activity	5	0.478927	0.133852	FKBP9, FKBP7, PPIC, FKBP14, FKBP10	712	37	13288	2.52202	1	0.801112	88.7887
SP_PIR_KEYWORDS	Isomerase	9	0.862069	0.314437	FKBP9, PTGIS, FKBP7, PPIC, FKBP14, PDIA5, FKBP10, GLCE, PMM1	974	118	17854	1.3981	1	0.748692	99.5189
GOTERM_CC_FAT	GO:0044432~endoplasmic reticulum part	15	1.43678	0.490637	FKBP9, EXTL3, FKBP7, CLSTN2, PDIA5, SERPINH1, P4HA2, TXNDC5, P4HA3, FKBP14, EXT1, FKBP10, RCN1, NGF, RCN2	735	231	12504	1.10469	1	0.87335	99.9898
GOTERM_BP_FAT	GO:0006457~protein folding	6	0.574713	0.848429	FKBP9, FKBP7, PPIC, TTC9, FKBP14, FKBP10	765	127	13588	0.839154	1	0.99983	100
Annotation Cluster 87	Enrichment Score: 1.4546839995936833
Category	Term	Count	%	PValue	Genes	List Total	Pop Hits	Pop Total	Fold Enrichment	Bonferroni	Benjamini	FDR
GOTERM_BP_FAT	GO:0001558~regulation of cell growth	19	1.81992	2.97051e-06	DCBLD2, IL7, TNFRSF12A, IGFBP7, ZMAT3, PSRC1, TGFB2, DDR1, CDKN2A, WISP1, HTRA1, CTGF, MAPT, APBB2, DCUN1D3, APBB1, CRIM1, NGF, CYR61	765	92	13588	3.66826	0.00742238	0.000256866	0.00524207
GOTERM_BP_FAT	GO:0040008~regulation of growth	30	2.87356	0.00025422	DCBLD2, FGFR1, TNFRSF12A, ZMAT3, IGFBP7, NEDD9, TGFB2, ADRB3, IGSF11, WISP1, CDKN2A, CTGF, HTRA1, MAPT, GATA4, HEY2, CRIM1, CYR61, GHR, IL7, PSRC1, GAS6, DDR1, FOXC2, APBB2, DCUN1D3, APBB1, TSHR, KCTD11, NGF	765	256	13588	2.0815	0.471475	0.0102322	0.447685
GOTERM_BP_FAT	GO:0008361~regulation of cell size	16	1.53257	0.00102004	DCBLD2, PDGFB, IL7, TNFRSF12A, ZMAT3, PSRC1, TGFB2, ARHGAP5, LEPRE1, CDKN2A, MAPT, APBB2, DCUN1D3, APBB1, EMP1, NGF	765	108	13588	2.63142	0.922662	0.0307322	1.78491
GOTERM_BP_FAT	GO:0030308~negative regulation of cell growth	8	0.766284	0.0152407	DCBLD2, CDKN2A, IL7, ZMAT3, PSRC1, DCUN1D3, APBB2, APBB1	765	47	13588	3.02333	1	0.231889	23.7406
GOTERM_BP_FAT	GO:0032535~regulation of cellular component size	17	1.62835	0.0190974	DCBLD2, LIMA1, PDGFB, IL7, TNFRSF12A, ZMAT3, PSRC1, TGFB2, ARHGAP5, LEPRE1, CDKN2A, MAPT, APBB2, DCUN1D3, APBB1, EMP1, NGF	765	161	13588	1.8755	1	0.265102	28.8429
GOTERM_BP_FAT	GO:0045792~negative regulation of cell size	8	0.766284	0.0280076	DCBLD2, CDKN2A, IL7, ZMAT3, PSRC1, DCUN1D3, APBB2, APBB1	765	53	13588	2.68107	1	0.334433	39.4267
GOTERM_BP_FAT	GO:0045926~negative regulation of growth	9	0.862069	0.0451161	DCBLD2, ADRB3, CDKN2A, IL7, ZMAT3, PSRC1, DCUN1D3, APBB2, APBB1	765	71	13588	2.25153	1	0.439494	55.723
GOTERM_BP_FAT	GO:0045749~negative regulation of S phase of mitotic cell cycle	3	0.287356	0.0549064	DCUN1D3, APBB2, APBB1	765	7	13588	7.61232	1	0.48569	63.0858
GOTERM_BP_FAT	GO:0007090~regulation of S phase of mitotic cell cycle	3	0.287356	0.124084	DCUN1D3, APBB2, APBB1	765	11	13588	4.84421	1	0.717306	90.3481
GOTERM_BP_FAT	GO:0033261~regulation of S phase	3	0.287356	0.143581	DCUN1D3, APBB2, APBB1	765	12	13588	4.44052	1	0.759229	93.5123
GOTERM_BP_FAT	GO:0045930~negative regulation of mitotic cell cycle	3	0.287356	0.184184	DCUN1D3, APBB2, APBB1	765	14	13588	3.80616	1	0.824913	97.2468
GOTERM_BP_FAT	GO:0010948~negative regulation of cell cycle process	3	0.287356	0.268699	DCUN1D3, APBB2, APBB1	765	18	13588	2.96035	1	0.905281	99.6004
GOTERM_BP_FAT	GO:0045786~negative regulation of cell cycle	4	0.383142	0.438197	CDKN2A, DCUN1D3, APBB2, APBB1	765	43	13588	1.65229	1	0.973576	99.9962
GOTERM_BP_FAT	GO:0010564~regulation of cell cycle process	3	0.287356	0.922267	DCUN1D3, APBB2, APBB1	765	73	13588	0.729949	1	0.999984	100
GOTERM_BP_FAT	GO:0007346~regulation of mitotic cell cycle	3	0.287356	0.974374	DCUN1D3, APBB2, APBB1	765	96	13588	0.555065	1	1	100
GOTERM_BP_FAT	GO:0051726~regulation of cell cycle	7	0.670498	0.983124	CDKN2A, GADD45G, DCUN1D3, APBB2, GADD45B, APBB1, TGFB2	765	214	13588	0.581003	1	1	100
Annotation Cluster 88	Enrichment Score: 1.4421588825264626
Category	Term	Count	%	PValue	Genes	List Total	Pop Hits	Pop Total	Fold Enrichment	Bonferroni	Benjamini	FDR
GOTERM_BP_FAT	GO:0048565~gut development	8	0.766284	0.00548897	EGFR, WNT5A, GATA4, COL3A1, FOXF2, PCSK5, GLI3, NCKAP1	765	39	13588	3.64351	0.999999	0.114046	9.25648
GOTERM_BP_FAT	GO:0055123~digestive system development	6	0.574713	0.0398836	EGFR, WNT5A, GATA4, GLI3, NCKAP1, PITX2	765	34	13588	3.13449	1	0.410747	51.2402
GOTERM_BP_FAT	GO:0007439~ectodermal gut development	4	0.383142	0.0404901	WNT5A, GATA4, GLI3, NCKAP1	765	14	13588	5.07488	1	0.413945	51.7809
GOTERM_BP_FAT	GO:0048567~ectodermal gut morphogenesis	4	0.383142	0.0404901	WNT5A, GATA4, GLI3, NCKAP1	765	14	13588	5.07488	1	0.413945	51.7809
GOTERM_BP_FAT	GO:0048547~gut morphogenesis	5	0.478927	0.0553582	EGFR, WNT5A, GATA4, GLI3, NCKAP1	765	26	13588	3.41579	1	0.485378	63.396
GOTERM_BP_FAT	GO:0048546~digestive tract morphogenesis	5	0.478927	0.111913	EGFR, WNT5A, GATA4, GLI3, NCKAP1	765	33	13588	2.69123	1	0.688798	87.6869
Annotation Cluster 89	Enrichment Score: 1.418070131321027
Category	Term	Count	%	PValue	Genes	List Total	Pop Hits	Pop Total	Fold Enrichment	Bonferroni	Benjamini	FDR
GOTERM_BP_FAT	GO:0001707~mesoderm formation	8	0.766284	0.00344736	BMP4, BMPR2, LEF1, FOXC2, EPHA2, BMPR1A, NCKAP1, ACVR1	765	36	13588	3.94713	0.999827	0.081406	5.91224
GOTERM_BP_FAT	GO:0048332~mesoderm morphogenesis	8	0.766284	0.00472816	BMP4, BMPR2, LEF1, FOXC2, EPHA2, BMPR1A, NCKAP1, ACVR1	765	38	13588	3.73939	0.999993	0.103313	8.02356
GOTERM_BP_FAT	GO:0001704~formation of primary germ layer	8	0.766284	0.00633788	BMP4, BMPR2, LEF1, FOXC2, EPHA2, BMPR1A, NCKAP1, ACVR1	765	40	13588	3.55242	1	0.127411	10.6138
GOTERM_BP_FAT	GO:0048340~paraxial mesoderm morphogenesis	3	0.287356	0.0873999	LEF1, FOXC2, NCKAP1	765	9	13588	5.9207	1	0.617004	80.0909
GOTERM_BP_FAT	GO:0048339~paraxial mesoderm development	3	0.287356	0.184184	LEF1, FOXC2, NCKAP1	765	14	13588	3.80616	1	0.824913	97.2468
GOTERM_BP_FAT	GO:0001756~somitogenesis	5	0.478927	0.19727	SFRP1, SFRP2, LEF1, FOXC2, NCKAP1	765	41	13588	2.16611	1	0.840705	97.9304
GOTERM_BP_FAT	GO:0035282~segmentation	5	0.478927	0.361047	SFRP1, SFRP2, LEF1, FOXC2, NCKAP1	765	54	13588	1.64464	1	0.951588	99.9631
Annotation Cluster 90	Enrichment Score: 1.3820525676415165
Category	Term	Count	%	PValue	Genes	List Total	Pop Hits	Pop Total	Fold Enrichment	Bonferroni	Benjamini	FDR
GOTERM_BP_FAT	GO:0001707~mesoderm formation	8	0.766284	0.00344736	BMP4, BMPR2, LEF1, FOXC2, EPHA2, BMPR1A, NCKAP1, ACVR1	765	36	13588	3.94713	0.999827	0.081406	5.91224
GOTERM_BP_FAT	GO:0048332~mesoderm morphogenesis	8	0.766284	0.00472816	BMP4, BMPR2, LEF1, FOXC2, EPHA2, BMPR1A, NCKAP1, ACVR1	765	38	13588	3.73939	0.999993	0.103313	8.02356
GOTERM_BP_FAT	GO:0007498~mesoderm development	10	0.957854	0.00536648	BMP4, VEGFA, BMPR2, LEF1, FOXC2, EXT1, EPHA2, BMPR1A, NCKAP1, ACVR1	765	59	13588	3.01052	0.999999	0.112572	9.05905
GOTERM_BP_FAT	GO:0001704~formation of primary germ layer	8	0.766284	0.00633788	BMP4, BMPR2, LEF1, FOXC2, EPHA2, BMPR1A, NCKAP1, ACVR1	765	40	13588	3.55242	1	0.127411	10.6138
GOTERM_BP_FAT	GO:0007369~gastrulation	10	0.957854	0.0224626	BMP4, GATA4, BMPR2, LEF1, FOXC2, EXT1, EPHA2, BMPR1A, NCKAP1, ACVR1	765	74	13588	2.40028	1	0.293499	33.0301
INTERPRO	IPR000472:TGF-beta receptor/activin receptor, type I/II	3	0.287356	0.113526	BMPR2, BMPR1A, ACVR1	948	11	17763	5.11018	1	0.72336	86.0226
GOTERM_MF_FAT	GO:0004675~transmembrane receptor protein serine/threonine kinase activity	3	0.287356	0.170383	BMPR2, BMPR1A, ACVR1	712	14	13288	3.9992	1	0.846703	94.1833
GOTERM_MF_FAT	GO:0005024~transforming growth factor beta receptor activity	3	0.287356	0.170383	BMPR2, BMPR1A, ACVR1	712	14	13288	3.9992	1	0.846703	94.1833
GOTERM_MF_FAT	GO:0030145~manganese ion binding	9	0.862069	0.539956	ME1, PPM1F, EXTL3, B4GALT2, B3GALT1, BMPR2, LRRK1, BMPR1A, ACVR1	712	148	13288	1.13491	1	0.989984	99.9993
SP_PIR_KEYWORDS	manganese	8	0.766284	0.682179	PPM1F, EXTL3, B4GALT2, B3GALT1, BMPR2, LRRK1, BMPR1A, ACVR1	974	145	17854	1.01134	1	0.95437	100
Annotation Cluster 91	Enrichment Score: 1.371512875054451
Category	Term	Count	%	PValue	Genes	List Total	Pop Hits	Pop Total	Fold Enrichment	Bonferroni	Benjamini	FDR
GOTERM_BP_FAT	GO:0007389~pattern specification process	28	2.68199	0.00528834	SHROOM3, FST, EDN1, TBX20, BMPR2, CXCL12, GLI3, EDNRA, HOXA1, GATA4, PKD2, PCSK5, PITX2, BMP4, EFNB1, LEF1, CYP26A1, NCKAP1, SMO, SFRP1, SFRP2, NOTCH4, VEGFA, GDF11, FOXC2, LRP4, BMPR1A, ACVR1	765	284	13588	1.75119	0.999998	0.112907	8.93287
GOTERM_BP_FAT	GO:0003002~regionalization	18	1.72414	0.0950424	BMP4, TBX20, EDN1, BMPR2, LEF1, CYP26A1, GLI3, NCKAP1, HOXA1, SMO, SFRP1, SFRP2, GATA4, GDF11, FOXC2, PCSK5, LRP4, BMPR1A	765	214	13588	1.49401	1	0.641743	82.8368
GOTERM_BP_FAT	GO:0009952~anterior/posterior pattern formation	13	1.24521	0.152836	BMPR2, CYP26A1, LEF1, GLI3, NCKAP1, HOXA1, SFRP1, SFRP2, GATA4, GDF11, FOXC2, PCSK5, BMPR1A	765	153	13588	1.5092	1	0.774844	94.6443
Annotation Cluster 92	Enrichment Score: 1.3118655792421936
Category	Term	Count	%	PValue	Genes	List Total	Pop Hits	Pop Total	Fold Enrichment	Bonferroni	Benjamini	FDR
GOTERM_BP_FAT	GO:0014902~myotube differentiation	4	0.383142	0.0265993	CDON, MET, NEO1, NTN3	765	12	13588	5.9207	1	0.325043	37.8591
GOTERM_BP_FAT	GO:0000768~syncytium formation by plasma membrane fusion	3	0.287356	0.0549064	CDON, NEO1, NTN3	765	7	13588	7.61232	1	0.48569	63.0858
GOTERM_BP_FAT	GO:0007520~myoblast fusion	3	0.287356	0.0549064	CDON, NEO1, NTN3	765	7	13588	7.61232	1	0.48569	63.0858
GOTERM_BP_FAT	GO:0006949~syncytium formation	3	0.287356	0.0705378	CDON, NEO1, NTN3	765	8	13588	6.66078	1	0.546504	72.4976
Annotation Cluster 93	Enrichment Score: 1.2615185690447965
Category	Term	Count	%	PValue	Genes	List Total	Pop Hits	Pop Total	Fold Enrichment	Bonferroni	Benjamini	FDR
INTERPRO	IPR019828:Lysyl oxidase, conserved site	3	0.287356	0.0254916	LOXL4, LOX, LOXL1	948	5	17763	11.2424	1	0.336145	34.404
INTERPRO	IPR001695:Lysyl oxidase	3	0.287356	0.0254916	LOXL4, LOX, LOXL1	948	5	17763	11.2424	1	0.336145	34.404
SP_PIR_KEYWORDS	ltq	3	0.287356	0.0265729	LOXL4, LOX, LOXL1	974	5	17854	10.9984	0.999993	0.178855	31.6643
UP_SEQ_FEATURE	region of interest:Lysyl-oxidase like	3	0.287356	0.0312739	LOXL4, LOX, LOXL1	953	5	16021	10.0867	1	0.634752	43.0941
UP_SEQ_FEATURE	cross-link:Lysine tyrosylquinone (Lys-Tyr)	3	0.287356	0.0312739	LOXL4, LOX, LOXL1	953	5	16021	10.0867	1	0.634752	43.0941
GOTERM_MF_FAT	GO:0005507~copper ion binding	8	0.766284	0.0434383	PAM, PRND, LOXL4, LOX, STEAP2, STEAP1, LOXL1, APLP1	712	61	13288	2.4476	1	0.548964	49.1491
SP_PIR_KEYWORDS	copper	7	0.670498	0.0490449	PAM, LOXL4, LOX, STEAP2, STEAP1, LOXL1, APLP1	974	49	17854	2.61866	1	0.270488	50.8806
SP_PIR_KEYWORDS	TPQ	3	0.287356	0.0667422	LOXL4, LOX, LOXL1	974	8	17854	6.87397	1	0.332564	62.3366
GOTERM_MF_FAT	GO:0016638~oxidoreductase activity, acting on the CH-NH2 group of donors	4	0.383142	0.0991659	LOXL4, LOX, LOXL1, GLDC	712	21	13288	3.55484	1	0.754453	79.6138
UP_SEQ_FEATURE	metal ion-binding site:Copper	3	0.287356	0.222952	LOXL4, LOX, LOXL1	953	15	16021	3.36222	1	0.990353	98.862
GOTERM_MF_FAT	GO:0016641~oxidoreductase activity, acting on the CH-NH2 group of donors, oxygen as acceptor	3	0.287356	0.250181	LOXL4, LOX, LOXL1	712	18	13288	3.11049	1	0.914881	98.7531
Annotation Cluster 94	Enrichment Score: 1.2433958072711833
Category	Term	Count	%	PValue	Genes	List Total	Pop Hits	Pop Total	Fold Enrichment	Bonferroni	Benjamini	FDR
GOTERM_BP_FAT	GO:0001657~ureteric bud development	9	0.862069	0.00206663	BMP4, FGFR1, LAMA5, NPNT, SALL1, GDF11, FOXC2, ROBO2, GLI3	765	42	13588	3.80616	0.994419	0.0554211	3.585
GOTERM_BP_FAT	GO:0001708~cell fate specification	8	0.766284	0.0465755	BMP4, SMO, FGFR1, SALL1, CDON, TEAD4, SOX9, GLI3	765	59	13588	2.40842	1	0.446876	56.9021
GOTERM_BP_FAT	GO:0031128~developmental induction	3	0.287356	0.332276	BMP4, FGFR1, SALL1	765	21	13588	2.53744	1	0.939548	99.9197
GOTERM_BP_FAT	GO:0045168~cell-cell signaling involved in cell fate specification	3	0.287356	0.332276	BMP4, FGFR1, SALL1	765	21	13588	2.53744	1	0.939548	99.9197
Annotation Cluster 95	Enrichment Score: 1.223528126153674
Category	Term	Count	%	PValue	Genes	List Total	Pop Hits	Pop Total	Fold Enrichment	Bonferroni	Benjamini	FDR
UP_SEQ_FEATURE	repeat:LDL-receptor class B 3	4	0.383142	0.0382273	NID1, NID2, LRP2, LRP4	953	13	16021	5.17265	1	0.692328	49.9221
UP_SEQ_FEATURE	repeat:LDL-receptor class B 2	4	0.383142	0.0382273	NID1, NID2, LRP2, LRP4	953	13	16021	5.17265	1	0.692328	49.9221
UP_SEQ_FEATURE	repeat:LDL-receptor class B 4	4	0.383142	0.0382273	NID1, NID2, LRP2, LRP4	953	13	16021	5.17265	1	0.692328	49.9221
UP_SEQ_FEATURE	repeat:LDL-receptor class B 1	4	0.383142	0.0382273	NID1, NID2, LRP2, LRP4	953	13	16021	5.17265	1	0.692328	49.9221
INTERPRO	IPR000033:Low-density lipoprotein receptor, YWTD repeat	4	0.383142	0.0425146	NID1, NID2, LRP2, LRP4	948	15	17763	4.99662	1	0.448418	50.8071
SMART	SM00135:LY	4	0.383142	0.0802172	NID1, NID2, LRP2, LRP4	632	15	9131	3.85274	1	0.40385	66.6085
INTERPRO	IPR011042:Six-bladed beta-propeller, TolB-like	5	0.478927	0.142388	PAM, NID1, NID2, LRP2, LRP4	948	38	17763	2.46544	1	0.79526	91.8587
UP_SEQ_FEATURE	repeat:LDL-receptor class B 5	3	0.287356	0.157038	NID2, LRP2, LRP4	953	12	16021	4.20278	1	0.972558	95.1741
Annotation Cluster 96	Enrichment Score: 1.2037491400223064
Category	Term	Count	%	PValue	Genes	List Total	Pop Hits	Pop Total	Fold Enrichment	Bonferroni	Benjamini	FDR
UP_SEQ_FEATURE	domain:LDL-receptor class A 3	5	0.478927	0.0279861	ST14, HSPG2, LRP2, LDLRAD3, LRP4	953	20	16021	4.20278	1	0.602275	39.5681
UP_SEQ_FEATURE	domain:LDL-receptor class A 1	5	0.478927	0.0444693	ST14, HSPG2, LRP2, LDLRAD3, LRP4	953	23	16021	3.65459	1	0.743339	55.386
UP_SEQ_FEATURE	domain:LDL-receptor class A 4	4	0.383142	0.0465601	ST14, HSPG2, LRP2, LRP4	953	14	16021	4.80318	1	0.744239	57.0868
UP_SEQ_FEATURE	domain:LDL-receptor class A 2	5	0.478927	0.0509433	ST14, HSPG2, LRP2, LDLRAD3, LRP4	953	24	16021	3.50232	1	0.764976	60.4557
INTERPRO	IPR002172:Low density lipoprotein-receptor, class A, cysteine-rich	6	0.574713	0.0967204	ST14, HSPG2, PKD1, LRP2, LDLRAD3, LRP4	948	46	17763	2.444	1	0.674222	81.0062
SMART	SM00192:LDLa	6	0.574713	0.209837	ST14, HSPG2, PKD1, LRP2, LDLRAD3, LRP4	632	46	9131	1.88449	1	0.679875	95.4472
Annotation Cluster 97	Enrichment Score: 1.176187695160344
Category	Term	Count	%	PValue	Genes	List Total	Pop Hits	Pop Total	Fold Enrichment	Bonferroni	Benjamini	FDR
INTERPRO	IPR006020:Phosphotyrosine interaction region	7	0.670498	0.0144568	ANKS1B, TNS1, RGS12, GULP1, APBB2, APBB1, NUMBL	948	38	17763	3.45162	1	0.23136	21.1633
SMART	SM00462:PTB	7	0.670498	0.0442617	ANKS1B, TNS1, RGS12, GULP1, APBB2, APBB1, NUMBL	632	38	9131	2.66143	0.999994	0.305743	44.7804
UP_SEQ_FEATURE	domain:PID	3	0.287356	0.462741	ANKS1B, GULP1, NUMBL	953	26	16021	1.93974	1	0.99988	99.9984
Annotation Cluster 98	Enrichment Score: 1.1741702062269006
Category	Term	Count	%	PValue	Genes	List Total	Pop Hits	Pop Total	Fold Enrichment	Bonferroni	Benjamini	FDR
INTERPRO	IPR013761:Sterile alpha motif-type	9	0.862069	0.037299	EPHA4, ANKS1B, SAMD5, SAMD12, PPFIBP1, TNKS, SAMD4, EPHA2, EPHB2	948	72	17763	2.34217	1	0.415819	46.2439
INTERPRO	IPR001660:Sterile alpha motif SAM	10	0.957854	0.0419318	CNKSR1, EPHA4, ANKS1B, SAMD5, SAMD12, PPFIBP1, TNKS, SAMD4, EPHA2, EPHB2	948	87	17763	2.15372	1	0.447263	50.3159
INTERPRO	IPR011510:Sterile alpha motif homology 2	6	0.574713	0.054748	DLC1, EPHA4, SAMD12, PPFIBP1, TNKS, STARD13	948	39	17763	2.88267	1	0.512346	60.124
UP_SEQ_FEATURE	domain:SAM	8	0.766284	0.10806	DLC1, EPHA4, SAMD5, SAMD12, SAMD4, EPHA2, EPHB2, STARD13	953	68	16021	1.97778	1	0.928584	86.8545
SMART	SM00454:SAM	10	0.957854	0.145503	CNKSR1, EPHA4, ANKS1B, SAMD5, SAMD12, PPFIBP1, TNKS, SAMD4, EPHA2, EPHB2	632	87	9131	1.66066	1	0.597183	87.2885
Annotation Cluster 99	Enrichment Score: 1.173748231794328
Category	Term	Count	%	PValue	Genes	List Total	Pop Hits	Pop Total	Fold Enrichment	Bonferroni	Benjamini	FDR
INTERPRO	IPR002068:Heat shock protein Hsp20	4	0.383142	0.018061	CRYAB, HSPB8, HSPB1, AHNAK	948	11	17763	6.81358	1	0.265047	25.7414
INTERPRO	IPR001436:Alpha crystallin/Heat shock protein	3	0.287356	0.0641777	CRYAB, HSPB8, HSPB1	948	8	17763	7.0265	1	0.556963	66.146
GOTERM_BP_FAT	GO:0009266~response to temperature stimulus	7	0.670498	0.0651139	ADRB3, SLC27A1, CRYAB, LXN, HSPB8, HSPB1, MYOF	765	51	13588	2.43793	1	0.529454	69.5235
GOTERM_BP_FAT	GO:0009408~response to heat	4	0.383142	0.267429	CRYAB, HSPB8, HSPB1, MYOF	765	32	13588	2.22026	1	0.906058	99.588
Annotation Cluster 100	Enrichment Score: 1.1510983051946264
Category	Term	Count	%	PValue	Genes	List Total	Pop Hits	Pop Total	Fold Enrichment	Bonferroni	Benjamini	FDR
GOTERM_BP_FAT	GO:0010324~membrane invagination	18	1.72414	0.0360334	LY75, STON1, GULP1, MFGE8, MEGF10, CD24A, APLP1, SH3BP4, ITGAV, RAB34, RIN1, LRP2, EHD1, STEAP2, EHD2, LRP4, ELMOD1, GHR	765	188	13588	1.70063	1	0.383947	47.6719
GOTERM_BP_FAT	GO:0006897~endocytosis	18	1.72414	0.0360334	LY75, STON1, GULP1, MFGE8, MEGF10, CD24A, APLP1, SH3BP4, ITGAV, RAB34, RIN1, LRP2, EHD1, STEAP2, EHD2, LRP4, ELMOD1, GHR	765	188	13588	1.70063	1	0.383947	47.6719
GOTERM_BP_FAT	GO:0016044~membrane organization	23	2.20307	0.054931	LY75, STON1, GULP1, LMNA, MFGE8, MEGF10, CD24A, APLP1, PLEKHF1, NRCAM, SH3BP4, DYSF, ITGAV, RAB34, RIN1, SGCD, LRP2, EHD1, STEAP2, EHD2, LRP4, ELMOD1, GHR	765	272	13588	1.50194	1	0.484247	63.1028
GOTERM_BP_FAT	GO:0016192~vesicle-mediated transport	34	3.2567	0.101101	COPZ2, CLTB, STON1, GULP1, NBEA, RIMS2, CD24A, MEGF10, SRC, APLP1, LLGL2, ITGAV, EHD1, SEC24D, EHD2, RHOBTB3, GHR, ELMOD1, LY75, SEC23A, KDELR3, GLRB, STX3, SCRN1, MFGE8, KIF1C, SH3BP4, RAB34, RIN1, SYTL5, STEAP2, LRP2, UNC13B, LRP4	765	466	13588	1.29595	1	0.661164	84.7553
SP_PIR_KEYWORDS	Endocytosis	8	0.766284	0.243515	LY75, SH3BP4, STON1, RIN1, LRP2, LRP4, GHR, APLP1	974	93	17854	1.57683	1	0.675014	98.0653
Annotation Cluster 101	Enrichment Score: 1.141011787374865
Category	Term	Count	%	PValue	Genes	List Total	Pop Hits	Pop Total	Fold Enrichment	Bonferroni	Benjamini	FDR
GOTERM_CC_FAT	GO:0005626~insoluble fraction	42	4.02299	0.0397828	ARHGDIG, CYP1B1, PTGS2, PLXNA1, GRIK2, BCAR1, CALD1, CYP2J6, CPEB1, RIMS2, NRADD, CD24A, APLP1, ADRB3, ECE1, STK39, EHD2, NT5E, PLEC, RECK, GLRB, GNAO1, SLC12A2, RYK, CRYAB, MET, LMNA, CYP26A1, EPHX1, ITPR3, PTPRN, IRS1, SAMD4, CAMK2N1, ANXA2, ITGA5, IGF2R, BACE1, HSPB1, ERC2, STEAP2, LRP2	735	528	12504	1.35325	0.999999	0.237108	42.4679
GOTERM_CC_FAT	GO:0000267~cell fraction	44	4.21456	0.0916628	ME1, ARHGDIG, CYP1B1, PTGS2, PLXNA1, GRIK2, BCAR1, CALD1, CYP2J6, CPEB1, RIMS2, NRADD, CD24A, APLP1, ADRB3, ECE1, STK39, EHD2, NT5E, PLEC, RECK, GLRB, GNAO1, LIMK2, SLC12A2, RYK, CRYAB, MET, LMNA, CYP26A1, EPHX1, ITPR3, PTPRN, IRS1, SAMD4, CAMK2N1, ANXA2, ITGA5, IGF2R, BACE1, HSPB1, ERC2, STEAP2, LRP2	735	596	12504	1.25594	1	0.39995	72.9968
GOTERM_CC_FAT	GO:0005624~membrane fraction	38	3.63985	0.103532	ARHGDIG, CYP1B1, PTGS2, PLXNA1, GRIK2, BCAR1, CALD1, CYP2J6, CPEB1, RIMS2, NRADD, CD24A, APLP1, ADRB3, ECE1, STK39, EHD2, NT5E, RECK, GLRB, GNAO1, SLC12A2, RYK, MET, CYP26A1, EPHX1, ITPR3, PTPRN, IRS1, SAMD4, CAMK2N1, ANXA2, ITGA5, IGF2R, BACE1, ERC2, STEAP2, LRP2	735	510	12504	1.26758	1	0.421007	77.4252
Annotation Cluster 102	Enrichment Score: 1.134383639456421
Category	Term	Count	%	PValue	Genes	List Total	Pop Hits	Pop Total	Fold Enrichment	Bonferroni	Benjamini	FDR
GOTERM_BP_FAT	GO:0050730~regulation of peptidyl-tyrosine phosphorylation	9	0.862069	0.00902079	EGFR, IL6, PDGFB, PDGFA, PDGFRB, PDGFC, PDGFD, CD24A, GHR	765	53	13588	3.0162	1	0.16504	14.7785
KEGG_PATHWAY	mmu05215:Prostate cancer	12	1.14943	0.012166	EGFR, FGFR1, PDGFB, PDGFA, ERBB2, CREB3L2, PDGFRB, LEF1, CREB3L1, PDGFC, PDGFD, PIK3R3	326	90	5738	2.34683	0.84056	0.108416	13.5992
KEGG_PATHWAY	mmu05218:Melanoma	10	0.957854	0.017931	EGFR, FGFR1, CDKN2A, PDGFB, PDGFA, MET, PDGFRB, PDGFC, PDGFD, PIK3R3	326	71	5738	2.47905	0.933732	0.139964	19.432
GOTERM_BP_FAT	GO:0001932~regulation of protein amino acid phosphorylation	12	1.14943	0.0782315	BMP4, EGFR, IL6, PDGFB, PDGFA, IMPACT, BMPR2, PDGFRB, PDGFC, PDGFD, CD24A, GHR	765	121	13588	1.76153	1	0.580789	76.2498
GOTERM_BP_FAT	GO:0042325~regulation of phosphorylation	23	2.20307	0.0940123	EGFR, BMP4, IL6, PDGFB, PDGFA, IMPACT, MET, EDN1, CSPG4, BMPR2, LPAR2, IRS1, CD24A, CDKN2A, GADD45G, PDGFRB, NRK, PDGFC, PDGFD, NRG1, GADD45B, DUSP9, GHR	765	290	13588	1.40872	1	0.640556	82.4887
GOTERM_BP_FAT	GO:0051174~regulation of phosphorus metabolic process	23	2.20307	0.124816	EGFR, BMP4, IL6, PDGFB, PDGFA, IMPACT, MET, EDN1, CSPG4, BMPR2, LPAR2, IRS1, CD24A, CDKN2A, GADD45G, PDGFRB, NRK, PDGFC, PDGFD, NRG1, GADD45B, DUSP9, GHR	765	301	13588	1.35724	1	0.718198	90.4895
GOTERM_BP_FAT	GO:0019220~regulation of phosphate metabolic process	23	2.20307	0.124816	EGFR, BMP4, IL6, PDGFB, PDGFA, IMPACT, MET, EDN1, CSPG4, BMPR2, LPAR2, IRS1, CD24A, CDKN2A, GADD45G, PDGFRB, NRK, PDGFC, PDGFD, NRG1, GADD45B, DUSP9, GHR	765	301	13588	1.35724	1	0.718198	90.4895
GOTERM_BP_FAT	GO:0031399~regulation of protein modification process	13	1.24521	0.218353	BMP4, EGFR, IL6, PDGFB, PDGFA, IMPACT, BMPR2, CD24A, CDKN2A, PDGFRB, PDGFC, PDGFD, GHR	765	165	13588	1.39944	1	0.861971	98.7061
KEGG_PATHWAY	mmu05214:Glioma	6	0.574713	0.295674	EGFR, CDKN2A, PDGFB, PDGFA, PDGFRB, PIK3R3	326	64	5738	1.65012	1	0.767874	98.4789
GOTERM_BP_FAT	GO:0032268~regulation of cellular protein metabolic process	19	1.81992	0.311237	EGFR, BMP4, IL6, PDGFB, PDGFA, IMPACT, BMPR2, SERPING1, CPEB1, SAMD4, CD24A, APLP1, CDKN2A, PDGFRB, PDGFC, PDGFD, EIF5A2, ADAM9, GHR	765	280	13588	1.20528	1	0.929284	99.8612
Annotation Cluster 103	Enrichment Score: 1.1170160091028594
Category	Term	Count	%	PValue	Genes	List Total	Pop Hits	Pop Total	Fold Enrichment	Bonferroni	Benjamini	FDR
GOTERM_BP_FAT	GO:0051604~protein maturation	11	1.05364	0.0430652	DHH, CD55, ECE1, CPE, MASP1, APH1B, SERPING1, MMP14, PCSK5, GLI3, SERPINH1	765	96	13588	2.03524	1	0.427411	54.0143
GOTERM_BP_FAT	GO:0016485~protein processing	10	0.957854	0.065721	DHH, CD55, ECE1, CPE, MASP1, APH1B, SERPING1, MMP14, PCSK5, GLI3	765	90	13588	1.97357	1	0.531281	69.8708
GOTERM_BP_FAT	GO:0051605~protein maturation by peptide bond cleavage	7	0.670498	0.157443	CD55, ECE1, CPE, MASP1, SERPING1, MMP14, PCSK5	765	65	13588	1.91284	1	0.784432	95.1357
Annotation Cluster 104	Enrichment Score: 1.1164585191643113
Category	Term	Count	%	PValue	Genes	List Total	Pop Hits	Pop Total	Fold Enrichment	Bonferroni	Benjamini	FDR
INTERPRO	IPR000884:Thrombospondin, type 1 repeat	11	1.05364	0.00102646	ADAMTS7, THSD7A, WISP1, UNC5B, ADAMTSL3, CTGF, RSPO3, ADAMTS16, ADAMTSL5, THBS2, CYR61	948	59	17763	3.4934	0.737134	0.0385353	1.66301
SMART	SM00209:TSP1	11	1.05364	0.00665167	ADAMTS7, THSD7A, WISP1, UNC5B, ADAMTSL3, CTGF, RSPO3, ADAMTS16, ADAMTSL5, THBS2, CYR61	632	59	9131	2.69365	0.83056	0.0892023	8.38232
UP_SEQ_FEATURE	domain:TSP type-1 1	5	0.478927	0.163415	ADAMTS7, THSD7A, UNC5B, ADAMTS16, THBS2	953	36	16021	2.33488	1	0.97446	95.7824
UP_SEQ_FEATURE	domain:TSP type-1 2	5	0.478927	0.163415	ADAMTS7, THSD7A, UNC5B, ADAMTS16, THBS2	953	36	16021	2.33488	1	0.97446	95.7824
UP_SEQ_FEATURE	domain:TSP type-1 3	4	0.383142	0.214392	ADAMTS7, THSD7A, ADAMTS16, THBS2	953	27	16021	2.49054	1	0.98927	98.6178
UP_SEQ_FEATURE	domain:TSP type-1 6	3	0.287356	0.222952	ADAMTS7, THSD7A, ADAMTS16	953	15	16021	3.36222	1	0.990353	98.862
UP_SEQ_FEATURE	domain:TSP type-1 5	3	0.287356	0.335246	ADAMTS7, THSD7A, ADAMTS16	953	20	16021	2.52167	1	0.998513	99.9287
UP_SEQ_FEATURE	domain:TSP type-1 4	3	0.287356	0.400583	ADAMTS7, THSD7A, ADAMTS16	953	23	16021	2.19276	1	0.999545	99.9886
Annotation Cluster 105	Enrichment Score: 1.1091696814642455
Category	Term	Count	%	PValue	Genes	List Total	Pop Hits	Pop Total	Fold Enrichment	Bonferroni	Benjamini	FDR
GOTERM_CC_FAT	GO:0005911~cell-cell junction	19	1.81992	0.0129868	SHROOM3, CLDN4, CDH3, AMOTL1, CLDN12, GJA4, GJA5, AMOTL2, EPB4.1L3, PCDH1, CLDN1, DSP, DLG5, PARD6G, JAM2, TJP2, MLLT4, AHNAK, SYNPO	735	173	12504	1.8684	0.988256	0.100413	16.3066
GOTERM_CC_FAT	GO:0016327~apicolateral plasma membrane	13	1.24521	0.0173584	SHROOM3, CLDN4, AMOTL1, CLDN12, AMOTL2, FZD6, PRICKLE2, CLDN1, DSP, PARD6G, JAM2, TJP2, SYNPO	735	103	12504	2.14718	0.997404	0.121402	21.2159
GOTERM_CC_FAT	GO:0043296~apical junction complex	11	1.05364	0.0721446	SHROOM3, CLDN4, CLDN1, DSP, PARD6G, CLDN12, AMOTL1, JAM2, AMOTL2, TJP2, SYNPO	735	101	12504	1.85282	1	0.360232	63.9295
GOTERM_CC_FAT	GO:0070160~occluding junction	9	0.862069	0.0766164	CLDN4, CLDN1, PARD6G, CLDN12, AMOTL1, JAM2, AMOTL2, TJP2, SYNPO	735	76	12504	2.01461	1	0.373288	66.2262
GOTERM_CC_FAT	GO:0005923~tight junction	9	0.862069	0.0766164	CLDN4, CLDN1, PARD6G, CLDN12, AMOTL1, JAM2, AMOTL2, TJP2, SYNPO	735	76	12504	2.01461	1	0.373288	66.2262
SP_PIR_KEYWORDS	Tight junction	7	0.670498	0.113924	CLDN4, CLDN1, PARD6G, CLDN12, JAM2, TJP2, SYNPO	974	61	17854	2.10351	1	0.456824	81.9112
INTERPRO	IPR017974:Claudin, conserved site	3	0.287356	0.329244	CLDN4, CLDN1, CLDN12	948	22	17763	2.55509	1	0.965738	99.8528
GOTERM_BP_FAT	GO:0016338~calcium-independent cell-cell adhesion	3	0.287356	0.373811	CLDN4, CLDN1, CLDN12	765	23	13588	2.31679	1	0.956676	99.9742
Annotation Cluster 106	Enrichment Score: 1.1040822803316348
Category	Term	Count	%	PValue	Genes	List Total	Pop Hits	Pop Total	Fold Enrichment	Bonferroni	Benjamini	FDR
GOTERM_BP_FAT	GO:0001892~embryonic placenta development	8	0.766284	0.0541755	EGFR, VCAM1, RSPO3, KRT8, PKD2, LEF1, PLCD1, CYR61	765	61	13588	2.32945	1	0.487461	62.5788
GOTERM_BP_FAT	GO:0060710~chorio-allantoic fusion	3	0.287356	0.0549064	VCAM1, LEF1, CYR61	765	7	13588	7.61232	1	0.48569	63.0858
GOTERM_BP_FAT	GO:0060713~labyrinthine layer morphogenesis	4	0.383142	0.0668199	VCAM1, RSPO3, LEF1, CYR61	765	17	13588	4.17932	1	0.534238	70.4902
GOTERM_BP_FAT	GO:0001890~placenta development	9	0.862069	0.115468	EGFR, VCAM1, RSPO3, MET, KRT8, PKD2, LEF1, PLCD1, CYR61	765	87	13588	1.83746	1	0.698012	88.5283
GOTERM_BP_FAT	GO:0060711~labyrinthine layer development	5	0.478927	0.13146	VCAM1, RSPO3, LEF1, PLCD1, CYR61	765	35	13588	2.53744	1	0.729962	91.6863
Annotation Cluster 107	Enrichment Score: 1.1032681646120468
Category	Term	Count	%	PValue	Genes	List Total	Pop Hits	Pop Total	Fold Enrichment	Bonferroni	Benjamini	FDR
GOTERM_BP_FAT	GO:0030879~mammary gland development	11	1.05364	0.0221676	BMP4, WNT5A, DDR1, WNT4, ARHGAP5, MET, VEGFA, LEF1, GLI3, IRS1, SRC	765	86	13588	2.2719	1	0.291723	32.6726
GOTERM_BP_FAT	GO:0060444~branching involved in mammary gland duct morphogenesis	4	0.383142	0.0877259	WNT5A, DDR1, WNT4, SRC	765	19	13588	3.73939	1	0.616902	80.216
GOTERM_BP_FAT	GO:0060443~mammary gland morphogenesis	5	0.478927	0.111913	BMP4, WNT5A, DDR1, WNT4, SRC	765	33	13588	2.69123	1	0.688798	87.6869
GOTERM_BP_FAT	GO:0060603~mammary gland duct morphogenesis	4	0.383142	0.1775	WNT5A, DDR1, WNT4, SRC	765	26	13588	2.73263	1	0.814393	96.8204
Annotation Cluster 108	Enrichment Score: 1.0870612766354266
Category	Term	Count	%	PValue	Genes	List Total	Pop Hits	Pop Total	Fold Enrichment	Bonferroni	Benjamini	FDR
INTERPRO	IPR018029:C2 membrane targeting protein	12	1.14943	0.0257173	PLCL1, DYSF, PIK3C2A, SYT11, SYT14, SYTL5, PLCD1, SMURF1, CPNE2, RIMS2, MYOF, UNC13B	948	106	17763	2.12121	1	0.332038	34.6516
INTERPRO	IPR000008:C2 calcium-dependent membrane targeting	13	1.24521	0.04489	CAPN6, PIK3C2A, SYT11, RIMS2, PLCL1, DYSF, SYT14, SYTL5, PLCD1, CPNE2, SMURF1, MYOF, UNC13B	948	130	17763	1.87373	1	0.463361	52.7624
UP_SEQ_FEATURE	domain:C2 2	8	0.766284	0.0509704	DYSF, SYT11, SYT14, SYTL5, CPNE2, RIMS2, MYOF, UNC13B	953	57	16021	2.35946	1	0.761591	60.4758
UP_SEQ_FEATURE	domain:C2 1	8	0.766284	0.0509704	DYSF, SYT11, SYT14, SYTL5, CPNE2, RIMS2, MYOF, UNC13B	953	57	16021	2.35946	1	0.761591	60.4758
UP_SEQ_FEATURE	domain:C2 3	3	0.287356	0.115642	DYSF, MYOF, UNC13B	953	10	16021	5.04334	1	0.938416	88.7022
SMART	SM00239:C2	13	1.24521	0.18684	CAPN6, PIK3C2A, SYT11, RIMS2, PLCL1, DYSF, SYT14, SYTL5, PLCD1, CPNE2, SMURF1, MYOF, UNC13B	632	130	9131	1.44478	1	0.667236	93.3669
UP_SEQ_FEATURE	domain:C2	6	0.574713	0.379292	CAPN6, PLCL1, PIK3C2A, WWC1, PLCD1, SMURF1	953	68	16021	1.48333	1	0.999292	99.9789
Annotation Cluster 109	Enrichment Score: 1.0755934335806618
Category	Term	Count	%	PValue	Genes	List Total	Pop Hits	Pop Total	Fold Enrichment	Bonferroni	Benjamini	FDR
INTERPRO	IPR001368:TNFR/CD27/30/40/95 cysteine-rich region	6	0.574713	0.0292353	TNFRSF22, TNFRSF10B, LAMA5, TNFRSF12A, EDA2R, CD40	948	33	17763	3.40679	1	0.361647	38.4
SMART	SM00208:TNFR	6	0.574713	0.0739586	TNFRSF22, TNFRSF10B, LAMA5, TNFRSF12A, EDA2R, CD40	632	33	9131	2.62687	1	0.392558	63.502
UP_SEQ_FEATURE	repeat:TNFR-Cys 3	4	0.383142	0.0997225	TNFRSF22, TNFRSF10B, EDA2R, CD40	953	19	16021	3.53918	1	0.913356	84.4948
UP_SEQ_FEATURE	repeat:TNFR-Cys 2	4	0.383142	0.139371	TNFRSF22, TNFRSF10B, EDA2R, CD40	953	22	16021	3.05657	1	0.962774	93.0271
UP_SEQ_FEATURE	repeat:TNFR-Cys 1	4	0.383142	0.139371	TNFRSF22, TNFRSF10B, EDA2R, CD40	953	22	16021	3.05657	1	0.962774	93.0271
Annotation Cluster 110	Enrichment Score: 1.0718898913971349
Category	Term	Count	%	PValue	Genes	List Total	Pop Hits	Pop Total	Fold Enrichment	Bonferroni	Benjamini	FDR
KEGG_PATHWAY	mmu05410:Hypertrophic cardiomyopathy (HCM)	17	1.62835	1.45725e-05	CACNA2D1, IL6, TNNC1, PRKAG2, ITGB4, LMNA, ITGB5, CACNB3, TPM1, TGFB2, TNNT2, ACE, ITGA5, ITGAV, ITGA7, SGCD, PRKAA2	326	84	5738	3.56215	0.0021835	0.000437082	0.0174006
KEGG_PATHWAY	mmu05412:Arrhythmogenic right ventricular cardiomyopathy (ARVC)	14	1.341	0.000252224	CACNA2D1, LMNA, ITGB4, LEF1, ACTN1, ITGB5, CACNB3, CDH2, PKP2, ITGA5, ITGAV, ITGA7, DSP, SGCD	326	75	5738	3.28556	0.0371315	0.00471864	0.300783
KEGG_PATHWAY	mmu05414:Dilated cardiomyopathy	14	1.341	0.00186234	TNNT2, CACNA2D1, ADCY2, ITGA5, TNNC1, ITGAV, ITGA7, ITGB4, LMNA, ITGB5, SGCD, CACNB3, TPM1, TGFB2	326	92	5738	2.67845	0.243923	0.0275739	2.20143
PIR_SUPERFAMILY	PIRSF005666:integrin alpha, VLA protein type	3	0.287356	0.0684763	ITGA5, ITGAV, ITGA7	451	8	8136	6.76497	1	0.96332	63.6275
GOTERM_CC_FAT	GO:0008305~integrin complex	5	0.478927	0.0787624	ITGA5, ITGAV, ITGA7, ITGB4, ITGB5	735	28	12504	3.0379	1	0.376719	67.2796
GOTERM_CC_FAT	GO:0043235~receptor complex	9	0.862069	0.113223	ADRB3, GRIK2, ITGA5, ITGAV, ITGA7, ITGB4, ITGB5, GRIA4, CHRNB1	735	83	12504	1.8447	1	0.442136	80.5308
GOTERM_BP_FAT	GO:0007229~integrin-mediated signaling pathway	8	0.766284	0.134474	ITGA5, CTGF, ITGAV, BCAR1, ITGA7, ITGB4, ITGB5, ADAM9	765	76	13588	1.86969	1	0.737244	92.1809
INTERPRO	IPR013513:Integrin alpha chain, C-terminal, cytoplasmic region	3	0.287356	0.169422	ITGA5, ITGAV, ITGA7	948	14	17763	4.01514	1	0.832865	95.1744
UP_SEQ_FEATURE	short sequence motif:GFFKR motif	3	0.287356	0.17864	ITGA5, ITGAV, ITGA7	953	13	16021	3.87949	1	0.979615	96.9554
SP_PIR_KEYWORDS	integrin	6	0.574713	0.238055	ITGA5, ITGAV, ITGA7, ITGB4, ITGB5, ADAM9	974	61	17854	1.80301	1	0.675671	97.8582
INTERPRO	IPR018184:Integrin alpha chain, C-terminal cytoplasmic region, conserved site	3	0.287356	0.24887	ITGA5, ITGAV, ITGA7	948	18	17763	3.12289	1	0.927338	99.0656
INTERPRO	IPR000413:Integrin alpha chain	3	0.287356	0.24887	ITGA5, ITGAV, ITGA7	948	18	17763	3.12289	1	0.927338	99.0656
INTERPRO	IPR013649:Integrin alpha-2	3	0.287356	0.24887	ITGA5, ITGAV, ITGA7	948	18	17763	3.12289	1	0.927338	99.0656
UP_SEQ_FEATURE	repeat:FG-GAP 7	3	0.287356	0.267977	ITGA5, ITGAV, ITGA7	953	17	16021	2.96667	1	0.99564	99.6054
UP_SEQ_FEATURE	repeat:FG-GAP 4	3	0.287356	0.267977	ITGA5, ITGAV, ITGA7	953	17	16021	2.96667	1	0.99564	99.6054
UP_SEQ_FEATURE	repeat:FG-GAP 3	3	0.287356	0.267977	ITGA5, ITGAV, ITGA7	953	17	16021	2.96667	1	0.99564	99.6054
UP_SEQ_FEATURE	repeat:FG-GAP 6	3	0.287356	0.267977	ITGA5, ITGAV, ITGA7	953	17	16021	2.96667	1	0.99564	99.6054
UP_SEQ_FEATURE	repeat:FG-GAP 5	3	0.287356	0.267977	ITGA5, ITGAV, ITGA7	953	17	16021	2.96667	1	0.99564	99.6054
UP_SEQ_FEATURE	repeat:FG-GAP 1	3	0.287356	0.267977	ITGA5, ITGAV, ITGA7	953	17	16021	2.96667	1	0.99564	99.6054
UP_SEQ_FEATURE	repeat:FG-GAP 2	3	0.287356	0.267977	ITGA5, ITGAV, ITGA7	953	17	16021	2.96667	1	0.99564	99.6054
INTERPRO	IPR013519:Integrin alpha beta-propellor	3	0.287356	0.269038	ITGA5, ITGAV, ITGA7	948	19	17763	2.95853	1	0.937566	99.4009
INTERPRO	IPR013517:FG-GAP	3	0.287356	0.349047	ITGA5, ITGAV, ITGA7	948	23	17763	2.444	1	0.972135	99.9098
SMART	SM00191:Int_alpha	3	0.287356	0.381774	ITGA5, ITGAV, ITGA7	632	19	9131	2.28123	1	0.843376	99.8179
Annotation Cluster 111	Enrichment Score: 1.0365721777558197
Category	Term	Count	%	PValue	Genes	List Total	Pop Hits	Pop Total	Fold Enrichment	Bonferroni	Benjamini	FDR
GOTERM_BP_FAT	GO:0007050~cell cycle arrest	11	1.05364	0.00115842	CGREF1, CDKN2A, AK1, PKD2, TRP53INP1, PKD1, SKIL, APBB2, DST, APBB1, SESN3	765	57	13588	3.42777	0.945361	0.0340152	2.02472
GOTERM_BP_FAT	GO:0022402~cell cycle process	20	1.91571	0.78474	BOD1, DHH, AK1, NEDD9, CPEB1, RHOU, TACC2, SESN3, CGREF1, CDKN2A, RPS6KA2, PKD2, TRP53INP1, PKD1, SKIL, APBB2, MAPRE3, APBB1, DST, TUBB3	765	393	13588	0.903923	1	0.99934	100
GOTERM_BP_FAT	GO:0007049~cell cycle	30	2.87356	0.85446	DHH, S100A6, NEDD9, CPEB1, RHOU, SESN3, LLGL2, STARD13, CGREF1, CDKN2A, CDKN2B, EVI5, PKD2, TRP53INP1, PKD1, SKIL, TUBB3, BOD1, TRNP1, AK1, PSRC1, TACC2, PLK3, RPS6KA2, PARD6G, APBB2, MAPRE3, DST, APBB1, KCTD11	765	611	13588	0.872116	1	0.99985	100
Annotation Cluster 112	Enrichment Score: 1.0304962431358675
Category	Term	Count	%	PValue	Genes	List Total	Pop Hits	Pop Total	Fold Enrichment	Bonferroni	Benjamini	FDR
GOTERM_BP_FAT	GO:0042634~regulation of hair cycle	3	0.287356	0.0549064	INHBA, FST, TGFB2	765	7	13588	7.61232	1	0.48569	63.0858
GOTERM_BP_FAT	GO:0051797~regulation of hair follicle development	3	0.287356	0.0549064	INHBA, FST, TGFB2	765	7	13588	7.61232	1	0.48569	63.0858
GOTERM_BP_FAT	GO:0045682~regulation of epidermis development	3	0.287356	0.268699	INHBA, FST, TGFB2	765	18	13588	2.96035	1	0.905281	99.6004
Annotation Cluster 113	Enrichment Score: 1.0274760653802226
Category	Term	Count	%	PValue	Genes	List Total	Pop Hits	Pop Total	Fold Enrichment	Bonferroni	Benjamini	FDR
GOTERM_MF_FAT	GO:0001948~glycoprotein binding	4	0.383142	0.0883554	GPC4, IGF2R, FST, GPC1	712	20	13288	3.73258	1	0.724711	75.5529
GOTERM_MF_FAT	GO:0043395~heparan sulfate proteoglycan binding	3	0.287356	0.0967541	GPC4, FST, GPC1	712	10	13288	5.59888	1	0.751719	78.7667
GOTERM_MF_FAT	GO:0043394~proteoglycan binding	3	0.287356	0.0967541	GPC4, FST, GPC1	712	10	13288	5.59888	1	0.751719	78.7667
Annotation Cluster 114	Enrichment Score: 1.0266609191562306
Category	Term	Count	%	PValue	Genes	List Total	Pop Hits	Pop Total	Fold Enrichment	Bonferroni	Benjamini	FDR
GOTERM_BP_FAT	GO:0048562~embryonic organ morphogenesis	17	1.62835	0.0190974	BMP4, FGFR1, TBX15, EDN1, HSPG2, SIX2, FZD3, SIX4, GLI3, EPHA2, FZD6, NCKAP1, HOXA1, GATA4, CHST11, FOXC2, COL11A1	765	161	13588	1.8755	1	0.265102	28.8429
GOTERM_BP_FAT	GO:0007423~sensory organ development	22	2.10728	0.0548284	KCNMA1, BMP4, FGFR1, CRYAB, EDN1, SIX2, FZD3, JAG1, SIX4, GLI3, FZD6, EPHB2, TGFB2, DDR1, HOXA1, VEGFA, GDF11, FOXC2, SKIL, COL8A1, COL11A1, PITX2	765	257	13588	1.52049	1	0.4868	63.032
GOTERM_BP_FAT	GO:0043583~ear development	11	1.05364	0.0672924	KCNMA1, DDR1, FGFR1, HOXA1, EDN1, SIX2, FZD3, JAG1, SIX4, COL11A1, FZD6	765	104	13588	1.87868	1	0.53527	70.7527
GOTERM_BP_FAT	GO:0042471~ear morphogenesis	8	0.766284	0.134474	FGFR1, HOXA1, EDN1, SIX2, FZD3, SIX4, COL11A1, FZD6	765	76	13588	1.86969	1	0.737244	92.1809
GOTERM_BP_FAT	GO:0048839~inner ear development	8	0.766284	0.225201	KCNMA1, FGFR1, HOXA1, FZD3, JAG1, SIX4, COL11A1, FZD6	765	88	13588	1.61474	1	0.868014	98.8922
GOTERM_BP_FAT	GO:0042472~inner ear morphogenesis	6	0.574713	0.32425	FGFR1, HOXA1, FZD3, SIX4, COL11A1, FZD6	765	67	13588	1.59064	1	0.93629	99.9009
Annotation Cluster 115	Enrichment Score: 1.0254301531047783
Category	Term	Count	%	PValue	Genes	List Total	Pop Hits	Pop Total	Fold Enrichment	Bonferroni	Benjamini	FDR
GOTERM_BP_FAT	GO:0044057~regulation of system process	21	2.01149	0.00942123	KCNMA1, SNCG, PTPRM, GNAO1, SMAD7, GRIK2, TNNC1, CALD1, EDN1, NCS1, CTNND2, BMPR2, CPEB1, SYNGR1, TPM1, EPHB2, TGFB2, TNNT2, HBEGF, BHLHE40, NGF	765	201	13588	1.85574	1	0.168093	15.3842
GOTERM_BP_FAT	GO:0048168~regulation of neuronal synaptic plasticity	5	0.478927	0.0622119	GRIK2, BHLHE40, CPEB1, SYNGR1, EPHB2	765	27	13588	3.28928	1	0.515985	67.8101
GOTERM_BP_FAT	GO:0050804~regulation of synaptic transmission	10	0.957854	0.109337	SNCG, GRIK2, EDN1, CTNND2, NCS1, BHLHE40, CPEB1, SYNGR1, NGF, EPHB2	765	100	13588	1.77621	1	0.685563	87.0411
GOTERM_BP_FAT	GO:0048167~regulation of synaptic plasticity	6	0.574713	0.130862	GRIK2, CTNND2, BHLHE40, CPEB1, SYNGR1, EPHB2	765	48	13588	2.22026	1	0.729542	91.5846
GOTERM_BP_FAT	GO:0051969~regulation of transmission of nerve impulse	10	0.957854	0.147565	SNCG, GRIK2, EDN1, CTNND2, NCS1, BHLHE40, CPEB1, SYNGR1, NGF, EPHB2	765	107	13588	1.66001	1	0.768089	94.0249
GOTERM_BP_FAT	GO:0031644~regulation of neurological system process	10	0.957854	0.184952	SNCG, GRIK2, EDN1, CTNND2, NCS1, BHLHE40, CPEB1, SYNGR1, NGF, EPHB2	765	113	13588	1.57187	1	0.825282	97.2922
GOTERM_BP_FAT	GO:0048169~regulation of long-term neuronal synaptic plasticity	3	0.287356	0.28999	GRIK2, SYNGR1, EPHB2	765	19	13588	2.80454	1	0.918257	99.7628
Annotation Cluster 116	Enrichment Score: 1.0019304503492525
Category	Term	Count	%	PValue	Genes	List Total	Pop Hits	Pop Total	Fold Enrichment	Bonferroni	Benjamini	FDR
GOTERM_CC_FAT	GO:0044431~Golgi apparatus part	23	2.20307	0.0142586	SEC23A, COPZ2, ST6GAL1, ST6GAL2, CLTB, CLSTN2, LIMK2, B3GALT1, CHST2, NBEA, ARFIP1, FURIN, ST6GALNAC5, MALL, ST3GAL2, SULF2, CHPF, IGF2R, SULF1, CHSY1, STEAP2, LRRK2, SEC24D	735	227	12504	1.72371	0.992424	0.107344	17.7634
GOTERM_CC_FAT	GO:0000139~Golgi membrane	16	1.53257	0.0144746	COPZ2, SEC23A, ST6GAL1, ST6GAL2, CLTB, CLSTN2, B3GALT1, CHST2, ARFIP1, FURIN, ST6GALNAC5, MALL, ST3GAL2, CHPF, CHSY1, STEAP2	735	137	12504	1.98683	0.992968	0.106551	18.0083
GOTERM_CC_FAT	GO:0012505~endomembrane system	33	3.16092	0.476412	COPZ2, EXTL3, CLTB, CLSTN2, NUP62CL, NBEA, NRADD, ST6GALNAC5, ST3GAL2, MALL, BCHE, SEC24D, SEC23A, ST6GAL1, ST6GAL2, MYO1C, B3GALT1, CHST2, LMNA, ACTN1, NAV3, ARFIP1, FURIN, SH3BP4, CHPF, IGF2R, PRICKLE2, CHSY1, EXT1, STEAP2, LRP2, EIF5A2, GRASP	735	535	12504	1.04935	1	0.867122	99.9851
GOTERM_CC_FAT	GO:0031090~organelle membrane	30	2.87356	0.999108	COPZ2, EXTL3, CLTB, CLSTN2, WASF1, ST6GALNAC5, ST3GAL2, MALL, MAP1LC3A, COX6B2, PPP2R2B, SEC24D, SEC23A, CPT1C, ST6GAL1, ST6GAL2, B3GALT1, PDK4, CHST2, LMNA, ACTN1, NAV3, ARFIP1, FURIN, CHPF, SLC25A33, PRICKLE2, CHSY1, EXT1, STEAP2	735	809	12504	0.630862	1	1	100
Annotation Cluster 117	Enrichment Score: 0.9818041770174576
Category	Term	Count	%	PValue	Genes	List Total	Pop Hits	Pop Total	Fold Enrichment	Bonferroni	Benjamini	FDR
GOTERM_MF_FAT	GO:0008047~enzyme activator activity	25	2.39464	0.0038188	DLC1, ARHGDIG, ASAP2, ASAP3, CD24A, SEC14L2, STARD13, RGS12, ARHGAP5, TBC1D12, EVI5, TBC1D2, ALS2CL, RGS17, MMP14, RGS16, ARHGEF12, TBC1D24, TNFRSF10B, SYDE1, RGS3, CHN1, RIN1, LRRK2, ADC	712	249	13288	1.87379	0.943925	0.140698	5.65988
GOTERM_MF_FAT	GO:0005096~GTPase activator activity	20	1.91571	0.0071826	DLC1, ARHGDIG, ASAP2, ASAP3, RGS17, RGS16, ARHGEF12, STARD13, TBC1D24, ARHGAP5, RGS12, TBC1D12, EVI5, SYDE1, RGS3, CHN1, RIN1, LRRK2, ALS2CL, TBC1D2	712	192	13288	1.94405	0.995608	0.21022	10.396
GOTERM_MF_FAT	GO:0030695~GTPase regulator activity	30	2.87356	0.0190942	DLC1, ARHGDIG, FGD1, ASAP2, ASAP3, RIMS2, RAB3IP, STARD13, ARHGAP5, RGS12, TBC1D12, EVI5, TBC1D2, ALS2CL, ARHGEF5, ARHGEF17, RGS17, ARHGEF12, RGS16, ARHGEF10, FARP1, TBC1D24, RGS3, SYDE1, CDC42BPA, CHN1, RIN1, SYTL5, NRK, LRRK2	712	361	13288	1.55094	1	0.393824	25.4408
GOTERM_MF_FAT	GO:0060589~nucleoside-triphosphatase regulator activity	30	2.87356	0.0230281	DLC1, ARHGDIG, FGD1, ASAP2, ASAP3, RIMS2, RAB3IP, STARD13, ARHGAP5, RGS12, TBC1D12, EVI5, TBC1D2, ALS2CL, ARHGEF5, ARHGEF17, RGS17, ARHGEF12, RGS16, ARHGEF10, FARP1, TBC1D24, RGS3, SYDE1, CDC42BPA, CHN1, RIN1, SYTL5, NRK, LRRK2	712	367	13288	1.52558	1	0.432152	29.8665
GOTERM_MF_FAT	GO:0005083~small GTPase regulator activity	20	1.91571	0.0305159	DLC1, FGD1, ARHGDIG, ARHGEF5, ASAP2, ARHGEF17, ASAP3, RIMS2, ARHGEF12, FARP1, ARHGEF10, TBC1D24, TBC1D12, EVI5, SYDE1, CDC42BPA, SYTL5, NRK, ALS2CL, TBC1D2	712	223	13288	1.6738	1	0.496597	37.6204
GOTERM_BP_FAT	GO:0046578~regulation of Ras protein signal transduction	17	1.62835	0.0487829	FGD1, ARHGEF5, ASAP2, ARHGEF17, LPAR2, ASAP3, ARHGEF12, FARP1, ARHGEF10, TBC1D24, S1PR1, TBC1D12, EVI5, SYDE1, NRG1, ALS2CL, TBC1D2	765	181	13588	1.66826	1	0.457662	58.6294
SP_PIR_KEYWORDS	GTPase activation	13	1.24521	0.0678112	DLC1, TBC1D24, ARHGDIG, ARHGAP5, TBC1D12, SYDE1, ASAP2, CHN1, RIN1, LRRK2, ARHGEF12, ALS2CL, STARD13	974	136	17854	1.75219	1	0.333432	62.942
GOTERM_BP_FAT	GO:0035023~regulation of Rho protein signal transduction	9	0.862069	0.109927	FGD1, SYDE1, ARHGEF5, ARHGEF17, LPAR2, ARHGEF12, FARP1, ARHGEF10, ALS2CL	765	86	13588	1.85882	1	0.686192	87.1917
GOTERM_MF_FAT	GO:0005089~Rho guanyl-nucleotide exchange factor activity	7	0.670498	0.17882	FGD1, ARHGEF5, ARHGEF17, ARHGEF12, FARP1, ARHGEF10, ALS2CL	712	71	13288	1.84001	1	0.843451	95.0218
GOTERM_BP_FAT	GO:0051056~regulation of small GTPase mediated signal transduction	17	1.62835	0.213498	FGD1, ARHGEF5, ASAP2, ARHGEF17, LPAR2, ASAP3, ARHGEF12, FARP1, ARHGEF10, TBC1D24, S1PR1, TBC1D12, EVI5, SYDE1, NRG1, ALS2CL, TBC1D2	765	228	13588	1.32437	1	0.858519	98.5567
INTERPRO	IPR000219:Dbl homology (DH) domain	6	0.574713	0.26498	FGD1, ARHGEF5, ARHGEF17, ARHGEF12, FARP1, ARHGEF10	948	65	17763	1.7296	1	0.936849	99.3442
GOTERM_MF_FAT	GO:0005088~Ras guanyl-nucleotide exchange factor activity	7	0.670498	0.284014	FGD1, ARHGEF5, ARHGEF17, ARHGEF12, FARP1, ARHGEF10, ALS2CL	712	83	13288	1.57398	1	0.933135	99.3827
INTERPRO	IPR001331:Guanine-nucleotide dissociation stimulator, CDC24, conserved site	5	0.478927	0.312545	FGD1, ARHGEF5, ARHGEF17, ARHGEF12, ARHGEF10	948	53	17763	1.76767	1	0.958691	99.78
SMART	SM00325:RhoGEF	6	0.574713	0.469973	FGD1, ARHGEF5, ARHGEF17, ARHGEF12, FARP1, ARHGEF10	632	65	9131	1.33364	1	0.904185	99.9758
UP_SEQ_FEATURE	domain:DH	4	0.383142	0.654628	FGD1, ARHGEF17, ARHGEF12, ARHGEF10	953	56	16021	1.20079	1	0.999999	100
GOTERM_MF_FAT	GO:0005085~guanyl-nucleotide exchange factor activity	8	0.766284	0.677718	FGD1, ARHGEF5, ARHGEF17, ARHGEF12, FARP1, RAB3IP, ARHGEF10, ALS2CL	712	147	13288	1.01567	1	0.996973	100
SP_PIR_KEYWORDS	guanine-nucleotide releasing factor	5	0.478927	0.813523	FGD1, ARHGEF17, ARHGEF12, RAB3IP, ARHGEF10	974	102	17854	0.898559	1	0.985902	100
Annotation Cluster 118	Enrichment Score: 0.9814430409706614
Category	Term	Count	%	PValue	Genes	List Total	Pop Hits	Pop Total	Fold Enrichment	Bonferroni	Benjamini	FDR
GOTERM_MF_FAT	GO:0000293~ferric-chelate reductase activity	3	0.287356	0.0159588	FRRS1, CYBRD1, CYB561	712	4	13288	13.9972	0.999995	0.361519	21.728
GOTERM_MF_FAT	GO:0016723~oxidoreductase activity, oxidizing metal ions, NAD or NADP as acceptor	3	0.287356	0.0256605	FRRS1, CYBRD1, CYB561	712	5	13288	11.1978	1	0.457575	32.6896
INTERPRO	IPR006593:Cytochrome b561/ferric reductase transmembrane	3	0.287356	0.0368998	FRRS1, CYBRD1, CYB561	948	6	17763	9.36867	1	0.415808	45.8787
UP_SEQ_FEATURE	domain:Cytochrome b561	3	0.287356	0.0450848	FRRS1, CYBRD1, CYB561	953	6	16021	8.40556	1	0.736524	55.8932
SMART	SM00665:B561	3	0.287356	0.0593656	FRRS1, CYBRD1, CYB561	632	6	9131	7.22389	1	0.355953	55.1933
GOTERM_MF_FAT	GO:0016722~oxidoreductase activity, oxidizing metal ions	3	0.287356	0.0801622	FRRS1, CYBRD1, CYB561	712	9	13288	6.22097	1	0.701798	71.9845
SP_PIR_KEYWORDS	electron transport	6	0.574713	0.641667	FRRS1, FADS3, CYBRD1, STEAP2, CYB561, STEAP1	974	100	17854	1.09984	1	0.943284	99.9999
GOTERM_BP_FAT	GO:0022900~electron transport chain	6	0.574713	0.76191	FRRS1, FADS3, CYBRD1, STEAP2, CYB561, STEAP1	765	112	13588	0.951541	1	0.999027	100
GOTERM_BP_FAT	GO:0006091~generation of precursor metabolites and energy	11	1.05364	0.926775	FRRS1, LDHB, ATP6V0E2, FADS3, CYBRD1, ENO3, NFATC4, STEAP2, DHTKD1, CYB561, STEAP1	765	261	13588	0.748594	1	0.999987	100
Annotation Cluster 119	Enrichment Score: 0.9667261432300241
Category	Term	Count	%	PValue	Genes	List Total	Pop Hits	Pop Total	Fold Enrichment	Bonferroni	Benjamini	FDR
GOTERM_BP_FAT	GO:0051147~regulation of muscle cell differentiation	5	0.478927	0.0622119	BMP4, CDON, PRDM6, NRG1, BOC	765	27	13588	3.28928	1	0.515985	67.8101
GOTERM_BP_FAT	GO:0051149~positive regulation of muscle cell differentiation	3	0.287356	0.0873999	CDON, NRG1, BOC	765	9	13588	5.9207	1	0.617004	80.0909
GOTERM_BP_FAT	GO:0048641~regulation of skeletal muscle tissue development	4	0.383142	0.0990845	BMP4, CDON, BOC, ACVR1	765	20	13588	3.55242	1	0.654857	84.1405
GOTERM_BP_FAT	GO:0045661~regulation of myoblast differentiation	3	0.287356	0.105305	BMP4, CDON, BOC	765	10	13588	5.32863	1	0.673972	85.9659
GOTERM_BP_FAT	GO:0051153~regulation of striated muscle cell differentiation	4	0.383142	0.123426	BMP4, CDON, NRG1, BOC	765	22	13588	3.22947	1	0.716636	90.2193
GOTERM_BP_FAT	GO:0048742~regulation of skeletal muscle fiber development	3	0.287356	0.22615	BMP4, CDON, BOC	765	16	13588	3.33039	1	0.867609	98.9159
Annotation Cluster 120	Enrichment Score: 0.9627196155246656
Category	Term	Count	%	PValue	Genes	List Total	Pop Hits	Pop Total	Fold Enrichment	Bonferroni	Benjamini	FDR
GOTERM_BP_FAT	GO:0048638~regulation of developmental growth	6	0.574713	0.0545206	FGFR1, TNFRSF12A, MAPT, GATA4, HEY2, NGF	765	37	13588	2.88034	1	0.486436	62.819
GOTERM_BP_FAT	GO:0046620~regulation of organ growth	5	0.478927	0.111913	FGFR1, IL7, GATA4, HEY2, FOXC2	765	33	13588	2.69123	1	0.688798	87.6869
GOTERM_BP_FAT	GO:0060043~regulation of cardiac muscle cell proliferation	3	0.287356	0.124084	FGFR1, GATA4, HEY2	765	11	13588	4.84421	1	0.717306	90.3481
GOTERM_BP_FAT	GO:0055021~regulation of cardiac muscle growth	3	0.287356	0.124084	FGFR1, GATA4, HEY2	765	11	13588	4.84421	1	0.717306	90.3481
GOTERM_BP_FAT	GO:0055024~regulation of cardiac muscle tissue development	3	0.287356	0.124084	FGFR1, GATA4, HEY2	765	11	13588	4.84421	1	0.717306	90.3481
GOTERM_BP_FAT	GO:0060420~regulation of heart growth	3	0.287356	0.143581	FGFR1, GATA4, HEY2	765	12	13588	4.44052	1	0.759229	93.5123
Annotation Cluster 121	Enrichment Score: 0.9617628017883042
Category	Term	Count	%	PValue	Genes	List Total	Pop Hits	Pop Total	Fold Enrichment	Bonferroni	Benjamini	FDR
GOTERM_BP_FAT	GO:0042060~wound healing	13	1.24521	0.0233925	DCBLD2, EFEMP2, SERPING1, CX3CL1, PLAUR, TGFB2, DYSF, THBD, PROCR, F3, HBEGF, PAPSS2, TFPI2	765	112	13588	2.06167	1	0.300663	34.1455
GOTERM_BP_FAT	GO:0050878~regulation of body fluid levels	10	0.957854	0.062086	KCNMA1, TRPC1, THBD, PROCR, EFEMP2, F3, EDN1, SERPING1, TFPI2, PAPSS2	765	89	13588	1.99574	1	0.516836	67.7338
SP_PIR_KEYWORDS	blood coagulation	5	0.478927	0.140522	THBD, PROCR, F3, SERPING1, TFPI2	974	37	17854	2.47711	1	0.518343	88.2431
GOTERM_BP_FAT	GO:0007596~blood coagulation	7	0.670498	0.199628	THBD, PROCR, EFEMP2, F3, SERPING1, TFPI2, PAPSS2	765	70	13588	1.77621	1	0.843612	98.0351
GOTERM_BP_FAT	GO:0050817~coagulation	7	0.670498	0.199628	THBD, PROCR, EFEMP2, F3, SERPING1, TFPI2, PAPSS2	765	70	13588	1.77621	1	0.843612	98.0351
GOTERM_BP_FAT	GO:0007599~hemostasis	7	0.670498	0.208528	THBD, PROCR, EFEMP2, F3, SERPING1, TFPI2, PAPSS2	765	71	13588	1.75119	1	0.852915	98.387
Annotation Cluster 122	Enrichment Score: 0.9567390554012242
Category	Term	Count	%	PValue	Genes	List Total	Pop Hits	Pop Total	Fold Enrichment	Bonferroni	Benjamini	FDR
INTERPRO	IPR001202:WW/Rsp5/WWP	8	0.766284	0.0178802	BAG3, WWC1, NIPA1, SMURF1, YAP1, WWTR1, APBB2, APBB1	948	51	17763	2.93919	1	0.26571	25.518
SMART	SM00456:WW	8	0.766284	0.0597157	BAG3, WWC1, NIPA1, SMURF1, YAP1, WWTR1, APBB2, APBB1	632	51	9131	2.26632	1	0.350148	55.4115
UP_SEQ_FEATURE	domain:WW 2	4	0.383142	0.230324	BAG3, WWC1, SMURF1, YAP1	953	28	16021	2.40159	1	0.991349	99.039
UP_SEQ_FEATURE	domain:WW 1	4	0.383142	0.230324	BAG3, WWC1, SMURF1, YAP1	953	28	16021	2.40159	1	0.991349	99.039
UP_SEQ_FEATURE	domain:WW	3	0.287356	0.290513	WWTR1, APBB2, APBB1	953	18	16021	2.80185	1	0.996937	99.7734
Annotation Cluster 123	Enrichment Score: 0.9487523511346422
Category	Term	Count	%	PValue	Genes	List Total	Pop Hits	Pop Total	Fold Enrichment	Bonferroni	Benjamini	FDR
UP_SEQ_FEATURE	compositionally biased region:Poly-Thr	8	0.766284	0.020102	DCBLD2, GATA6, SALL1, GATA3, GATA4, BMPR2, COL12A1, PCOLCE2	953	47	16021	2.86147	1	0.514216	30.2543
UP_SEQ_FEATURE	zinc finger region:GATA-type 1	3	0.287356	0.0450848	GATA6, GATA3, GATA4	953	6	16021	8.40556	1	0.736524	55.8932
UP_SEQ_FEATURE	zinc finger region:GATA-type 2	3	0.287356	0.0450848	GATA6, GATA3, GATA4	953	6	16021	8.40556	1	0.736524	55.8932
INTERPRO	IPR000679:Zinc finger, GATA-type	3	0.287356	0.208751	GATA6, GATA3, GATA4	948	16	17763	3.51325	1	0.888251	97.8146
SMART	SM00401:ZnF_GATA	3	0.287356	0.304331	GATA6, GATA3, GATA4	632	16	9131	2.70896	1	0.778698	99.1436
INTERPRO	IPR013088:Zinc finger, NHR/GATA-type	3	0.287356	0.782007	GATA6, GATA3, GATA4	948	53	17763	1.0606	1	0.999917	100
Annotation Cluster 124	Enrichment Score: 0.9159638416905751
Category	Term	Count	%	PValue	Genes	List Total	Pop Hits	Pop Total	Fold Enrichment	Bonferroni	Benjamini	FDR
INTERPRO	IPR006026:Peptidase, metallopeptidases	7	0.670498	0.00309852	BMP1, MMP16, MMP28, MMP14, MMP23, MMP2, TLL1	948	28	17763	4.68434	0.982357	0.0840287	4.94124
INTERPRO	IPR001818:Peptidase M10A and M12B, matrixin and adamalysin	8	0.766284	0.00411914	ADAMTS7, ADAMTS16, MMP16, MMP28, MMP14, MMP23, ADAM12, MMP2	948	39	17763	3.84356	0.995346	0.096358	6.518
SMART	SM00235:ZnMc	7	0.670498	0.0108046	BMP1, MMP16, MMP28, MMP14, MMP23, MMP2, TLL1	632	28	9131	3.61195	0.944406	0.123088	13.2815
UP_SEQ_FEATURE	short sequence motif:Cysteine switch	6	0.574713	0.0793964	ADAMTS7, ADAMTS16, MMP16, MMP14, ADAM12, MMP2	953	39	16021	2.58633	1	0.864231	76.9578
INTERPRO	IPR002477:Peptidoglycan binding-like	4	0.383142	0.0876475	MMP16, MMP28, MMP14, MMP2	948	20	17763	3.74747	1	0.648953	77.6392
INTERPRO	IPR000585:Hemopexin/matrixin	4	0.383142	0.109615	MMP16, MMP28, MMP14, MMP2	948	22	17763	3.40679	1	0.715986	84.9808
INTERPRO	IPR018487:Hemopexin/matrixin, repeat	4	0.383142	0.121314	MMP16, MMP28, MMP14, MMP2	948	23	17763	3.25867	1	0.745365	87.8982
GOTERM_BP_FAT	GO:0032963~collagen metabolic process	4	0.383142	0.13633	MMP16, MMP14, SERPINH1, MMP2	765	23	13588	3.08906	1	0.741125	92.4716
GOTERM_BP_FAT	GO:0044259~multicellular organismal macromolecule metabolic process	4	0.383142	0.14967	MMP16, MMP14, SERPINH1, MMP2	765	24	13588	2.96035	1	0.768385	94.28
GOTERM_BP_FAT	GO:0044236~multicellular organismal metabolic process	4	0.383142	0.1775	MMP16, MMP14, SERPINH1, MMP2	765	26	13588	2.73263	1	0.814393	96.8204
SMART	SM00120:HX	4	0.383142	0.209756	MMP16, MMP28, MMP14, MMP2	632	23	9131	2.51266	1	0.686398	95.4411
SP_PIR_KEYWORDS	collagen degradation	3	0.287356	0.215808	MMP16, MMP14, MMP2	974	16	17854	3.43699	1	0.648762	96.7829
GOTERM_BP_FAT	GO:0030574~collagen catabolic process	3	0.287356	0.247395	MMP16, MMP14, MMP2	765	17	13588	3.13449	1	0.8892	99.3367
INTERPRO	IPR016293:Peptidase M10A, matrix metallopeotidase	3	0.287356	0.24887	MMP16, MMP28, MMP14	948	18	17763	3.12289	1	0.927338	99.0656
PIR_SUPERFAMILY	PIRSF001191:Peptidase_M10A_matrix	3	0.287356	0.262442	MMP16, MMP28, MMP14	451	18	8136	3.00665	1	0.999982	98.6966
GOTERM_BP_FAT	GO:0044243~multicellular organismal catabolic process	3	0.287356	0.268699	MMP16, MMP14, MMP2	765	18	13588	2.96035	1	0.905281	99.6004
INTERPRO	IPR018486:Hemopexin/matrixin, conserved site	3	0.287356	0.349047	MMP16, MMP14, MMP2	948	23	17763	2.444	1	0.972135	99.9098
UP_SEQ_FEATURE	domain:Hemopexin-like 3	3	0.287356	0.357312	MMP16, MMP14, MMP2	953	21	16021	2.40159	1	0.999016	99.9608
UP_SEQ_FEATURE	domain:Hemopexin-like 4	3	0.287356	0.357312	MMP16, MMP14, MMP2	953	21	16021	2.40159	1	0.999016	99.9608
UP_SEQ_FEATURE	domain:Hemopexin-like 1	3	0.287356	0.379107	MMP16, MMP14, MMP2	953	22	16021	2.29243	1	0.999318	99.9787
UP_SEQ_FEATURE	domain:Hemopexin-like 2	3	0.287356	0.379107	MMP16, MMP14, MMP2	953	22	16021	2.29243	1	0.999318	99.9787
Annotation Cluster 125	Enrichment Score: 0.8656471185335887
Category	Term	Count	%	PValue	Genes	List Total	Pop Hits	Pop Total	Fold Enrichment	Bonferroni	Benjamini	FDR
INTERPRO	IPR013761:Sterile alpha motif-type	9	0.862069	0.037299	EPHA4, ANKS1B, SAMD5, SAMD12, PPFIBP1, TNKS, SAMD4, EPHA2, EPHB2	948	72	17763	2.34217	1	0.415819	46.2439
UP_SEQ_FEATURE	domain:SAM	8	0.766284	0.10806	DLC1, EPHA4, SAMD5, SAMD12, SAMD4, EPHA2, EPHB2, STARD13	953	68	16021	1.97778	1	0.928584	86.8545
INTERPRO	IPR016257:Tyrosine-protein kinase, ephrin receptor	3	0.287356	0.150273	EPHA4, EPHA2, EPHB2	948	13	17763	4.324	1	0.808929	92.9985
PIR_SUPERFAMILY	PIRSF000666:TyrPK_ephrin_receptor	3	0.287356	0.159375	EPHA4, EPHA2, EPHB2	451	13	8136	4.16306	1	0.99936	91.5862
INTERPRO	IPR001426:Receptor tyrosine kinase, class V, conserved site	3	0.287356	0.169422	EPHA4, EPHA2, EPHB2	948	14	17763	4.01514	1	0.832865	95.1744
INTERPRO	IPR001090:Ephrin receptor, ligand binding	3	0.287356	0.169422	EPHA4, EPHA2, EPHB2	948	14	17763	4.01514	1	0.832865	95.1744
GOTERM_MF_FAT	GO:0005003~ephrin receptor activity	3	0.287356	0.170383	EPHA4, EPHA2, EPHB2	712	14	13288	3.9992	1	0.846703	94.1833
SMART	SM00615:EPH_lbd	3	0.287356	0.251649	EPHA4, EPHA2, EPHB2	632	14	9131	3.09595	1	0.735381	97.7687
Annotation Cluster 126	Enrichment Score: 0.8548920682053145
Category	Term	Count	%	PValue	Genes	List Total	Pop Hits	Pop Total	Fold Enrichment	Bonferroni	Benjamini	FDR
GOTERM_BP_FAT	GO:0009725~response to hormone stimulus	16	1.53257	0.045075	KCNMA1, ME1, SLC27A1, BCAR1, MMP14, CD24A, IRS1, SRC, SPRR2B, SERPINA3I, FOXC2, COL1A1, PIK3R3, STEAP2, GHR, ADAM9	765	165	13588	1.72238	1	0.440819	55.6893
GOTERM_BP_FAT	GO:0009719~response to endogenous stimulus	16	1.53257	0.0949605	KCNMA1, ME1, SLC27A1, BCAR1, MMP14, CD24A, IRS1, SRC, SPRR2B, SERPINA3I, FOXC2, COL1A1, PIK3R3, STEAP2, GHR, ADAM9	765	184	13588	1.54453	1	0.64292	82.8093
GOTERM_BP_FAT	GO:0010033~response to organic substance	28	2.68199	0.636568	ME1, SLC27A1, CYP1B1, BCAR1, NNAT, CD24A, SRC, SPRR2B, CREB3L2, CREB3L1, PIK3R3, BOC, CYR61, GHR, ADAM9, KCNMA1, EPHX1, MMP14, IRS1, DDR1, THBD, SERPINA3I, RIPK2, FOXC2, ABAT, ID3, COL1A1, STEAP2	765	505	13588	0.984829	1	0.99554	100
Annotation Cluster 127	Enrichment Score: 0.8453353838504375
Category	Term	Count	%	PValue	Genes	List Total	Pop Hits	Pop Total	Fold Enrichment	Bonferroni	Benjamini	FDR
UP_SEQ_FEATURE	domain:Kinesin-motor	6	0.574713	0.0541953	KIF1C, KIF1A, KIF5C, KIF3C, KIF26B, KIFC3	953	35	16021	2.88191	1	0.775951	62.7923
GOTERM_BP_FAT	GO:0007018~microtubule-based movement	11	1.05364	0.0573709	KIF1C, KIF1A, TUBB2B, UCHL1, KIF5C, TUBA1A, DST, KIF3C, TUBB3, KIF26B, KIFC3	765	101	13588	1.93449	1	0.493241	64.7482
INTERPRO	IPR019821:Kinesin, motor region, conserved site	6	0.574713	0.0711451	KIF1C, KIF1A, KIF5C, KIF3C, KIF26B, KIFC3	948	42	17763	2.67676	1	0.588954	70.0351
SP_PIR_KEYWORDS	motor protein	12	1.14943	0.0723983	KIF1C, MYO10, KIF1A, MYO1C, MYO1B, MYO1E, MYO1D, KIF5C, KIF3C, KIF26B, MYL9, KIFC3	974	123	17854	1.78835	1	0.348494	65.4382
INTERPRO	IPR001752:Kinesin, motor region	6	0.574713	0.0834128	KIF1C, KIF1A, KIF5C, KIF3C, KIF26B, KIFC3	948	44	17763	2.55509	1	0.633143	75.8828
GOTERM_MF_FAT	GO:0003774~motor activity	12	1.14943	0.120882	KIF1C, MYO10, KIF1A, MYO1C, MYO1B, MYO1E, MYO1D, KIF5C, KIF3C, KIF26B, MYL9, KIFC3	712	138	13288	1.62286	1	0.780375	85.9409
SP_PIR_KEYWORDS	microtubule	17	1.62835	0.151296	SHROOM1, SHROOM3, TUBB2B, FAM110C, KIF5C, KIF3C, EML5, KIFC3, KIF1C, KIF1A, MAP1LC3A, NAV1, MAPT, TUBA1A, MAPRE3, TUBB3, KIF26B	974	221	17854	1.41005	1	0.539003	90.1635
SMART	SM00129:KISc	6	0.574713	0.185152	KIF1C, KIF1A, KIF5C, KIF3C, KIF26B, KIFC3	632	44	9131	1.97015	1	0.670941	93.184
GOTERM_BP_FAT	GO:0007017~microtubule-based process	16	1.53257	0.2087	TUBB2B, PSRC1, KIF5C, UCHL1, KIF3C, TACC2, KIFC3, KIF1C, KIF1A, NAV1, MAPT, CDC42BPA, TUBA1A, DST, TUBB3, KIF26B	765	211	13588	1.34689	1	0.852255	98.3931
GOTERM_CC_FAT	GO:0005874~microtubule	17	1.62835	0.335616	SHROOM1, SHROOM3, TUBB2B, FAM110C, KIF5C, KIF3C, EML5, KIFC3, KIF1C, KIF1A, MAP1LC3A, NAV1, MAPT, TUBA1A, MAPRE3, TUBB3, KIF26B	735	240	12504	1.20503	1	0.768555	99.6183
GOTERM_MF_FAT	GO:0003777~microtubule motor activity	6	0.574713	0.352163	KIF1C, KIF1A, KIF5C, KIF3C, KIF26B, KIFC3	712	73	13288	1.53394	1	0.959433	99.8654
GOTERM_CC_FAT	GO:0015630~microtubule cytoskeleton	26	2.49042	0.643268	SNCG, SHROOM1, SHROOM3, TUBB2B, FAM110C, KIFC3, EVI5, MAP1LC3A, PROCR, MAPT, PKD2, TUBA1A, TUBB3, BOD1, KIF5C, PSRC1, KIF3C, EML5, TACC2, KIF1C, KIF1A, NAV1, RPS6KA2, DST, MAPRE3, KIF26B	735	450	12504	0.98293	1	0.939414	99.9999
Annotation Cluster 128	Enrichment Score: 0.8403900251765122
Category	Term	Count	%	PValue	Genes	List Total	Pop Hits	Pop Total	Fold Enrichment	Bonferroni	Benjamini	FDR
SP_PIR_KEYWORDS	carboxypeptidase	6	0.574713	0.0281579	CPA4, AGBL3, NAALAD2, ACE, CPE, CPXM1	974	32	17854	3.43699	0.999996	0.185803	33.2205
GOTERM_MF_FAT	GO:0004180~carboxypeptidase activity	6	0.574713	0.0371112	CPA4, AGBL3, NAALAD2, ACE, CPE, CPXM1	712	35	13288	3.19936	1	0.536818	43.779
GOTERM_MF_FAT	GO:0004181~metallocarboxypeptidase activity	4	0.383142	0.110477	CPA4, AGBL3, CPE, CPXM1	712	22	13288	3.39326	1	0.769896	83.1821
INTERPRO	IPR000834:Peptidase M14, carboxypeptidase A	4	0.383142	0.158869	CPA4, AGBL3, CPE, CPXM1	948	26	17763	2.88267	1	0.82061	94.0697
GOTERM_MF_FAT	GO:0008238~exopeptidase activity	7	0.670498	0.170854	CPA4, AGBL3, NAALAD2, ACE, CPE, UCHL1, CPXM1	712	70	13288	1.86629	1	0.839944	94.2334
GOTERM_MF_FAT	GO:0008235~metalloexopeptidase activity	4	0.383142	0.258304	CPA4, AGBL3, CPE, CPXM1	712	33	13288	2.26217	1	0.920196	98.9436
SMART	SM00631:Zn_pept	4	0.383142	0.266286	CPA4, AGBL3, CPE, CPXM1	632	26	9131	2.22274	1	0.752411	98.278
UP_SEQ_FEATURE	active site:Nucleophile	8	0.766284	0.877723	EYA4, CPA4, AGBL3, CPE, SELM, CPXM1, NEU3, MSRB3	953	168	16021	0.80053	1	1	100
Annotation Cluster 129	Enrichment Score: 0.8315718693351314
Category	Term	Count	%	PValue	Genes	List Total	Pop Hits	Pop Total	Fold Enrichment	Bonferroni	Benjamini	FDR
GOTERM_BP_FAT	GO:0006793~phosphorus metabolic process	68	6.51341	0.00462962	NUAK1, CSPG4, DSTYK, PTPN21, LPAR2, PRKG1, D8ERTD82E, TGFB2, SYNJ2, STK39, EGFR, TYRO3, PTPRK, PTPRM, PTPRF, LIMK2, PIK3C2A, PTPRG, PTPRS, WNK3, PTPRN, MARK1, PPM1F, PRKD1, MAST4, DDR1, CAMK4, PPM1J, MTMR10, GADD45G, ROR1, RIPK2, PDGFRB, NRK, LRRK2, GADD45B, LRRK1, NRBP2, ACVR1, WNT5A, FGFR1, ERBB2, BMPR2, SRC, EPHB2, DUSP14, TNKS, PRKAA2, STK38L, PTPRB, SMAD7, RYK, PDK4, MET, AXL, PTPN14, BMX, N…	765	866	13588	1.39471	0.999991	0.10306	7.86273
GOTERM_BP_FAT	GO:0006796~phosphate metabolic process	68	6.51341	0.00462962	NUAK1, CSPG4, DSTYK, PTPN21, LPAR2, PRKG1, D8ERTD82E, TGFB2, SYNJ2, STK39, EGFR, TYRO3, PTPRK, PTPRM, PTPRF, LIMK2, PIK3C2A, PTPRG, PTPRS, WNK3, PTPRN, MARK1, PPM1F, PRKD1, MAST4, DDR1, CAMK4, PPM1J, MTMR10, GADD45G, ROR1, RIPK2, PDGFRB, NRK, LRRK2, GADD45B, LRRK1, NRBP2, ACVR1, WNT5A, FGFR1, ERBB2, BMPR2, SRC, EPHB2, DUSP14, TNKS, PRKAA2, STK38L, PTPRB, SMAD7, RYK, PDK4, MET, AXL, PTPN14, BMX, N…	765	866	13588	1.39471	0.999991	0.10306	7.86273
INTERPRO	IPR017441:Protein kinase, ATP binding site	39	3.73563	0.00637145	FGFR1, NUAK1, ERBB2, BMPR2, DSTYK, PRKG1, SRC, D8ERTD82E, EPHB2, STK39, PRKAA2, STK38L, EGFR, TYRO3, LIMK2, RYK, MET, AXL, BMX, WNK3, EPHA2, MARK1, PRKD1, DDR1, MAST4, EPHA4, PLK3, CAMK4, RPS6KA2, CDC42BPA, ROR1, RIPK2, PDGFRB, NRK, GRK5, LRRK2, LRRK1, BMPR1A, ACVR1	948	467	17763	1.56479	0.999755	0.135748	9.91115
SP_PIR_KEYWORDS	kinase	55	5.2682	0.0077115	NUAK1, PRKAG2, PPIP5K1, DSTYK, PRKG1, D8ERTD82E, CDKN2A, CDKN2B, STK39, EGFR, TYRO3, LIMK2, PIK3C2A, WNK3, MARK1, PLAUR, PRKD1, MAST4, DDR1, CAMK4, ADK, ROR1, RIPK2, PDGFRB, NRK, LRRK2, LRRK1, AKAP2, ACVR1, FGFR1, ERBB2, BMPR2, SRC, EPHB2, PRKAA2, UCK2, PIK3R3, STK38L, PAPSS2, CNKSR1, RYK, AK1, PDK4, MET, AXL, BMX, AK5, EPHA2, EPHA4, PLK3, RPS6KA2, CDC42BPA, GRK5, DUSP9, BMPR1A	974	707	17854	1.426	0.966576	0.0657109	10.3663
INTERPRO	IPR000719:Protein kinase, core	40	3.83142	0.00845322	FGFR1, NUAK1, ERBB2, BMPR2, DSTYK, PRKG1, SRC, D8ERTD82E, EPHB2, STK39, PRKAA2, STK38L, EGFR, TYRO3, LIMK2, RYK, MET, AXL, BMX, WNK3, NPR2, EPHA2, MARK1, PRKD1, DDR1, EPHA4, MAST4, PLK3, CAMK4, RPS6KA2, CDC42BPA, ROR1, RIPK2, PDGFRB, NRK, GRK5, LRRK2, LRRK1, BMPR1A, ACVR1	948	491	17763	1.52646	0.999984	0.165611	12.9442
GOTERM_BP_FAT	GO:0006468~protein amino acid phosphorylation	50	4.78927	0.0167679	NUAK1, CSPG4, DSTYK, LPAR2, PRKG1, D8ERTD82E, TGFB2, STK39, EGFR, TYRO3, LIMK2, WNK3, MARK1, PRKD1, DDR1, MAST4, CAMK4, GADD45G, ROR1, RIPK2, PDGFRB, NRK, GADD45B, LRRK2, LRRK1, NRBP2, ACVR1, WNT5A, FGFR1, ERBB2, BMPR2, SRC, EPHB2, TNKS, PRKAA2, STK38L, RYK, SMAD7, MET, PDK4, AXL, BMX, NPR2, EPHA2, EPHA4, PLK3, RPS6KA2, CDC42BPA, GRK5, BMPR1A	765	640	13588	1.38766	1	0.244869	25.801
GOTERM_MF_FAT	GO:0004672~protein kinase activity	44	4.21456	0.0202019	FGFR1, NUAK1, ERBB2, PRKAG2, BMPR2, DSTYK, PRKG1, SRC, D8ERTD82E, EPHB2, EDNRA, STK39, PRKAA2, STK38L, EGFR, TYRO3, LIMK2, RYK, PDK4, MET, AXL, BMX, WNK3, NPR2, EPHA2, MARK1, PRKD1, DDR1, EPHA4, MAST4, PLK3, CAMK4, RPS6KA2, CDC42BPA, ROR1, RIPK2, PDGFRB, NRK, GRK5, LRRK2, LRRK1, BMPR1A, NRBP2, ACVR1	712	583	13288	1.40852	1	0.400859	26.7126
UP_SEQ_FEATURE	domain:Protein kinase	40	3.83142	0.0265291	FGFR1, NUAK1, ERBB2, BMPR2, DSTYK, PRKG1, SRC, D8ERTD82E, EPHB2, STK39, PRKAA2, STK38L, EGFR, TYRO3, LIMK2, RYK, MET, AXL, BMX, WNK3, NPR2, EPHA2, MARK1, PRKD1, DDR1, EPHA4, MAST4, PLK3, CAMK4, CDC42BPA, ROR1, RIPK2, PDGFRB, NRK, GRK5, LRRK2, LRRK1, BMPR1A, ACVR1, NRBP2	953	476	16021	1.4127	1	0.586979	37.9404
GOTERM_BP_FAT	GO:0016310~phosphorylation	52	4.98084	0.0495809	NUAK1, CSPG4, DSTYK, LPAR2, PRKG1, D8ERTD82E, TGFB2, STK39, EGFR, TYRO3, LIMK2, PIK3C2A, WNK3, MARK1, PRKD1, DDR1, MAST4, CAMK4, GADD45G, ROR1, RIPK2, PDGFRB, NRK, GADD45B, LRRK2, LRRK1, NRBP2, ACVR1, WNT5A, FGFR1, ERBB2, BMPR2, SRC, EPHB2, TNKS, PRKAA2, STK38L, RYK, SMAD7, MET, PDK4, AXL, BMX, NPR2, EPHA2, EPHA4, ATP6V0E2, PLK3, RPS6KA2, CDC42BPA, GRK5, BMPR1A	765	718	13588	1.28639	1	0.461579	59.2377
UP_SEQ_FEATURE	binding site:ATP	43	4.11877	0.0510149	FGFR1, NUAK1, ERBB2, BMPR2, DSTYK, PRKG1, SRC, D8ERTD82E, EPHB2, STK39, PRKAA2, UCK2, EHD1, EHD2, STK38L, EGFR, TYRO3, LIMK2, RYK, PDK4, MET, AXL, BMX, WNK3, EPHA2, MARK1, PRKD1, DDR1, EPHA4, MAST4, PLK3, CAMK4, RPS6KA2, CDC42BPA, ROR1, RIPK2, PDGFRB, NRK, GRK5, LRRK2, LRRK1, BMPR1A, ACVR1	953	545	16021	1.32638	1	0.758348	60.5087
UP_SEQ_FEATURE	active site:Proton acceptor	48	4.5977	0.117313	ME1, LDHB, FGFR1, PXDN, PTGS2, NUAK1, ERBB2, BMPR2, DSTYK, PRKG1, SRC, D8ERTD82E, EPHB2, ENO3, STK39, PRKAA2, STK38L, CPT1C, EGFR, TYRO3, RYK, MET, PM20D1, AXL, BMX, WNK3, EPHA2, MARK1, QPCT, PRKD1, DDR1, EPHA4, MAST4, PLK3, CAMK4, RPS6KA2, CDC42BPA, ROR1, RIPK2, PDGFRB, KDSR, NRK, GRK5, NEU3, LRRK2, LRRK1, BMPR1A, ACVR1	953	662	16021	1.21893	1	0.939557	89.075
SP_PIR_KEYWORDS	transferase	85	8.14176	0.161404	NUAK1, PPIP5K1, DSTYK, PRKG1, D8ERTD82E, ST6GALNAC5, GSTM2, ST3GAL2, CHST11, STK39, AGPAT4, EGFR, AADAT, TYRO3, POLK, LIMK2, PIK3C2A, CHST2, WNK3, METTL7B, MARK1, PRKD1, MAST4, DDR1, CAMK4, CHPF, PRDM6, ADK, ROR1, ABAT, PDGFRB, MTAP, RIPK2, NRK, HAS2, CHSY1, LRRK2, MGAT5, EXT1, LRRK1, ACVR1, FGFR1, EXTL3, ERBB2, ABHD5, BMPR2, SRC, RABGGTB, EPHB2, B3GNT5, HS6ST2, PCYT1B, GSTO1, PRKAA2, UCK2, PAPSS…	974	1385	17854	1.12498	1	0.55289	91.696
INTERPRO	IPR017442:Serine/threonine protein kinase-related	24	2.29885	0.26508	LIMK2, NUAK1, BMPR2, DSTYK, NPR2, WNK3, PRKG1, MARK1, PRKD1, MAST4, PLK3, CAMK4, RPS6KA2, CDC42BPA, RIPK2, NRK, STK39, PRKAA2, GRK5, LRRK2, LRRK1, STK38L, BMPR1A, ACVR1	948	374	17763	1.2024	1	0.935721	99.3457
INTERPRO	IPR008271:Serine/threonine protein kinase, active site	23	2.20307	0.281609	LIMK2, NUAK1, BMPR2, DSTYK, WNK3, PRKG1, MARK1, PRKD1, MAST4, PLK3, CAMK4, RPS6KA2, CDC42BPA, RIPK2, NRK, STK39, PRKAA2, GRK5, LRRK2, LRRK1, STK38L, BMPR1A, ACVR1	948	360	17763	1.19711	1	0.945382	99.5487
UP_SEQ_FEATURE	nucleotide phosphate-binding region:ATP	58	5.55556	0.35556	NUAK1, DSTYK, PRKG1, D8ERTD82E, KIFC3, SLC22A4, STK39, EGFR, TYRO3, LIMK2, KIF5C, WNK3, MARK1, KIF1C, PRKD1, MAST4, DDR1, KIF1A, CAMK4, ROR1, PDGFRB, RIPK2, NRK, LRRK2, LRRK1, SMARCA2, KIF26B, ACVR1, FGFR1, ERBB2, BMPR2, SRC, EPHB2, PRKAA2, UCK2, EHD1, STK38L, EHD2, PAPSS2, DHX57, MYO1C, RYK, MYO1B, AK1, PDK4, MYO1D, MET, AXL, BMX, AK5, KIF3C, EPHA2, EPHA4, PLK3, RPS6KA2, CDC42BPA, GRK5, BMPR1A	953	907	16021	1.07502	1	0.999014	99.9589
SP_PIR_KEYWORDS	nucleotide-binding	93	8.90805	0.376934	XRCC5, SLC27A1, ADCY2, TUBB2B, CTPS, NUAK1, GNA11, PPIP5K1, DSTYK, PRKG1, 1700009N14RIK, RHOU, D8ERTD82E, KIFC3, SLC22A4, GUCY1A2, STK39, RHOD, TUBA1A, NT5E, TUBB3, EGFR, TYRO3, LIMK2, PIK3C2A, ACTA2, KIF5C, WNK3, MARK1, KIF1C, PRKD1, MAST4, DDR1, KIF1A, NAV1, CAMK4, ADK, ROR1, PDGFRB, RAB15, RIPK2, NRK, GUCY1B3, LRRK2, LRRK1, SMARCA2, KIF26B, ACVR1, FGFR1, GNAI1, ERBB2, MRAS, BMPR2, UBE2QL1, SRC…	974	1631	17854	1.04521	1	0.797624	99.8754
SP_PIR_KEYWORDS	atp-binding	73	6.99234	0.406533	XRCC5, ADCY2, CTPS, NUAK1, PPIP5K1, DSTYK, PRKG1, D8ERTD82E, KIFC3, SLC22A4, STK39, EGFR, TYRO3, LIMK2, ACTA2, PIK3C2A, KIF5C, WNK3, MARK1, KIF1C, PRKD1, MAST4, DDR1, KIF1A, NAV1, CAMK4, ADK, ROR1, PDGFRB, RIPK2, NRK, LRRK2, LRRK1, SMARCA2, KIF26B, ACVR1, FGFR1, ERBB2, BMPR2, UBE2QL1, SRC, EPHB2, PRKAA2, UCK2, EHD1, STK38L, EHD2, PAPSS2, RHOBTB3, DHX57, MYO1C, MYO1B, RYK, MYO1E, AK1, PDK4, MET, M…	974	1287	17854	1.03973	1	0.814418	99.9374
SP_PIR_KEYWORDS	serine/threonine-protein kinase	23	2.20307	0.434042	LIMK2, NUAK1, BMPR2, DSTYK, WNK3, PRKG1, MARK1, PRKD1, MAST4, PLK3, CAMK4, RPS6KA2, CDC42BPA, RIPK2, NRK, STK39, PRKAA2, GRK5, LRRK2, LRRK1, STK38L, BMPR1A, ACVR1	974	384	17854	1.09793	1	0.838628	99.968
GOTERM_MF_FAT	GO:0004674~protein serine/threonine kinase activity	24	2.29885	0.488401	LIMK2, NUAK1, PRKAG2, BMPR2, DSTYK, WNK3, PRKG1, MARK1, PRKD1, MAST4, PLK3, CAMK4, RPS6KA2, CDC42BPA, RIPK2, NRK, STK39, PRKAA2, GRK5, LRRK2, LRRK1, STK38L, BMPR1A, ACVR1	712	421	13288	1.06392	1	0.986612	99.9963
INTERPRO	IPR002290:Serine/threonine protein kinase	15	1.43678	0.553182	NUAK1, WNK3, PRKG1, MARK1, PRKD1, MAST4, PLK3, CAMK4, RPS6KA2, CDC42BPA, NRK, STK39, GRK5, PRKAA2, STK38L	948	265	17763	1.0606	1	0.995619	99.9998
GOTERM_MF_FAT	GO:0030554~adenyl nucleotide binding	79	7.56705	0.708547	XRCC5, ADCY2, CTPS, NUAK1, PRKAG2, PPIP5K1, DSTYK, PRKG1, D8ERTD82E, KIFC3, SLC22A4, STK39, EGFR, TYRO3, LIMK2, ACTA2, PIK3C2A, KIF5C, WNK3, MARK1, KIF1C, PRKD1, MAST4, DDR1, KIF1A, NAV1, CAMK4, ADK, ROR1, PDGFRB, RIPK2, NRK, LRRK2, STEAP2, LRRK1, SMARCA2, STEAP1, KIF26B, ACVR1, FGFR1, ERBB2, BMPR2, UBE2QL1, SRC, EPHB2, PRKAA2, UCK2, EHD1, STK38L, EHD2, PAPSS2, RHOBTB3, DHX57, NOX4, MYO1C, MYO1B,…	712	1535	13288	0.960502	1	0.997495	100
GOTERM_MF_FAT	GO:0032559~adenyl ribonucleotide binding	75	7.18391	0.712162	XRCC5, ADCY2, CTPS, NUAK1, PRKAG2, PPIP5K1, DSTYK, PRKG1, D8ERTD82E, KIFC3, SLC22A4, STK39, EGFR, TYRO3, LIMK2, ACTA2, PIK3C2A, KIF5C, WNK3, MARK1, KIF1C, PRKD1, MAST4, DDR1, KIF1A, NAV1, CAMK4, ADK, ROR1, PDGFRB, RIPK2, NRK, LRRK2, LRRK1, SMARCA2, KIF26B, ACVR1, FGFR1, ERBB2, BMPR2, UBE2QL1, SRC, EPHB2, PRKAA2, UCK2, EHD1, STK38L, EHD2, PAPSS2, RHOBTB3, DHX57, MYO1C, MYO1B, RYK, MYO1E, AK1, PDK4…	712	1460	13288	0.958712	1	0.997549	100
GOTERM_MF_FAT	GO:0005524~ATP binding	74	7.08812	0.717017	XRCC5, ADCY2, CTPS, NUAK1, PPIP5K1, DSTYK, PRKG1, D8ERTD82E, KIFC3, SLC22A4, STK39, EGFR, TYRO3, LIMK2, ACTA2, PIK3C2A, KIF5C, WNK3, MARK1, KIF1C, PRKD1, MAST4, DDR1, KIF1A, NAV1, CAMK4, ADK, ROR1, PDGFRB, RIPK2, NRK, LRRK2, LRRK1, SMARCA2, KIF26B, ACVR1, FGFR1, ERBB2, BMPR2, UBE2QL1, SRC, EPHB2, PRKAA2, UCK2, EHD1, STK38L, EHD2, PAPSS2, RHOBTB3, DHX57, MYO1C, MYO1B, RYK, MYO1E, AK1, PDK4, MET, M…	712	1443	13288	0.957073	1	0.997653	100
GOTERM_MF_FAT	GO:0017076~purine nucleotide binding	96	9.1954	0.730582	XRCC5, ADCY2, TUBB2B, CTPS, NUAK1, GNA11, PRKAG2, PPIP5K1, DSTYK, PRKG1, 1700009N14RIK, RHOU, D8ERTD82E, KIFC3, ARHGAP5, SLC22A4, STK39, RHOD, TUBA1A, TUBB3, EGFR, TYRO3, LIMK2, PIK3C2A, ACTA2, KIF5C, WNK3, MARK1, KIF1C, PRKD1, MAST4, DDR1, KIF1A, NAV1, CAMK4, ADK, ROR1, PDGFRB, RAB15, RIPK2, NRK, GUCY1B3, LRRK2, STEAP2, LRRK1, STEAP1, SMARCA2, KIF26B, ACVR1, FGFR1, GNAI1, ERBB2, MRAS, BMPR2, UBE…	712	1871	13288	0.957584	1	0.997993	100
GOTERM_MF_FAT	GO:0032553~ribonucleotide binding	92	8.81226	0.733616	XRCC5, ADCY2, TUBB2B, CTPS, NUAK1, GNA11, PRKAG2, PPIP5K1, DSTYK, PRKG1, 1700009N14RIK, RHOU, D8ERTD82E, KIFC3, ARHGAP5, SLC22A4, STK39, RHOD, TUBA1A, TUBB3, EGFR, TYRO3, LIMK2, PIK3C2A, ACTA2, KIF5C, WNK3, MARK1, KIF1C, PRKD1, MAST4, DDR1, KIF1A, NAV1, CAMK4, ADK, ROR1, PDGFRB, RAB15, RIPK2, NRK, GUCY1B3, LRRK2, LRRK1, SMARCA2, KIF26B, ACVR1, FGFR1, GNAI1, ERBB2, MRAS, BMPR2, UBE2QL1, SRC, EPHB2…	712	1796	13288	0.956007	1	0.998022	100
GOTERM_MF_FAT	GO:0032555~purine ribonucleotide binding	92	8.81226	0.733616	XRCC5, ADCY2, TUBB2B, CTPS, NUAK1, GNA11, PRKAG2, PPIP5K1, DSTYK, PRKG1, 1700009N14RIK, RHOU, D8ERTD82E, KIFC3, ARHGAP5, SLC22A4, STK39, RHOD, TUBA1A, TUBB3, EGFR, TYRO3, LIMK2, PIK3C2A, ACTA2, KIF5C, WNK3, MARK1, KIF1C, PRKD1, MAST4, DDR1, KIF1A, NAV1, CAMK4, ADK, ROR1, PDGFRB, RAB15, RIPK2, NRK, GUCY1B3, LRRK2, LRRK1, SMARCA2, KIF26B, ACVR1, FGFR1, GNAI1, ERBB2, MRAS, BMPR2, UBE2QL1, SRC, EPHB2…	712	1796	13288	0.956007	1	0.998022	100
GOTERM_MF_FAT	GO:0001883~purine nucleoside binding	79	7.56705	0.736343	XRCC5, ADCY2, CTPS, NUAK1, PRKAG2, PPIP5K1, DSTYK, PRKG1, D8ERTD82E, KIFC3, SLC22A4, STK39, EGFR, TYRO3, LIMK2, ACTA2, PIK3C2A, KIF5C, WNK3, MARK1, KIF1C, PRKD1, MAST4, DDR1, KIF1A, NAV1, CAMK4, ADK, ROR1, PDGFRB, RIPK2, NRK, LRRK2, STEAP2, LRRK1, SMARCA2, STEAP1, KIF26B, ACVR1, FGFR1, ERBB2, BMPR2, UBE2QL1, SRC, EPHB2, PRKAA2, UCK2, EHD1, STK38L, EHD2, PAPSS2, RHOBTB3, DHX57, NOX4, MYO1C, MYO1B,…	712	1548	13288	0.952436	1	0.997963	100
GOTERM_MF_FAT	GO:0001882~nucleoside binding	79	7.56705	0.756676	XRCC5, ADCY2, CTPS, NUAK1, PRKAG2, PPIP5K1, DSTYK, PRKG1, D8ERTD82E, KIFC3, SLC22A4, STK39, EGFR, TYRO3, LIMK2, ACTA2, PIK3C2A, KIF5C, WNK3, MARK1, KIF1C, PRKD1, MAST4, DDR1, KIF1A, NAV1, CAMK4, ADK, ROR1, PDGFRB, RIPK2, NRK, LRRK2, STEAP2, LRRK1, SMARCA2, STEAP1, KIF26B, ACVR1, FGFR1, ERBB2, BMPR2, UBE2QL1, SRC, EPHB2, PRKAA2, UCK2, EHD1, STK38L, EHD2, PAPSS2, RHOBTB3, DHX57, NOX4, MYO1C, MYO1B,…	712	1558	13288	0.946323	1	0.998227	100
GOTERM_MF_FAT	GO:0000166~nucleotide binding	107	10.249	0.881109	XRCC5, ADCY2, TUBB2B, CTPS, GNA11, DSTYK, PRKG1, KIFC3, RBMS2, STK39, EGFR, TYRO3, KIF5C, WNK3, NAV3, MARK1, CAMK4, NAV1, ROR1, RIPK2, PDGFRB, RAB15, LRRK2, SMARCA2, LRRK1, KIF26B, NRBP2, ME1, FGFR1, GNAI1, ERBB2, MRAS, BMPR2, UBE2QL1, SRC, EPHB2, SKIL, STK38L, DHX57, RHOBTB3, ADSSL1, MYO1C, NXF7, MYO1B, RYK, AK1, MYO1E, MET, MYO1D, BMX, AK5, ATP13A3, KIF3C, EPHA2, EPHA4, MYO10, HSPA12A, PLK3, CD…	712	2183	13288	0.914765	1	0.999828	100
SMART	SM00220:S_TKc	15	1.43678	0.88494	NUAK1, WNK3, PRKG1, MARK1, PRKD1, MAST4, PLK3, CAMK4, RPS6KA2, CDC42BPA, NRK, STK39, GRK5, PRKAA2, STK38L	632	265	9131	0.817799	1	0.998073	100
Annotation Cluster 130	Enrichment Score: 0.8313436388172506
Category	Term	Count	%	PValue	Genes	List Total	Pop Hits	Pop Total	Fold Enrichment	Bonferroni	Benjamini	FDR
GOTERM_BP_FAT	GO:0009100~glycoprotein metabolic process	16	1.53257	0.0183651	ST6GAL1, ST6GAL2, B3GALT1, GLCE, ST6GALNAC5, ST3GAL2, BGN, B3GNT5, LARGE, CHST11, BACE1, CHSY1, EXT1, UGGT2, MGAT5, COL11A1	765	147	13588	1.93329	1	0.257698	27.8995
GOTERM_BP_FAT	GO:0009101~glycoprotein biosynthetic process	13	1.24521	0.0315694	ST6GALNAC5, ST6GAL1, ST6GAL2, ST3GAL2, LARGE, B3GNT5, B3GALT1, CHST11, CHSY1, EXT1, MGAT5, UGGT2, GLCE	765	117	13588	1.97357	1	0.357281	43.2266
INTERPRO	IPR012163:Sialyltransferase	4	0.383142	0.0587481	ST6GALNAC5, ST6GAL1, ST3GAL2, ST6GAL2	948	17	17763	4.40879	1	0.534545	62.7919
PIR_SUPERFAMILY	PIRSF005557:Sialyl_trans	4	0.383142	0.0641396	ST6GALNAC5, ST6GAL1, ST3GAL2, ST6GAL2	451	17	8136	4.24469	1	0.967687	61.1372
INTERPRO	IPR001675:Glycosyl transferase, family 29	4	0.383142	0.0876475	ST6GALNAC5, ST6GAL1, ST3GAL2, ST6GAL2	948	20	17763	3.74747	1	0.648953	77.6392
GOTERM_MF_FAT	GO:0008373~sialyltransferase activity	4	0.383142	0.0883554	ST6GALNAC5, ST6GAL1, ST3GAL2, ST6GAL2	712	20	13288	3.73258	1	0.724711	75.5529
GOTERM_CC_FAT	GO:0031228~intrinsic to Golgi membrane	5	0.478927	0.115527	ST6GALNAC5, ST6GAL1, ST3GAL2, ST6GAL2, STEAP2	735	32	12504	2.65816	1	0.444496	81.2085
GOTERM_CC_FAT	GO:0030173~integral to Golgi membrane	5	0.478927	0.115527	ST6GALNAC5, ST6GAL1, ST3GAL2, ST6GAL2, STEAP2	735	32	12504	2.65816	1	0.444496	81.2085
PIR_SUPERFAMILY	PIRSF005557:sialyltransferase	3	0.287356	0.22063	ST6GALNAC5, ST6GAL1, ST3GAL2	451	16	8136	3.38248	1	0.999937	97.1391
GOTERM_BP_FAT	GO:0070085~glycosylation	8	0.766284	0.250652	ST6GALNAC5, ST6GAL1, ST3GAL2, ST6GAL2, B3GNT5, B3GALT1, MGAT5, UGGT2	765	91	13588	1.5615	1	0.89138	99.3856
GOTERM_BP_FAT	GO:0006486~protein amino acid glycosylation	8	0.766284	0.250652	ST6GALNAC5, ST6GAL1, ST3GAL2, ST6GAL2, B3GNT5, B3GALT1, MGAT5, UGGT2	765	91	13588	1.5615	1	0.89138	99.3856
GOTERM_BP_FAT	GO:0043413~biopolymer glycosylation	8	0.766284	0.250652	ST6GALNAC5, ST6GAL1, ST3GAL2, ST6GAL2, B3GNT5, B3GALT1, MGAT5, UGGT2	765	91	13588	1.5615	1	0.89138	99.3856
SP_PIR_KEYWORDS	glycosyltransferase	13	1.24521	0.401537	ST6GAL1, EXTL3, B4GALT2, ST6GAL2, B3GALT1, ST6GALNAC5, ST3GAL2, B3GNT5, LARGE, MTAP, HAS2, MGAT5, EXT1	974	199	17854	1.19748	1	0.813985	99.9295
UP_SEQ_FEATURE	topological domain:Lumenal	27	2.58621	0.403563	EXTL3, ST6GALNAC5, ST3GAL2, B3GNT5, CHST11, CREB3L2, CREB3L1, HS6ST2, KDELR3, ST6GAL1, B4GALT2, ST6GAL2, B3GALT1, UST, RHBDF1, CHST2, FADS3, GOLIM4, GLCE, TRAM1L1, LARGE, CHPF, IGF2R, KDSR, CHSY1, MGAT5, EXT1	953	414	16021	1.09638	1	0.999558	99.9896
GOTERM_CC_FAT	GO:0031301~integral to organelle membrane	6	0.574713	0.604888	ST6GALNAC5, ST6GAL1, ST3GAL2, ST6GAL2, STEAP2, EXT1	735	89	12504	1.14689	1	0.92482	99.9997
GOTERM_CC_FAT	GO:0031300~intrinsic to organelle membrane	7	0.670498	0.649527	ST6GALNAC5, ST6GAL1, EXTL3, ST3GAL2, ST6GAL2, STEAP2, EXT1	735	112	12504	1.06327	1	0.94094	99.9999
Annotation Cluster 131	Enrichment Score: 0.8044337910766852
Category	Term	Count	%	PValue	Genes	List Total	Pop Hits	Pop Total	Fold Enrichment	Bonferroni	Benjamini	FDR
GOTERM_CC_FAT	GO:0030135~coated vesicle	14	1.341	0.0299799	COPZ2, SEC23A, CLTB, PIK3C2A, SYT11, SYNGR1, WIPI1, FURIN, SH3BP4, MALL, IGF2R, LRRK2, STEAP2, SEC24D	735	124	12504	1.92074	0.999968	0.186966	33.9334
GOTERM_CC_FAT	GO:0030136~clathrin-coated vesicle	11	1.05364	0.0841152	SH3BP4, MALL, CLTB, PIK3C2A, IGF2R, SYT11, STEAP2, LRRK2, SYNGR1, FURIN, WIPI1	735	104	12504	1.79937	1	0.392194	69.7758
GOTERM_CC_FAT	GO:0031410~cytoplasmic vesicle	37	3.54406	0.137319	COPZ2, PAM, SLC27A1, CLTB, GRIP1, CXXC4, SYNGR1, KIFC3, MALL, ECE1, DYSF, MAP1LC3A, EHD1, PCSK5, SEC24D, MYOF, ALS2CL, PLAT, EGFR, SEC23A, PIK3C2A, SYT11, ACTN1, MMP14, WIPI1, CYB561, FURIN, ANXA2, SH3BP4, SERPINF1, IGF2R, BACE1, SLC18A1, LRRK2, STEAP2, LRP2, DST	735	508	12504	1.23908	1	0.492708	86.6212
GOTERM_CC_FAT	GO:0005798~Golgi-associated vesicle	5	0.478927	0.158367	COPZ2, CLTB, IGF2R, STEAP2, FURIN	735	36	12504	2.36281	1	0.532939	90.4427
GOTERM_CC_FAT	GO:0031982~vesicle	37	3.54406	0.166727	COPZ2, PAM, SLC27A1, CLTB, GRIP1, CXXC4, SYNGR1, KIFC3, MALL, ECE1, DYSF, MAP1LC3A, EHD1, PCSK5, SEC24D, MYOF, ALS2CL, PLAT, EGFR, SEC23A, PIK3C2A, SYT11, ACTN1, MMP14, WIPI1, CYB561, FURIN, ANXA2, SH3BP4, SERPINF1, IGF2R, BACE1, SLC18A1, LRRK2, STEAP2, LRP2, DST	735	519	12504	1.21282	1	0.548442	91.6576
GOTERM_CC_FAT	GO:0016023~cytoplasmic membrane-bounded vesicle	28	2.68199	0.308949	COPZ2, CLTB, GRIP1, CXXC4, SYNGR1, ECE1, MALL, EHD1, PCSK5, SEC24D, ALS2CL, SEC23A, EGFR, PLAT, PIK3C2A, SYT11, ACTN1, MMP14, WIPI1, FURIN, ANXA2, SH3BP4, SERPINF1, IGF2R, STEAP2, LRP2, LRRK2, DST	735	414	12504	1.15059	1	0.741022	99.3477
GOTERM_CC_FAT	GO:0031988~membrane-bounded vesicle	28	2.68199	0.336144	COPZ2, CLTB, GRIP1, CXXC4, SYNGR1, ECE1, MALL, EHD1, PCSK5, SEC24D, ALS2CL, SEC23A, EGFR, PLAT, PIK3C2A, SYT11, ACTN1, MMP14, WIPI1, FURIN, ANXA2, SH3BP4, SERPINF1, IGF2R, STEAP2, LRP2, LRRK2, DST	735	420	12504	1.13415	1	0.765661	99.6224
SP_PIR_KEYWORDS	cytoplasmic vesicle	15	1.43678	0.386378	COPZ2, PAM, CLTB, GRIP1, PIK3C2A, SYT11, CYB561, WIPI1, KIFC3, SH3BP4, DYSF, MAP1LC3A, CLVS1, SLC18A1, MYOF	974	232	17854	1.18517	1	0.800513	99.8996
Annotation Cluster 132	Enrichment Score: 0.8042245594539955
Category	Term	Count	%	PValue	Genes	List Total	Pop Hits	Pop Total	Fold Enrichment	Bonferroni	Benjamini	FDR
GOTERM_BP_FAT	GO:0007267~cell-cell signaling	28	2.68199	0.00696634	WNT5A, DHH, FGFR1, GABRB3, GRIK2, PDGFA, LTBP4, RIMS2, CD24A, WNT4, GATA4, NRG1, KCNMA1, BMP4, IL6, GLRB, NRXN3, MET, GRIA4, FZD2, IRS1, SMO, NAALAD2, CAMK4, SALL1, TMOD2, ABAT, UNC13B	765	290	13588	1.71496	1	0.13489	11.6062
GOTERM_BP_FAT	GO:0019226~transmission of nerve impulse	16	1.53257	0.290379	KCNMA1, GLRB, GABRB3, GRIK2, NRXN3, ERBB2, GRIA4, CD24A, NRCAM, NAALAD2, S1PR1, CAMK4, TMOD2, ABAT, NRG1, UNC13B	765	226	13588	1.25749	1	0.917988	99.765
GOTERM_BP_FAT	GO:0007268~synaptic transmission	13	1.24521	0.300007	KCNMA1, GLRB, GABRB3, GRIK2, NRXN3, GRIA4, CD24A, NAALAD2, CAMK4, TMOD2, ABAT, NRG1, UNC13B	765	178	13588	1.29723	1	0.924074	99.8154
GOTERM_BP_FAT	GO:0050877~neurological system process	28	2.68199	1	KCNMA1, GLRB, GABRB3, SLC12A2, LXN, GRIK2, NRXN3, ERBB2, UCHL1, CTNND2, AFF2, GRIA4, ITPR3, CD24A, EPHB2, NRCAM, OLFR821, NAALAD2, S1PR1, CAMK4, ITGA5, TMOD2, ABAT, NRG1, FABP7, UNC13B, APBB1, NGF	765	1681	13588	0.295859	1	1	100
Annotation Cluster 133	Enrichment Score: 0.8039170114656171
Category	Term	Count	%	PValue	Genes	List Total	Pop Hits	Pop Total	Fold Enrichment	Bonferroni	Benjamini	FDR
GOTERM_BP_FAT	GO:0060193~positive regulation of lipase activity	5	0.478927	0.0622119	S1PR1, GNA11, ABHD5, EDN1, HTR2B	765	27	13588	3.28928	1	0.515985	67.8101
GOTERM_BP_FAT	GO:0048015~phosphoinositide-mediated signaling	6	0.574713	0.0718753	S1PR1, PIK3C2A, GNA11, EDN1, CAR8, HTR2B	765	40	13588	2.66431	1	0.55196	73.1877
GOTERM_BP_FAT	GO:0060191~regulation of lipase activity	5	0.478927	0.102664	S1PR1, GNA11, ABHD5, EDN1, HTR2B	765	32	13588	2.77533	1	0.665621	85.2165
GOTERM_BP_FAT	GO:0007200~activation of phospholipase C activity by G-protein coupled receptor protein signaling pathway coupled to IP3 second messenger	4	0.383142	0.163407	S1PR1, GNA11, EDN1, HTR2B	765	25	13588	2.84193	1	0.794265	95.7088
GOTERM_BP_FAT	GO:0010863~positive regulation of phospholipase C activity	4	0.383142	0.1775	S1PR1, GNA11, EDN1, HTR2B	765	26	13588	2.73263	1	0.814393	96.8204
GOTERM_BP_FAT	GO:0007202~activation of phospholipase C activity	4	0.383142	0.1775	S1PR1, GNA11, EDN1, HTR2B	765	26	13588	2.73263	1	0.814393	96.8204
GOTERM_BP_FAT	GO:0010518~positive regulation of phospholipase activity	4	0.383142	0.1775	S1PR1, GNA11, EDN1, HTR2B	765	26	13588	2.73263	1	0.814393	96.8204
GOTERM_BP_FAT	GO:0010517~regulation of phospholipase activity	4	0.383142	0.206601	S1PR1, GNA11, EDN1, HTR2B	765	28	13588	2.53744	1	0.850884	98.3162
GOTERM_BP_FAT	GO:0019932~second-messenger-mediated signaling	10	0.957854	0.218969	ADRB3, ADCY2, S1PR1, PIK3C2A, GNA11, EDN1, CAR8, HTR2B, RIMS2, TSHR	765	118	13588	1.50526	1	0.86197	98.7239
GOTERM_BP_FAT	GO:0051345~positive regulation of hydrolase activity	6	0.574713	0.481481	S1PR1, SYDE1, GNA11, ABHD5, EDN1, HTR2B	765	81	13588	1.31571	1	0.981826	99.9991
Annotation Cluster 134	Enrichment Score: 0.7970639572790693
Category	Term	Count	%	PValue	Genes	List Total	Pop Hits	Pop Total	Fold Enrichment	Bonferroni	Benjamini	FDR
GOTERM_CC_FAT	GO:0005641~nuclear envelope lumen	4	0.383142	0.0177168	BCHE, IGF2R, NRADD, GRASP	735	10	12504	6.8049	0.997707	0.121301	21.6064
GOTERM_CC_FAT	GO:0031970~organelle envelope lumen	4	0.383142	0.41953	BCHE, IGF2R, NRADD, GRASP	735	40	12504	1.70122	1	0.831057	99.9393
GOTERM_CC_FAT	GO:0005635~nuclear envelope	10	0.957854	0.546587	MYO1C, BCHE, IGF2R, PRICKLE2, NUP62CL, LMNA, NAV3, NRADD, EIF5A2, GRASP	735	153	12504	1.11191	1	0.903524	99.9979
Annotation Cluster 135	Enrichment Score: 0.791312231407679
Category	Term	Count	%	PValue	Genes	List Total	Pop Hits	Pop Total	Fold Enrichment	Bonferroni	Benjamini	FDR
GOTERM_BP_FAT	GO:0045944~positive regulation of transcription from RNA polymerase II promoter	33	3.16092	0.00642125	SOX4, SOX6, SOX9, ZBTB38, HOXA1, S1PR1, GATA6, HAND2, GATA3, GATA4, TEAD4, YAP1, PITX2, BMP4, IL6, SOX11, TEAD1, SIX2, LEF1, TEAD2, SIX4, TEAD3, WWTR1, MECOM, INHBA, SMO, SALL4, ZFP462, CSRNP2, VEGFA, FOXC2, APBB1, NFIA	765	358	13588	1.63729	1	0.127959	10.746
GOTERM_BP_FAT	GO:0045893~positive regulation of transcription, DNA-dependent	36	3.44828	0.011153	TBX20, SOX4, SOX6, SOX9, ZBTB38, HOXA1, S1PR1, HAND2, GATA6, GATA3, GATA4, TEAD4, YAP1, PITX2, BMP4, IL6, SOX11, PSRC1, TEAD1, SIX2, LEF1, TEAD2, SIX4, TEAD3, MECOM, WWTR1, INHBA, SMO, SALL4, ZFP462, CSRNP2, VEGFA, FOXC2, MAPRE3, APBB1, NFIA	765	416	13588	1.5371	1	0.186841	17.957
GOTERM_BP_FAT	GO:0051254~positive regulation of RNA metabolic process	36	3.44828	0.0123068	TBX20, SOX4, SOX6, SOX9, ZBTB38, HOXA1, S1PR1, HAND2, GATA6, GATA3, GATA4, TEAD4, YAP1, PITX2, BMP4, IL6, SOX11, PSRC1, TEAD1, SIX2, LEF1, TEAD2, SIX4, TEAD3, MECOM, WWTR1, INHBA, SMO, SALL4, ZFP462, CSRNP2, VEGFA, FOXC2, MAPRE3, APBB1, NFIA	765	419	13588	1.5261	1	0.198953	19.6302
GOTERM_BP_FAT	GO:0045941~positive regulation of transcription	38	3.63985	0.0281668	TBX20, SOX4, SOX6, SOX9, GLI3, ZBTB38, HOXA1, S1PR1, HAND2, GATA6, GATA3, GATA4, TEAD4, YAP1, PITX2, BMP4, KLF5, IL6, SOX11, PSRC1, TEAD1, SIX2, LEF1, TEAD2, SIX4, TEAD3, MECOM, WWTR1, INHBA, SMO, SALL4, ZFP462, CSRNP2, VEGFA, FOXC2, MAPRE3, APBB1, NFIA	765	475	13588	1.42097	1	0.334447	39.6015
GOTERM_BP_FAT	GO:0045935~positive regulation of nucleobase, nucleoside, nucleotide and nucleic acid metabolic process	40	3.83142	0.0311968	TBX20, SOX4, SOX6, SOX9, GLI3, ZBTB38, HOXA1, S1PR1, HAND2, GATA6, GATA3, GATA4, TEAD4, GUCY1A2, YAP1, PITX2, BMP4, KLF5, IL6, SOX11, PSRC1, TEAD1, SIX2, LEF1, TEAD2, SIX4, CD40, TEAD3, MECOM, WWTR1, INHBA, SMO, SALL4, ZFP462, CSRNP2, VEGFA, FOXC2, MAPRE3, APBB1, NFIA	765	510	13588	1.39311	1	0.355422	42.8399
GOTERM_BP_FAT	GO:0009891~positive regulation of biosynthetic process	43	4.11877	0.0318526	TBX20, SOX4, PAWR, SOX6, SOX9, GLI3, SEC14L2, ZBTB38, HOXA1, S1PR1, HAND2, GATA6, GATA3, GATA4, TEAD4, GUCY1A2, YAP1, PITX2, BMP4, KLF5, IL6, SOX11, PSRC1, TEAD1, SIX2, LEF1, TEAD2, SIX4, TEAD3, MECOM, WWTR1, SAMD4, INHBA, SMO, SALL4, ZFP462, CSRNP2, VEGFA, FOXC2, MAPRE3, APBB1, EIF5A2, NFIA	765	557	13588	1.37122	1	0.355219	43.5189
GOTERM_BP_FAT	GO:0010557~positive regulation of macromolecule biosynthetic process	41	3.9272	0.0350136	TBX20, SOX4, PAWR, SOX6, SOX9, GLI3, ZBTB38, HOXA1, S1PR1, HAND2, GATA6, GATA3, GATA4, TEAD4, YAP1, PITX2, BMP4, KLF5, IL6, SOX11, PSRC1, TEAD1, SIX2, LEF1, TEAD2, SIX4, TEAD3, MECOM, WWTR1, SAMD4, INHBA, SMO, SALL4, ZFP462, CSRNP2, VEGFA, FOXC2, MAPRE3, APBB1, EIF5A2, NFIA	765	530	13588	1.37405	1	0.379986	46.6863
GOTERM_BP_FAT	GO:0010628~positive regulation of gene expression	38	3.63985	0.0391259	TBX20, SOX4, SOX6, SOX9, GLI3, ZBTB38, HOXA1, S1PR1, HAND2, GATA6, GATA3, GATA4, TEAD4, YAP1, PITX2, BMP4, KLF5, IL6, SOX11, PSRC1, TEAD1, SIX2, LEF1, TEAD2, SIX4, TEAD3, MECOM, WWTR1, INHBA, SMO, SALL4, ZFP462, CSRNP2, VEGFA, FOXC2, MAPRE3, APBB1, NFIA	765	488	13588	1.38311	1	0.406281	50.5567
GOTERM_BP_FAT	GO:0031328~positive regulation of cellular biosynthetic process	42	4.02299	0.041111	TBX20, SOX4, PAWR, SOX6, SOX9, GLI3, ZBTB38, HOXA1, S1PR1, HAND2, GATA6, GATA3, GATA4, TEAD4, GUCY1A2, YAP1, PITX2, BMP4, KLF5, IL6, SOX11, PSRC1, TEAD1, SIX2, LEF1, TEAD2, SIX4, TEAD3, MECOM, WWTR1, SAMD4, INHBA, SMO, SALL4, ZFP462, CSRNP2, VEGFA, FOXC2, MAPRE3, APBB1, EIF5A2, NFIA	765	552	13588	1.35146	1	0.415601	52.3286
GOTERM_BP_FAT	GO:0051173~positive regulation of nitrogen compound metabolic process	40	3.83142	0.0463124	TBX20, SOX4, SOX6, SOX9, GLI3, ZBTB38, HOXA1, S1PR1, HAND2, GATA6, GATA3, GATA4, TEAD4, GUCY1A2, YAP1, PITX2, BMP4, KLF5, IL6, SOX11, PSRC1, TEAD1, SIX2, LEF1, TEAD2, SIX4, CD40, TEAD3, MECOM, WWTR1, INHBA, SMO, SALL4, ZFP462, CSRNP2, VEGFA, FOXC2, MAPRE3, APBB1, NFIA	765	526	13588	1.35073	1	0.446602	56.6917
GOTERM_BP_FAT	GO:0010604~positive regulation of macromolecule metabolic process	46	4.40613	0.0611086	TBX20, BMPR2, SOX4, PAWR, SOX6, SOX9, GLI3, CD24A, ZBTB38, HOXA1, S1PR1, HAND2, GATA6, GATA3, GATA4, TEAD4, YAP1, PITX2, ADAM9, GHR, BMP4, KLF5, IL6, SOX11, PSRC1, TEAD1, SIX2, LEF1, TEAD2, TEAD3, CD40, SIX4, MECOM, WWTR1, SAMD4, INHBA, SMO, SALL4, ZFP462, CSRNP2, VEGFA, FOXC2, MAPRE3, EIF5A2, APBB1, NFIA	765	633	13588	1.29077	1	0.512679	67.1352
GOTERM_MF_FAT	GO:0016563~transcription activator activity	20	1.91571	0.101266	DCC, SOX11, TBX20, TEAD1, SOX4, LEF1, PDLIM1, TEAD2, TEAD3, SOX9, WWTR1, CAMK4, GATA6, HAND2, GATA3, GATA4, TEAD4, FOXC2, YAP1, NFIA	712	259	13288	1.44115	1	0.755969	80.3256
GOTERM_BP_FAT	GO:0006357~regulation of transcription from RNA polymerase II promoter	43	4.11877	0.111411	SOX4, FHL2, SOX7, SOX6, ANKRD1, SOX9, ZBTB38, HOXA1, S1PR1, HAND2, GATA6, GATA3, GATA4, TEAD4, HEY2, ARNTL2, YAP1, SKIL, BHLHE41, PITX2, BMP4, IL6, SOX11, TEAD1, SIX2, LEF1, TEAD2, TLE1, TEAD3, SIX4, MECOM, WWTR1, INHBA, SMO, SALL4, ZFP462, CSRNP2, VEGFA, FOXC2, ID3, APBB1, NFIA, HDAC7	765	616	13588	1.23989	1	0.688489	87.5633
GOTERM_MF_FAT	GO:0003700~transcription factor activity	40	3.83142	0.684444	FOSL2, TBX20, SOX7, SOX6, SOX9, HDX, ZBTB38, HOXA1, FOXQ1, CDKN2A, GATA6, GATA3, GATA4, TEAD4, HEY2, FOXF2, CREB3L2, CREB3L1, NFATC4, MKX, ARNTL2, PITX2, TWIST1, KLF5, TBX15, SMAD7, SMAD6, DMRT3, SOX11, RUNX1T1, TEAD1, LEF1, SIX2, TEAD2, TEAD3, SIX4, MYCN, CSRNP2, FOXC2, NFIA	712	776	13288	0.962006	1	0.997059	100
GOTERM_MF_FAT	GO:0030528~transcription regulator activity	62	5.9387	0.701596	FOSL2, TBX20, PDLIM1, ANKRD1, HDX, ZBTB38, CDKN2A, GATA6, GATA3, GATA4, HEY2, FOXF2, CREB3L2, CREB3L1, MKX, YAP1, NRG1, BHLHE41, PITX2, TWIST1, TBX15, DMRT3, SOX11, RUNX1T1, LEF1, SIX2, TLE1, SIX4, MYCN, CAMK4, FOXC2, VGLL3, DCC, SOX4, FHL2, SOX7, SOX6, MYBL1, NEO1, SOX9, HOXA1, FOXQ1, HAND2, TEAD4, NFATC4, ARNTL2, SKIL, BHLHE40, KLF5, KLF9, SMAD7, SMAD6, TEAD1, TEAD2, TEAD3, WWTR1, NTN3, CSRNP2,…	712	1206	13288	0.959454	1	0.997296	100
GOTERM_BP_FAT	GO:0051252~regulation of RNA metabolic process	73	6.99234	0.928866	FOSL2, ZFP334, TBX20, ANKRD1, HDX, ZBTB38, S1PR1, CDKN2A, GATA6, GATA3, GATA4, HEY2, FOXF2, CREB3L2, CREB3L1, MKX, YAP1, BHLHE41, TWIST1, PITX2, TBX15, DMRT3, SOX11, GM13247, RUNX1T1, LEF1, SIX2, TLE1, SIX4, MECOM, ZFP37, MYCN, SMO, INHBA, ZFP462, ZFP599, VEGFA, FOXC2, ESRP2, MAPRE3, ZFP69, SOX4, FHL2, SOX7, SOX6, SOX9, HOXA1, ZFP568, FOXQ1, HAND2, TEAD4, NFATC4, ARNTL2, SKIL, BHLHE40, KLF5, BMP4…	765	1488	13588	0.871393	1	0.999988	100
SP_PIR_KEYWORDS	transcription regulation	73	6.99234	0.935067	TBX20, FSTL3, TCEAL8, PAWR, GLI3, TCEAL1, PCGF5, CDKN2A, GATA6, GATA3, GATA4, HEY2, FOXF2, CREB3L2, CREB3L1, SOX17, BHLHE41, TWIST1, ZBTB20, TBX15, DMRT3, SOX11, RUNX1T1, LEF1, SIX2, TLE1, SIX4, MECOM, ZFP37, ZFP827, EYA4, PRDM6, ZFP697, FOXC2, VGLL3, SMARCA2, IRAK1BP1, CTNND2, SOX4, FHL2, SOX7, SOX6, MYBL1, WTIP, SOX9, SEC14L2, ZFP618, HOXA1, FOXQ1, HAND2, TEAD4, NFATC4, ARNTL2, BHLHE40, KLF5, K…	974	1546	17854	0.865546	1	0.998196	100
GOTERM_BP_FAT	GO:0006355~regulation of transcription, DNA-dependent	71	6.80077	0.941418	FOSL2, ZFP334, TBX20, ANKRD1, HDX, ZBTB38, S1PR1, CDKN2A, GATA6, GATA3, GATA4, HEY2, FOXF2, CREB3L2, CREB3L1, MKX, YAP1, BHLHE41, TWIST1, PITX2, TBX15, DMRT3, SOX11, GM13247, RUNX1T1, LEF1, SIX2, TLE1, SIX4, MECOM, ZFP37, MYCN, SMO, INHBA, ZFP462, ZFP599, VEGFA, FOXC2, MAPRE3, ZFP69, SOX4, FHL2, SOX7, SOX6, SOX9, HOXA1, ZFP568, FOXQ1, HAND2, TEAD4, NFATC4, ARNTL2, SKIL, BHLHE40, KLF5, BMP4, IL6, …	765	1465	13588	0.860825	1	0.999993	100
GOTERM_MF_FAT	GO:0043565~sequence-specific DNA binding	21	2.01149	0.980573	FOSL2, SOX11, SIX2, LEF1, SOX6, SIX4, HDX, SOX9, GLI3, HOXA1, FOXQ1, GATA6, HAND2, GATA3, GATA4, FOXF2, CREB3L2, FOXC2, CREB3L1, MKX, PITX2	712	556	13288	0.704895	1	1	100
SP_PIR_KEYWORDS	Transcription	78	7.47126	0.987862	ZFP334, TBX20, FSTL3, TCEAL8, PAWR, GLI3, TCEAL1, PCGF5, CDKN2A, GATA6, GATA3, GATA4, HEY2, FOXF2, CREB3L2, CREB3L1, SOX17, BHLHE41, TWIST1, ZBTB20, TBX15, DMRT3, SOX11, GM13247, RUNX1T1, LEF1, TLE1, MECOM, ZFP37, ZFP827, EYA4, ZFP599, PRDM6, ZFP697, FOXC2, VGLL3, SMARCA2, IRAK1BP1, ZFP69, CTNND2, SOX4, FHL2, SOX7, SOX6, MYBL1, WTIP, SOX9, SEC14L2, ZFP618, HOXA1, ZFP568, FOXQ1, HAND2, TEAD4, NFAT…	974	1769	17854	0.808246	1	0.999928	100
SP_PIR_KEYWORDS	dna-binding	60	5.74713	0.988508	XRCC5, FOSL2, TBX20, HDX, GLI3, CDKN2A, GATA6, PCBP4, GATA3, GATA4, HEY2, FOXF2, CREB3L2, CREB3L1, MKX, SOX17, BHLHE41, TWIST1, PITX2, POLK, ZBTB20, TBX15, DMRT3, SOX11, RUNX1T1, LEF1, SIX2, SIX4, MECOM, TOX3, ZFP37, MYCN, ZFP827, ZFP697, FOXC2, SMARCA2, SOX4, SOX7, SOX6, MYBL1, SOX9, ZFP618, HOXA1, FOXQ1, HAND2, TEAD4, NFATC4, ARNTL2, BHLHE40, KLF5, KLF9, TEAD1, TEAD2, TEAD3, SALL4, CSRNP2, SALL…	974	1404	17854	0.783359	1	0.999933	100
GOTERM_BP_FAT	GO:0045449~regulation of transcription	104	9.96169	0.990144	ZFP334, TCEAL8, PDLIM1, ANKRD1, TCEAL1, S1PR1, CDKN2A, GATA6, GATA3, GATA4, FOXF2, CREB3L2, CREB3L1, PITX2, TWIST1, GM13247, SIX2, SIX4, MECOM, ZFP827, ZFP462, ZFP599, PRDM6, VEGFA, ZFP697, RIPK2, VGLL3, SMARCA2, IRAK1BP1, SOX4, SOX7, SOX6, MYBL1, SOX9, ZFP618, HOXA1, ZFP568, FOXQ1, TEAD4, SKIL, ARNTL2, BHLHE40, KLF5, BMP4, KLF9, SMAD7, SMAD6, TEAD1, TEAD2, TEAD3, NTN3, NOTCH3, SALL4, CSRNP2, SAL…	765	2227	13588	0.829482	1	1	100
GOTERM_BP_FAT	GO:0006350~transcription	75	7.18391	0.998614	ZFP334, TBX20, TCEAL8, PAWR, GLI3, TCEAL1, PCGF5, CDKN2A, GATA6, GATA3, GATA4, HEY2, FOXF2, CREB3L2, CREB3L1, SOX17, BHLHE41, TWIST1, ZBTB20, TBX15, DMRT3, SOX11, GM13247, RUNX1T1, LEF1, TLE1, ZFP37, ZFP827, EYA4, ZFP599, PRDM6, ZFP697, FOXC2, VGLL3, IRAK1BP1, ZFP69, CTNND2, SOX4, FHL2, SOX7, SOX6, MYBL1, WTIP, SOX9, SEC14L2, ZFP618, HOXA1, ZFP568, FOXQ1, HAND2, TEAD4, NFATC4, ARNTL2, BHLHE40, KL…	765	1772	13588	0.751782	1	1	100
GOTERM_MF_FAT	GO:0003677~DNA binding	66	6.32184	0.999868	XRCC5, FOSL2, TBX20, HDX, GLI3, ZBTB38, CDKN2A, PCBP4, GATA6, GATA3, GATA4, HEY2, FOXF2, CREB3L2, CREB3L1, MKX, SOX17, BHLHE41, TWIST1, PITX2, POLK, ZBTB20, TBX15, DMRT3, SOX11, RUNX1T1, LEF1, SIX2, SIX4, MECOM, TOX3, ZFP37, MYCN, ZFP827, ZFP697, FOXC2, SMARCA2, SOX4, SOX7, CXXC4, SOX6, MYBL1, SOX9, ZFP618, HOXA1, FOXQ1, HAND2, TEAD4, NFATC4, ARNTL2, BHLHE40, KLF5, KLF9, SMAD7, SMAD6, PPFIBP1, TE…	712	1781	13288	0.691607	1	1	100
SP_PIR_KEYWORDS	nucleus	145	13.8889	1	XRCC5, S100A6, DZIP1, ZFP334, FSTL3, TCEAL8, LUZP1, ANKRD1, TCEAL1, MMP2, CDKN2A, GATA6, GATA3, GATA4, FOXF2, RBMS2, CREB3L2, CREB3L1, STK39, PDGFC, NGFRAP1, TWIST1, PITX2, RPP25, POLK, GM13247, SIX2, SIX4, NAV3, MECOM, TOX3, TACC2, ZFP827, CAMK4, ZFP599, PRDM6, ZFP697, VGLL3, TGFB1I1, SMARCA2, FILIP1L, IRAK1BP1, BEX1, SOX4, NEDD9, BEX2, SOX7, MYBL1, SOX6, BEX4, SOX9, ZFP618, ZFP568, HOXA1, FOXQ1…	974	3808	17854	0.697987	1	1	100
Annotation Cluster 136	Enrichment Score: 0.7857150327231747
Category	Term	Count	%	PValue	Genes	List Total	Pop Hits	Pop Total	Fold Enrichment	Bonferroni	Benjamini	FDR
GOTERM_MF_FAT	GO:0019904~protein domain specific binding	17	1.62835	0.0524981	ENAH, BAIAP2L1, BCAR1, LPAR2, 1700009N14RIK, IRS1, SRC, TACC2, WBP5, PLSCR2, RIPK2, ID3, LRP2, ADAM12, AFAP1, EHD2, ADAM9	712	192	13288	1.65245	1	0.602625	56.009
GOTERM_MF_FAT	GO:0017124~SH3 domain binding	8	0.766284	0.129311	ENAH, BAIAP2L1, PLSCR2, BCAR1, LRP2, ADAM12, AFAP1, ADAM9	712	79	13288	1.88992	1	0.798935	87.8594
SP_PIR_KEYWORDS	sh3-binding	6	0.574713	0.198189	ENAH, PLSCR2, BCAR1, LRP2, ADAM12, AFAP1	974	57	17854	1.92954	1	0.620794	95.5956
UP_SEQ_FEATURE	short sequence motif:SH3-binding	4	0.383142	0.534911	FGD1, BCAR1, LRP2, AFAP1	953	47	16021	1.43073	1	0.999979	99.9999
Annotation Cluster 137	Enrichment Score: 0.7849966556081345
Category	Term	Count	%	PValue	Genes	List Total	Pop Hits	Pop Total	Fold Enrichment	Bonferroni	Benjamini	FDR
INTERPRO	IPR003591:Leucine-rich repeat, typical subtype	16	1.53257	0.00364285	PXDN, GPR125, GPR124, LRRC8C, LRIG3, TPBG, LGR4, SLIT2, BGN, LRCH2, LRRC3B, LRRC58, LRRN1, PKD1, LRRK1, LRFN4	948	129	17763	2.32401	0.991331	0.0923514	5.78526
SMART	SM00369:LRR_TYP	16	1.53257	0.0322811	PXDN, GPR125, GPR124, LRRC8C, LRIG3, TPBG, LGR4, SLIT2, BGN, LRCH2, LRRC3B, LRRC58, LRRN1, PKD1, LRRK1, LRFN4	632	129	9131	1.79197	0.999838	0.245396	34.9776
INTERPRO	IPR000372:Leucine-rich repeat, cysteine-rich flanking region, N-terminal	10	0.957854	0.0596219	PXDN, BGN, LRRC3B, LRRN1, PKD1, LRIG3, LRFN4, TPBG, LGR4, SLIT2	948	93	17763	2.01477	1	0.536527	63.352
INTERPRO	IPR001611:Leucine-rich repeat	17	1.62835	0.0740085	PXDN, GPR125, GPR124, LRRC8C, LRIG3, TPBG, LGR4, SLIT2, BGN, LRCH2, LRRC3B, LRRC58, LRRN1, PKD1, LRRK2, LRRK1, LRFN4	948	202	17763	1.57691	1	0.597235	71.5083
INTERPRO	IPR000483:Cysteine-rich flanking region, C-terminal	9	0.862069	0.0744943	PXDN, GPR125, GPR124, LRRN1, PKD1, LRIG3, LRFN4, TPBG, SLIT2	948	83	17763	2.03176	1	0.596411	71.7514
UP_SEQ_FEATURE	repeat:LRR 6	16	1.53257	0.137421	PXDN, LRRC8C, LRIG3, TPBG, LGR4, SLIT2, LRRC16A, BGN, LRCH2, LRRC58, LRRN1, PKD1, LRRK2, TSHR, LRRK1, LRFN4	953	185	16021	1.45393	1	0.961932	92.7415
UP_SEQ_FEATURE	repeat:LRR 7	14	1.341	0.141744	PXDN, LRRC8C, LRIG3, LGR4, SLIT2, LRRC16A, BGN, LRCH2, LRRC58, LRRN1, LRRK2, TSHR, LRFN4, LRRK1	953	157	16021	1.49908	1	0.963977	93.3606
UP_SEQ_FEATURE	repeat:LRR 11	9	0.862069	0.15154	LRRC16A, BGN, LRRC8C, LRRN1, LRIG3, LRRK2, LRRK1, LGR4, SLIT2	953	88	16021	1.71932	1	0.970255	94.5841
UP_SEQ_FEATURE	repeat:LRR 5	17	1.62835	0.15207	PXDN, GPR124, LRRC8C, LRIG3, TPBG, LGR4, SLIT2, LRRC16A, BGN, LRCH2, LRRC58, LRRN1, PKD1, LRRK2, TSHR, LRRK1, LRFN4	953	203	16021	1.40783	1	0.969804	94.6439
UP_SEQ_FEATURE	repeat:LRR 4	18	1.72414	0.166068	PXDN, GPR125, GPR124, LRRC8C, LRIG3, TPBG, LGR4, SLIT2, LRRC16A, BGN, LRCH2, LRRC58, LRRN1, PKD1, LRRK2, TSHR, LRRK1, LRFN4	953	221	16021	1.36923	1	0.97466	96.0136
UP_SEQ_FEATURE	repeat:LRR 8	12	1.14943	0.167435	LRRC16A, BGN, LRCH2, LRRC58, LRRC8C, LRRN1, LRIG3, LRRK2, TSHR, LRRK1, LGR4, SLIT2	953	133	16021	1.51679	1	0.974783	96.1279
UP_SEQ_FEATURE	repeat:LRR 9	11	1.05364	0.189012	LRRC16A, BGN, LRCH2, LRRC58, LRRC8C, LRRN1, LRIG3, LRRK2, LRRK1, LGR4, SLIT2	953	122	16021	1.51576	1	0.983649	97.5701
SMART	SM00013:LRRNT	10	0.957854	0.192086	PXDN, BGN, LRRC3B, LRRN1, PKD1, LRIG3, LRFN4, TPBG, LGR4, SLIT2	632	93	9131	1.55353	1	0.664156	93.9068
UP_SEQ_FEATURE	repeat:LRR 3	19	1.81992	0.207321	PXDN, GPR125, GPR124, LRRC8C, LRIG3, TPBG, LGR4, SLIT2, LRRC16A, BGN, LRCH2, LRRC3B, LRRC58, LRRN1, PKD1, LRRK2, TSHR, LRRK1, LRFN4	953	245	16021	1.30372	1	0.987694	98.3796
SMART	SM00082:LRRCT	9	0.862069	0.213621	PXDN, GPR125, GPR124, LRRN1, PKD1, LRIG3, LRFN4, TPBG, SLIT2	632	83	9131	1.56663	1	0.680661	95.725
SP_PIR_KEYWORDS	leucine-rich repeat	19	1.81992	0.242545	PXDN, GPR125, GPR124, LRRC8C, LRIG3, TPBG, LGR4, SLIT2, LRRC16A, BGN, LRCH2, LRRC3B, LRRC58, LRRN1, PKD1, LRRK2, TSHR, LRRK1, LRFN4	974	275	17854	1.26648	1	0.676699	98.0299
UP_SEQ_FEATURE	repeat:LRR 10	9	0.862069	0.268447	LRRC16A, BGN, LRRC8C, LRRN1, LRIG3, LRRK2, LRRK1, LGR4, SLIT2	953	103	16021	1.46893	1	0.995531	99.6098
UP_SEQ_FEATURE	repeat:LRR 1	19	1.81992	0.318332	PXDN, GPR125, GPR124, LRRC8C, LRIG3, TPBG, LGR4, SLIT2, LRRC16A, BGN, LRCH2, LRRC3B, LRRC58, LRRN1, PKD1, LRRK2, TSHR, LRRK1, LRFN4	953	266	16021	1.20079	1	0.998238	99.8886
UP_SEQ_FEATURE	repeat:LRR 2	19	1.81992	0.318332	PXDN, GPR125, GPR124, LRRC8C, LRIG3, TPBG, LGR4, SLIT2, LRRC16A, BGN, LRCH2, LRRC3B, LRRC58, LRRN1, PKD1, LRRK2, TSHR, LRRK1, LRFN4	953	266	16021	1.20079	1	0.998238	99.8886
UP_SEQ_FEATURE	repeat:LRR 12	7	0.670498	0.328706	BGN, LRRC8C, LRIG3, LRRK2, LRRK1, LGR4, SLIT2	953	79	16021	1.48959	1	0.998455	99.9151
UP_SEQ_FEATURE	repeat:LRR 13	6	0.574713	0.34333	LRRC8C, LRIG3, LRRK2, LRRK1, LGR4, SLIT2	953	65	16021	1.5518	1	0.998726	99.9426
UP_SEQ_FEATURE	repeat:LRR 15	4	0.383142	0.549335	LRIG3, LRRK2, LGR4, SLIT2	953	48	16021	1.40093	1	0.999985	99.9999
UP_SEQ_FEATURE	repeat:LRR 14	4	0.383142	0.642489	LRIG3, LRRK2, LGR4, SLIT2	953	55	16021	1.22263	1	0.999998	100
UP_SEQ_FEATURE	repeat:LRR 16	3	0.287356	0.709106	LRIG3, LRRK2, SLIT2	953	41	16021	1.23008	1	1	100
Annotation Cluster 138	Enrichment Score: 0.7776149164591408
Category	Term	Count	%	PValue	Genes	List Total	Pop Hits	Pop Total	Fold Enrichment	Bonferroni	Benjamini	FDR
INTERPRO	IPR001818:Peptidase M10A and M12B, matrixin and adamalysin	8	0.766284	0.00411914	ADAMTS7, ADAMTS16, MMP16, MMP28, MMP14, MMP23, ADAM12, MMP2	948	39	17763	3.84356	0.995346	0.096358	6.518
UP_SEQ_FEATURE	short sequence motif:Cysteine switch	6	0.574713	0.0793964	ADAMTS7, ADAMTS16, MMP16, MMP14, ADAM12, MMP2	953	39	16021	2.58633	1	0.864231	76.9578
UP_SEQ_FEATURE	metal ion-binding site:Zinc; in inhibited form	5	0.478927	0.0904546	ADAMTS7, ADAMTS16, MMP16, MMP14, ADAM12	953	29	16021	2.89847	1	0.896449	81.4048
UP_SEQ_FEATURE	domain:Disintegrin	4	0.383142	0.394932	ADAMTS7, ADAMTS16, ADAM12, ADAM9	953	38	16021	1.76959	1	0.999498	99.9866
UP_SEQ_FEATURE	domain:Peptidase M12B	4	0.383142	0.411209	ADAMTS7, ADAMTS16, ADAM12, ADAM9	953	39	16021	1.72422	1	0.999619	99.9917
INTERPRO	IPR018358:Disintegrin, conserved site	4	0.383142	0.447252	ADAMTS7, ADAMTS16, ADAM12, ADAM9	948	46	17763	1.62933	1	0.988419	99.9938
INTERPRO	IPR002870:Peptidase M12B, propeptide	4	0.383142	0.516054	ADAMTS7, ADAMTS16, ADAM12, ADAM9	948	51	17763	1.4696	1	0.993759	99.9993
INTERPRO	IPR001590:Peptidase M12B, ADAM/reprolysin	4	0.383142	0.542264	ADAMTS7, ADAMTS16, ADAM12, ADAM9	948	53	17763	1.41414	1	0.995389	99.9997
Annotation Cluster 139	Enrichment Score: 0.7746569408257685
Category	Term	Count	%	PValue	Genes	List Total	Pop Hits	Pop Total	Fold Enrichment	Bonferroni	Benjamini	FDR
GOTERM_BP_FAT	GO:0030855~epithelial cell differentiation	15	1.43678	0.00915683	COL18A1, LOR, SHROOM3, PTGS2, FZD2, LAMA1, WNT4, S1PR1, GATA6, SPRR1A, VEGFA, SPRR2B, MADCAM1, ID3, TGFB1I1	765	123	13588	2.16611	1	0.166117	14.9847
GOTERM_BP_FAT	GO:0030216~keratinocyte differentiation	5	0.478927	0.283494	LOR, PTGS2, SPRR1A, SPRR2B, MADCAM1	765	48	13588	1.85022	1	0.913868	99.7214
GOTERM_BP_FAT	GO:0009913~epidermal cell differentiation	5	0.478927	0.322103	LOR, PTGS2, SPRR1A, SPRR2B, MADCAM1	765	51	13588	1.74138	1	0.935352	99.8952
SP_PIR_KEYWORDS	keratinization	3	0.287356	0.338988	LOR, SPRR1A, SPRR2B	974	22	17854	2.49963	1	0.769068	99.7127
GOTERM_BP_FAT	GO:0031424~keratinization	3	0.287356	0.472332	LOR, SPRR1A, SPRR2B	765	28	13588	1.90308	1	0.980162	99.9987
Annotation Cluster 140	Enrichment Score: 0.7639767971096815
Category	Term	Count	%	PValue	Genes	List Total	Pop Hits	Pop Total	Fold Enrichment	Bonferroni	Benjamini	FDR
INTERPRO	IPR000421:Coagulation factor 5/8 type, C-terminal	4	0.383142	0.121314	DCBLD2, DDR1, CPXM1, MFGE8	948	23	17763	3.25867	1	0.745365	87.8982
UP_SEQ_FEATURE	domain:F5/8 type C	3	0.287356	0.200653	DCBLD2, DDR1, CPXM1	953	14	16021	3.60238	1	0.986445	98.1199
SMART	SM00231:FA58C	4	0.383142	0.209756	DCBLD2, DDR1, CPXM1, MFGE8	632	23	9131	2.51266	1	0.686398	95.4411
Annotation Cluster 141	Enrichment Score: 0.7191051472486711
Category	Term	Count	%	PValue	Genes	List Total	Pop Hits	Pop Total	Fold Enrichment	Bonferroni	Benjamini	FDR
GOTERM_CC_FAT	GO:0030133~transport vesicle	6	0.574713	0.0252469	SEC23A, CLTB, IGF2R, STEAP2, SEC24D, FURIN	735	29	12504	3.51977	0.999832	0.162582	29.4059
GOTERM_CC_FAT	GO:0030135~coated vesicle	14	1.341	0.0299799	COPZ2, SEC23A, CLTB, PIK3C2A, SYT11, SYNGR1, WIPI1, FURIN, SH3BP4, MALL, IGF2R, LRRK2, STEAP2, SEC24D	735	124	12504	1.92074	0.999968	0.186966	33.9334
GOTERM_CC_FAT	GO:0030658~transport vesicle membrane	4	0.383142	0.063692	SEC23A, CLTB, SEC24D, FURIN	735	16	12504	4.25306	1	0.329389	59.1883
GOTERM_CC_FAT	GO:0030136~clathrin-coated vesicle	11	1.05364	0.0841152	SH3BP4, MALL, CLTB, PIK3C2A, IGF2R, SYT11, STEAP2, LRRK2, SYNGR1, FURIN, WIPI1	735	104	12504	1.79937	1	0.392194	69.7758
GOTERM_CC_FAT	GO:0030140~trans-Golgi network transport vesicle	4	0.383142	0.085182	CLTB, IGF2R, STEAP2, FURIN	735	18	12504	3.7805	1	0.39118	70.2517
GOTERM_CC_FAT	GO:0005798~Golgi-associated vesicle	5	0.478927	0.158367	COPZ2, CLTB, IGF2R, STEAP2, FURIN	735	36	12504	2.36281	1	0.532939	90.4427
GOTERM_CC_FAT	GO:0030120~vesicle coat	4	0.383142	0.224898	COPZ2, SEC23A, CLTB, SEC24D	735	28	12504	2.43032	1	0.634758	96.8861
GOTERM_CC_FAT	GO:0030660~Golgi-associated vesicle membrane	3	0.287356	0.351697	COPZ2, CLTB, FURIN	735	21	12504	2.43032	1	0.774274	99.7266
GOTERM_CC_FAT	GO:0030662~coated vesicle membrane	5	0.478927	0.37838	COPZ2, SEC23A, CLTB, SEC24D, FURIN	735	53	12504	1.60493	1	0.798193	99.8457
GOTERM_CC_FAT	GO:0048475~coated membrane	5	0.478927	0.445498	COPZ2, SEC23A, STON1, CLTB, SEC24D	735	58	12504	1.46657	1	0.846456	99.9675
GOTERM_CC_FAT	GO:0030117~membrane coat	5	0.478927	0.445498	COPZ2, SEC23A, STON1, CLTB, SEC24D	735	58	12504	1.46657	1	0.846456	99.9675
GOTERM_CC_FAT	GO:0030659~cytoplasmic vesicle membrane	6	0.574713	0.58449	COPZ2, SEC23A, CLTB, ACTN1, SEC24D, FURIN	735	87	12504	1.17326	1	0.916955	99.9994
GOTERM_CC_FAT	GO:0044433~cytoplasmic vesicle part	6	0.574713	0.662492	COPZ2, SEC23A, CLTB, ACTN1, SEC24D, FURIN	735	95	12504	1.07446	1	0.944152	100
GOTERM_CC_FAT	GO:0012506~vesicle membrane	6	0.574713	0.680433	COPZ2, SEC23A, CLTB, ACTN1, SEC24D, FURIN	735	97	12504	1.0523	1	0.950547	100
Annotation Cluster 142	Enrichment Score: 0.7019445894892447
Category	Term	Count	%	PValue	Genes	List Total	Pop Hits	Pop Total	Fold Enrichment	Bonferroni	Benjamini	FDR
UP_SEQ_FEATURE	domain:WH2	4	0.383142	0.0763039	INF2, COBLL1, WASF1, WIPF3	953	17	16021	3.95556	1	0.863146	75.5451
INTERPRO	IPR003124:Actin-binding WH2	3	0.287356	0.269038	INF2, WASF1, WIPF3	948	19	17763	2.95853	1	0.937566	99.4009
SMART	SM00246:WH2	3	0.287356	0.381774	INF2, WASF1, WIPF3	632	19	9131	2.28123	1	0.843376	99.8179
Annotation Cluster 143	Enrichment Score: 0.6864215159754196
Category	Term	Count	%	PValue	Genes	List Total	Pop Hits	Pop Total	Fold Enrichment	Bonferroni	Benjamini	FDR
INTERPRO	IPR003104:Actin-binding FH2 and DRF autoregulatory	3	0.287356	0.169422	INF2, FHOD3, FHDC1	948	14	17763	4.01514	1	0.832865	95.1744
INTERPRO	IPR015425:Actin-binding FH2	3	0.287356	0.188946	INF2, FHOD3, FHDC1	948	15	17763	3.74747	1	0.861144	96.7277
UP_SEQ_FEATURE	domain:FH2	3	0.287356	0.222952	INF2, FHOD3, FHDC1	953	15	16021	3.36222	1	0.990353	98.862
SMART	SM00498:FH2	3	0.287356	0.251649	INF2, FHOD3, FHDC1	632	14	9131	3.09595	1	0.735381	97.7687
Annotation Cluster 144	Enrichment Score: 0.6816485203611106
Category	Term	Count	%	PValue	Genes	List Total	Pop Hits	Pop Total	Fold Enrichment	Bonferroni	Benjamini	FDR
GOTERM_BP_FAT	GO:0051146~striated muscle cell differentiation	12	1.14943	0.011011	TNNT2, GATA6, ERBB2, CDON, GATA4, MET, FHL2, NEO1, NRG1, FLNC, LRP4, NTN3	765	89	13588	2.39489	1	0.185919	17.749
GOTERM_BP_FAT	GO:0055001~muscle cell development	5	0.478927	0.451024	TNNT2, ERBB2, FHL2, FLNC, LRP4	765	61	13588	1.45591	1	0.976058	99.9975
GOTERM_BP_FAT	GO:0055002~striated muscle cell development	4	0.383142	0.591964	TNNT2, ERBB2, FLNC, LRP4	765	54	13588	1.31571	1	0.993159	100
GOTERM_BP_FAT	GO:0048747~muscle fiber development	3	0.287356	0.638385	ERBB2, FLNC, LRP4	765	38	13588	1.40227	1	0.995607	100
Annotation Cluster 145	Enrichment Score: 0.6814684478416403
Category	Term	Count	%	PValue	Genes	List Total	Pop Hits	Pop Total	Fold Enrichment	Bonferroni	Benjamini	FDR
GOTERM_MF_FAT	GO:0019899~enzyme binding	17	1.62835	0.166728	INF2, WFS1, PRKAG2, NBEA, CDH2, RIMS2, CD24A, IRS1, CAMK2N1, PKD2, AKAP5, ABAT, SYTL5, APBB2, APBB1, ALS2CL, ADAM9	712	229	13288	1.38546	1	0.843703	93.7806
GOTERM_MF_FAT	GO:0019901~protein kinase binding	7	0.670498	0.17882	PRKAG2, AKAP5, NBEA, CD24A, IRS1, CAMK2N1, ADAM9	712	71	13288	1.84001	1	0.843451	95.0218
GOTERM_MF_FAT	GO:0019900~kinase binding	7	0.670498	0.302809	PRKAG2, AKAP5, NBEA, CD24A, IRS1, CAMK2N1, ADAM9	712	85	13288	1.53695	1	0.93743	99.5883
Annotation Cluster 146	Enrichment Score: 0.6808442443907248
Category	Term	Count	%	PValue	Genes	List Total	Pop Hits	Pop Total	Fold Enrichment	Bonferroni	Benjamini	FDR
INTERPRO	IPR000342:Regulator of G protein signalling	5	0.478927	0.0966767	RGS12, RGS3, RGS17, GRK5, RGS16	948	33	17763	2.83899	1	0.677157	80.9912
PIR_SUPERFAMILY	PIRSF005770:regulator of G protein signaling, RGS4 type	3	0.287356	0.159375	RGS3, RGS17, RGS16	451	13	8136	4.16306	1	0.99936	91.5862
SMART	SM00315:RGS	5	0.478927	0.190999	RGS12, RGS3, RGS17, GRK5, RGS16	632	33	9131	2.18906	1	0.668951	93.7984
UP_SEQ_FEATURE	domain:RGS	4	0.383142	0.246462	RGS3, RGS17, GRK5, RGS16	953	29	16021	2.31878	1	0.993464	99.3402
SP_PIR_KEYWORDS	Signal transduction inhibitor	3	0.287356	0.543569	RGS3, RGS17, RGS16	974	33	17854	1.66642	1	0.89774	99.9985
Annotation Cluster 147	Enrichment Score: 0.6755573084176264
Category	Term	Count	%	PValue	Genes	List Total	Pop Hits	Pop Total	Fold Enrichment	Bonferroni	Benjamini	FDR
GOTERM_BP_FAT	GO:0006029~proteoglycan metabolic process	6	0.574713	0.0356052	BGN, CHST11, CHSY1, EXT1, COL11A1, GLCE	765	33	13588	3.22947	1	0.381892	47.2602
GOTERM_BP_FAT	GO:0006790~sulfur metabolic process	10	0.957854	0.0815803	BGN, SULF2, CHST11, SULF1, CHSY1, EXT1, CDO1, PAPSS2, GLCE, GHR	765	94	13588	1.88958	1	0.593658	77.7274
GOTERM_BP_FAT	GO:0030166~proteoglycan biosynthetic process	4	0.383142	0.0990845	CHST11, CHSY1, EXT1, GLCE	765	20	13588	3.55242	1	0.654857	84.1405
GOTERM_BP_FAT	GO:0006024~glycosaminoglycan biosynthetic process	3	0.287356	0.105305	CHST11, CHSY1, GLCE	765	10	13588	5.32863	1	0.673972	85.9659
GOTERM_BP_FAT	GO:0006023~aminoglycan biosynthetic process	3	0.287356	0.124084	CHST11, CHSY1, GLCE	765	11	13588	4.84421	1	0.717306	90.3481
GOTERM_BP_FAT	GO:0030204~chondroitin sulfate metabolic process	3	0.287356	0.184184	BGN, CHST11, CHSY1	765	14	13588	3.80616	1	0.824913	97.2468
GOTERM_BP_FAT	GO:0050654~chondroitin sulfate proteoglycan metabolic process	3	0.287356	0.22615	BGN, CHST11, CHSY1	765	16	13588	3.33039	1	0.867609	98.9159
GOTERM_BP_FAT	GO:0006022~aminoglycan metabolic process	5	0.478927	0.335068	BGN, FBN1, CHST11, CHSY1, GLCE	765	52	13588	1.70789	1	0.940821	99.9254
GOTERM_BP_FAT	GO:0030203~glycosaminoglycan metabolic process	4	0.383142	0.392367	BGN, CHST11, CHSY1, GLCE	765	40	13588	1.77621	1	0.962024	99.9848
GOTERM_BP_FAT	GO:0044272~sulfur compound biosynthetic process	4	0.383142	0.407769	CHST11, CHSY1, EXT1, GLCE	765	41	13588	1.73289	1	0.966457	99.9903
GOTERM_BP_FAT	GO:0016051~carbohydrate biosynthetic process	6	0.574713	0.503174	B3GALT1, CHST11, GFPT2, CHSY1, GLCE, PMM1	765	83	13588	1.28401	1	0.985111	99.9996
GOTERM_BP_FAT	GO:0000271~polysaccharide biosynthetic process	3	0.287356	0.50907	CHST11, CHSY1, GLCE	765	30	13588	1.77621	1	0.985857	99.9996
GOTERM_BP_FAT	GO:0005976~polysaccharide metabolic process	5	0.478927	0.767544	BGN, FBN1, CHST11, CHSY1, GLCE	765	92	13588	0.965331	1	0.999121	100
Annotation Cluster 148	Enrichment Score: 0.6714989515910628
Category	Term	Count	%	PValue	Genes	List Total	Pop Hits	Pop Total	Fold Enrichment	Bonferroni	Benjamini	FDR
INTERPRO	IPR002110:Ankyrin	19	1.81992	0.0526141	TRPC1, ANKS1B, ASAP2, TANC1, ASB12, RAI14, ANKRD1, ASAP3, PPP1R13L, KANK2, NOTCH3, CDKN2A, ANK2, CDKN2B, NOTCH4, TNKS, CLIP3, LRRK2, LRRK1	948	223	17763	1.59646	1	0.504989	58.6284
SP_PIR_KEYWORDS	ank repeat	18	1.72414	0.0992279	TRPC1, ANKS1B, ASAP2, TANC1, ASB12, RAI14, ANKRD1, ASAP3, PPP1R13L, KANK2, NOTCH3, CDKN2A, ANK2, CDKN2B, NOTCH4, TNKS, CLIP3, LRRK1	974	222	17854	1.48626	1	0.42849	77.1756
UP_SEQ_FEATURE	repeat:ANK 4	12	1.14943	0.129162	NOTCH3, ANKS1B, CDKN2A, ANK2, CDKN2B, NOTCH4, TANC1, ASB12, RAI14, ANKRD1, LRRK1, KANK2	953	126	16021	1.60106	1	0.954206	91.4044
UP_SEQ_FEATURE	repeat:ANK 1	16	1.53257	0.164754	TRPC1, ANKS1B, ASAP2, TANC1, ASB12, RAI14, ANKRD1, ASAP3, PPP1R13L, KANK2, NOTCH3, CDKN2A, ANK2, CDKN2B, NOTCH4, LRRK1	953	191	16021	1.40826	1	0.974568	95.9006
UP_SEQ_FEATURE	repeat:ANK 2	16	1.53257	0.164754	TRPC1, ANKS1B, ASAP2, TANC1, ASB12, RAI14, ANKRD1, ASAP3, PPP1R13L, KANK2, NOTCH3, CDKN2A, ANK2, CDKN2B, NOTCH4, LRRK1	953	191	16021	1.40826	1	0.974568	95.9006
UP_SEQ_FEATURE	repeat:ANK 3	13	1.24521	0.236502	TRPC1, ANKS1B, TANC1, ASB12, RAI14, ANKRD1, KANK2, NOTCH3, CDKN2A, CDKN2B, ANK2, NOTCH4, LRRK1	953	159	16021	1.37449	1	0.992271	99.1671
SMART	SM00248:ANK	19	1.81992	0.279747	TRPC1, ANKS1B, ASAP2, TANC1, ASB12, RAI14, ANKRD1, ASAP3, PPP1R13L, KANK2, NOTCH3, CDKN2A, ANK2, CDKN2B, NOTCH4, TNKS, CLIP3, LRRK2, LRRK1	632	223	9131	1.23098	1	0.755339	98.6494
UP_SEQ_FEATURE	repeat:ANK 5	9	0.862069	0.303344	NOTCH3, ANKS1B, ANK2, NOTCH4, TANC1, ASB12, RAI14, ANKRD1, KANK2	953	107	16021	1.41402	1	0.997659	99.8361
UP_SEQ_FEATURE	repeat:ANK 7	4	0.383142	0.617321	ANKS1B, ANK2, TANC1, RAI14	953	53	16021	1.26876	1	0.999997	100
UP_SEQ_FEATURE	repeat:ANK 6	4	0.383142	0.850005	ANKS1B, ANK2, TANC1, RAI14	953	78	16021	0.862109	1	1	100
Annotation Cluster 149	Enrichment Score: 0.6682122373080209
Category	Term	Count	%	PValue	Genes	List Total	Pop Hits	Pop Total	Fold Enrichment	Bonferroni	Benjamini	FDR
INTERPRO	IPR018297:Adenylyl cyclase class-3/4/guanylyl cyclase, conserved site	4	0.383142	0.0876475	ADCY2, GUCY1A2, NPR2, GUCY1B3	948	20	17763	3.74747	1	0.648953	77.6392
INTERPRO	IPR001054:Adenylyl cyclase class-3/4/guanylyl cyclase	4	0.383142	0.0983818	ADCY2, GUCY1A2, NPR2, GUCY1B3	948	21	17763	3.56902	1	0.677691	81.5688
GOTERM_MF_FAT	GO:0004383~guanylate cyclase activity	3	0.287356	0.114205	GUCY1A2, NPR2, GUCY1B3	712	11	13288	5.08989	1	0.776196	84.2241
GOTERM_MF_FAT	GO:0016849~phosphorus-oxygen lyase activity	4	0.383142	0.134466	ADCY2, GUCY1A2, NPR2, GUCY1B3	712	24	13288	3.11049	1	0.797923	88.909
GOTERM_MF_FAT	GO:0009975~cyclase activity	4	0.383142	0.134466	ADCY2, GUCY1A2, NPR2, GUCY1B3	712	24	13288	3.11049	1	0.797923	88.909
GOTERM_BP_FAT	GO:0006182~cGMP biosynthetic process	3	0.287356	0.143581	GUCY1A2, NPR2, GUCY1B3	765	12	13588	4.44052	1	0.759229	93.5123
SMART	SM00044:CYCc	4	0.383142	0.173757	ADCY2, GUCY1A2, NPR2, GUCY1B3	632	21	9131	2.75196	1	0.660479	91.822
GOTERM_BP_FAT	GO:0009190~cyclic nucleotide biosynthetic process	4	0.383142	0.1775	ADCY2, GUCY1A2, NPR2, GUCY1B3	765	26	13588	2.73263	1	0.814393	96.8204
KEGG_PATHWAY	mmu00230:Purine metabolism	13	1.24521	0.17791	ADSSL1, ADCY2, ENPP3, ADK, AK1, GUCY1A2, NPR2, AK5, GUCY1B3, IMPDH1, PAPSS2, NT5E, POLR3D	326	157	5738	1.45743	1	0.636983	90.3618
GOTERM_BP_FAT	GO:0006163~purine nucleotide metabolic process	13	1.24521	0.18972	ATP1B1, ADSSL1, ADCY2, AK1, AK5, NPR2, ATP13A3, ATP6V0E2, ADK, GUCY1A2, GUCY1B3, NT5E, IMPDH1	765	160	13588	1.44317	1	0.832797	97.5586
GOTERM_BP_FAT	GO:0046068~cGMP metabolic process	3	0.287356	0.22615	GUCY1A2, NPR2, GUCY1B3	765	16	13588	3.33039	1	0.867609	98.9159
GOTERM_BP_FAT	GO:0009123~nucleoside monophosphate metabolic process	6	0.574713	0.236552	ADCY2, GUCY1A2, NPR2, GUCY1B3, IMPDH1, NT5E	765	59	13588	1.80631	1	0.879417	99.1462
GOTERM_BP_FAT	GO:0006164~purine nucleotide biosynthetic process	11	1.05364	0.24189	ADSSL1, ATP1B1, ADCY2, ATP6V0E2, ADK, GUCY1A2, NPR2, GUCY1B3, ATP13A3, IMPDH1, NT5E	765	137	13588	1.42615	1	0.884321	99.2456
GOTERM_BP_FAT	GO:0009124~nucleoside monophosphate biosynthetic process	5	0.478927	0.245665	ADCY2, GUCY1A2, NPR2, GUCY1B3, IMPDH1	765	45	13588	1.97357	1	0.887973	99.3093
GOTERM_BP_FAT	GO:0009187~cyclic nucleotide metabolic process	4	0.383142	0.329962	ADCY2, GUCY1A2, NPR2, GUCY1B3	765	36	13588	1.97357	1	0.93903	99.9147
SP_PIR_KEYWORDS	lyase	9	0.862069	0.347373	DDC, PAM, ADCY2, HMGCLL1, CAR12, GUCY1A2, ENO3, NPR2, GUCY1B3	974	122	17854	1.35226	1	0.771254	99.7601
GOTERM_BP_FAT	GO:0009165~nucleotide biosynthetic process	12	1.14943	0.388818	ADSSL1, ATP1B1, ADCY2, ATP6V0E2, CTPS, ADK, GUCY1A2, NPR2, GUCY1B3, ATP13A3, IMPDH1, NT5E	765	174	13588	1.22497	1	0.96154	99.9832
GOTERM_BP_FAT	GO:0034404~nucleobase, nucleoside and nucleotide biosynthetic process	12	1.14943	0.425233	ADSSL1, ATP1B1, ADCY2, ATP6V0E2, CTPS, ADK, GUCY1A2, NPR2, GUCY1B3, ATP13A3, IMPDH1, NT5E	765	179	13588	1.19075	1	0.970288	99.9943
GOTERM_BP_FAT	GO:0034654~nucleobase, nucleoside, nucleotide and nucleic acid biosynthetic process	12	1.14943	0.425233	ADSSL1, ATP1B1, ADCY2, ATP6V0E2, CTPS, ADK, GUCY1A2, NPR2, GUCY1B3, ATP13A3, IMPDH1, NT5E	765	179	13588	1.19075	1	0.970288	99.9943
GOTERM_BP_FAT	GO:0044271~nitrogen compound biosynthetic process	17	1.62835	0.634014	DDC, ATP1B1, ADSSL1, ADCY2, CTPS, NPR2, ATP13A3, TGFB2, ATP6V0E2, ADK, GATA3, GUCY1A2, GUCY1B3, NT5E, DDAH1, IMPDH1, ADC	765	302	13588	0.999853	1	0.995423	100
Annotation Cluster 150	Enrichment Score: 0.6531570391584973
Category	Term	Count	%	PValue	Genes	List Total	Pop Hits	Pop Total	Fold Enrichment	Bonferroni	Benjamini	FDR
GOTERM_BP_FAT	GO:0009967~positive regulation of signal transduction	18	1.72414	0.0168436	FGFR1, IL6, PDGFB, NPNT, SOX4, EDA2R, LPAR2, JAG1, CD24A, SRC, NCAM1, ADRB3, ECE1, CDKN2A, VEGFA, TMOD2, RIPK2, NRG1	765	172	13588	1.85882	1	0.244433	25.9018
GOTERM_BP_FAT	GO:0010647~positive regulation of cell communication	19	1.81992	0.0200231	FGFR1, IL6, PDGFB, NPNT, NCS1, SOX4, EDA2R, LPAR2, JAG1, CD24A, SRC, NCAM1, ADRB3, ECE1, CDKN2A, VEGFA, TMOD2, RIPK2, NRG1	765	189	13588	1.78561	1	0.274621	30.0187
GOTERM_BP_FAT	GO:0043410~positive regulation of MAPKKK cascade	6	0.574713	0.122542	ADRB3, FGFR1, IL6, RIPK2, EDA2R, LPAR2	765	47	13588	2.2675	1	0.715259	90.0439
GOTERM_BP_FAT	GO:0043408~regulation of MAPKKK cascade	8	0.766284	0.268081	SH3RF1, ADRB3, FGFR1, IL6, RIPK2, EDA2R, LPAR2, CD24A	765	93	13588	1.52792	1	0.90535	99.5944
GOTERM_BP_FAT	GO:0010740~positive regulation of protein kinase cascade	6	0.574713	0.555721	ADRB3, FGFR1, IL6, RIPK2, EDA2R, LPAR2	765	88	13588	1.21105	1	0.990294	99.9999
GOTERM_BP_FAT	GO:0080135~regulation of cellular response to stress	5	0.478927	0.614841	SH3RF1, CDKN2A, RIPK2, EDA2R, APBB1	765	75	13588	1.18414	1	0.994556	100
GOTERM_BP_FAT	GO:0010627~regulation of protein kinase cascade	9	0.862069	0.649101	SH3RF1, ADRB3, FGFR1, IL6, RIPK2, EDA2R, LPAR2, PHLDA3, CD24A	765	155	13588	1.03135	1	0.996032	100
GOTERM_BP_FAT	GO:0046328~regulation of JNK cascade	3	0.287356	0.728223	SH3RF1, RIPK2, EDA2R	765	45	13588	1.18414	1	0.998451	100
GOTERM_BP_FAT	GO:0070302~regulation of stress-activated protein kinase signaling pathway	3	0.287356	0.739386	SH3RF1, RIPK2, EDA2R	765	46	13588	1.1584	1	0.998622	100
Annotation Cluster 151	Enrichment Score: 0.6427847254799713
Category	Term	Count	%	PValue	Genes	List Total	Pop Hits	Pop Total	Fold Enrichment	Bonferroni	Benjamini	FDR
INTERPRO	IPR018352:Orange subgroup	3	0.287356	0.049861	HEY2, BHLHE40, BHLHE41	948	7	17763	8.03029	1	0.492878	56.6209
SMART	SM00511:ORANGE	3	0.287356	0.0793861	HEY2, BHLHE40, BHLHE41	632	7	9131	6.19191	1	0.407769	66.2106
INTERPRO	IPR003650:Orange	3	0.287356	0.131602	HEY2, BHLHE40, BHLHE41	948	12	17763	4.68434	1	0.77247	90.0156
UP_SEQ_FEATURE	domain:Orange	3	0.287356	0.157038	HEY2, BHLHE40, BHLHE41	953	12	16021	4.20278	1	0.972558	95.1741
INTERPRO	IPR011598:Helix-loop-helix DNA-binding	7	0.670498	0.299982	HAND2, HEY2, ARNTL2, BHLHE40, BHLHE41, MYCN, TWIST1	948	85	17763	1.54308	1	0.95465	99.7044
INTERPRO	IPR001092:Basic helix-loop-helix dimerisation region bHLH	8	0.766284	0.38001	HAND2, HEY2, ARNTL2, BHLHE40, ID3, BHLHE41, MYCN, TWIST1	948	111	17763	1.35044	1	0.978489	99.9593
UP_SEQ_FEATURE	domain:Helix-loop-helix motif	8	0.766284	0.472376	HAND2, HEY2, ARNTL2, BHLHE40, ID3, BHLHE41, MYCN, TWIST1	953	109	16021	1.23384	1	0.999903	99.9988
UP_SEQ_FEATURE	DNA-binding region:Basic motif	10	0.957854	0.569356	FOSL2, HAND2, HEY2, CREB3L2, CREB3L1, ARNTL2, BHLHE40, BHLHE41, MYCN, TWIST1	953	154	16021	1.09163	1	0.999989	100
SMART	SM00353:HLH	8	0.766284	0.654035	HAND2, HEY2, ARNTL2, BHLHE40, ID3, BHLHE41, MYCN, TWIST1	632	111	9131	1.04128	1	0.971954	99.9999
Annotation Cluster 152	Enrichment Score: 0.64074354179191
Category	Term	Count	%	PValue	Genes	List Total	Pop Hits	Pop Total	Fold Enrichment	Bonferroni	Benjamini	FDR
UP_SEQ_FEATURE	domain:dDENN	3	0.287356	0.17864	DENND2A, DENND5B, ST5	953	13	16021	3.87949	1	0.979615	96.9554
UP_SEQ_FEATURE	domain:DENN	3	0.287356	0.17864	DENND2A, DENND5B, ST5	953	13	16021	3.87949	1	0.979615	96.9554
UP_SEQ_FEATURE	domain:uDENN	3	0.287356	0.17864	DENND2A, DENND5B, ST5	953	13	16021	3.87949	1	0.979615	96.9554
INTERPRO	IPR005112:dDENN	3	0.287356	0.188946	DENND2A, DENND5B, ST5	948	15	17763	3.74747	1	0.861144	96.7277
INTERPRO	IPR005113:uDENN	3	0.287356	0.228751	DENND2A, DENND5B, ST5	948	17	17763	3.30659	1	0.908977	98.5613
INTERPRO	IPR001194:DENN	3	0.287356	0.228751	DENND2A, DENND5B, ST5	948	17	17763	3.30659	1	0.908977	98.5613
SMART	SM00801:dDENN	3	0.287356	0.278023	DENND2A, DENND5B, ST5	632	15	9131	2.88956	1	0.758416	98.6064
SMART	SM00799:DENN	3	0.287356	0.330457	DENND2A, DENND5B, ST5	632	17	9131	2.54961	1	0.806344	99.4817
SMART	SM00800:uDENN	3	0.287356	0.330457	DENND2A, DENND5B, ST5	632	17	9131	2.54961	1	0.806344	99.4817
Annotation Cluster 153	Enrichment Score: 0.6397347329543022
Category	Term	Count	%	PValue	Genes	List Total	Pop Hits	Pop Total	Fold Enrichment	Bonferroni	Benjamini	FDR
INTERPRO	IPR017981:GPCR, family 2-like	8	0.766284	0.0337957	LPHN2, SMO, GPR126, GPR125, GPR124, FZD3, FZD2, FZD6	948	58	17763	2.58446	1	0.398468	42.9589
INTERPRO	IPR000203:GPS	5	0.478927	0.088502	LPHN2, GPR126, GPR125, GPR124, PKD1	948	32	17763	2.92771	1	0.649478	77.9787
UP_SEQ_FEATURE	domain:GPS	5	0.478927	0.109389	LPHN2, GPR126, GPR125, GPR124, PKD1	953	31	16021	2.71147	1	0.929376	87.1977
SMART	SM00303:GPS	5	0.478927	0.176812	LPHN2, GPR126, GPR125, GPR124, PKD1	632	32	9131	2.25747	1	0.659808	92.2099
GOTERM_BP_FAT	GO:0007218~neuropeptide signaling pathway	7	0.670498	0.274245	LPHN2, GLRB, NPVF, GPR126, GPR125, GPR124, PKD1	765	78	13588	1.59403	1	0.906654	99.6506
PIR_SUPERFAMILY	PIRSF800007:secretin receptor-like G protein-coupled receptors	4	0.383142	0.3516	LPHN2, GPR126, GPR125, GPR124	451	38	8136	1.89894	1	0.999997	99.7924
INTERPRO	IPR001879:GPCR, family 2, extracellular region	3	0.287356	0.425905	GPR126, GPR125, GPR124	948	27	17763	2.08193	1	0.985694	99.9884
INTERPRO	IPR017983:GPCR, family 2, secretin-like, conserved site	4	0.383142	0.433008	LPHN2, GPR126, GPR125, GPR124	948	45	17763	1.66554	1	0.98666	99.9905
SMART	SM00008:HormR	3	0.287356	0.565777	GPR126, GPR125, GPR124	632	27	9131	1.60531	1	0.943965	99.9982
INTERPRO	IPR000832:GPCR, family 2, secretin-like	3	0.287356	0.688195	LPHN2, GPR126, GPR125	948	44	17763	1.27755	1	0.999408	100
Annotation Cluster 154	Enrichment Score: 0.6339107175180052
Category	Term	Count	%	PValue	Genes	List Total	Pop Hits	Pop Total	Fold Enrichment	Bonferroni	Benjamini	FDR
GOTERM_BP_FAT	GO:0050678~regulation of epithelial cell proliferation	8	0.766284	0.062507	BMP4, EGFR, WNT5A, IL6, CDKN2A, SERPINF1, VEGFA, BMPR1A	765	63	13588	2.2555	1	0.516123	67.9884
GOTERM_BP_FAT	GO:0021983~pituitary gland development	4	0.383142	0.221534	BMP4, WNT5A, BMPR1A, PITX2	765	29	13588	2.44994	1	0.864698	98.7959
GOTERM_BP_FAT	GO:0021536~diencephalon development	4	0.383142	0.36128	BMP4, WNT5A, BMPR1A, PITX2	765	38	13588	1.86969	1	0.951313	99.9633
GOTERM_BP_FAT	GO:0035270~endocrine system development	5	0.478927	0.582296	BMP4, WNT5A, IL6, BMPR1A, PITX2	765	72	13588	1.23348	1	0.992457	100
Annotation Cluster 155	Enrichment Score: 0.6271054102589575
Category	Term	Count	%	PValue	Genes	List Total	Pop Hits	Pop Total	Fold Enrichment	Bonferroni	Benjamini	FDR
GOTERM_BP_FAT	GO:0021602~cranial nerve morphogenesis	3	0.287356	0.124084	HOXA1, GLI3, EPHB2	765	11	13588	4.84421	1	0.717306	90.3481
GOTERM_BP_FAT	GO:0021545~cranial nerve development	3	0.287356	0.268699	HOXA1, GLI3, EPHB2	765	18	13588	2.96035	1	0.905281	99.6004
GOTERM_BP_FAT	GO:0021675~nerve development	3	0.287356	0.394188	HOXA1, GLI3, EPHB2	765	24	13588	2.22026	1	0.962444	99.9856
Annotation Cluster 156	Enrichment Score: 0.6233658312175528
Category	Term	Count	%	PValue	Genes	List Total	Pop Hits	Pop Total	Fold Enrichment	Bonferroni	Benjamini	FDR
INTERPRO	IPR010926:Myosin tail 2	4	0.383142	0.00995902	MYO1C, MYO1B, MYO1E, MYO1D	948	9	17763	8.32771	0.999998	0.181542	15.0781
SP_PIR_KEYWORDS	motor protein	12	1.14943	0.0723983	KIF1C, MYO10, KIF1A, MYO1C, MYO1B, MYO1E, MYO1D, KIF5C, KIF3C, KIF26B, MYL9, KIFC3	974	123	17854	1.78835	1	0.348494	65.4382
SP_PIR_KEYWORDS	myosin	6	0.574713	0.111238	MYO10, MYO1C, MYO1B, MYO1E, MYO1D, MYL9	974	47	17854	2.34008	1	0.456133	81.1204
GOTERM_MF_FAT	GO:0003774~motor activity	12	1.14943	0.120882	KIF1C, MYO10, KIF1A, MYO1C, MYO1B, MYO1E, MYO1D, KIF5C, KIF3C, KIF26B, MYL9, KIFC3	712	138	13288	1.62286	1	0.780375	85.9409
INTERPRO	IPR001609:Myosin head, motor region	5	0.478927	0.142388	MYO10, MYO1C, MYO1B, MYO1E, MYO1D	948	38	17763	2.46544	1	0.79526	91.8587
GOTERM_CC_FAT	GO:0016459~myosin complex	7	0.670498	0.146776	SHROOM1, MYO10, MYO1C, MYO1B, MYO1E, MYO1D, MYL9	735	61	12504	1.95222	1	0.508416	88.486
SMART	SM00242:MYSc	5	0.478927	0.266374	MYO10, MYO1C, MYO1B, MYO1E, MYO1D	632	38	9131	1.90102	1	0.746717	98.2807
UP_SEQ_FEATURE	domain:IQ 2	3	0.287356	0.502015	MYO1C, MYO1B, MYO1D	953	28	16021	1.80119	1	0.999953	99.9996
UP_SEQ_FEATURE	domain:Myosin head-like	3	0.287356	0.520945	MYO1C, MYO1B, MYO1D	953	29	16021	1.73908	1	0.99997	99.9998
UP_SEQ_FEATURE	domain:IQ 1	3	0.287356	0.520945	MYO1C, MYO1B, MYO1D	953	29	16021	1.73908	1	0.99997	99.9998
INTERPRO	IPR000048:IQ calmodulin-binding region	6	0.574713	0.547493	MYO10, MYO1C, MYO1B, MYO1E, MYO1D, RNF32	948	92	17763	1.222	1	0.995489	99.9998
GOTERM_MF_FAT	GO:0005516~calmodulin binding	6	0.574713	0.736704	CAMK4, MYO1C, MYO1B, CALD1, MYO1D, CNN1	712	114	13288	0.982259	1	0.997898	100
SMART	SM00015:IQ	6	0.574713	0.771294	MYO10, MYO1C, MYO1B, MYO1E, MYO1D, RNF32	632	92	9131	0.942247	1	0.989571	100
SP_PIR_KEYWORDS	calmodulin-binding	5	0.478927	0.819427	CAMK4, MYO1C, MYO1B, MYO1D, CNN1	974	103	17854	0.889835	1	0.986346	100
Annotation Cluster 157	Enrichment Score: 0.6162709435077481
Category	Term	Count	%	PValue	Genes	List Total	Pop Hits	Pop Total	Fold Enrichment	Bonferroni	Benjamini	FDR
INTERPRO	IPR006634:TRAM, LAG1 and CLN8 homology	3	0.287356	0.208751	TRAM1L1, TRAM2, TMEM136	948	16	17763	3.51325	1	0.888251	97.8146
UP_SEQ_FEATURE	domain:TLC	3	0.287356	0.222952	TRAM1L1, TRAM2, TMEM136	953	15	16021	3.36222	1	0.990353	98.862
SMART	SM00724:TLC	3	0.287356	0.304331	TRAM1L1, TRAM2, TMEM136	632	16	9131	2.70896	1	0.778698	99.1436
Annotation Cluster 158	Enrichment Score: 0.6138077953603169
Category	Term	Count	%	PValue	Genes	List Total	Pop Hits	Pop Total	Fold Enrichment	Bonferroni	Benjamini	FDR
GOTERM_MF_FAT	GO:0005230~extracellular ligand-gated ion channel activity	7	0.670498	0.14057	GABRE, GLRB, GABRB3, GRIK2, GRIA4, CHRNB1, GRID1	712	66	13288	1.9794	1	0.808559	90.0422
GOTERM_MF_FAT	GO:0022834~ligand-gated channel activity	9	0.862069	0.206672	TRPC1, GABRE, GLRB, GABRB3, GRIK2, GRIA4, CHRNB1, ITPR3, GRID1	712	106	13288	1.58459	1	0.880689	97.0564
GOTERM_MF_FAT	GO:0015276~ligand-gated ion channel activity	9	0.862069	0.206672	TRPC1, GABRE, GLRB, GABRB3, GRIK2, GRIA4, CHRNB1, ITPR3, GRID1	712	106	13288	1.58459	1	0.880689	97.0564
INTERPRO	IPR001320:Ionotropic glutamate receptor	3	0.287356	0.24887	GRIK2, GRIA4, GRID1	948	18	17763	3.12289	1	0.927338	99.0656
INTERPRO	IPR001508:NMDA receptor	3	0.287356	0.24887	GRIK2, GRIA4, GRID1	948	18	17763	3.12289	1	0.927338	99.0656
INTERPRO	IPR015683:Glutamate receptor-related	3	0.287356	0.24887	GRIK2, GRIA4, GRID1	948	18	17763	3.12289	1	0.927338	99.0656
INTERPRO	IPR019594:Glutamate receptor, L-glutamate/glycine-binding	3	0.287356	0.24887	GRIK2, GRIA4, GRID1	948	18	17763	3.12289	1	0.927338	99.0656
GOTERM_MF_FAT	GO:0005234~extracellular-glutamate-gated ion channel activity	3	0.287356	0.250181	GRIK2, GRIA4, GRID1	712	18	13288	3.11049	1	0.914881	98.7531
GOTERM_MF_FAT	GO:0004970~ionotropic glutamate receptor activity	3	0.287356	0.250181	GRIK2, GRIA4, GRID1	712	18	13288	3.11049	1	0.914881	98.7531
INTERPRO	IPR001828:Extracellular ligand-binding receptor	5	0.478927	0.252256	GRIK2, GABBR1, NPR2, GRIA4, GRID1	948	48	17763	1.95181	1	0.928974	99.1321
GOTERM_MF_FAT	GO:0008066~glutamate receptor activity	4	0.383142	0.332502	GRIK2, GABBR1, GRIA4, GRID1	712	38	13288	1.96452	1	0.953788	99.7878
SMART	SM00079:PBPe	3	0.287356	0.3563	GRIK2, GRIA4, GRID1	632	18	9131	2.40796	1	0.826042	99.6907
Annotation Cluster 159	Enrichment Score: 0.6088460380502693
Category	Term	Count	%	PValue	Genes	List Total	Pop Hits	Pop Total	Fold Enrichment	Bonferroni	Benjamini	FDR
INTERPRO	IPR000169:Peptidase, cysteine peptidase active site	6	0.574713	0.111031	CAPN6, 4930486L24RIK, TINAGL1, ARHGEF10, CTSF, CTSW	948	48	17763	2.34217	1	0.717886	85.3662
INTERPRO	IPR000668:Peptidase C1A, papain C-terminal	4	0.383142	0.121314	4930486L24RIK, TINAGL1, CTSF, CTSW	948	23	17763	3.25867	1	0.745365	87.8982
INTERPRO	IPR013128:Peptidase C1A, papain	4	0.383142	0.172095	4930486L24RIK, TINAGL1, CTSF, CTSW	948	27	17763	2.7759	1	0.835794	95.4219
SMART	SM00645:Pept_C1	4	0.383142	0.209756	4930486L24RIK, TINAGL1, CTSF, CTSW	632	23	9131	2.51266	1	0.686398	95.4411
GOTERM_MF_FAT	GO:0004197~cysteine-type endopeptidase activity	6	0.574713	0.246831	CAPN6, 4930486L24RIK, UCHL1, TINAGL1, CTSF, CTSW	712	63	13288	1.77742	1	0.916422	98.6655
INTERPRO	IPR013201:Proteinase inhibitor I29, cathepsin propeptide	3	0.287356	0.269038	4930486L24RIK, CTSF, CTSW	948	19	17763	2.95853	1	0.937566	99.4009
GOTERM_MF_FAT	GO:0008234~cysteine-type peptidase activity	9	0.862069	0.524311	CAPN6, USP27X, 4930486L24RIK, UCHL1, USP43, TINAGL1, CTSF, CTSW, USP13	712	146	13288	1.15045	1	0.988619	99.9988
SP_PIR_KEYWORDS	thiol protease	6	0.574713	0.795413	USP27X, UCHL1, USP43, CTSF, CTSW, USP13	974	121	17854	0.908955	1	0.983387	100
Annotation Cluster 160	Enrichment Score: 0.600078120809754
Category	Term	Count	%	PValue	Genes	List Total	Pop Hits	Pop Total	Fold Enrichment	Bonferroni	Benjamini	FDR
UP_SEQ_FEATURE	domain:MAM	3	0.287356	0.17864	PTPRK, PTPRM, NPNT	953	13	16021	3.87949	1	0.979615	96.9554
INTERPRO	IPR000998:MAM	3	0.287356	0.24887	PTPRK, PTPRM, NPNT	948	18	17763	3.12289	1	0.927338	99.0656
SMART	SM00137:MAM	3	0.287356	0.3563	PTPRK, PTPRM, NPNT	632	18	9131	2.40796	1	0.826042	99.6907
Annotation Cluster 161	Enrichment Score: 0.597592569396589
Category	Term	Count	%	PValue	Genes	List Total	Pop Hits	Pop Total	Fold Enrichment	Bonferroni	Benjamini	FDR
GOTERM_BP_FAT	GO:0007243~protein kinase cascade	20	1.91571	0.073341	WNT5A, MET, EDN1, CSPG4, LPAR2, IRS1, MARK1, RPS6KA2, CLCF1, NOTCH4, GADD45G, PKD2, PKD1, NRK, NRG1, GADD45B, DUSP9, STK38L, IRAK1BP1, CDC42EP5	765	236	13588	1.50526	1	0.557972	73.9252
GOTERM_BP_FAT	GO:0042325~regulation of phosphorylation	23	2.20307	0.0940123	EGFR, BMP4, IL6, PDGFB, PDGFA, IMPACT, MET, EDN1, CSPG4, BMPR2, LPAR2, IRS1, CD24A, CDKN2A, GADD45G, PDGFRB, NRK, PDGFC, PDGFD, NRG1, GADD45B, DUSP9, GHR	765	290	13588	1.40872	1	0.640556	82.4887
GOTERM_BP_FAT	GO:0051174~regulation of phosphorus metabolic process	23	2.20307	0.124816	EGFR, BMP4, IL6, PDGFB, PDGFA, IMPACT, MET, EDN1, CSPG4, BMPR2, LPAR2, IRS1, CD24A, CDKN2A, GADD45G, PDGFRB, NRK, PDGFC, PDGFD, NRG1, GADD45B, DUSP9, GHR	765	301	13588	1.35724	1	0.718198	90.4895
GOTERM_BP_FAT	GO:0019220~regulation of phosphate metabolic process	23	2.20307	0.124816	EGFR, BMP4, IL6, PDGFB, PDGFA, IMPACT, MET, EDN1, CSPG4, BMPR2, LPAR2, IRS1, CD24A, CDKN2A, GADD45G, PDGFRB, NRK, PDGFC, PDGFD, NRG1, GADD45B, DUSP9, GHR	765	301	13588	1.35724	1	0.718198	90.4895
GOTERM_BP_FAT	GO:0043085~positive regulation of catalytic activity	20	1.91571	0.149019	ADCY2, GNA11, APH1B, ABHD5, MET, EDN1, CSPG4, LPAR2, IRS1, CD24A, ADRB3, S1PR1, SYDE1, GADD45G, NRK, PDGFC, NRG1, GADD45B, HTR2B, TSHR	765	261	13588	1.36108	1	0.769228	94.2022
GOTERM_BP_FAT	GO:0000165~MAPKKK cascade	10	0.957854	0.19156	WNT5A, GADD45G, MET, CSPG4, NRK, LPAR2, DUSP9, NRG1, GADD45B, CDC42EP5	765	114	13588	1.55808	1	0.834994	97.6546
GOTERM_BP_FAT	GO:0033674~positive regulation of kinase activity	11	1.05364	0.195813	GADD45G, EDN1, MET, CSPG4, NRK, PDGFC, LPAR2, NRG1, GADD45B, CD24A, IRS1	765	130	13588	1.50295	1	0.839254	97.863
GOTERM_BP_FAT	GO:0044093~positive regulation of molecular function	22	2.10728	0.200089	ADCY2, GNA11, APH1B, ABHD5, MET, EDN1, CSPG4, EDA2R, LPAR2, IRS1, CD24A, ADRB3, S1PR1, SYDE1, GADD45G, RIPK2, NRK, PDGFC, NRG1, GADD45B, HTR2B, TSHR	765	306	13588	1.27701	1	0.843398	98.0549
GOTERM_BP_FAT	GO:0051347~positive regulation of transferase activity	11	1.05364	0.228333	GADD45G, EDN1, MET, CSPG4, NRK, PDGFC, LPAR2, NRG1, GADD45B, CD24A, IRS1	765	135	13588	1.44728	1	0.869693	98.9686
GOTERM_BP_FAT	GO:0045860~positive regulation of protein kinase activity	10	0.957854	0.262655	GADD45G, EDN1, MET, CSPG4, NRK, PDGFC, LPAR2, NRG1, GADD45B, CD24A	765	124	13588	1.43243	1	0.901997	99.5379
GOTERM_BP_FAT	GO:0032147~activation of protein kinase activity	5	0.478927	0.322103	GADD45G, EDN1, NRK, PDGFC, GADD45B	765	51	13588	1.74138	1	0.935352	99.8952
GOTERM_BP_FAT	GO:0043549~regulation of kinase activity	13	1.24521	0.395345	MET, EDN1, CSPG4, LPAR2, CD24A, IRS1, CDKN2A, GADD45G, NRK, PDGFC, DUSP9, NRG1, GADD45B	765	192	13588	1.20264	1	0.962271	99.9861
GOTERM_BP_FAT	GO:0051338~regulation of transferase activity	13	1.24521	0.44403	MET, EDN1, CSPG4, LPAR2, CD24A, IRS1, CDKN2A, GADD45G, NRK, PDGFC, DUSP9, NRG1, GADD45B	765	199	13588	1.16034	1	0.974796	99.9968
GOTERM_BP_FAT	GO:0045859~regulation of protein kinase activity	12	1.14943	0.476056	CDKN2A, GADD45G, EDN1, MET, CSPG4, NRK, PDGFC, LPAR2, DUSP9, NRG1, GADD45B, CD24A	765	186	13588	1.14594	1	0.98082	99.9989
GOTERM_BP_FAT	GO:0043406~positive regulation of MAP kinase activity	4	0.383142	0.652212	MET, CSPG4, LPAR2, CD24A	765	59	13588	1.20421	1	0.99617	100
GOTERM_BP_FAT	GO:0043405~regulation of MAP kinase activity	5	0.478927	0.702524	MET, CSPG4, LPAR2, DUSP9, CD24A	765	84	13588	1.05727	1	0.997798	100
GOTERM_BP_FAT	GO:0000187~activation of MAPK activity	3	0.287356	0.780185	MET, CSPG4, LPAR2	765	50	13588	1.06573	1	0.999291	100
Annotation Cluster 162	Enrichment Score: 0.5948311186641013
Category	Term	Count	%	PValue	Genes	List Total	Pop Hits	Pop Total	Fold Enrichment	Bonferroni	Benjamini	FDR
UP_SEQ_FEATURE	domain:FHA	4	0.383142	0.198711	KIF1C, PHLDB1, KIF1A, MLLT4	953	26	16021	2.58633	1	0.986666	98.0371
INTERPRO	IPR000253:Forkhead-associated	4	0.383142	0.227651	KIF1C, PHLDB1, KIF1A, MLLT4	948	31	17763	2.41772	1	0.90933	98.5274
SMART	SM00240:FHA	4	0.383142	0.363091	KIF1C, PHLDB1, KIF1A, MLLT4	632	31	9131	1.86423	1	0.828763	99.7309
Annotation Cluster 163	Enrichment Score: 0.5930827411614504
Category	Term	Count	%	PValue	Genes	List Total	Pop Hits	Pop Total	Fold Enrichment	Bonferroni	Benjamini	FDR
INTERPRO	IPR002035:von Willebrand factor, type A	8	0.766284	0.18882	XRCC5, CACNA2D1, CACHD1, ITGB4, ITGB5, COL12A1, CPNE2, ANTXR1	948	88	17763	1.70339	1	0.862929	96.7194
UP_SEQ_FEATURE	domain:VWFA	6	0.574713	0.216239	CACNA2D1, CACHD1, ITGB4, ITGB5, CPNE2, ANTXR1	953	54	16021	1.8679	1	0.98905	98.6743
SMART	SM00327:VWA	8	0.766284	0.407164	XRCC5, CACNA2D1, CACHD1, ITGB4, ITGB5, COL12A1, CPNE2, ANTXR1	632	88	9131	1.31343	1	0.858972	99.8949
Annotation Cluster 164	Enrichment Score: 0.5914416293973217
Category	Term	Count	%	PValue	Genes	List Total	Pop Hits	Pop Total	Fold Enrichment	Bonferroni	Benjamini	FDR
SP_PIR_KEYWORDS	sh3 domain	16	1.53257	0.147259	SH3RF1, BAIAP2L1, MYO1E, BCAR1, ARHGEF5, RUSC2, ASAP2, NEDD9, CACNB3, PPP1R13L, SRC, SH3BP4, SH3YL1, SORBS2, TJP2, DST	974	204	17854	1.43769	1	0.532398	89.481
INTERPRO	IPR001452:Src homology-3 domain	16	1.53257	0.157475	SH3RF1, BAIAP2L1, MYO1E, BCAR1, ARHGEF5, RUSC2, ASAP2, NEDD9, CACNB3, PPP1R13L, SRC, SH3BP4, SH3YL1, SORBS2, DLG5, TJP2	948	211	17763	1.42084	1	0.820008	93.9071
UP_SEQ_FEATURE	domain:SH3	12	1.14943	0.376211	SH3BP4, SH3YL1, BAIAP2L1, BCAR1, RUSC2, ASAP2, NEDD9, CACNB3, TJP2, DST, PPP1R13L, SRC	953	163	16021	1.23763	1	0.999327	99.9769
SMART	SM00326:SH3	16	1.53257	0.493748	SH3RF1, BAIAP2L1, MYO1E, BCAR1, ARHGEF5, RUSC2, ASAP2, NEDD9, CACNB3, PPP1R13L, SRC, SH3BP4, SH3YL1, SORBS2, DLG5, TJP2	632	211	9131	1.09557	1	0.916293	99.9868
Annotation Cluster 165	Enrichment Score: 0.5905642442862271
Category	Term	Count	%	PValue	Genes	List Total	Pop Hits	Pop Total	Fold Enrichment	Bonferroni	Benjamini	FDR
INTERPRO	IPR004841:Amino acid permease-associated region	5	0.478927	0.0415599	AU018091, SLC12A2, SLC7A1, SLC12A4, SLC7A6	948	25	17763	3.74747	1	0.447785	50
GOTERM_MF_FAT	GO:0051184~cofactor transporter activity	3	0.287356	0.114205	SLC6A8, SLC22A4, SLC46A1	712	11	13288	5.08989	1	0.776196	84.2241
GOTERM_BP_FAT	GO:0051181~cofactor transport	3	0.287356	0.124084	SLC6A8, SLC22A4, SLC46A1	765	11	13588	4.84421	1	0.717306	90.3481
INTERPRO	IPR002293:Amino acid/polyamine transporter I	3	0.287356	0.208751	AU018091, SLC7A1, SLC7A6	948	16	17763	3.51325	1	0.888251	97.8146
PIR_SUPERFAMILY	PIRSF006060:AA_transporter	3	0.287356	0.22063	AU018091, SLC7A1, SLC7A6	451	16	8136	3.38248	1	0.999937	97.1391
GOTERM_BP_FAT	GO:0046942~carboxylic acid transport	8	0.766284	0.322074	AU018091, SLC27A1, SLC6A8, SLC7A1, SLC22A4, SLC46A1, SLC7A6, SLCO2A1	765	99	13588	1.43532	1	0.935829	99.8951
GOTERM_BP_FAT	GO:0015849~organic acid transport	8	0.766284	0.331259	AU018091, SLC27A1, SLC6A8, SLC7A1, SLC22A4, SLC46A1, SLC7A6, SLCO2A1	765	100	13588	1.42097	1	0.939378	99.9175
GOTERM_BP_FAT	GO:0006865~amino acid transport	6	0.574713	0.369476	AU018091, SLC6A8, SLC7A1, SLC22A4, SLC46A1, SLC7A6	765	71	13588	1.50102	1	0.954999	99.9708
GOTERM_BP_FAT	GO:0015837~amine transport	6	0.574713	0.595703	AU018091, SLC6A8, SLC7A1, SLC22A4, SLC46A1, SLC7A6	765	92	13588	1.1584	1	0.993355	100
GOTERM_MF_FAT	GO:0005275~amine transmembrane transporter activity	4	0.383142	0.662606	AU018091, SLC7A1, SLC22A4, SLC7A6	712	63	13288	1.18495	1	0.996455	100
GOTERM_MF_FAT	GO:0015171~amino acid transmembrane transporter activity	3	0.287356	0.755844	AU018091, SLC7A1, SLC7A6	712	50	13288	1.11978	1	0.998331	100
Annotation Cluster 166	Enrichment Score: 0.5905509673247771
Category	Term	Count	%	PValue	Genes	List Total	Pop Hits	Pop Total	Fold Enrichment	Bonferroni	Benjamini	FDR
GOTERM_BP_FAT	GO:0007548~sex differentiation	12	1.14943	0.114589	WNT5A, DHH, WNT4, DMRT3, VEGFA, FST, PCYT1B, MMP14, SOX9, LGR4, BMPR1A, CDH6	765	130	13588	1.63958	1	0.696482	88.3254
GOTERM_BP_FAT	GO:0048608~reproductive structure development	12	1.14943	0.114589	BMP4, WNT5A, DHH, WNT4, SFRP1, VEGFA, FST, PCYT1B, MMP14, SOX9, SRC, CDH6	765	130	13588	1.63958	1	0.696482	88.3254
GOTERM_BP_FAT	GO:0008406~gonad development	9	0.862069	0.121157	WNT5A, DHH, WNT4, VEGFA, FST, PCYT1B, MMP14, SOX9, CDH6	765	88	13588	1.81658	1	0.713667	89.7629
GOTERM_BP_FAT	GO:0045137~development of primary sexual characteristics	10	0.957854	0.130436	WNT5A, DHH, WNT4, VEGFA, FST, PCYT1B, MMP14, SOX9, LGR4, CDH6	765	104	13588	1.70789	1	0.729622	91.5116
GOTERM_BP_FAT	GO:0046660~female sex differentiation	7	0.670498	0.149517	WNT5A, WNT4, VEGFA, FST, PCYT1B, MMP14, CDH6	765	64	13588	1.94273	1	0.769227	94.2617
GOTERM_BP_FAT	GO:0003006~reproductive developmental process	20	1.91571	0.160701	WNT5A, BMP4, DHH, DMRT3, FST, SOX9, MMP14, CXCL12, LGR4, SRC, CDH6, ZFP37, WNT4, SFRP1, RPS6KA2, VEGFA, PCYT1B, PPP2R2B, BMPR1A, ACVR1	765	264	13588	1.34561	1	0.790619	95.4572
GOTERM_BP_FAT	GO:0008585~female gonad development	6	0.574713	0.175987	WNT4, VEGFA, FST, PCYT1B, MMP14, CDH6	765	53	13588	2.0108	1	0.813595	96.7156
GOTERM_BP_FAT	GO:0046545~development of primary female sexual characteristics	6	0.574713	0.215716	WNT4, VEGFA, FST, PCYT1B, MMP14, CDH6	765	57	13588	1.86969	1	0.859959	98.6268
GOTERM_BP_FAT	GO:0046661~male sex differentiation	6	0.574713	0.215716	WNT5A, DHH, WNT4, SOX9, LGR4, BMPR1A	765	57	13588	1.86969	1	0.859959	98.6268
GOTERM_BP_FAT	GO:0046546~development of primary male sexual characteristics	5	0.478927	0.348054	WNT5A, DHH, WNT4, SOX9, LGR4	765	53	13588	1.67567	1	0.945823	99.9474
GOTERM_BP_FAT	GO:0008584~male gonad development	4	0.383142	0.376863	WNT5A, DHH, WNT4, SOX9	765	39	13588	1.82175	1	0.957359	99.9763
GOTERM_BP_FAT	GO:0001541~ovarian follicle development	3	0.287356	0.560937	VEGFA, PCYT1B, MMP14	765	33	13588	1.61474	1	0.990731	100
GOTERM_BP_FAT	GO:0022602~ovulation cycle process	3	0.287356	0.750154	VEGFA, PCYT1B, MMP14	765	47	13588	1.13375	1	0.998864	100
GOTERM_BP_FAT	GO:0042698~ovulation cycle	3	0.287356	0.760537	VEGFA, PCYT1B, MMP14	765	48	13588	1.11013	1	0.999013	100
GOTERM_BP_FAT	GO:0048511~rhythmic process	5	0.478927	0.808598	KCNMA1, VEGFA, ARNTL2, PCYT1B, MMP14	765	98	13588	0.906229	1	0.999588	100
Annotation Cluster 167	Enrichment Score: 0.5732400804456552
Category	Term	Count	%	PValue	Genes	List Total	Pop Hits	Pop Total	Fold Enrichment	Bonferroni	Benjamini	FDR
GOTERM_MF_FAT	GO:0004867~serine-type endopeptidase inhibitor activity	11	1.05364	0.088156	RECK, SERPINB9B, SERPINF1, SERPINA3I, SERPINE1, CD109, SERPINB1A, SERPING1, TFPI2, SERPINH1, CRIM1	712	115	13288	1.78515	1	0.730494	75.4714
GOTERM_MF_FAT	GO:0004866~endopeptidase inhibitor activity	13	1.24521	0.154122	RECK, SERPINB9B, SERPINF1, LXN, SERPINE1, SERPINA3I, CD109, SERPINB1A, SERPING1, SERPINH1, TFPI2, CRIM1, TIMP1	712	161	13288	1.50694	1	0.830545	92.1828
GOTERM_MF_FAT	GO:0004857~enzyme inhibitor activity	18	1.72414	0.15671	RECK, LXN, SERPINB1A, CD109, SERPING1, SERPINH1, CAMK2N1, ANXA3, TIMP1, ANXA2, OAZ2, SERPINB9B, CDKN2A, SERPINF1, SERPINE1, SERPINA3I, TFPI2, CRIM1	712	243	13288	1.38244	1	0.827635	92.5392
INTERPRO	IPR000215:Protease inhibitor I4, serpin	7	0.670498	0.161259	SERPINB9B, SERPINF1, SERPINA3I, SERPINE1, SERPINB1A, SERPING1, SERPINH1	948	69	17763	1.90089	1	0.820968	94.3389
GOTERM_MF_FAT	GO:0030414~peptidase inhibitor activity	13	1.24521	0.233409	RECK, SERPINB9B, SERPINF1, LXN, SERPINE1, SERPINA3I, CD109, SERPINB1A, SERPING1, SERPINH1, TFPI2, CRIM1, TIMP1	712	176	13288	1.37851	1	0.905077	98.2536
PIR_SUPERFAMILY	PIRSF001630:serpin	5	0.478927	0.336807	SERPINF1, SERPINA3I, SERPINE1, SERPINB1A, SERPINH1	451	53	8136	1.70188	1	0.999997	99.7136
SMART	SM00093:SERPIN	7	0.670498	0.341692	SERPINB9B, SERPINF1, SERPINA3I, SERPINE1, SERPINB1A, SERPING1, SERPINH1	632	69	9131	1.46572	1	0.814555	99.5848
SP_PIR_KEYWORDS	Serine protease inhibitor	6	0.574713	0.464641	RECK, SERPINE1, CD109, SERPINB1A, SERPING1, TFPI2	974	82	17854	1.34126	1	0.857064	99.9854
UP_SEQ_FEATURE	site:Reactive bond	4	0.383142	0.604295	SERPINE1, SERPINB1A, SERPING1, TFPI2	953	52	16021	1.29316	1	0.999996	100
SP_PIR_KEYWORDS	protease inhibitor	6	0.574713	0.715092	RECK, SERPINE1, CD109, SERPINB1A, SERPING1, TFPI2	974	109	17854	1.00902	1	0.963865	100
Annotation Cluster 168	Enrichment Score: 0.5576077821541795
Category	Term	Count	%	PValue	Genes	List Total	Pop Hits	Pop Total	Fold Enrichment	Bonferroni	Benjamini	FDR
GOTERM_BP_FAT	GO:0042089~cytokine biosynthetic process	3	0.287356	0.163656	GADD45G, PAWR, PCSK5	765	13	13588	4.09894	1	0.792515	95.7313
GOTERM_BP_FAT	GO:0042107~cytokine metabolic process	3	0.287356	0.184184	GADD45G, PAWR, PCSK5	765	14	13588	3.80616	1	0.824913	97.2468
GOTERM_BP_FAT	GO:0001816~cytokine production	3	0.287356	0.704682	GADD45G, PAWR, PCSK5	765	43	13588	1.23922	1	0.997851	100
Annotation Cluster 169	Enrichment Score: 0.5525446205846022
Category	Term	Count	%	PValue	Genes	List Total	Pop Hits	Pop Total	Fold Enrichment	Bonferroni	Benjamini	FDR
GOTERM_BP_FAT	GO:0048593~camera-type eye morphogenesis	6	0.574713	0.130862	BMP4, VEGFA, GDF11, COL8A1, GLI3, EPHB2	765	48	13588	2.22026	1	0.729542	91.5846
GOTERM_BP_FAT	GO:0043010~camera-type eye development	10	0.957854	0.308764	BMP4, CRYAB, VEGFA, GDF11, FOXC2, SKIL, COL8A1, GLI3, EPHB2, PITX2	765	130	13588	1.36631	1	0.929073	99.8522
GOTERM_BP_FAT	GO:0001654~eye development	11	1.05364	0.388991	BMP4, CRYAB, VEGFA, GDF11, FOXC2, SKIL, COL8A1, GLI3, EPHB2, PITX2, TGFB2	765	157	13588	1.24448	1	0.961282	99.9832
GOTERM_BP_FAT	GO:0048592~eye morphogenesis	6	0.574713	0.392142	BMP4, VEGFA, GDF11, COL8A1, GLI3, EPHB2	765	73	13588	1.4599	1	0.962257	99.9847
Annotation Cluster 170	Enrichment Score: 0.5441349304992918
Category	Term	Count	%	PValue	Genes	List Total	Pop Hits	Pop Total	Fold Enrichment	Bonferroni	Benjamini	FDR
GOTERM_BP_FAT	GO:0030799~regulation of cyclic nucleotide metabolic process	9	0.862069	0.0517719	EDNRA, ADRB3, ADCY2, S1PR1, EDN1, GABBR1, PKD2, GUCY1A2, TSHR	765	73	13588	2.18985	1	0.473229	60.8646
GOTERM_BP_FAT	GO:0006140~regulation of nucleotide metabolic process	9	0.862069	0.0590289	EDNRA, ADRB3, ADCY2, S1PR1, EDN1, GABBR1, PKD2, GUCY1A2, TSHR	765	75	13588	2.13145	1	0.501811	65.8265
GOTERM_BP_FAT	GO:0030814~regulation of cAMP metabolic process	8	0.766284	0.0813882	EDNRA, ADRB3, ADCY2, S1PR1, EDN1, GABBR1, PKD2, TSHR	765	67	13588	2.12085	1	0.594305	77.645
GOTERM_BP_FAT	GO:0030808~regulation of nucleotide biosynthetic process	8	0.766284	0.0974831	EDNRA, ADRB3, ADCY2, S1PR1, EDN1, GABBR1, GUCY1A2, TSHR	765	70	13588	2.02995	1	0.650048	83.6356
GOTERM_BP_FAT	GO:0030802~regulation of cyclic nucleotide biosynthetic process	8	0.766284	0.0974831	EDNRA, ADRB3, ADCY2, S1PR1, EDN1, GABBR1, GUCY1A2, TSHR	765	70	13588	2.02995	1	0.650048	83.6356
GOTERM_BP_FAT	GO:0030817~regulation of cAMP biosynthetic process	7	0.670498	0.157443	EDNRA, ADRB3, ADCY2, S1PR1, EDN1, GABBR1, TSHR	765	65	13588	1.91284	1	0.784432	95.1357
GOTERM_BP_FAT	GO:0019932~second-messenger-mediated signaling	10	0.957854	0.218969	ADRB3, ADCY2, S1PR1, PIK3C2A, GNA11, EDN1, CAR8, HTR2B, RIMS2, TSHR	765	118	13588	1.50526	1	0.86197	98.7239
GOTERM_BP_FAT	GO:0045761~regulation of adenylate cyclase activity	5	0.478927	0.438361	ADRB3, ADCY2, S1PR1, GABBR1, TSHR	765	60	13588	1.48017	1	0.973383	99.9962
GOTERM_BP_FAT	GO:0019933~cAMP-mediated signaling	5	0.478927	0.451024	ADRB3, ADCY2, S1PR1, RIMS2, TSHR	765	61	13588	1.45591	1	0.976058	99.9975
GOTERM_BP_FAT	GO:0051339~regulation of lyase activity	5	0.478927	0.463594	ADRB3, ADCY2, S1PR1, GABBR1, TSHR	765	62	13588	1.43243	1	0.97867	99.9983
GOTERM_BP_FAT	GO:0031279~regulation of cyclase activity	5	0.478927	0.463594	ADRB3, ADCY2, S1PR1, GABBR1, TSHR	765	62	13588	1.43243	1	0.97867	99.9983
GOTERM_BP_FAT	GO:0019935~cyclic-nucleotide-mediated signaling	5	0.478927	0.512754	ADRB3, ADCY2, S1PR1, RIMS2, TSHR	765	66	13588	1.34561	1	0.98606	99.9997
GOTERM_BP_FAT	GO:0007188~G-protein signaling, coupled to cAMP nucleotide second messenger	4	0.383142	0.604537	ADRB3, ADCY2, S1PR1, TSHR	765	55	13588	1.29179	1	0.993917	100
GOTERM_BP_FAT	GO:0007187~G-protein signaling, coupled to cyclic nucleotide second messenger	4	0.383142	0.663467	ADRB3, ADCY2, S1PR1, TSHR	765	60	13588	1.18414	1	0.996581	100
GOTERM_BP_FAT	GO:0007190~activation of adenylate cyclase activity	3	0.287356	0.679467	ADRB3, ADCY2, TSHR	765	41	13588	1.29967	1	0.997113	100
GOTERM_BP_FAT	GO:0045762~positive regulation of adenylate cyclase activity	3	0.287356	0.692288	ADRB3, ADCY2, TSHR	765	42	13588	1.26872	1	0.997511	100
GOTERM_BP_FAT	GO:0051349~positive regulation of lyase activity	3	0.287356	0.692288	ADRB3, ADCY2, TSHR	765	42	13588	1.26872	1	0.997511	100
GOTERM_BP_FAT	GO:0031281~positive regulation of cyclase activity	3	0.287356	0.692288	ADRB3, ADCY2, TSHR	765	42	13588	1.26872	1	0.997511	100
Annotation Cluster 171	Enrichment Score: 0.5383140949719198
Category	Term	Count	%	PValue	Genes	List Total	Pop Hits	Pop Total	Fold Enrichment	Bonferroni	Benjamini	FDR
INTERPRO	IPR016060:Complement control module	6	0.574713	0.159485	PLAT, CD55, MASP1, SRPX2, GABBR1, VCAN	948	54	17763	2.08193	1	0.819567	94.1401
SP_PIR_KEYWORDS	sushi	5	0.478927	0.240678	CD55, MASP1, SRPX2, GABBR1, VCAN	974	46	17854	1.99246	1	0.676844	97.9601
UP_SEQ_FEATURE	domain:Sushi 1	4	0.383142	0.312305	CD55, MASP1, SRPX2, GABBR1	953	33	16021	2.03771	1	0.99804	99.8697
UP_SEQ_FEATURE	domain:Sushi 2	4	0.383142	0.312305	CD55, MASP1, SRPX2, GABBR1	953	33	16021	2.03771	1	0.99804	99.8697
INTERPRO	IPR000436:Sushi/SCR/CCP	5	0.478927	0.312545	CD55, MASP1, SRPX2, GABBR1, VCAN	948	53	17763	1.76767	1	0.958691	99.78
SMART	SM00032:CCP	5	0.478927	0.503372	CD55, MASP1, SRPX2, GABBR1, VCAN	632	53	9131	1.363	1	0.916455	99.9897
Annotation Cluster 172	Enrichment Score: 0.535029408195541
Category	Term	Count	%	PValue	Genes	List Total	Pop Hits	Pop Total	Fold Enrichment	Bonferroni	Benjamini	FDR
GOTERM_BP_FAT	GO:0048771~tissue remodeling	7	0.670498	0.0467445	NOX4, IL7, VEGFA, CSPG4, FOXC2, MMP14, TGFB2	765	47	13588	2.64542	1	0.446474	57.0367
GOTERM_BP_FAT	GO:0060249~anatomical structure homeostasis	6	0.574713	0.503174	NOX4, IL6, LARGE, IL7, VEGFA, PDGFRB	765	83	13588	1.28401	1	0.985111	99.9996
GOTERM_BP_FAT	GO:0001894~tissue homeostasis	4	0.383142	0.539163	NOX4, IL7, VEGFA, PDGFRB	765	50	13588	1.42097	1	0.988748	99.9999
GOTERM_BP_FAT	GO:0048871~multicellular organismal homeostasis	5	0.478927	0.571102	NOX4, ADRB3, IL7, VEGFA, PDGFRB	765	71	13588	1.25085	1	0.991528	100
Annotation Cluster 173	Enrichment Score: 0.5153750672024127
Category	Term	Count	%	PValue	Genes	List Total	Pop Hits	Pop Total	Fold Enrichment	Bonferroni	Benjamini	FDR
GOTERM_MF_FAT	GO:0022838~substrate specific channel activity	25	2.39464	0.156511	GABRB3, GRIK2, ANO1, CACNB3, AQP1, FXYD6, KCNMB1, PKD2, ANO3, PKD1, NALCN, GRID1, ANO10, KCNMA1, TRPC1, GABRE, GLRB, CACNA2D1, KCTD1, GRIA4, ITPR3, KCTD10, CHRNB1, TNFAIP1, KCTD11	712	360	13288	1.29604	1	0.831378	92.5124
GOTERM_MF_FAT	GO:0022803~passive transmembrane transporter activity	25	2.39464	0.173371	GABRB3, GRIK2, ANO1, CACNB3, AQP1, FXYD6, KCNMB1, PKD2, ANO3, PKD1, NALCN, GRID1, ANO10, KCNMA1, TRPC1, GABRE, GLRB, CACNA2D1, KCTD1, GRIA4, ITPR3, KCTD10, CHRNB1, TNFAIP1, KCTD11	712	365	13288	1.27828	1	0.840878	94.4943
GOTERM_MF_FAT	GO:0015267~channel activity	25	2.39464	0.173371	GABRB3, GRIK2, ANO1, CACNB3, AQP1, FXYD6, KCNMB1, PKD2, ANO3, PKD1, NALCN, GRID1, ANO10, KCNMA1, TRPC1, GABRE, GLRB, CACNA2D1, KCTD1, GRIA4, ITPR3, KCTD10, CHRNB1, TNFAIP1, KCTD11	712	365	13288	1.27828	1	0.840878	94.4943
GOTERM_MF_FAT	GO:0005216~ion channel activity	24	2.29885	0.176592	KCNMA1, TRPC1, GABRE, CACNA2D1, GLRB, GABRB3, GRIK2, ANO1, KCTD1, CACNB3, GRIA4, ITPR3, FXYD6, KCNMB1, KCTD10, PKD2, ANO3, PKD1, NALCN, CHRNB1, TNFAIP1, KCTD11, GRID1, ANO10	712	349	13288	1.28341	1	0.843083	94.8121
GOTERM_MF_FAT	GO:0022834~ligand-gated channel activity	9	0.862069	0.206672	TRPC1, GABRE, GLRB, GABRB3, GRIK2, GRIA4, CHRNB1, ITPR3, GRID1	712	106	13288	1.58459	1	0.880689	97.0564
GOTERM_MF_FAT	GO:0015276~ligand-gated ion channel activity	9	0.862069	0.206672	TRPC1, GABRE, GLRB, GABRB3, GRIK2, GRIA4, CHRNB1, ITPR3, GRID1	712	106	13288	1.58459	1	0.880689	97.0564
GOTERM_CC_FAT	GO:0034702~ion channel complex	13	1.24521	0.217799	KCNMA1, KCTD10, GLRB, GABRB3, ANO1, KCTD1, ANO3, CACNB3, CHRNB1, KCNMB1, TNFAIP1, KCTD11, ANO10	735	158	12504	1.39974	1	0.630008	96.4745
SP_PIR_KEYWORDS	ion transport	35	3.35249	0.2186	ATP1B1, CACHD1, GABRB3, GRIK2, SLC9A2, ANO1, SFXN3, CACNB3, FXYD6, KCNMB1, ANO3, SLC39A8, SLC22A4, PKD2, SLC39A6, NALCN, ANO10, GRID1, KCNMA1, TRPC1, GABRE, CACNA2D1, GLRB, SLC12A2, SLCO4A1, SLC12A4, NIPA1, GRIA4, ITPR3, ATP6V0E2, SLC6A8, SLC41A2, CHRNB1, STEAP2, STEAP1	974	543	17854	1.18153	1	0.650529	96.9411
GOTERM_MF_FAT	GO:0022836~gated channel activity	19	1.81992	0.248274	KCNMA1, TRPC1, GABRE, GLRB, CACNA2D1, GABRB3, GRIK2, ANO1, KCTD1, CACNB3, GRIA4, ITPR3, KCNMB1, KCTD10, NALCN, CHRNB1, KCTD11, TNFAIP1, GRID1	712	281	13288	1.26191	1	0.915419	98.7039
SP_PIR_KEYWORDS	ionic channel	20	1.91571	0.285759	KCNMA1, TRPC1, GABRE, CACNA2D1, GLRB, GABRB3, GRIK2, ANO1, CACNB3, GRIA4, ITPR3, FXYD6, KCNMB1, PKD2, ANO3, NALCN, CHRNB1, KCTD11, GRID1, ANO10	974	301	17854	1.21798	1	0.726364	99.1413
GOTERM_BP_FAT	GO:0030001~metal ion transport	26	2.49042	0.515562	KCNMA1, TRPC1, CACNA2D1, ATP1B1, CACHD1, SLC12A2, SLC12A4, SLC9A2, SFXN3, KCTD1, CACNB3, NIPA1, ITPR3, KCNMB1, KCTD10, SLC6A8, SLC39A8, SLC22A4, PKD2, PKD1, SLC39A6, NALCN, STEAP2, STEAP1, KCTD11, TNFAIP1	765	442	13588	1.04483	1	0.986115	99.9997
GOTERM_BP_FAT	GO:0006811~ion transport	41	3.9272	0.526703	ATP1B1, CACHD1, GABRB3, GRIK2, ANO1, SLC9A2, SFXN3, CACNB3, FXYD6, KCNMB1, ANO3, SLC39A8, SLC22A4, PKD2, PKD1, SLC39A6, NALCN, ANO10, GRID1, KCNMA1, TRPC1, GABRE, CACNA2D1, GLRB, SLC12A2, SLCO4A1, SLC12A4, KCTD1, NIPA1, GRIA4, ITPR3, ATP13A3, KCTD10, ATP6V0E2, SLC6A8, SLC41A2, CHRNB1, STEAP2, STEAP1, KCTD11, TNFAIP1	765	712	13588	1.02282	1	0.987644	99.9998
GOTERM_MF_FAT	GO:0005261~cation channel activity	14	1.341	0.571253	KCNMA1, TRPC1, CACNA2D1, KCTD1, CACNB3, ITPR3, KCNMB1, KCTD10, PKD2, PKD1, CHRNB1, NALCN, KCTD11, TNFAIP1	712	248	13288	1.05355	1	0.991727	99.9997
GOTERM_MF_FAT	GO:0046873~metal ion transmembrane transporter activity	16	1.53257	0.592013	KCNMA1, TRPC1, CACNA2D1, KCTD1, CACNB3, ITPR3, KCNMB1, KCTD10, PKD2, SLC39A8, PKD1, SLC39A6, NALCN, CHRNB1, KCTD11, TNFAIP1	712	290	13288	1.02968	1	0.993266	99.9999
GOTERM_BP_FAT	GO:0006812~cation transport	29	2.77778	0.602249	ATP1B1, CACHD1, SLC9A2, SFXN3, CACNB3, KCNMB1, SLC22A4, PKD2, SLC39A8, PKD1, SLC39A6, NALCN, KCNMA1, TRPC1, CACNA2D1, SLC12A2, SLC12A4, KCTD1, NIPA1, ITPR3, ATP13A3, KCTD10, ATP6V0E2, SLC6A8, SLC41A2, STEAP2, STEAP1, TNFAIP1, KCTD11	765	515	13588	1.0002	1	0.99386	100
SP_PIR_KEYWORDS	transport	78	7.47126	0.856136	SLC27A1, ATP1B1, GABRB3, CACHD1, GRIK2, ZMAT3, ANO1, SLC9A2, MFSD2A, AQP1, RAB3IP, SLC7A6, ANO3, SLC22A4, NALCN, SEC24D, GRID1, ANO10, KCNMA1, KDELR3, SEC23A, OSBP2, STX3, SLCO4A1, TRAM1L1, SLC25A33, SLC41A2, IGF2R, CYBRD1, RAB15, STEAP2, EIF5A2, STEAP1, COPZ2, RBP1, GULP1, SNX7, SFXN3, CACNB3, RIMS2, SEC14L2, FXYD6, KCNMB1, SLCO2A1, TRAM2, SLC29A4, SLC35F1, PKD2, SLC39A8, SLC39A6, SNX24, RHOBTB3…	974	1571	17854	0.910112	1	0.991162	100
Annotation Cluster 174	Enrichment Score: 0.5093611711032638
Category	Term	Count	%	PValue	Genes	List Total	Pop Hits	Pop Total	Fold Enrichment	Bonferroni	Benjamini	FDR
GOTERM_BP_FAT	GO:0007628~adult walking behavior	4	0.383142	0.191911	KCNMA1, EPHA4, GLRB, UCHL1	765	27	13588	2.63142	1	0.833595	97.6725
GOTERM_BP_FAT	GO:0030534~adult behavior	8	0.766284	0.268081	KCNMA1, EPHA4, SNCG, GLRB, UCHL1, MET, ABAT, TSHR	765	93	13588	1.52792	1	0.90535	99.5944
GOTERM_BP_FAT	GO:0008344~adult locomotory behavior	6	0.574713	0.268763	KCNMA1, EPHA4, SNCG, GLRB, UCHL1, TSHR	765	62	13588	1.71891	1	0.904673	99.601
GOTERM_BP_FAT	GO:0050905~neuromuscular process	4	0.383142	0.663467	KCNMA1, GLRB, UCHL1, FABP7	765	60	13588	1.18414	1	0.996581	100
Annotation Cluster 175	Enrichment Score: 0.5004523141106704
Category	Term	Count	%	PValue	Genes	List Total	Pop Hits	Pop Total	Fold Enrichment	Bonferroni	Benjamini	FDR
SP_PIR_KEYWORDS	GTPase activation	13	1.24521	0.0678112	DLC1, TBC1D24, ARHGDIG, ARHGAP5, TBC1D12, SYDE1, ASAP2, CHN1, RIN1, LRRK2, ARHGEF12, ALS2CL, STARD13	974	136	17854	1.75219	1	0.333432	62.942
UP_SEQ_FEATURE	domain:Rho-GAP	5	0.478927	0.441515	DLC1, ARHGAP5, SYDE1, CHN1, STARD13	953	57	16021	1.47466	1	0.999799	99.9968
INTERPRO	IPR000198:RhoGAP	5	0.478927	0.48237	DLC1, ARHGAP5, SYDE1, CHN1, STARD13	948	67	17763	1.39831	1	0.991655	99.9979
SMART	SM00324:RhoGAP	5	0.478927	0.689546	DLC1, ARHGAP5, SYDE1, CHN1, STARD13	632	67	9131	1.07819	1	0.976453	100
Annotation Cluster 176	Enrichment Score: 0.48809012933158497
Category	Term	Count	%	PValue	Genes	List Total	Pop Hits	Pop Total	Fold Enrichment	Bonferroni	Benjamini	FDR
KEGG_PATHWAY	mmu05219:Bladder cancer	6	0.574713	0.0865848	EGFR, CDKN2A, ERBB2, VEGFA, FIGF, MMP2	326	42	5738	2.51446	0.999999	0.406957	66.0911
KEGG_PATHWAY	mmu05212:Pancreatic cancer	7	0.670498	0.221795	EGFR, CDKN2A, ERBB2, VEGFA, PIK3R3, FIGF, TGFB2	326	72	5738	1.71123	1	0.669224	94.9941
KEGG_PATHWAY	mmu04012:ErbB signaling pathway	6	0.574713	0.552772	EGFR, ERBB2, HBEGF, PIK3R3, NRG1, SRC	326	87	5738	1.21388	1	0.901845	99.9933
KEGG_PATHWAY	mmu05213:Endometrial cancer	4	0.383142	0.571685	EGFR, ERBB2, LEF1, PIK3R3	326	52	5738	1.35394	1	0.905132	99.996
KEGG_PATHWAY	mmu05223:Non-small cell lung cancer	4	0.383142	0.59766	EGFR, CDKN2A, ERBB2, PIK3R3	326	54	5738	1.30379	1	0.916513	99.9981
Annotation Cluster 177	Enrichment Score: 0.4725759383566621
Category	Term	Count	%	PValue	Genes	List Total	Pop Hits	Pop Total	Fold Enrichment	Bonferroni	Benjamini	FDR
SP_PIR_KEYWORDS	autocatalytic cleavage	4	0.383142	0.103448	DHH, MASP1, FURIN, MMP2	974	21	17854	3.49154	1	0.43874	78.6416
UP_SEQ_FEATURE	metal ion-binding site:Calcium 3	4	0.383142	0.279201	MASP1, SYT11, PLCD1, MMP2	953	31	16021	2.16918	1	0.996141	99.7
UP_SEQ_FEATURE	metal ion-binding site:Calcium 3; via carbonyl oxygen	3	0.287356	0.357312	MASP1, PLCD1, MMP2	953	21	16021	2.40159	1	0.999016	99.9608
UP_SEQ_FEATURE	metal ion-binding site:Calcium 2	5	0.478927	0.428046	MASP1, SYT11, PLCD1, FURIN, MMP2	953	56	16021	1.50099	1	0.999729	99.995
UP_SEQ_FEATURE	metal ion-binding site:Calcium 1	4	0.383142	0.505295	MASP1, SYT11, FURIN, MMP2	953	45	16021	1.49432	1	0.999955	99.9996
UP_SEQ_FEATURE	metal ion-binding site:Calcium 2; via carbonyl oxygen	3	0.287356	0.654366	MASP1, PLCD1, MMP2	953	37	16021	1.36306	1	0.999999	100
Annotation Cluster 178	Enrichment Score: 0.46846820873164924
Category	Term	Count	%	PValue	Genes	List Total	Pop Hits	Pop Total	Fold Enrichment	Bonferroni	Benjamini	FDR
GOTERM_BP_FAT	GO:0008286~insulin receptor signaling pathway	4	0.383142	0.206601	BCAR1, FOXC2, PIK3R3, IRS1	765	28	13588	2.53744	1	0.850884	98.3162
GOTERM_BP_FAT	GO:0043434~response to peptide hormone stimulus	8	0.766284	0.285826	SLC27A1, BCAR1, SERPINA3I, FOXC2, COL1A1, PIK3R3, IRS1, GHR	765	95	13588	1.49576	1	0.915298	99.737
GOTERM_BP_FAT	GO:0032870~cellular response to hormone stimulus	5	0.478927	0.412798	BCAR1, FOXC2, PIK3R3, IRS1, GHR	765	58	13588	1.53121	1	0.967977	99.9917
GOTERM_BP_FAT	GO:0032868~response to insulin stimulus	5	0.478927	0.425615	SLC27A1, BCAR1, FOXC2, PIK3R3, IRS1	765	59	13588	1.50526	1	0.97015	99.9944
GOTERM_BP_FAT	GO:0032869~cellular response to insulin stimulus	4	0.383142	0.438197	BCAR1, FOXC2, PIK3R3, IRS1	765	43	13588	1.65229	1	0.973576	99.9962
Annotation Cluster 179	Enrichment Score: 0.46353531023903866
Category	Term	Count	%	PValue	Genes	List Total	Pop Hits	Pop Total	Fold Enrichment	Bonferroni	Benjamini	FDR
INTERPRO	IPR000961:AGC-kinase, C-terminal	6	0.574713	0.150877	MAST4, RPS6KA2, CDC42BPA, GRK5, PRKG1, STK38L	948	53	17763	2.12121	1	0.807845	93.0793
UP_SEQ_FEATURE	domain:AGC-kinase C-terminal	6	0.574713	0.205449	MAST4, RPS6KA2, CDC42BPA, GRK5, PRKG1, STK38L	953	53	16021	1.90315	1	0.987532	98.3103
SMART	SM00133:S_TK_X	6	0.574713	0.302874	MAST4, RPS6KA2, CDC42BPA, GRK5, PRKG1, STK38L	632	53	9131	1.6356	1	0.782016	99.1198
INTERPRO	IPR017892:Protein kinase, C-terminal	4	0.383142	0.360096	MAST4, RPS6KA2, CDC42BPA, STK38L	948	40	17763	1.87373	1	0.974677	99.9318
INTERPRO	IPR002290:Serine/threonine protein kinase	15	1.43678	0.553182	NUAK1, WNK3, PRKG1, MARK1, PRKD1, MAST4, PLK3, CAMK4, RPS6KA2, CDC42BPA, NRK, STK39, GRK5, PRKAA2, STK38L	948	265	17763	1.0606	1	0.995619	99.9998
SMART	SM00220:S_TKc	15	1.43678	0.88494	NUAK1, WNK3, PRKG1, MARK1, PRKD1, MAST4, PLK3, CAMK4, RPS6KA2, CDC42BPA, NRK, STK39, GRK5, PRKAA2, STK38L	632	265	9131	0.817799	1	0.998073	100
Annotation Cluster 180	Enrichment Score: 0.4565045771576909
Category	Term	Count	%	PValue	Genes	List Total	Pop Hits	Pop Total	Fold Enrichment	Bonferroni	Benjamini	FDR
GOTERM_MF_FAT	GO:0033549~MAP kinase phosphatase activity	3	0.287356	0.132376	DUSP4, DUSP14, DUSP9	712	12	13288	4.66573	1	0.802112	88.4942
GOTERM_MF_FAT	GO:0017017~MAP kinase tyrosine/serine/threonine phosphatase activity	3	0.287356	0.132376	DUSP4, DUSP14, DUSP9	712	12	13288	4.66573	1	0.802112	88.4942
SMART	SM00195:DSPc	3	0.287356	0.523578	DUSP4, DUSP14, DUSP9	632	25	9131	1.73373	1	0.92536	99.994
INTERPRO	IPR000340:Protein-tyrosine phosphatase, dual specificity	3	0.287356	0.547726	DUSP4, DUSP14, DUSP9	948	34	17763	1.65329	1	0.995376	99.9998
INTERPRO	IPR000340:Dual specificity phosphatase, catalytic domain	3	0.287356	0.594104	DUSP4, DUSP14, DUSP9	948	37	17763	1.51924	1	0.997406	100
GOTERM_MF_FAT	GO:0008138~protein tyrosine/serine/threonine phosphatase activity	3	0.287356	0.610867	DUSP4, DUSP14, DUSP9	712	38	13288	1.47339	1	0.994415	99.9999
Annotation Cluster 181	Enrichment Score: 0.4561166040932908
Category	Term	Count	%	PValue	Genes	List Total	Pop Hits	Pop Total	Fold Enrichment	Bonferroni	Benjamini	FDR
GOTERM_BP_FAT	GO:0032318~regulation of Ras GTPase activity	8	0.766284	0.162452	TBC1D24, S1PR1, TBC1D12, EVI5, SYDE1, ASAP2, ASAP3, TBC1D2	765	80	13588	1.77621	1	0.793329	95.6216
GOTERM_MF_FAT	GO:0005099~Ras GTPase activator activity	6	0.574713	0.267334	DLC1, TBC1D24, TBC1D12, EVI5, SYDE1, TBC1D2	712	65	13288	1.72273	1	0.925918	99.1234
GOTERM_BP_FAT	GO:0043087~regulation of GTPase activity	8	0.766284	0.268081	TBC1D24, S1PR1, TBC1D12, EVI5, SYDE1, ASAP2, ASAP3, TBC1D2	765	93	13588	1.52792	1	0.90535	99.5944
INTERPRO	IPR000195:RabGAP/TBC	4	0.383142	0.330452	TBC1D24, TBC1D12, EVI5, TBC1D2	948	38	17763	1.97235	1	0.96551	99.8571
GOTERM_BP_FAT	GO:0032313~regulation of Rab GTPase activity	4	0.383142	0.376863	TBC1D24, TBC1D12, EVI5, TBC1D2	765	39	13588	1.82175	1	0.957359	99.9763
GOTERM_BP_FAT	GO:0032483~regulation of Rab protein signal transduction	4	0.383142	0.376863	TBC1D24, TBC1D12, EVI5, TBC1D2	765	39	13588	1.82175	1	0.957359	99.9763
GOTERM_MF_FAT	GO:0005097~Rab GTPase activator activity	4	0.383142	0.406445	TBC1D24, TBC1D12, EVI5, TBC1D2	712	43	13288	1.73609	1	0.972772	99.9645
GOTERM_BP_FAT	GO:0051336~regulation of hydrolase activity	13	1.24521	0.423162	TNNC1, GNA11, EDN1, ABHD5, ASAP2, ASAP3, TBC1D24, S1PR1, TBC1D12, EVI5, SYDE1, HTR2B, TBC1D2	765	196	13588	1.1781	1	0.970138	99.9939
SMART	SM00164:TBC	4	0.383142	0.493969	TBC1D24, TBC1D12, EVI5, TBC1D2	632	38	9131	1.52082	1	0.913575	99.9868
UP_SEQ_FEATURE	domain:Rab-GAP TBC	3	0.287356	0.591703	TBC1D24, TBC1D12, EVI5	953	33	16021	1.52828	1	0.999994	100
Annotation Cluster 182	Enrichment Score: 0.4537321481212441
Category	Term	Count	%	PValue	Genes	List Total	Pop Hits	Pop Total	Fold Enrichment	Bonferroni	Benjamini	FDR
GOTERM_BP_FAT	GO:0001932~regulation of protein amino acid phosphorylation	12	1.14943	0.0782315	BMP4, EGFR, IL6, PDGFB, PDGFA, IMPACT, BMPR2, PDGFRB, PDGFC, PDGFD, CD24A, GHR	765	121	13588	1.76153	1	0.580789	76.2498
GOTERM_BP_FAT	GO:0031399~regulation of protein modification process	13	1.24521	0.218353	BMP4, EGFR, IL6, PDGFB, PDGFA, IMPACT, BMPR2, CD24A, CDKN2A, PDGFRB, PDGFC, PDGFD, GHR	765	165	13588	1.39944	1	0.861971	98.7061
GOTERM_BP_FAT	GO:0032268~regulation of cellular protein metabolic process	19	1.81992	0.311237	EGFR, BMP4, IL6, PDGFB, PDGFA, IMPACT, BMPR2, SERPING1, CPEB1, SAMD4, CD24A, APLP1, CDKN2A, PDGFRB, PDGFC, PDGFD, EIF5A2, ADAM9, GHR	765	280	13588	1.20528	1	0.929284	99.8612
GOTERM_BP_FAT	GO:0032270~positive regulation of cellular protein metabolic process	8	0.766284	0.331259	BMP4, IL6, BMPR2, CD24A, EIF5A2, SAMD4, ADAM9, GHR	765	100	13588	1.42097	1	0.939378	99.9175
GOTERM_BP_FAT	GO:0001934~positive regulation of protein amino acid phosphorylation	5	0.478927	0.386993	BMP4, IL6, BMPR2, CD24A, GHR	765	56	13588	1.5859	1	0.961109	99.9822
GOTERM_BP_FAT	GO:0051247~positive regulation of protein metabolic process	8	0.766284	0.41496	BMP4, IL6, BMPR2, CD24A, EIF5A2, SAMD4, ADAM9, GHR	765	109	13588	1.30364	1	0.968171	99.9922
GOTERM_BP_FAT	GO:0042327~positive regulation of phosphorylation	5	0.478927	0.438361	BMP4, IL6, BMPR2, CD24A, GHR	765	60	13588	1.48017	1	0.973383	99.9962
GOTERM_BP_FAT	GO:0045937~positive regulation of phosphate metabolic process	5	0.478927	0.463594	BMP4, IL6, BMPR2, CD24A, GHR	765	62	13588	1.43243	1	0.97867	99.9983
GOTERM_BP_FAT	GO:0010562~positive regulation of phosphorus metabolic process	5	0.478927	0.463594	BMP4, IL6, BMPR2, CD24A, GHR	765	62	13588	1.43243	1	0.97867	99.9983
GOTERM_BP_FAT	GO:0050731~positive regulation of peptidyl-tyrosine phosphorylation	3	0.287356	0.593276	IL6, CD24A, GHR	765	35	13588	1.52246	1	0.993206	100
GOTERM_BP_FAT	GO:0031401~positive regulation of protein modification process	5	0.478927	0.645763	BMP4, IL6, BMPR2, CD24A, GHR	765	78	13588	1.1386	1	0.995877	100
Annotation Cluster 183	Enrichment Score: 0.4469438265802642
Category	Term	Count	%	PValue	Genes	List Total	Pop Hits	Pop Total	Fold Enrichment	Bonferroni	Benjamini	FDR
INTERPRO	IPR007632:Protein of unknown function DUF590	3	0.287356	0.0961686	ANO1, ANO3, ANO10	948	10	17763	5.6212	1	0.678265	80.8159
GOTERM_CC_FAT	GO:0034702~ion channel complex	13	1.24521	0.217799	KCNMA1, KCTD10, GLRB, GABRB3, ANO1, KCTD1, ANO3, CACNB3, CHRNB1, KCNMB1, TNFAIP1, KCTD11, ANO10	735	158	12504	1.39974	1	0.630008	96.4745
SP_PIR_KEYWORDS	chloride channel	5	0.478927	0.289503	GLRB, GABRB3, ANO1, ANO3, ANO10	974	50	17854	1.83306	1	0.725692	99.2028
GOTERM_CC_FAT	GO:0034707~chloride channel complex	5	0.478927	0.337649	GLRB, GABRB3, ANO1, ANO3, ANO10	735	50	12504	1.70122	1	0.764013	99.6339
GOTERM_MF_FAT	GO:0005254~chloride channel activity	5	0.478927	0.449708	GLRB, GABRB3, ANO1, ANO3, ANO10	712	64	13288	1.45804	1	0.980656	99.9888
GOTERM_MF_FAT	GO:0031404~chloride ion binding	5	0.478927	0.496962	GLRB, GABRB3, ANO1, ANO3, ANO10	712	68	13288	1.37227	1	0.987532	99.9971
GOTERM_MF_FAT	GO:0005253~anion channel activity	5	0.478927	0.508508	GLRB, GABRB3, ANO1, ANO3, ANO10	712	69	13288	1.35239	1	0.987526	99.998
SP_PIR_KEYWORDS	chloride	5	0.478927	0.511457	GLRB, GABRB3, ANO1, ANO3, ANO10	974	68	17854	1.34784	1	0.883968	99.996
GOTERM_MF_FAT	GO:0043168~anion binding	5	0.478927	0.519933	GLRB, GABRB3, ANO1, ANO3, ANO10	712	70	13288	1.33307	1	0.988394	99.9986
GOTERM_MF_FAT	GO:0008509~anion transmembrane transporter activity	8	0.766284	0.548334	GLRB, SLC12A2, GABRB3, SLCO4A1, SLC12A4, ANO1, ANO3, ANO10	712	130	13288	1.14849	1	0.989986	99.9994
Annotation Cluster 184	Enrichment Score: 0.4406015065083086
Category	Term	Count	%	PValue	Genes	List Total	Pop Hits	Pop Total	Fold Enrichment	Bonferroni	Benjamini	FDR
GOTERM_BP_FAT	GO:0033083~regulation of immature T cell proliferation	3	0.287356	0.0281794	CDKN2A, ERBB2, RIPK2	765	5	13588	10.6573	1	0.333037	39.6154
GOTERM_BP_FAT	GO:0030888~regulation of B cell proliferation	5	0.478927	0.102664	CDKN2A, IL7, PAWR, CD40, CD24A	765	32	13588	2.77533	1	0.665621	85.2165
GOTERM_BP_FAT	GO:0030889~negative regulation of B cell proliferation	3	0.287356	0.105305	CDKN2A, PAWR, CD24A	765	10	13588	5.32863	1	0.673972	85.9659
GOTERM_BP_FAT	GO:0050670~regulation of lymphocyte proliferation	8	0.766284	0.162452	CDKN2A, IL7, ERBB2, EFNB1, RIPK2, PAWR, CD40, CD24A	765	80	13588	1.77621	1	0.793329	95.6216
GOTERM_BP_FAT	GO:0032944~regulation of mononuclear cell proliferation	8	0.766284	0.162452	CDKN2A, IL7, ERBB2, EFNB1, RIPK2, PAWR, CD40, CD24A	765	80	13588	1.77621	1	0.793329	95.6216
GOTERM_BP_FAT	GO:0070663~regulation of leukocyte proliferation	8	0.766284	0.177346	CDKN2A, IL7, ERBB2, EFNB1, RIPK2, PAWR, CD40, CD24A	765	82	13588	1.73289	1	0.815169	96.8099
GOTERM_BP_FAT	GO:0042130~negative regulation of T cell proliferation	4	0.383142	0.206601	CDKN2A, ERBB2, PAWR, CD24A	765	28	13588	2.53744	1	0.850884	98.3162
GOTERM_BP_FAT	GO:0045619~regulation of lymphocyte differentiation	6	0.574713	0.226063	IL6, CDKN2A, IL7, ERBB2, RIPK2, CD24A	765	58	13588	1.83746	1	0.868333	98.9137
GOTERM_BP_FAT	GO:0042129~regulation of T cell proliferation	6	0.574713	0.236552	CDKN2A, ERBB2, EFNB1, RIPK2, PAWR, CD24A	765	59	13588	1.80631	1	0.879417	99.1462
GOTERM_BP_FAT	GO:0050869~negative regulation of B cell activation	3	0.287356	0.247395	CDKN2A, PAWR, CD24A	765	17	13588	3.13449	1	0.8892	99.3367
GOTERM_BP_FAT	GO:0045580~regulation of T cell differentiation	5	0.478927	0.283494	IL6, CDKN2A, IL7, ERBB2, RIPK2	765	48	13588	1.85022	1	0.913868	99.7214
GOTERM_BP_FAT	GO:0050671~positive regulation of lymphocyte proliferation	5	0.478927	0.309175	IL7, EFNB1, RIPK2, CD40, CD24A	765	50	13588	1.77621	1	0.92884	99.8537
GOTERM_BP_FAT	GO:0032946~positive regulation of mononuclear cell proliferation	5	0.478927	0.309175	IL7, EFNB1, RIPK2, CD40, CD24A	765	50	13588	1.77621	1	0.92884	99.8537
GOTERM_BP_FAT	GO:0070664~negative regulation of leukocyte proliferation	4	0.383142	0.314276	CDKN2A, ERBB2, PAWR, CD24A	765	35	13588	2.02995	1	0.93095	99.8716
GOTERM_BP_FAT	GO:0050672~negative regulation of lymphocyte proliferation	4	0.383142	0.314276	CDKN2A, ERBB2, PAWR, CD24A	765	35	13588	2.02995	1	0.93095	99.8716
GOTERM_BP_FAT	GO:0032945~negative regulation of mononuclear cell proliferation	4	0.383142	0.314276	CDKN2A, ERBB2, PAWR, CD24A	765	35	13588	2.02995	1	0.93095	99.8716
GOTERM_BP_FAT	GO:0070665~positive regulation of leukocyte proliferation	5	0.478927	0.335068	IL7, EFNB1, RIPK2, CD40, CD24A	765	52	13588	1.70789	1	0.940821	99.9254
GOTERM_BP_FAT	GO:0050864~regulation of B cell activation	5	0.478927	0.374031	CDKN2A, IL7, PAWR, CD40, CD24A	765	55	13588	1.61474	1	0.956414	99.9743
GOTERM_BP_FAT	GO:0050863~regulation of T cell activation	8	0.766284	0.405634	IL6, CDKN2A, IL7, ERBB2, EFNB1, RIPK2, PAWR, CD24A	765	108	13588	1.31571	1	0.965964	99.9897
GOTERM_BP_FAT	GO:0050868~negative regulation of T cell activation	4	0.383142	0.423052	CDKN2A, ERBB2, PAWR, CD24A	765	42	13588	1.69163	1	0.970368	99.9939
GOTERM_BP_FAT	GO:0046635~positive regulation of alpha-beta T cell activation	3	0.287356	0.433985	IL6, RIPK2, CD24A	765	26	13588	2.04947	1	0.972552	99.9957
GOTERM_BP_FAT	GO:0002684~positive regulation of immune system process	13	1.24521	0.492399	CD55, IL6, MASP1, IL7, EFNB1, BCAR1, RIPK2, CACNB3, SERPING1, CD40, CD24A, POLR3D, TGFB2	765	206	13588	1.12091	1	0.98339	99.9994
GOTERM_BP_FAT	GO:0050870~positive regulation of T cell activation	5	0.478927	0.512754	IL6, IL7, EFNB1, RIPK2, CD24A	765	66	13588	1.34561	1	0.98606	99.9997
KEGG_PATHWAY	mmu04640:Hematopoietic cell lineage	6	0.574713	0.521057	CD55, IL6, IL7, ITGA5, MME, CD24A	326	84	5738	1.25723	1	0.890137	99.9848
GOTERM_BP_FAT	GO:0045582~positive regulation of T cell differentiation	3	0.287356	0.544091	IL6, IL7, RIPK2	765	32	13588	1.6652	1	0.989316	99.9999
GOTERM_BP_FAT	GO:0051249~regulation of lymphocyte activation	9	0.862069	0.565612	IL6, CDKN2A, IL7, ERBB2, EFNB1, RIPK2, PAWR, CD40, CD24A	765	144	13588	1.11013	1	0.991185	100
GOTERM_BP_FAT	GO:0051250~negative regulation of lymphocyte activation	4	0.383142	0.566055	CDKN2A, ERBB2, PAWR, CD24A	765	52	13588	1.36631	1	0.991046	100
GOTERM_BP_FAT	GO:0045621~positive regulation of lymphocyte differentiation	3	0.287356	0.577333	IL6, IL7, RIPK2	765	34	13588	1.56724	1	0.992114	100
GOTERM_BP_FAT	GO:0046634~regulation of alpha-beta T cell activation	3	0.287356	0.577333	IL6, RIPK2, CD24A	765	34	13588	1.56724	1	0.992114	100
GOTERM_BP_FAT	GO:0050866~negative regulation of cell activation	4	0.383142	0.579135	CDKN2A, ERBB2, PAWR, CD24A	765	53	13588	1.34054	1	0.992217	100
GOTERM_BP_FAT	GO:0002695~negative regulation of leukocyte activation	4	0.383142	0.579135	CDKN2A, ERBB2, PAWR, CD24A	765	53	13588	1.34054	1	0.992217	100
GOTERM_BP_FAT	GO:0042102~positive regulation of T cell proliferation	3	0.287356	0.593276	EFNB1, RIPK2, CD24A	765	35	13588	1.52246	1	0.993206	100
GOTERM_BP_FAT	GO:0051251~positive regulation of lymphocyte activation	6	0.574713	0.614923	IL6, IL7, EFNB1, RIPK2, CD40, CD24A	765	94	13588	1.13375	1	0.9945	100
GOTERM_BP_FAT	GO:0002819~regulation of adaptive immune response	4	0.383142	0.616851	IL6, RIPK2, CD40, CD24A	765	56	13588	1.26872	1	0.994588	100
GOTERM_BP_FAT	GO:0002822~regulation of adaptive immune response based on somatic recombination of immune receptors built from immunoglobulin superfamily domains	4	0.383142	0.616851	IL6, RIPK2, CD40, CD24A	765	56	13588	1.26872	1	0.994588	100
GOTERM_BP_FAT	GO:0002683~negative regulation of immune system process	5	0.478927	0.625332	CDKN2A, ERBB2, SERPING1, PAWR, CD24A	765	76	13588	1.16856	1	0.994926	100
GOTERM_BP_FAT	GO:0002694~regulation of leukocyte activation	9	0.862069	0.6419	IL6, CDKN2A, IL7, ERBB2, EFNB1, RIPK2, PAWR, CD40, CD24A	765	154	13588	1.03804	1	0.995782	100
GOTERM_BP_FAT	GO:0050865~regulation of cell activation	9	0.862069	0.656218	IL6, CDKN2A, IL7, ERBB2, EFNB1, RIPK2, PAWR, CD40, CD24A	765	156	13588	1.02474	1	0.996267	100
GOTERM_BP_FAT	GO:0002696~positive regulation of leukocyte activation	6	0.574713	0.660546	IL6, IL7, EFNB1, RIPK2, CD40, CD24A	765	99	13588	1.07649	1	0.996465	100
GOTERM_BP_FAT	GO:0001817~regulation of cytokine production	8	0.766284	0.671478	IL6, GATA3, GATA4, RIPK2, CX3CL1, CD40, CD24A, POLR3D	765	139	13588	1.02228	1	0.996874	100
GOTERM_BP_FAT	GO:0050867~positive regulation of cell activation	6	0.574713	0.677785	IL6, IL7, EFNB1, RIPK2, CD40, CD24A	765	101	13588	1.05517	1	0.997069	100
Annotation Cluster 185	Enrichment Score: 0.43349072794906734
Category	Term	Count	%	PValue	Genes	List Total	Pop Hits	Pop Total	Fold Enrichment	Bonferroni	Benjamini	FDR
INTERPRO	IPR000648:Oxysterol-binding protein	3	0.287356	0.131602	OSBPL5, OSBP2, OSBPL3	948	12	17763	4.68434	1	0.77247	90.0156
INTERPRO	IPR018494:Oxysterol-binding protein, conserved site	3	0.287356	0.131602	OSBPL5, OSBP2, OSBPL3	948	12	17763	4.68434	1	0.77247	90.0156
SP_PIR_KEYWORDS	lipid transport	5	0.478927	0.301932	OSBPL5, SLC27A1, OSBP2, OSBPL3, GULP1	974	51	17854	1.79712	1	0.734462	99.3788
GOTERM_BP_FAT	GO:0006869~lipid transport	7	0.670498	0.665922	OSBPL5, SLC27A1, OSBP2, OSBPL3, GULP1, APOL8, SLCO2A1	765	119	13588	1.04483	1	0.99667	100
GOTERM_BP_FAT	GO:0010876~lipid localization	7	0.670498	0.732637	OSBPL5, SLC27A1, OSBP2, OSBPL3, GULP1, APOL8, SLCO2A1	765	128	13588	0.971364	1	0.998534	100
GOTERM_BP_FAT	GO:0008202~steroid metabolic process	5	0.478927	0.982439	OSBPL5, OSBP2, CYP1B1, OSBPL3, PRKAA2	765	161	13588	0.551618	1	1	100
Annotation Cluster 186	Enrichment Score: 0.42490541923063985
Category	Term	Count	%	PValue	Genes	List Total	Pop Hits	Pop Total	Fold Enrichment	Bonferroni	Benjamini	FDR
GOTERM_MF_FAT	GO:0005230~extracellular ligand-gated ion channel activity	7	0.670498	0.14057	GABRE, GLRB, GABRB3, GRIK2, GRIA4, CHRNB1, GRID1	712	66	13288	1.9794	1	0.808559	90.0422
GOTERM_MF_FAT	GO:0022834~ligand-gated channel activity	9	0.862069	0.206672	TRPC1, GABRE, GLRB, GABRB3, GRIK2, GRIA4, CHRNB1, ITPR3, GRID1	712	106	13288	1.58459	1	0.880689	97.0564
GOTERM_MF_FAT	GO:0015276~ligand-gated ion channel activity	9	0.862069	0.206672	TRPC1, GABRE, GLRB, GABRB3, GRIK2, GRIA4, CHRNB1, ITPR3, GRID1	712	106	13288	1.58459	1	0.880689	97.0564
INTERPRO	IPR018000:Neurotransmitter-gated ion-channel, conserved site	4	0.383142	0.374852	GABRE, GLRB, GABRB3, CHRNB1	948	41	17763	1.82803	1	0.977541	99.9534
INTERPRO	IPR006202:Neurotransmitter-gated ion-channel ligand-binding	4	0.383142	0.389537	GABRE, GLRB, GABRB3, CHRNB1	948	42	17763	1.78451	1	0.979585	99.9684
INTERPRO	IPR006201:Neurotransmitter-gated ion-channel	4	0.383142	0.389537	GABRE, GLRB, GABRB3, CHRNB1	948	42	17763	1.78451	1	0.979585	99.9684
INTERPRO	IPR006029:Neurotransmitter-gated ion-channel transmembrane region	4	0.383142	0.389537	GABRE, GLRB, GABRB3, CHRNB1	948	42	17763	1.78451	1	0.979585	99.9684
PIR_SUPERFAMILY	PIRSF002443:acetylcholine receptor	3	0.287356	0.584335	GLRB, GABRB3, CHRNB1	451	35	8136	1.54628	1	1	99.9996
GOTERM_MF_FAT	GO:0042165~neurotransmitter binding	4	0.383142	0.851451	GABRE, GLRB, GABRB3, CHRNB1	712	87	13288	0.858065	1	0.999641	100
GOTERM_MF_FAT	GO:0030594~neurotransmitter receptor activity	4	0.383142	0.851451	GABRE, GLRB, GABRB3, CHRNB1	712	87	13288	0.858065	1	0.999641	100
Annotation Cluster 187	Enrichment Score: 0.42076573984619886
Category	Term	Count	%	PValue	Genes	List Total	Pop Hits	Pop Total	Fold Enrichment	Bonferroni	Benjamini	FDR
INTERPRO	IPR017975:Tubulin, conserved site	4	0.383142	0.133445	TUBB2B, GATA6, TUBA1A, TUBB3	948	24	17763	3.12289	1	0.774793	90.3559
INTERPRO	IPR018316:Tubulin/FtsZ, 2-layer sandwich domain	3	0.287356	0.269038	TUBB2B, TUBA1A, TUBB3	948	19	17763	2.95853	1	0.937566	99.4009
INTERPRO	IPR003008:Tubulin/FtsZ, GTPase domain	3	0.287356	0.289192	TUBB2B, TUBA1A, TUBB3	948	20	17763	2.8106	1	0.949235	99.6205
INTERPRO	IPR000217:Tubulin	3	0.287356	0.289192	TUBB2B, TUBA1A, TUBB3	948	20	17763	2.8106	1	0.949235	99.6205
PIR_SUPERFAMILY	PIRSF002306:tubulin	3	0.287356	0.304294	TUBB2B, TUBA1A, TUBB3	451	20	8136	2.70599	1	0.999994	99.4333
GOTERM_BP_FAT	GO:0051258~protein polymerization	3	0.287356	0.666213	TUBB2B, TUBA1A, TUBB3	765	40	13588	1.33216	1	0.996646	100
GOTERM_BP_FAT	GO:0043623~cellular protein complex assembly	6	0.574713	0.733418	TUBB2B, PDGFC, TUBA1A, UNC13B, LRP4, TUBB3	765	108	13588	0.986783	1	0.998537	100
GOTERM_BP_FAT	GO:0034622~cellular macromolecular complex assembly	8	0.766284	0.964114	TUBB2B, PDGFC, NAP1L2, TUBA1A, UNC13B, SMARCA2, LRP4, TUBB3	765	217	13588	0.654824	1	0.999999	100
Annotation Cluster 188	Enrichment Score: 0.4151252084984878
Category	Term	Count	%	PValue	Genes	List Total	Pop Hits	Pop Total	Fold Enrichment	Bonferroni	Benjamini	FDR
GOTERM_BP_FAT	GO:0032231~regulation of actin filament bundle formation	3	0.287356	0.0705378	S1PR1, KANK2, SYNPO	765	8	13588	6.66078	1	0.546504	72.4976
GOTERM_BP_FAT	GO:0051492~regulation of stress fiber formation	3	0.287356	0.0705378	S1PR1, KANK2, SYNPO	765	8	13588	6.66078	1	0.546504	72.4976
GOTERM_BP_FAT	GO:0051493~regulation of cytoskeleton organization	8	0.766284	0.322074	LIMA1, S1PR1, MAPT, PSRC1, NEXN, DST, KANK2, SYNPO	765	99	13588	1.43532	1	0.935829	99.8951
GOTERM_BP_FAT	GO:0044087~regulation of cellular component biogenesis	7	0.670498	0.384703	S1PR1, MAPT, PSRC1, MMP14, CD24A, KANK2, SYNPO	765	89	13588	1.39702	1	0.960474	99.981
GOTERM_BP_FAT	GO:0051495~positive regulation of cytoskeleton organization	3	0.287356	0.433985	MAPT, PSRC1, SYNPO	765	26	13588	2.04947	1	0.972552	99.9957
GOTERM_BP_FAT	GO:0032970~regulation of actin filament-based process	5	0.478927	0.451024	LIMA1, S1PR1, TNNC1, KANK2, SYNPO	765	61	13588	1.45591	1	0.976058	99.9975
GOTERM_BP_FAT	GO:0051494~negative regulation of cytoskeleton organization	4	0.383142	0.511339	LIMA1, S1PR1, MAPT, KANK2	765	48	13588	1.48017	1	0.986103	99.9997
GOTERM_BP_FAT	GO:0051129~negative regulation of cellular component organization	6	0.574713	0.60538	LIMA1, S1PR1, MAPT, MMP14, KANK2, EPHB2	765	93	13588	1.14594	1	0.993921	100
GOTERM_BP_FAT	GO:0032956~regulation of actin cytoskeleton organization	4	0.383142	0.663467	LIMA1, S1PR1, KANK2, SYNPO	765	60	13588	1.18414	1	0.996581	100
GOTERM_BP_FAT	GO:0010639~negative regulation of organelle organization	4	0.383142	0.685177	LIMA1, S1PR1, MAPT, KANK2	765	62	13588	1.14594	1	0.99727	100
GOTERM_BP_FAT	GO:0033043~regulation of organelle organization	8	0.766284	0.769687	LIMA1, S1PR1, MAPT, PSRC1, NEXN, DST, KANK2, SYNPO	765	154	13588	0.922706	1	0.999148	100
GOTERM_BP_FAT	GO:0010638~positive regulation of organelle organization	3	0.287356	0.798406	MAPT, PSRC1, SYNPO	765	52	13588	1.02474	1	0.999496	100
Annotation Cluster 189	Enrichment Score: 0.4097259792392849
Category	Term	Count	%	PValue	Genes	List Total	Pop Hits	Pop Total	Fold Enrichment	Bonferroni	Benjamini	FDR
INTERPRO	IPR018248:EF hand	11	1.05364	0.166951	S100A6, TNNC1, S100A11, NCS1, ACTN1, MCC, DST, RCN1, PLS3, MYL9, RCN2	948	132	17763	1.56145	1	0.830257	94.9347
SP_PIR_KEYWORDS	EF hand	4	0.383142	0.194089	S100A6, TNNC1, RCN1, RCN2	974	28	17854	2.61866	1	0.619631	95.2663
UP_SEQ_FEATURE	calcium-binding region:3	3	0.287356	0.591703	TNNC1, NCS1, RCN1	953	33	16021	1.52828	1	0.999994	100
UP_SEQ_FEATURE	domain:EF-hand 4	4	0.383142	0.642489	TNNC1, NCS1, RCN1, RCN2	953	55	16021	1.22263	1	0.999998	100
UP_SEQ_FEATURE	domain:EF-hand 3	5	0.478927	0.725789	TNNC1, NCS1, RCN1, MYL9, RCN2	953	82	16021	1.02507	1	1	100
Annotation Cluster 190	Enrichment Score: 0.3962569374601058
Category	Term	Count	%	PValue	Genes	List Total	Pop Hits	Pop Total	Fold Enrichment	Bonferroni	Benjamini	FDR
GOTERM_BP_FAT	GO:0042423~catecholamine biosynthetic process	3	0.287356	0.143581	DDC, GATA3, TGFB2	765	12	13588	4.44052	1	0.759229	93.5123
GOTERM_BP_FAT	GO:0042401~biogenic amine biosynthetic process	4	0.383142	0.221534	DDC, GATA3, ADC, TGFB2	765	29	13588	2.44994	1	0.864698	98.7959
GOTERM_BP_FAT	GO:0006575~cellular amino acid derivative metabolic process	11	1.05364	0.269825	OAZ2, DDC, P4HA2, GATA3, SLC22A4, ABAT, CDO1, EIF5A2, ADC, GHR, TGFB2	765	141	13588	1.3857	1	0.904373	99.6111
GOTERM_BP_FAT	GO:0006576~biogenic amine metabolic process	6	0.574713	0.470514	OAZ2, DDC, GATA3, SLC22A4, ADC, TGFB2	765	80	13588	1.33216	1	0.979931	99.9987
GOTERM_BP_FAT	GO:0009712~catechol metabolic process	3	0.287356	0.50907	DDC, GATA3, TGFB2	765	30	13588	1.77621	1	0.985857	99.9996
GOTERM_BP_FAT	GO:0006584~catecholamine metabolic process	3	0.287356	0.50907	DDC, GATA3, TGFB2	765	30	13588	1.77621	1	0.985857	99.9996
GOTERM_BP_FAT	GO:0018958~phenol metabolic process	3	0.287356	0.50907	DDC, GATA3, TGFB2	765	30	13588	1.77621	1	0.985857	99.9996
GOTERM_BP_FAT	GO:0034311~diol metabolic process	3	0.287356	0.50907	DDC, GATA3, TGFB2	765	30	13588	1.77621	1	0.985857	99.9996
GOTERM_BP_FAT	GO:0042398~cellular amino acid derivative biosynthetic process	4	0.383142	0.511339	DDC, GATA3, ADC, TGFB2	765	48	13588	1.48017	1	0.986103	99.9997
GOTERM_BP_FAT	GO:0009309~amine biosynthetic process	4	0.383142	0.786	DDC, GATA3, ADC, TGFB2	765	73	13588	0.973265	1	0.999349	100
Annotation Cluster 191	Enrichment Score: 0.3903659825561565
Category	Term	Count	%	PValue	Genes	List Total	Pop Hits	Pop Total	Fold Enrichment	Bonferroni	Benjamini	FDR
GOTERM_BP_FAT	GO:0042445~hormone metabolic process	10	0.957854	0.065721	ACE, WNT4, CYP1B1, ECE1, CPE, RBP1, SLCO4A1, CYP26A1, ADH7, PCSK5	765	90	13588	1.97357	1	0.531281	69.8708
GOTERM_BP_FAT	GO:0042573~retinoic acid metabolic process	3	0.287356	0.247395	RBP1, CYP26A1, ADH7	765	17	13588	3.13449	1	0.8892	99.3367
GOTERM_BP_FAT	GO:0006766~vitamin metabolic process	6	0.574713	0.346819	RBP1, SLC22A4, CYP26A1, ADH7, GSTO1, LRP2	765	69	13588	1.54453	1	0.945552	99.9456
GOTERM_BP_FAT	GO:0006776~vitamin A metabolic process	3	0.287356	0.433985	RBP1, CYP26A1, ADH7	765	26	13588	2.04947	1	0.972552	99.9957
GOTERM_BP_FAT	GO:0016101~diterpenoid metabolic process	3	0.287356	0.472332	RBP1, CYP26A1, ADH7	765	28	13588	1.90308	1	0.980162	99.9987
GOTERM_BP_FAT	GO:0001523~retinoid metabolic process	3	0.287356	0.472332	RBP1, CYP26A1, ADH7	765	28	13588	1.90308	1	0.980162	99.9987
GOTERM_BP_FAT	GO:0006721~terpenoid metabolic process	3	0.287356	0.49091	RBP1, CYP26A1, ADH7	765	29	13588	1.83746	1	0.983259	99.9993
GOTERM_BP_FAT	GO:0034754~cellular hormone metabolic process	4	0.383142	0.566055	CYP1B1, RBP1, CYP26A1, ADH7	765	52	13588	1.36631	1	0.991046	100
GOTERM_BP_FAT	GO:0006775~fat-soluble vitamin metabolic process	3	0.287356	0.577333	RBP1, CYP26A1, ADH7	765	34	13588	1.56724	1	0.992114	100
GOTERM_BP_FAT	GO:0019748~secondary metabolic process	4	0.383142	0.752875	CYP1B1, RBP1, CYP26A1, ADH7	765	69	13588	1.02969	1	0.998894	100
GOTERM_BP_FAT	GO:0006720~isoprenoid metabolic process	3	0.287356	0.770545	RBP1, CYP26A1, ADH7	765	49	13588	1.08747	1	0.99914	100
Annotation Cluster 192	Enrichment Score: 0.3894699226223307
Category	Term	Count	%	PValue	Genes	List Total	Pop Hits	Pop Total	Fold Enrichment	Bonferroni	Benjamini	FDR
GOTERM_BP_FAT	GO:0006071~glycerol metabolic process	3	0.287356	0.373811	MOGAT2, GDPD5, GDPD1	765	23	13588	2.31679	1	0.956676	99.9742
GOTERM_BP_FAT	GO:0019400~alditol metabolic process	3	0.287356	0.414256	MOGAT2, GDPD5, GDPD1	765	25	13588	2.13145	1	0.968206	99.992
GOTERM_BP_FAT	GO:0019751~polyol metabolic process	4	0.383142	0.438197	MOGAT2, PPIP5K1, GDPD5, GDPD1	765	43	13588	1.65229	1	0.973576	99.9962
Annotation Cluster 193	Enrichment Score: 0.37975966255127064
Category	Term	Count	%	PValue	Genes	List Total	Pop Hits	Pop Total	Fold Enrichment	Bonferroni	Benjamini	FDR
GOTERM_MF_FAT	GO:0008483~transaminase activity	3	0.287356	0.370375	AADAT, GFPT2, ABAT	712	24	13288	2.33287	1	0.963765	99.9128
SP_PIR_KEYWORDS	Aminotransferase	3	0.287356	0.379068	AADAT, GFPT2, ABAT	974	24	17854	2.29132	1	0.797483	99.8813
GOTERM_MF_FAT	GO:0016769~transferase activity, transferring nitrogenous groups	3	0.287356	0.516847	AADAT, GFPT2, ABAT	712	32	13288	1.74965	1	0.988359	99.9985
Annotation Cluster 194	Enrichment Score: 0.37495796235281026
Category	Term	Count	%	PValue	Genes	List Total	Pop Hits	Pop Total	Fold Enrichment	Bonferroni	Benjamini	FDR
SP_PIR_KEYWORDS	peroxidase	3	0.287356	0.338988	PXDN, PTGS2, GPX8	974	22	17854	2.49963	1	0.769068	99.7127
GOTERM_MF_FAT	GO:0016209~antioxidant activity	4	0.383142	0.362258	PXDN, NXN, PTGS2, GPX8	712	40	13288	1.86629	1	0.96269	99.894
GOTERM_MF_FAT	GO:0004601~peroxidase activity	3	0.287356	0.44631	PXDN, PTGS2, GPX8	712	28	13288	1.9996	1	0.980537	99.9877
GOTERM_MF_FAT	GO:0016684~oxidoreductase activity, acting on peroxide as acceptor	3	0.287356	0.44631	PXDN, PTGS2, GPX8	712	28	13288	1.9996	1	0.980537	99.9877
GOTERM_BP_FAT	GO:0006979~response to oxidative stress	6	0.574713	0.545425	PXDN, PTGS2, PRND, GPX8, COL1A1, MMP14	765	87	13588	1.22497	1	0.989385	99.9999
Annotation Cluster 195	Enrichment Score: 0.37029572400580246
Category	Term	Count	%	PValue	Genes	List Total	Pop Hits	Pop Total	Fold Enrichment	Bonferroni	Benjamini	FDR
GOTERM_BP_FAT	GO:0046903~secretion	16	1.53257	0.262015	KCNMA1, TRPC1, GLRB, IL6, STX3, NRXN3, KIRREL, LTBP4, EDN1, SCRN1, SYTL5, RIMS2, STEAP2, IRS1, UNC13B, LLGL2	765	221	13588	1.28594	1	0.902041	99.5308
GOTERM_BP_FAT	GO:0006887~exocytosis	8	0.766284	0.424275	GLRB, STX3, SCRN1, SYTL5, STEAP2, RIMS2, UNC13B, LLGL2	765	110	13588	1.29179	1	0.970239	99.9941
GOTERM_BP_FAT	GO:0032940~secretion by cell	12	1.14943	0.476056	GLRB, IL6, STX3, NRXN3, LTBP4, SCRN1, SYTL5, STEAP2, RIMS2, UNC13B, IRS1, LLGL2	765	186	13588	1.14594	1	0.98082	99.9989
GOTERM_BP_FAT	GO:0003001~generation of a signal involved in cell-cell signaling	6	0.574713	0.513887	IL6, NRXN3, LTBP4, RIMS2, UNC13B, IRS1	765	84	13588	1.26872	1	0.986112	99.9997
SP_PIR_KEYWORDS	exocytosis	4	0.383142	0.517633	SCRN1, RIMS2, UNC13B, LLGL2	974	50	17854	1.46645	1	0.886645	99.9967
Annotation Cluster 196	Enrichment Score: 0.36843300565781145
Category	Term	Count	%	PValue	Genes	List Total	Pop Hits	Pop Total	Fold Enrichment	Bonferroni	Benjamini	FDR
GOTERM_BP_FAT	GO:0009612~response to mechanical stimulus	5	0.478927	0.174281	SLC12A2, PKD2, PKD1, COL1A1, MMP14	765	39	13588	2.27719	1	0.81131	96.5935
GOTERM_BP_FAT	GO:0050982~detection of mechanical stimulus	3	0.287356	0.247395	SLC12A2, PKD2, PKD1	765	17	13588	3.13449	1	0.8892	99.3367
GOTERM_BP_FAT	GO:0009582~detection of abiotic stimulus	4	0.383142	0.566055	SLC12A2, LXN, PKD2, PKD1	765	52	13588	1.36631	1	0.991046	100
GOTERM_BP_FAT	GO:0009581~detection of external stimulus	4	0.383142	0.663467	SLC12A2, LXN, PKD2, PKD1	765	60	13588	1.18414	1	0.996581	100
GOTERM_BP_FAT	GO:0051606~detection of stimulus	4	0.383142	0.888215	SLC12A2, LXN, PKD2, PKD1	765	90	13588	0.789426	1	0.999943	100
Annotation Cluster 197	Enrichment Score: 0.36290420384884814
Category	Term	Count	%	PValue	Genes	List Total	Pop Hits	Pop Total	Fold Enrichment	Bonferroni	Benjamini	FDR
INTERPRO	IPR000488:Death	4	0.383142	0.256583	TNFRSF10B, ANK2, UNC5B, NRADD	948	33	17763	2.27119	1	0.931353	99.2105
SMART	SM00005:DEATH	4	0.383142	0.401497	TNFRSF10B, ANK2, UNC5B, NRADD	632	33	9131	1.75125	1	0.857816	99.881
UP_SEQ_FEATURE	domain:Death	3	0.287356	0.55733	TNFRSF10B, ANK2, UNC5B	953	31	16021	1.62688	1	0.999987	99.9999
INTERPRO	IPR011029:DEATH-like	4	0.383142	0.615687	TNFRSF10B, ANK2, UNC5B, NRADD	948	59	17763	1.27033	1	0.998073	100
Annotation Cluster 198	Enrichment Score: 0.35278846352746723
Category	Term	Count	%	PValue	Genes	List Total	Pop Hits	Pop Total	Fold Enrichment	Bonferroni	Benjamini	FDR
SP_PIR_KEYWORDS	chemotaxis	6	0.574713	0.248351	ROBO1, ECSCR, ROBO2, CXCL12, SLIT2, CYR61	974	62	17854	1.77393	1	0.679973	98.2329
GOTERM_BP_FAT	GO:0006935~chemotaxis	9	0.862069	0.269742	ROBO1, ECSCR, ROBO2, CX3CL1, CXCL12, SLIT2, CCL17, CYR61, TGFB2	765	109	13588	1.46659	1	0.90496	99.6103
GOTERM_BP_FAT	GO:0042330~taxis	9	0.862069	0.269742	ROBO1, ECSCR, ROBO2, CX3CL1, CXCL12, SLIT2, CCL17, CYR61, TGFB2	765	109	13588	1.46659	1	0.90496	99.6103
GOTERM_BP_FAT	GO:0007626~locomotory behavior	17	1.62835	0.270664	KCNMA1, SNCG, GLRB, GNAO1, UCHL1, CX3CL1, CXCL12, SLIT2, CCL17, TGFB2, EPHA4, ROBO1, ECSCR, ROBO2, NRG1, TSHR, CYR61	765	239	13588	1.26341	1	0.904525	99.6189
INTERPRO	IPR001811:Small chemokine, interleukin-8-like	3	0.287356	0.594104	CX3CL1, CXCL12, CCL17	948	37	17763	1.51924	1	0.997406	100
GOTERM_MF_FAT	GO:0008009~chemokine activity	3	0.287356	0.610867	CX3CL1, CXCL12, CCL17	712	38	13288	1.47339	1	0.994415	99.9999
GOTERM_MF_FAT	GO:0042379~chemokine receptor binding	3	0.287356	0.625109	CX3CL1, CXCL12, CCL17	712	39	13288	1.43561	1	0.995083	100
SMART	SM00199:SCY	3	0.287356	0.73578	CX3CL1, CXCL12, CCL17	632	37	9131	1.17144	1	0.985224	100
KEGG_PATHWAY	mmu04062:Chemokine signaling pathway	9	0.862069	0.818457	ADCY2, GNAI1, BCAR1, CXCR6, CX3CL1, GRK5, PIK3R3, CXCL12, CCL17	326	182	5738	0.87039	1	0.974172	100
Annotation Cluster 199	Enrichment Score: 0.35178767920095083
Category	Term	Count	%	PValue	Genes	List Total	Pop Hits	Pop Total	Fold Enrichment	Bonferroni	Benjamini	FDR
UP_SEQ_FEATURE	domain:BTB	10	0.957854	0.228934	KCTD10, ZBTB20, KLHL26, ENC1, KLHL13, KCTD1, KLHL30, TNFAIP1, KCTD11, ZBTB8A	953	113	16021	1.48771	1	0.991349	99.0078
UP_SEQ_FEATURE	repeat:Kelch 6	5	0.478927	0.264342	KLHL26, KLHDC8A, ENC1, KLHL13, KLHL30	953	44	16021	1.91035	1	0.995413	99.5691
INTERPRO	IPR011333:BTB/POZ fold	12	1.14943	0.364878	KCTD10, ZBTB20, KLHL26, ENC1, KLHL13, KCTD1, KLHL30, TNFAIP1, KCTD11, ZBTB38, RHOBTB3, ZBTB8A	948	180	17763	1.24916	1	0.975628	99.9396
UP_SEQ_FEATURE	repeat:Kelch 5	5	0.478927	0.37348	KLHL26, KLHDC8A, ENC1, KLHL13, KLHL30	953	52	16021	1.61645	1	0.99931	99.9751
INTERPRO	IPR017096:Kelch-like protein, gigaxonin	4	0.383142	0.389537	KLHL26, ENC1, KLHL13, KLHL30	948	42	17763	1.78451	1	0.979585	99.9684
PIR_SUPERFAMILY	PIRSF037037:Kelch-like_protein_gigaxonin	4	0.383142	0.412642	KLHL26, ENC1, KLHL13, KLHL30	451	42	8136	1.71809	1	1	99.9493
UP_SEQ_FEATURE	repeat:Kelch 4	5	0.478927	0.414495	KLHL26, KLHDC8A, ENC1, KLHL13, KLHL30	953	55	16021	1.52828	1	0.999634	99.9925
UP_SEQ_FEATURE	repeat:Kelch 1	5	0.478927	0.441515	KLHL26, KLHDC8A, ENC1, KLHL13, KLHL30	953	57	16021	1.47466	1	0.999799	99.9968
UP_SEQ_FEATURE	repeat:Kelch 3	5	0.478927	0.441515	KLHL26, KLHDC8A, ENC1, KLHL13, KLHL30	953	57	16021	1.47466	1	0.999799	99.9968
UP_SEQ_FEATURE	repeat:Kelch 2	5	0.478927	0.441515	KLHL26, KLHDC8A, ENC1, KLHL13, KLHL30	953	57	16021	1.47466	1	0.999799	99.9968
INTERPRO	IPR013089:Kelch related	6	0.574713	0.466451	KLHL26, KLHDC8A, ENC1, KLHL13, KLHL30, ZBTB8A	948	84	17763	1.33838	1	0.99063	99.9965
INTERPRO	IPR015915:Kelch-type beta propeller	5	0.478927	0.48237	KLHL26, KLHDC8A, ENC1, KLHL13, KLHL30	948	67	17763	1.39831	1	0.991655	99.9979
INTERPRO	IPR006652:Kelch repeat type 1	5	0.478927	0.48237	KLHL26, KLHDC8A, ENC1, KLHL13, KLHL30	948	67	17763	1.39831	1	0.991655	99.9979
UP_SEQ_FEATURE	domain:BACK	3	0.287356	0.482608	KLHL26, KLHL13, KLHL30	953	27	16021	1.8679	1	0.999923	99.9992
INTERPRO	IPR000210:BTB/POZ-like	11	1.05364	0.493143	KCTD10, ZBTB20, KLHL26, ENC1, KLHL13, KCTD1, KLHL30, TNFAIP1, ZBTB38, RHOBTB3, ZBTB8A	948	180	17763	1.14506	1	0.992436	99.9985
INTERPRO	IPR011705:BTB/Kelch-associated	4	0.383142	0.502651	KLHL26, ENC1, KLHL13, KLHL30	948	50	17763	1.49899	1	0.992835	99.9989
SP_PIR_KEYWORDS	kelch repeat	5	0.478927	0.511457	KLHL26, KLHDC8A, ENC1, KLHL13, KLHL30	974	68	17854	1.34784	1	0.883968	99.996
INTERPRO	IPR013069:BTB/POZ	8	0.766284	0.527647	ZBTB20, KLHL26, ENC1, KLHL13, KLHL30, ZBTB38, RHOBTB3, ZBTB8A	948	128	17763	1.17108	1	0.994582	99.9995
SMART	SM00612:Kelch	5	0.478927	0.689546	KLHL26, KLHDC8A, ENC1, KLHL13, KLHL30	632	67	9131	1.07819	1	0.976453	100
SMART	SM00225:BTB	11	1.05364	0.806042	KCTD10, ZBTB20, KLHL26, ENC1, KLHL13, KCTD1, KLHL30, TNFAIP1, ZBTB38, RHOBTB3, ZBTB8A	632	180	9131	0.88292	1	0.992568	100
Annotation Cluster 200	Enrichment Score: 0.34859100217535527
Category	Term	Count	%	PValue	Genes	List Total	Pop Hits	Pop Total	Fold Enrichment	Bonferroni	Benjamini	FDR
GOTERM_BP_FAT	GO:0007368~determination of left/right symmetry	4	0.383142	0.438197	SMO, PKD2, ACVR1, PITX2	765	43	13588	1.65229	1	0.973576	99.9962
GOTERM_BP_FAT	GO:0009799~determination of symmetry	4	0.383142	0.453188	SMO, PKD2, ACVR1, PITX2	765	44	13588	1.61474	1	0.976421	99.9976
GOTERM_BP_FAT	GO:0009855~determination of bilateral symmetry	4	0.383142	0.453188	SMO, PKD2, ACVR1, PITX2	765	44	13588	1.61474	1	0.976421	99.9976
Annotation Cluster 201	Enrichment Score: 0.3473035855955923
Category	Term	Count	%	PValue	Genes	List Total	Pop Hits	Pop Total	Fold Enrichment	Bonferroni	Benjamini	FDR
SP_PIR_KEYWORDS	iron transport	3	0.287356	0.298146	SFXN3, STEAP2, STEAP1	974	20	17854	2.74959	1	0.732092	99.3295
GOTERM_BP_FAT	GO:0006826~iron ion transport	3	0.287356	0.544091	SFXN3, STEAP2, STEAP1	765	32	13588	1.6652	1	0.989316	99.9999
[truncated: 701 more rows]

## Sheet: DAVID__GO_down_ActVersusControl
GO terms for 1220 genes downregulated with activation of TGFbeta signaling (the most significant annotation clusters are on top of the sheet)
Annotation Cluster 1	Enrichment Score: 23.74445940374541
Category	Term	Count	%	PValue	Genes	List Total	Pop Hits	Pop Total	Fold Enrichment	Bonferroni	Benjamini	FDR
GOTERM_BP_FAT	GO:0006952~defense response	99	8.11475	3.52899e-27	TLR1, TLR2, TLR3, CXCL11, TLR7, C1QC, TGFB1, TLR8, TLR9, CXCL10, TAPBP, CFP, NLRC4, MYD88, PGLYRP2, CFH, IL1B, MX1, MX2, RAB27A, C5AR1, NCF1, F8, C1QA, C1QB, UNC13D, CCR5, LYST, CCR2, TNFAIP8L2, IL1R1, CCL3, IFIH1, NFKBID, FGR, ITGB2, SP110, CCL5, CCL4, SLC11A1, CNR2, FCER1G, DHX58, TLR12, PTPN6, CARD9, IL1RL1, CFB, TLR13, MYO1F, FCGR1, FCGR3, DDX58, GGT5, LAT, P2RX1, KCNJ8, CLEC7A, HDAC9, LY86, …	898	448	13588	3.34377	1.04952e-23	5.24761e-24	6.3484e-24
GOTERM_BP_FAT	GO:0009611~response to wounding	80	6.55738	3.28715e-23	F2RL2, F2RL3, LY86, F13A1, TLR1, PPARG, TLR2, TLR3, CXCL11, C1QC, TLR7, TLR8, TGFB1, TLR9, GP9, CXCL10, CFP, NOD2, NLRC4, GP5, GP6, MYD88, TICAM2, CFH, IL1B, LBP, RAB27A, PTGER3, NCF1, SAA3, F8, NLRP3, SIGIRR, C1QA, C1QB, UNC13D, F5, CCR5, LYST, CCR2, PLA2G7, LCP1, PTAFR, CCL3, TNF, NFKBID, C3, CCR1, CXCL2, ITGB2, PF4, CCL5, CCL4, SLC11A1, TNFRSF1B, MAP3K1, CNR2, PYCARD, C2, TLR12, PTPN6, SELP, K…	898	347	13588	3.48851	9.776e-20	1.9552e-20	5.91335e-20
GOTERM_BP_FAT	GO:0006954~inflammatory response	63	5.16393	5.03676e-23	LY86, TLR1, PPARG, TLR2, TLR3, CXCL11, C1QC, TLR7, TLR8, TGFB1, TLR9, CXCL10, CFP, NOD2, NLRC4, MYD88, CFH, TICAM2, IL1B, LBP, PTGER3, NCF1, SAA3, F8, NLRP3, SIGIRR, C1QA, C1QB, UNC13D, CCR5, CCR2, PLA2G7, PTAFR, CCL3, TNF, NFKBID, C3, CCR1, CXCL2, ITGB2, CCL5, CCL4, SLC11A1, TNFRSF1B, CNR2, PYCARD, C2, TLR12, SELP, CFB, TLR13, FCGR1, CD180, FCGR3, LAT, GGT5, CCL12, P2RX1, STAB1, ALOX5, CLEC7A, H…	898	225	13588	4.23679	1.49793e-19	2.49655e-20	9.06077e-20
Annotation Cluster 2	Enrichment Score: 18.949546562671557
Category	Term	Count	%	PValue	Genes	List Total	Pop Hits	Pop Total	Fold Enrichment	Bonferroni	Benjamini	FDR
SP_PIR_KEYWORDS	immune response	62	5.08197	1.72495e-28	LY86, TLR1, TLR2, TLR3, C1QC, TLR7, TLR8, TLR9, CFP, MYD88, CLEC4E, PGLYRP2, CFH, TICAM2, ERAP1, CLEC4A2, CLEC4D, AF251705, PAG1, H2-K1, DBNL, SLA2, CLEC4N, C1QA, DCLRE1C, C1QB, LAT2, LAX1, LILRB4, CD300LF, CD300LD, TNFAIP8L2, GPR183, IFIH1, LST1, C3, HFE, SP110, TAP2, TAP1, INPP5D, C2, DHX58, CD7, EXO1, TLR12, IRGM1, CFB, TLR13, SAMHD1, FCGR1, PSMB8, CD180, PSMB9, DDX58, BTLA, LAT, CD300A, H2-T2…	1121	184	17854	5.36666	7.41727e-26	3.70863e-26	2.43128e-25
GOTERM_BP_FAT	GO:0045087~innate immune response	41	3.36066	1.36766e-20	TNFAIP8L2, IL1R1, IFIH1, C3, TLR1, TLR2, TLR3, SP110, TLR7, C1QC, TLR8, TGFB1, TLR9, CFP, SLC11A1, NOD2, MYD88, CFH, TICAM2, LBP, C2, MX1, MX2, DHX58, RAB27A, TLR12, PTPN6, IRGM1, IL18RAP, CFB, IL1RL1, TLR13, SAMHD1, FCGR1, CD180, SIGIRR, DDX58, C1QA, C1QB, UNC13D, CLEC7A	898	107	13588	5.79801	4.06741e-17	5.08426e-18	2.46031e-17
SP_PIR_KEYWORDS	innate immunity	23	1.88525	6.00632e-10	TLR12, TNFAIP8L2, IFIH1, IRGM1, C3, CFB, TLR13, TLR1, TLR2, SAMHD1, TLR3, SP110, C1QC, FCGR1, CD180, CFP, C1QA, DDX58, C1QB, CFH, C2, CLEC7A, DHX58	1121	75	17854	4.88423	2.58272e-07	1.72181e-08	8.46578e-07
Annotation Cluster 3	Enrichment Score: 17.747315523552828
Category	Term	Count	%	PValue	Genes	List Total	Pop Hits	Pop Total	Fold Enrichment	Bonferroni	Benjamini	FDR
GOTERM_BP_FAT	GO:0007049~cell cycle	112	9.18033	1.45431e-23	CEP72, PRC1, KNTC1, AURKA, AURKB, PTTG1, CDCA8, DDX11, INCENP, MAP3K8, CDCA2, STAG3, H2AFX, CDCA5, CCNA2, ASPM, CDCA3, LIG1, RBL1, SGOL1, PIM1, MND1, ESPL1, TACC3, ESCO2, AHR, NCAPD2, UHRF1, MAD2L1, TIMELESS, SPAG5, DSCC1, NEK2, TIPIN, CHEK1, SESN1, SPC24, NCAPG2, FBXO5, SKA1, HELLS, ERCC6L, IKZF1, MKI67, NUF2, SYCE2, BRCA2, NDC80, PMF1, TET2, BRCA1, CDKN1C, PLK1, CHAF1A, CLSPN, E2F8, DAXX, SLFN1…	898	611	13588	2.77368	4.32512e-20	1.08128e-20	2.6162e-20
SP_PIR_KEYWORDS	cell cycle	90	7.37705	4.93876e-23	CLSPN, PRC1, E2F8, KNTC1, AURKA, AURKB, PTTG1, CDT1, KIF2C, MCM8, CDC45, CDCA8, MCM7, DDX11, FANCI, INCENP, CDCA2, STAG3, H2AFX, SIK1, CDCA5, CCNA2, ASPM, CDCA3, CDC7, CDC6, KIF11, LIG1, CEP110, SGOL1, RBL1, PIM1, NUSAP1, CDK6, MCM3, ESCO2, AHR, MCM6, NCAPD2, SASS6, UHRF1, MAD2L1, TIMELESS, SPAG5, FANCD2, CCND2, NSL1, BUB1B, HAUS8, DSCC1, HAUS5, NEK2, HAUS1, TIPIN, CHEK1, CEP55, SPC24, NCAPG2, BU…	1121	447	17854	3.20675	2.12367e-20	7.07889e-21	6.96108e-20
GOTERM_BP_FAT	GO:0000279~M phase	66	5.40984	1.70566e-19	KNTC1, AURKB, PTTG1, CDCA8, INCENP, CDCA2, STAG3, H2AFX, TUBB1, CDCA5, CCNA2, ASPM, CDCA3, CDC6, KIF11, SGOL1, TPX2, MND1, NUSAP1, ESPL1, TACC3, RAD51, NCAPD2, MAD2L1, TIMELESS, SPAG5, FANCD2, NSL1, BUB1B, HAUS8, HAUS5, NEK2, HAUS1, TIPIN, CEP55, RPA1, SPC24, NCAPG2, BUB1, FBXO5, SKA1, ZWILCH, HELLS, TRIP13, ERCC6L, EXO1, MKI67, DLGAP5, KIF18A, NUF2, SYCE2, CENPF, BRCA2, CENPE, NDC80, BIRC5, PMF1…	898	283	13588	3.52888	5.07263e-16	5.63625e-17	3.06836e-16
GOTERM_BP_FAT	GO:0022402~cell cycle process	79	6.47541	4.15041e-19	CEP72, KNTC1, AURKB, PTTG1, DAXX, SLFN1, CDCA8, INCENP, CDCA2, STAG3, H2AFX, TUBB1, MYB, CDCA5, CCNA2, ASPM, CDCA3, CDC6, KIF11, SGOL1, TPX2, MND1, NUSAP1, ESPL1, TACC3, RAD51, NCAPD2, MAD2L1, TIMELESS, SPAG5, FANCD2, CCND2, NSL1, BUB1B, HAUS8, HAUS5, NEK2, HAUS1, POLA1, TIPIN, CHEK1, CEP55, SESN1, RPA1, SPC24, NCAPG2, BUB1, FBXO5, SKA1, ZWILCH, HELLS, TRIP13, ERCC6L, EXO1, MKI67, DLGAP5, KIF18A,…	898	393	13588	3.04168	1.23433e-15	1.23433e-16	7.46629e-16
GOTERM_BP_FAT	GO:0022403~cell cycle phase	71	5.81967	4.88905e-19	KNTC1, AURKB, PTTG1, SLFN1, CDCA8, INCENP, CDCA2, STAG3, H2AFX, MYB, TUBB1, CDCA5, CCNA2, ASPM, CDCA3, CDC6, KIF11, SGOL1, TPX2, MND1, NUSAP1, ESPL1, TACC3, RAD51, NCAPD2, MAD2L1, TIMELESS, SPAG5, FANCD2, CCND2, NSL1, BUB1B, HAUS8, HAUS5, NEK2, HAUS1, POLA1, TIPIN, CHEK1, CEP55, RPA1, SPC24, NCAPG2, BUB1, FBXO5, SKA1, ZWILCH, HELLS, TRIP13, ERCC6L, EXO1, MKI67, DLGAP5, KIF18A, NUF2, SYCE2, CENPF,…	898	328	13588	3.2754	1.454e-15	1.32182e-16	8.79505e-16
SP_PIR_KEYWORDS	cell division	59	4.83607	3.85215e-18	PRC1, KNTC1, PTTG1, AURKB, KIF2C, CDCA8, CDC45, CDCA7, INCENP, CDCA2, CDCA5, CCNA2, ASPM, CDCA3, CDC7, CDC6, KIF11, LIG1, CEP110, SGOL1, NUSAP1, CDK6, MCM5, NCAPD2, MAD2L1, TIMELESS, SPAG5, CCND2, NSL1, BUB1B, HAUS8, HAUS5, NEK2, HAUS1, TIPIN, CEP55, SPC24, NCAPG2, BUB1, FBXO5, SKA1, ZWILCH, HELLS, ERCC6L, NUF2, SYCE2, CASC5, CENPE, NDC80, BIRC5, PMF1, RACGAP1, CDC25C, SMC2, SMC4, CCNB2, PLK1, KI…	1121	256	17854	3.67064	1.65643e-15	4.14106e-16	5.42953e-15
SP_PIR_KEYWORDS	mitosis	48	3.93443	1.23877e-17	HAUS5, NEK2, HAUS1, KNTC1, TIPIN, CEP55, AURKB, PTTG1, SPC24, KIF2C, CDCA8, NCAPG2, INCENP, BUB1, CDCA2, FBXO5, SKA1, ZWILCH, CCNA2, CDCA5, ASPM, HELLS, ERCC6L, CDCA3, CDC6, KIF11, SGOL1, NUF2, NUSAP1, CASC5, NDC80, CENPE, BIRC5, PMF1, CDC25C, SMC2, NCAPD2, SMC4, MAD2L1, CCNB2, TIMELESS, SPAG5, PLK1, NSL1, KIF20B, BUB1B, HAUS8, CIT	1121	179	17854	4.27089	5.32671e-15	1.06534e-15	1.74602e-14
GOTERM_BP_FAT	GO:0000087~M phase of mitotic cell cycle	51	4.18033	1.77936e-17	HAUS5, NEK2, HAUS1, TIPIN, KNTC1, AURKB, PTTG1, CEP55, SPC24, CDCA8, NCAPG2, INCENP, CDCA2, BUB1, FBXO5, SKA1, ZWILCH, CCNA2, CDCA5, HELLS, ASPM, ERCC6L, CDCA3, CDC6, KIF11, DLGAP5, SGOL1, NUF2, KIF18A, NUSAP1, CENPF, BIRC5, NDC80, CENPE, PMF1, CDC25C, SMC2, RGS14, CENPH, NCAPD2, SMC4, MAD2L1, CCNB2, TIMELESS, SPAG5, PLK1, NSL1, KIF20B, BUB1B, HAUS8, CIT	898	194	13588	3.97784	5.29181e-14	3.77986e-15	3.20094e-14
GOTERM_BP_FAT	GO:0051301~cell division	62	5.08197	4.09399e-17	PRC1, KNTC1, AURKB, PTTG1, DAXX, CDCA8, CDC45, CDCA7, INCENP, CDCA2, CDCA5, CCNA2, TOP2A, ASPM, CDCA3, CDC7, CDC6, KIF11, LIG1, CEP110, SGOL1, NUSAP1, CDK6, MCM5, NCAPD2, MAD2L1, TIMELESS, SPAG5, CCND2, NSL1, BUB1B, HAUS8, HAUS5, NEK2, HAUS1, TIPIN, CEP55, SPC24, NCAPG2, PSTPIP1, BUB1, FBXO5, SKA1, ZWILCH, HELLS, ERCC6L, NUF2, SYCE2, BRCA2, CENPE, NDC80, BIRC5, PMF1, RACGAP1, CDC25C, SMC2, SMC4, …	898	281	13588	3.3386	1.21755e-13	8.11701e-15	7.36478e-14
GOTERM_BP_FAT	GO:0000278~mitotic cell cycle	57	4.67213	5.97785e-17	KNTC1, AURKA, PTTG1, AURKB, SLFN1, CDCA8, INCENP, CDCA2, MYB, CDCA5, CCNA2, ASPM, CDCA3, CDC6, KIF11, SGOL1, NUSAP1, NCAPD2, MAD2L1, TIMELESS, SPAG5, CCND2, NSL1, BUB1B, HAUS8, HAUS5, NEK2, HAUS1, TIPIN, POLA1, CHEK1, CEP55, SPC24, NCAPG2, BUB1, FBXO5, SKA1, ZWILCH, HELLS, ERCC6L, DLGAP5, KIF18A, NUF2, CENPF, CENPE, NDC80, BIRC5, PMF1, CDC25C, SMC2, RGS14, SMC4, CENPH, CCNB2, PLK1, KIF20B, CIT	898	244	13588	3.53479	3.3018e-13	1.94289e-14	1.9984e-13
GOTERM_BP_FAT	GO:0000280~nuclear division	49	4.01639	1.85743e-16	HAUS5, NEK2, HAUS1, KNTC1, TIPIN, CEP55, AURKB, PTTG1, SPC24, CDCA8, NCAPG2, INCENP, BUB1, CDCA2, FBXO5, SKA1, ZWILCH, CCNA2, CDCA5, ASPM, HELLS, ERCC6L, CDCA3, CDC6, KIF11, SGOL1, NUF2, KIF18A, NUSAP1, NDC80, CENPE, BIRC5, PMF1, CDC25C, SMC2, RGS14, NCAPD2, CENPH, SMC4, MAD2L1, CCNB2, TIMELESS, SPAG5, PLK1, NSL1, KIF20B, BUB1B, HAUS8, CIT	898	190	13588	3.90231	6.60361e-13	3.66374e-14	3.9968e-13
GOTERM_BP_FAT	GO:0007067~mitosis	49	4.01639	1.85743e-16	HAUS5, NEK2, HAUS1, KNTC1, TIPIN, CEP55, AURKB, PTTG1, SPC24, CDCA8, NCAPG2, INCENP, BUB1, CDCA2, FBXO5, SKA1, ZWILCH, CCNA2, CDCA5, ASPM, HELLS, ERCC6L, CDCA3, CDC6, KIF11, SGOL1, NUF2, KIF18A, NUSAP1, NDC80, CENPE, BIRC5, PMF1, CDC25C, SMC2, RGS14, NCAPD2, CENPH, SMC4, MAD2L1, CCNB2, TIMELESS, SPAG5, PLK1, NSL1, KIF20B, BUB1B, HAUS8, CIT	898	190	13588	3.90231	6.60361e-13	3.66374e-14	3.9968e-13
GOTERM_BP_FAT	GO:0048285~organelle fission	49	4.01639	1.08129e-15	HAUS5, NEK2, HAUS1, KNTC1, TIPIN, CEP55, AURKB, PTTG1, SPC24, CDCA8, NCAPG2, INCENP, BUB1, CDCA2, FBXO5, SKA1, ZWILCH, CCNA2, CDCA5, ASPM, HELLS, ERCC6L, CDCA3, CDC6, KIF11, SGOL1, NUF2, KIF18A, NUSAP1, NDC80, CENPE, BIRC5, PMF1, CDC25C, SMC2, RGS14, NCAPD2, CENPH, SMC4, MAD2L1, CCNB2, TIMELESS, SPAG5, PLK1, NSL1, KIF20B, BUB1B, HAUS8, CIT	898	197	13588	3.76365	3.3018e-12	1.7375e-13	1.9984e-12
Annotation Cluster 4	Enrichment Score: 14.408121275824774
Category	Term	Count	%	PValue	Genes	List Total	Pop Hits	Pop Total	Fold Enrichment	Bonferroni	Benjamini	FDR
GOTERM_MF_FAT	GO:0032553~ribonucleotide binding	211	17.2951	3.36134e-20	ADCY7, AURKA, AURKB, BTK, MAP3K5, ATP2B4, DDX11, OASL2, MAP3K8, OASL1, MAP2K6, RAB27A, GBP8, PIK3CG, TNIK, GBP5, LIG1, PIK3CD, GBP9, PIM1, GEM, RFC5, RFC3, RFC2, ACAP1, EIF2AK2, 5430435G22RIK, NEK2, STK17B, UBA7, OAS3, CHEK1, ADRBK1, OAS2, TK1, VRK1, RAC2, 2610018G03RIK, POLQ, DHX58, ABCG3, ATP13A2, RAD54L, ABCG1, KCNJ8, ATP2A3, GM4951, GNAZ, MYO7A, ATP10A, CAMKK1, CKB, NOD2, GUCY1A3, TUBB1, SIK1…	849	1796	13288	1.83877	2.80336e-17	2.80336e-17	5.18788e-17
GOTERM_MF_FAT	GO:0032555~purine ribonucleotide binding	211	17.2951	3.36134e-20	ADCY7, AURKA, AURKB, BTK, MAP3K5, ATP2B4, DDX11, OASL2, MAP3K8, OASL1, MAP2K6, RAB27A, GBP8, PIK3CG, TNIK, GBP5, LIG1, PIK3CD, GBP9, PIM1, GEM, RFC5, RFC3, RFC2, ACAP1, EIF2AK2, 5430435G22RIK, NEK2, STK17B, UBA7, OAS3, CHEK1, ADRBK1, OAS2, TK1, VRK1, RAC2, 2610018G03RIK, POLQ, DHX58, ABCG3, ATP13A2, RAD54L, ABCG1, KCNJ8, ATP2A3, GM4951, GNAZ, MYO7A, ATP10A, CAMKK1, CKB, NOD2, GUCY1A3, TUBB1, SIK1…	849	1796	13288	1.83877	2.80336e-17	2.80336e-17	5.18788e-17
GOTERM_MF_FAT	GO:0017076~purine nucleotide binding	214	17.541	4.14262e-19	ADCY7, AURKA, AURKB, BTK, MAP3K5, ATP2B4, DDX11, OASL2, MAP3K8, OASL1, MAP2K6, RAB27A, GBP8, PIK3CG, TNIK, GBP5, LIG1, PIK3CD, GBP9, PIM1, GEM, RFC5, RFC3, RFC2, ACAP1, EIF2AK2, 5430435G22RIK, NEK2, STK17B, UBA7, OAS3, CHEK1, ADRBK1, OAS2, TK1, VRK1, RAC2, 2610018G03RIK, POLQ, DHX58, ABCG3, ATP13A2, RAD54L, ABCG1, KCNJ8, ATP2A3, GM4951, GNAZ, STEAP4, MYO7A, ATP10A, CAMKK1, CKB, NOD2, GUCY1A3, TUB…	849	1871	13288	1.79016	3.45494e-16	1.72747e-16	6.3937e-16
GOTERM_MF_FAT	GO:0005524~ATP binding	171	14.0164	2.74708e-16	RNASEL, ADCY7, F13A1, TTK, AURKA, AURKB, ACSS2, MTHFD1L, BTK, ACSS1, NLRC4, MAP3K5, ATP2B4, NLRC3, DDX11, OASL2, OASL1, MAP3K8, MLKL, MAP2K6, PIK3CG, TNIK, TWF2, LIG1, PIK3CD, PIM1, RFC5, RFC3, RFC2, ACAP1, OAS1B, OAS1C, EIF2AK2, IFIH1, ABCA9, BLM, FGR, NEK2, STK10, MAP4K2, UBA7, STK17B, OAS3, MAP4K1, CHEK1, ADRBK1, ABCA1, OAS2, CMPK2, TK1, VRK1, 2610018G03RIK, RUNX1, POLQ, RUNX2, DHX58, RUNX3, H…	849	1443	13288	1.85473	1.85185e-13	6.17284e-14	3.44169e-13
GOTERM_MF_FAT	GO:0032559~adenyl ribonucleotide binding	171	14.0164	9.42836e-16	RNASEL, ADCY7, F13A1, TTK, AURKA, AURKB, ACSS2, MTHFD1L, BTK, ACSS1, NLRC4, MAP3K5, ATP2B4, NLRC3, DDX11, OASL2, OASL1, MAP3K8, MLKL, MAP2K6, PIK3CG, TNIK, TWF2, LIG1, PIK3CD, PIM1, RFC5, RFC3, RFC2, ACAP1, OAS1B, OAS1C, EIF2AK2, IFIH1, ABCA9, BLM, FGR, NEK2, STK10, MAP4K2, UBA7, STK17B, OAS3, MAP4K1, CHEK1, ADRBK1, ABCA1, OAS2, CMPK2, TK1, VRK1, 2610018G03RIK, RUNX1, POLQ, RUNX2, DHX58, RUNX3, H…	849	1460	13288	1.83314	7.40741e-13	1.85185e-13	1.36557e-12
GOTERM_MF_FAT	GO:0000166~nucleotide binding	228	18.6885	2.14229e-15	ADCY7, AURKA, AURKB, BTK, MAP3K5, ATP2B4, DDX11, OASL2, MAP3K8, OASL1, MAP2K6, RAB27A, GBP8, PIK3CG, TNIK, GBP5, LIG1, PIK3CD, GBP9, POLE, PIM1, GEM, RFC5, RFC3, RFC2, ACAP1, EIF2AK2, 5430435G22RIK, NEK2, STK17B, UBA7, OAS3, CHEK1, ADRBK1, OAS2, TK1, VRK1, RAC2, 2610018G03RIK, POLQ, DHX58, ABCG3, ATP13A2, RAD54L, ABCG1, DHFR, KCNJ8, ATP2A3, GM4951, GNAZ, STEAP4, MYO7A, ATP10A, CAMKK1, CKB, NOD2, …	849	2183	13288	1.63468	1.75926e-12	3.5183e-13	3.25295e-12
GOTERM_MF_FAT	GO:0001882~nucleoside binding	177	14.5082	4.57747e-15	RNASEL, ADCY7, F13A1, TTK, AURKA, AURKB, ACSS2, MTHFD1L, BTK, ACSS1, NLRC4, MAP3K5, ATP2B4, NLRC3, DDX11, OASL2, OASL1, MAP3K8, MLKL, MAP2K6, PIK3CG, TNIK, TWF2, LIG1, PIK3CD, PIM1, RFC5, RFC3, RFC2, ACAP1, PDE5A, OAS1B, OAS1C, EIF2AK2, IFIH1, ABCA9, BLM, FGR, NEK2, STK10, MAP4K2, OAS3, STK17B, UBA7, MAP4K1, CHEK1, ADRBK1, ABCA1, OAS2, CMPK2, TK1, VRK1, 2610018G03RIK, IIGP1, RUNX1, POLQ, RUNX2, D…	849	1558	13288	1.77811	3.7963e-12	6.32716e-13	7.02771e-12
GOTERM_MF_FAT	GO:0001883~purine nucleoside binding	176	14.4262	5.37282e-15	RNASEL, ADCY7, F13A1, TTK, AURKA, AURKB, ACSS2, MTHFD1L, BTK, ACSS1, NLRC4, MAP3K5, ATP2B4, NLRC3, DDX11, OASL2, OASL1, MAP3K8, MLKL, MAP2K6, PIK3CG, TNIK, TWF2, LIG1, PIK3CD, PIM1, RFC5, RFC3, RFC2, ACAP1, PDE5A, OAS1B, OAS1C, EIF2AK2, IFIH1, ABCA9, BLM, FGR, NEK2, STK10, MAP4K2, OAS3, STK17B, UBA7, MAP4K1, CHEK1, ADRBK1, ABCA1, OAS2, CMPK2, TK1, VRK1, 2610018G03RIK, IIGP1, RUNX1, POLQ, RUNX2, D…	849	1548	13288	1.77948	4.44444e-12	6.34937e-13	8.22675e-12
GOTERM_MF_FAT	GO:0030554~adenyl nucleotide binding	174	14.2623	1.03942e-14	RNASEL, ADCY7, F13A1, TTK, AURKA, AURKB, ACSS2, MTHFD1L, BTK, ACSS1, NLRC4, MAP3K5, ATP2B4, NLRC3, DDX11, OASL2, OASL1, MAP3K8, MLKL, MAP2K6, PIK3CG, TNIK, TWF2, LIG1, PIK3CD, PIM1, RFC5, RFC3, RFC2, ACAP1, OAS1B, OAS1C, EIF2AK2, IFIH1, ABCA9, BLM, FGR, NEK2, STK10, MAP4K2, OAS3, STK17B, UBA7, MAP4K1, CHEK1, ADRBK1, ABCA1, OAS2, CMPK2, TK1, VRK1, 2610018G03RIK, RUNX1, POLQ, RUNX2, DHX58, RUNX3, H…	849	1535	13288	1.77416	8.7037e-12	1.08802e-12	1.61093e-11
SP_PIR_KEYWORDS	nucleotide-binding	179	14.6721	5.49488e-14	GNA15, RNASEL, ADCY7, TTK, RRAD, AURKA, AURKB, ACSS2, MTHFD1L, BTK, ACSS1, MAP3K5, ATP2B4, NLRC3, DDX11, OASL2, MAP3K8, MX1, MX2, MAP2K6, RAB27A, PIK3CG, TNIK, GBP5, LIG1, PIK3CD, PIM1, GEM, RFC5, RFC3, RFC2, ACAP1, PDE5A, OAS1B, EIF2AK2, GBP3, 5430435G22RIK, IFIH1, ABCA9, BLM, FGR, NEK2, STK10, MAP4K2, STK17B, MAP4K1, CHEK1, ADRBK1, ABCA1, CMPK2, TK1, VRK1, RAC2, 2610018G03RIK, TUBE1, IIGP1, DHX…	1121	1631	17854	1.74795	2.36311e-11	3.37586e-12	7.74603e-11
SP_PIR_KEYWORDS	atp-binding	149	12.2131	1.75994e-13	RNASEL, ADCY7, TTK, AURKA, AURKB, ACSS2, MTHFD1L, BTK, ACSS1, MAP3K5, ATP2B4, NLRC3, DDX11, OASL2, MAP3K8, MAP2K6, PIK3CG, TNIK, LIG1, PIK3CD, PIM1, RFC5, RFC3, RFC2, ACAP1, OAS1B, EIF2AK2, IFIH1, ABCA9, BLM, FGR, NEK2, STK10, MAP4K2, STK17B, MAP4K1, CHEK1, ADRBK1, ABCA1, CMPK2, TK1, VRK1, 2610018G03RIK, POLQ, HELLS, DHX58, CSF1R, ERCC6L, TEC, MYO1G, MYO1F, ATAD2, BRIP1, ATAD5, ABCG3, ATP13A2, RA…	1121	1287	17854	1.8439	7.56673e-11	9.45843e-12	2.48024e-10
UP_SEQ_FEATURE	nucleotide phosphate-binding region:ATP	118	9.67213	1.49842e-11	TTK, AURKA, AURKB, MTHFD1L, BTK, MAP3K5, NLRC3, DDX11, MAP3K8, MAP2K6, TNIK, PIM1, RFC5, RFC2, ACAP1, EIF2AK2, FGR, BLM, NEK2, STK10, STK17B, MAP4K2, MAP4K1, CHEK1, ADRBK1, CMPK2, TK1, VRK1, 2610018G03RIK, HELLS, DHX58, CSF1R, TEC, ERCC6L, MYO1G, MYO1F, BRIP1, ATAD2, ATAD5, RAD54L, ABCG1, DDX58, DNA2, IKBKE, PLK4, PLK1, MERTK, GM2382, CACNA1B, KIF22, KIF24, FIGNL1, MYO7A, SLFN5, FES, CAMKK1, CKB,…	1102	907	16021	1.8914	3.76104e-08	1.88052e-08	2.64457e-08
SP_PIR_KEYWORDS	kinase	76	6.22951	5.14318e-06	TTK, AURKA, AURKB, FES, CAMKK1, CKB, BTK, MAP3K5, MAP3K8, PAK1, CSK, SIK1, MAP2K6, PIK3CG, CDC7, TNIK, PFKL, SGK3, MADD, PIK3CD, PIM1, PRKCH, CDK6, PBK, PRKCD, PRKCB, PRKCQ, PANK1, ACAP1, SH3KBP1, BUB1B, EIF2AK2, MELK, CAMK1D, PHKA2, FGR, NEK2, STK10, MAP4K2, STK17B, DCK, MAP4K1, MKNK1, CHEK1, ADRBK1, KIT, CMPK2, TK1, VRK1, STK40, 2610018G03RIK, HK3, MAP3K1, DGKG, BUB1, ETNK1, PIK3R5, CSF1R, TYRO…	1121	707	17854	1.71208	0.00220913	7.62582e-05	0.00724896
Annotation Cluster 5	Enrichment Score: 12.626115099846668
Category	Term	Count	%	PValue	Genes	List Total	Pop Hits	Pop Total	Fold Enrichment	Bonferroni	Benjamini	FDR
SP_PIR_KEYWORDS	mitosis	48	3.93443	1.23877e-17	HAUS5, NEK2, HAUS1, KNTC1, TIPIN, CEP55, AURKB, PTTG1, SPC24, KIF2C, CDCA8, NCAPG2, INCENP, BUB1, CDCA2, FBXO5, SKA1, ZWILCH, CCNA2, CDCA5, ASPM, HELLS, ERCC6L, CDCA3, CDC6, KIF11, SGOL1, NUF2, NUSAP1, CASC5, NDC80, CENPE, BIRC5, PMF1, CDC25C, SMC2, NCAPD2, SMC4, MAD2L1, CCNB2, TIMELESS, SPAG5, PLK1, NSL1, KIF20B, BUB1B, HAUS8, CIT	1121	179	17854	4.27089	5.32671e-15	1.06534e-15	1.74602e-14
GOTERM_BP_FAT	GO:0000280~nuclear division	49	4.01639	1.85743e-16	HAUS5, NEK2, HAUS1, KNTC1, TIPIN, CEP55, AURKB, PTTG1, SPC24, CDCA8, NCAPG2, INCENP, BUB1, CDCA2, FBXO5, SKA1, ZWILCH, CCNA2, CDCA5, ASPM, HELLS, ERCC6L, CDCA3, CDC6, KIF11, SGOL1, NUF2, KIF18A, NUSAP1, NDC80, CENPE, BIRC5, PMF1, CDC25C, SMC2, RGS14, NCAPD2, CENPH, SMC4, MAD2L1, CCNB2, TIMELESS, SPAG5, PLK1, NSL1, KIF20B, BUB1B, HAUS8, CIT	898	190	13588	3.90231	6.60361e-13	3.66374e-14	3.9968e-13
GOTERM_BP_FAT	GO:0007067~mitosis	49	4.01639	1.85743e-16	HAUS5, NEK2, HAUS1, KNTC1, TIPIN, CEP55, AURKB, PTTG1, SPC24, CDCA8, NCAPG2, INCENP, BUB1, CDCA2, FBXO5, SKA1, ZWILCH, CCNA2, CDCA5, ASPM, HELLS, ERCC6L, CDCA3, CDC6, KIF11, SGOL1, NUF2, KIF18A, NUSAP1, NDC80, CENPE, BIRC5, PMF1, CDC25C, SMC2, RGS14, NCAPD2, CENPH, SMC4, MAD2L1, CCNB2, TIMELESS, SPAG5, PLK1, NSL1, KIF20B, BUB1B, HAUS8, CIT	898	190	13588	3.90231	6.60361e-13	3.66374e-14	3.9968e-13
GOTERM_BP_FAT	GO:0048285~organelle fission	49	4.01639	1.08129e-15	HAUS5, NEK2, HAUS1, KNTC1, TIPIN, CEP55, AURKB, PTTG1, SPC24, CDCA8, NCAPG2, INCENP, BUB1, CDCA2, FBXO5, SKA1, ZWILCH, CCNA2, CDCA5, ASPM, HELLS, ERCC6L, CDCA3, CDC6, KIF11, SGOL1, NUF2, KIF18A, NUSAP1, NDC80, CENPE, BIRC5, PMF1, CDC25C, SMC2, RGS14, NCAPD2, CENPH, SMC4, MAD2L1, CCNB2, TIMELESS, SPAG5, PLK1, NSL1, KIF20B, BUB1B, HAUS8, CIT	898	197	13588	3.76365	3.3018e-12	1.7375e-13	1.9984e-12
GOTERM_CC_FAT	GO:0000775~chromosome, centromeric region	33	2.70492	1.10192e-13	NEK2, KNTC1, AURKB, SPC24, CDCA8, CENPA, INCENP, BUB1, SKA1, ZWILCH, DNMT3B, HELLS, ERCC6L, CENPN, IKZF1, MKI67, CENPQ, SGOL1, CENPP, NUF2, CENPF, NDC80, CENPE, BIRC5, PMF1, CENPK, CENPI, CENPH, MAD2L1, SPAG5, NSL1, DNMT1, BUB1B	784	111	12504	4.74159	4.15624e-11	1.03906e-11	1.52445e-10
GOTERM_CC_FAT	GO:0000793~condensed chromosome	32	2.62295	2.31209e-13	HMGB2, NEK2, KNTC1, RPA1, SPC24, CENPA, INCENP, BUB1, STAG3, SKA1, ZWILCH, TOP2A, ERCC6L, CENPN, MKI67, SGOL1, NUF2, SYCE2, CENPF, NDC80, CENPE, PMF1, BRCA1, RAD51, CENPH, NCAPD2, MAD2L1, SPAG5, FANCD2, NSL1, BUB1B, ADD3	784	107	12504	4.76979	8.71848e-11	1.74369e-11	3.19778e-10
SP_PIR_KEYWORDS	kinetochore	24	1.96721	6.64228e-13	CENPN, NEK2, SGOL1, NUF2, KNTC1, CASC5, CENPE, NDC80, PMF1, CENPK, CENPH, SPC24, KIF2C, MAD2L1, PLK1, SPAG5, CENPA, NSL1, INCENP, BUB1, BUB1B, SKA1, ZWILCH, ERCC6L	1121	61	17854	6.2663	2.85626e-10	3.17362e-11	9.3624e-10
GOTERM_CC_FAT	GO:0000777~condensed chromosome kinetochore	19	1.55738	1.45806e-09	CENPN, NUF2, KNTC1, CENPF, CENPE, NDC80, PMF1, CENPH, SPC24, MAD2L1, SPAG5, CENPA, NSL1, INCENP, BUB1, BUB1B, SKA1, ZWILCH, ERCC6L	784	53	12504	5.71756	5.49688e-07	6.8711e-08	2.01618e-06
GOTERM_CC_FAT	GO:0000779~condensed chromosome, centromeric region	20	1.63934	1.9683e-09	CENPN, SGOL1, NUF2, KNTC1, CENPF, CENPE, NDC80, PMF1, CENPH, SPC24, MAD2L1, SPAG5, CENPA, NSL1, INCENP, BUB1, BUB1B, SKA1, ZWILCH, ERCC6L	784	60	12504	5.31633	7.4205e-07	8.245e-08	2.72173e-06
GOTERM_CC_FAT	GO:0000776~kinetochore	19	1.55738	2.44203e-08	CENPN, NUF2, KNTC1, CENPF, CENPE, NDC80, PMF1, CENPH, SPC24, MAD2L1, SPAG5, CENPA, NSL1, INCENP, BUB1, BUB1B, SKA1, ZWILCH, ERCC6L	784	62	12504	4.88759	9.20642e-06	8.36951e-07	3.3768e-05
Annotation Cluster 6	Enrichment Score: 10.7380588854598
Category	Term	Count	%	PValue	Genes	List Total	Pop Hits	Pop Total	Fold Enrichment	Bonferroni	Benjamini	FDR
GOTERM_BP_FAT	GO:0001775~cell activation	70	5.7377	5.28854e-26	HPRT, ELF4, TLR1, SNCA, PTPN22, RORC, IL15, TPD52, SKAP2, TGFB1, CD48, NLRC3, LBP, LTB, RHOH, RAB27A, GAPT, SATB1, SLA2, PIK3CD, NFAM1, WAS, PRKCD, DCLRE1C, CARD11, CD86, LAT2, UNC13D, LAX1, CX3CR1, LCP1, LCP2, GPR183, ITGAL, LST1, TNF, BLM, ADORA2A, ITGB2, PF4, IL7R, ITGAM, HSH2D, SLC11A1, DOCK2, POU2F2, BCL11A, FCER1G, HELLS, BLNK, CD28, EXO1, FYB, PTPRC, IKZF1, PLEK, FLT3, MYO1F, SLAMF1, VAV1,…	898	246	13588	4.30568	1.57281e-22	5.24271e-23	9.51371e-23
GOTERM_BP_FAT	GO:0045321~leukocyte activation	61	5	3.53117e-22	HPRT, ELF4, TLR1, SNCA, PTPN22, RORC, IL15, TPD52, SKAP2, TGFB1, CD48, NLRC3, LBP, RHOH, RAB27A, GAPT, SATB1, SLA2, PIK3CD, NFAM1, WAS, PRKCD, DCLRE1C, CARD11, CD86, LAT2, UNC13D, LAX1, CX3CR1, LCP1, LCP2, GPR183, ITGAL, BLM, ITGB2, IL7R, ITGAM, HSH2D, SLC11A1, DOCK2, BCL11A, POU2F2, FCER1G, HELLS, BLNK, CD28, EXO1, FYB, PTPRC, IKZF1, FLT3, MYO1F, SLAMF1, VAV1, FCGR3, LAT, FCGR2B, PLCG2, IRF1, BA…	898	219	13588	4.21468	1.05017e-18	1.50024e-19	6.35232e-19
GOTERM_BP_FAT	GO:0046649~lymphocyte activation	50	4.09836	4.58794e-17	HPRT, ELF4, PTPN22, RORC, IL15, TPD52, SKAP2, TGFB1, CD48, NLRC3, RHOH, RAB27A, GAPT, SATB1, SLA2, PIK3CD, NFAM1, PRKCD, WAS, DCLRE1C, CARD11, LAT2, CD86, UNC13D, LAX1, LCP1, GPR183, ITGAL, BLM, ITGB2, IL7R, ITGAM, HSH2D, SLC11A1, DOCK2, BCL11A, POU2F2, HELLS, CD28, BLNK, EXO1, PTPRC, IKZF1, FLT3, VAV1, SLAMF1, PLCG2, IRF1, BANK1, HDAC9	898	191	13588	3.9611	1.36445e-13	8.52783e-15	8.25337e-14
GOTERM_BP_FAT	GO:0042110~T cell activation	30	2.45902	2.70209e-10	ITGAL, BLM, ELF4, RORC, PTPN22, ITGB2, IL15, IL7R, ITGAM, TGFB1, HSH2D, CD48, SLC11A1, DOCK2, NLRC3, BCL11A, CD28, RAB27A, RHOH, PTPRC, SATB1, IKZF1, FLT3, SLA2, VAV1, WAS, CARD11, CD86, IRF1, LCP1	898	116	13588	3.91329	8.03601e-07	2.67867e-08	4.86086e-07
GOTERM_BP_FAT	GO:0048534~hemopoietic or lymphoid organ development	48	3.93443	2.85133e-09	GPR183, TNF, BLM, CCR1, PTPN22, RORC, FGF10, TTC7, IL15, KIT, CBFA2T3, IL7R, TPD52, MEIS1, TGFB1, RPA1, DOCK2, TNFRSF11A, POU2F2, BCL11A, RUNX1, LTB, HELLS, CD28, RHOH, PTPRC, SATB1, IKZF1, STAP1, FLT3, HCLS1, ROGDI, BRCA2, CDK6, NFAM1, TACC3, VAV1, DCLRE1C, CARD11, CCNB2, ID2, PLCG2, CCR2, IRF8, IRF1, TGFBR3, CD300LF, HDAC9	898	281	13588	2.58472	8.47983e-06	2.29186e-07	5.12934e-06
GOTERM_BP_FAT	GO:0002520~immune system development	49	4.01639	4.89779e-09	GPR183, TNF, BLM, CCR1, FGF10, RORC, PTPN22, TTC7, KIT, IL15, CBFA2T3, TPD52, IL7R, MEIS1, TGFB1, RPA1, DOCK2, TNFRSF11A, POU2F2, BCL11A, RUNX1, LTB, HELLS, RHOH, CD28, EXO1, PTPRC, SATB1, IKZF1, STAP1, FLT3, HCLS1, BRCA2, ROGDI, CDK6, NFAM1, TACC3, VAV1, DCLRE1C, CARD11, CCNB2, ID2, CCR2, IRF8, PLCG2, IRF1, TGFBR3, CD300LF, HDAC9	898	295	13588	2.51335	1.45659e-05	3.55269e-07	8.81076e-06
GOTERM_BP_FAT	GO:0030097~hemopoiesis	44	3.60656	6.48758e-09	GPR183, TNF, BLM, CCR1, PTPN22, RORC, TTC7, IL15, KIT, CBFA2T3, IL7R, TPD52, MEIS1, TGFB1, RPA1, DOCK2, POU2F2, BCL11A, RUNX1, HELLS, CD28, RHOH, PTPRC, SATB1, IKZF1, STAP1, FLT3, HCLS1, ROGDI, BRCA2, CDK6, NFAM1, TACC3, VAV1, DCLRE1C, CARD11, ID2, PLCG2, CCR2, IRF8, IRF1, TGFBR3, CD300LF, HDAC9	898	251	13588	2.65252	1.92939e-05	4.48699e-07	1.16707e-05
GOTERM_BP_FAT	GO:0002521~leukocyte differentiation	29	2.37705	1.44527e-07	GPR183, TNF, BLM, RORC, PTPN22, KIT, IL15, IL7R, TPD52, CBFA2T3, TGFB1, DOCK2, BCL11A, POU2F2, HELLS, CD28, RHOH, PTPRC, SATB1, IKZF1, FLT3, NFAM1, VAV1, DCLRE1C, CARD11, PLCG2, IRF1, CD300LF, HDAC9	898	142	13588	3.09022	0.000429732	7.54075e-06	0.000259994
GOTERM_BP_FAT	GO:0030098~lymphocyte differentiation	25	2.04918	3.15712e-07	GPR183, BLM, RORC, PTPN22, IL15, TPD52, IL7R, TGFB1, DOCK2, BCL11A, POU2F2, HELLS, CD28, RHOH, SATB1, PTPRC, IKZF1, FLT3, NFAM1, VAV1, DCLRE1C, CARD11, PLCG2, IRF1, HDAC9	898	114	13588	3.31829	0.000938486	1.56487e-05	0.000567941
GOTERM_BP_FAT	GO:0030217~T cell differentiation	17	1.39344	2.89097e-05	PTPRC, SATB1, BLM, IKZF1, FLT3, PTPN22, RORC, IL15, IL7R, VAV1, TGFB1, CARD11, DOCK2, BCL11A, IRF1, CD28, RHOH	898	76	13588	3.38466	0.0823863	0.000810791	0.0519937
GOTERM_BP_FAT	GO:0030183~B cell differentiation	10	0.819672	0.00275021	DCLRE1C, PTPRC, GPR183, IKZF1, PLCG2, POU2F2, BCL11A, NFAM1, TPD52, HDAC9	898	46	13588	3.28944	0.999723	0.0413397	4.83352
Annotation Cluster 7	Enrichment Score: 9.851323697747434
Category	Term	Count	%	PValue	Genes	List Total	Pop Hits	Pop Total	Fold Enrichment	Bonferroni	Benjamini	FDR
SP_PIR_KEYWORDS	dna replication	28	2.29508	8.1553e-13	BLM, POLA1, MCM10, CDT1, PRIM1, RPA1, RPA2, CDC45, MCM8, MCM7, POLE2, GINS1, CDC6, DTL, LIG1, NASP, POLE, MCM3, MCM5, MCM6, POLD3, RFC5, DNA2, RFC3, RFC2, POLD1, CHAF1A, DSCC1	1121	85	17854	5.24649	3.50695e-10	3.50695e-11	1.14952e-09
GOTERM_BP_FAT	GO:0006260~DNA replication	36	2.95082	4.71407e-11	BLM, TIPIN, POLA1, MCM10, CDT1, TK1, PRIM1, RPA1, RPA2, MCM8, CDC45, MCM7, POLE2, POLQ, FEN1, GINS1, CDC6, DTL, LIG1, NASP, POLE, BRCA2, MCM3, BRCA1, MCM5, MCM6, RAD51, POLD3, RFC5, DNA2, RFC3, HELB, RFC2, POLD1, CHAF1A, DSCC1	898	152	13588	3.58375	1.40197e-07	5.19246e-09	8.48028e-08
KEGG_PATHWAY	mmu03030:DNA replication	18	1.47541	9.76611e-11	LIG1, POLE, POLA1, MCM3, MCM5, MCM6, POLD3, RPA1, RFC5, PRIM1, DNA2, RPA2, RFC3, MCM7, POLE2, RFC2, POLD1, FEN1	440	35	5738	6.70675	1.56258e-08	1.56258e-08	1.17925e-07
GOTERM_BP_FAT	GO:0006261~DNA-dependent DNA replication	14	1.14754	1.04748e-07	TIPIN, POLA1, BRCA2, MCM3, MCM5, MCM6, RAD51, PRIM1, DNA2, CDC45, MCM7, POLE2, HELB, POLD1	898	34	13588	6.23058	0.000311473	5.66402e-06	0.000188435
Annotation Cluster 8	Enrichment Score: 8.649863511102305
Category	Term	Count	%	PValue	Genes	List Total	Pop Hits	Pop Total	Fold Enrichment	Bonferroni	Benjamini	FDR
GOTERM_BP_FAT	GO:0002252~immune effector process	42	3.44262	1.62878e-18	C3, RSAD2, IL7R, TLR7, C1QC, TLR8, CFP, CD47, SLC11A1, NOD2, MYD88, POU2F2, CFH, FCER1G, INPP5D, LBP, C2, RAB27A, EXO1, PTPRC, PTPN6, CARD9, CFB, NCF1, SAMHD1, MYO1F, NLRP3, FCGR1, PRKCD, FCGR3, C1QA, C1QB, LAT, ABCC9, LAT2, UNC13D, FCGR2B, LAX1, KCNJ8, IRF7, LYST, MPO	898	126	13588	5.0438	4.84399e-15	4.03666e-16	2.93006e-15
GOTERM_BP_FAT	GO:0002443~leukocyte mediated immunity	26	2.13115	3.20664e-10	C3, C1QC, SLC11A1, NOD2, MYD88, POU2F2, FCER1G, C2, INPP5D, RAB27A, EXO1, PTPN6, NCF1, CFB, MYO1F, PRKCD, FCGR1, FCGR3, C1QA, C1QB, LAT, LAT2, UNC13D, FCGR2B, LYST, IRF7	898	89	13588	4.42041	9.53655e-07	3.07631e-08	5.76852e-07
GOTERM_BP_FAT	GO:0002449~lymphocyte mediated immunity	22	1.80328	1.15858e-08	EXO1, PTPN6, C3, CFB, C1QC, PRKCD, FCGR1, FCGR3, C1QA, C1QB, SLC11A1, NOD2, MYD88, UNC13D, FCGR2B, IRF7, LYST, POU2F2, FCER1G, C2, INPP5D, RAB27A	898	76	13588	4.38014	3.44556e-05	7.65693e-07	2.0842e-05
GOTERM_BP_FAT	GO:0002250~adaptive immune response	22	1.80328	7.86179e-08	EXO1, C3, CFB, IL18, C1QC, PRKCD, FCGR1, FCGR3, C1QA, C1QB, SLC11A1, NOD2, MYD88, UNC13D, FCGR2B, IRF7, LYST, POU2F2, FCER1G, C2, INPP5D, RAB27A	898	84	13588	3.96299	0.000233782	4.41149e-06	0.000141428
GOTERM_BP_FAT	GO:0002460~adaptive immune response based on somatic recombination of immune receptors built from immunoglobulin superfamily domains	22	1.80328	7.86179e-08	EXO1, C3, CFB, IL18, C1QC, PRKCD, FCGR1, FCGR3, C1QA, C1QB, SLC11A1, NOD2, MYD88, UNC13D, FCGR2B, IRF7, LYST, POU2F2, FCER1G, C2, INPP5D, RAB27A	898	84	13588	3.96299	0.000233782	4.41149e-06	0.000141428
GOTERM_BP_FAT	GO:0016064~immunoglobulin mediated immune response	17	1.39344	2.19949e-06	EXO1, C3, CFB, C1QC, PRKCD, FCGR1, FCGR3, C1QA, C1QB, NOD2, MYD88, FCGR2B, IRF7, POU2F2, FCER1G, C2, INPP5D	898	63	13588	4.08308	0.00651994	8.72134e-05	0.00395665
GOTERM_BP_FAT	GO:0019724~B cell mediated immunity	17	1.39344	3.43361e-06	EXO1, C3, CFB, C1QC, PRKCD, FCGR1, FCGR3, C1QA, C1QB, NOD2, MYD88, FCGR2B, IRF7, POU2F2, FCER1G, C2, INPP5D	898	65	13588	3.95744	0.0101596	0.000129252	0.00617664
Annotation Cluster 9	Enrichment Score: 8.571531120099218
Category	Term	Count	%	PValue	Genes	List Total	Pop Hits	Pop Total	Fold Enrichment	Bonferroni	Benjamini	FDR
GOTERM_BP_FAT	GO:0001817~regulation of cytokine production	39	3.19672	2.0639e-14	TNF, LRRC32, IL18, PPARG, TLR1, TLR2, TLR3, TLR7, TLR8, TLR9, SLC11A1, NOD2, MYD88, REL, TICAM2, PYCARD, IL1B, FCER1G, UBASH3A, LBP, INPP5D, CASP1, LTB, SRGN, CD28, CARD9, CEBPB, CENPF, NLRP3, FCGR3, SIGIRR, DDX58, CARD11, PRKCQ, CD83, IRF1, CLEC7A, CD14, SASH3	898	139	13588	4.2455	6.14135e-11	2.92444e-12	3.71481e-11
GOTERM_BP_FAT	GO:0042035~regulation of cytokine biosynthetic process	18	1.47541	5.32535e-07	CEBPB, CARD9, TLR1, TLR3, TLR7, TLR8, TLR9, SIGIRR, FCGR3, CARD11, PRKCQ, MYD88, REL, IRF1, IL1B, INPP5D, LTB, CD28	898	64	13588	4.25571	0.0015825	2.39961e-05	0.000957987
GOTERM_BP_FAT	GO:0042108~positive regulation of cytokine biosynthetic process	14	1.14754	1.75538e-06	TLR1, TLR3, TLR7, TLR8, TLR9, FCGR3, PRKCQ, CARD11, MYD88, REL, IRF1, IL1B, LTB, CD28	898	42	13588	5.0438	0.00520689	7.1511e-05	0.00315775
Annotation Cluster 10	Enrichment Score: 7.714530504417505
Category	Term	Count	%	PValue	Genes	List Total	Pop Hits	Pop Total	Fold Enrichment	Bonferroni	Benjamini	FDR
GOTERM_BP_FAT	GO:0002684~positive regulation of immune system process	53	4.34426	1.0568e-17	IL18, TLR2, PTPN22, TNFSF14, IL15, C1QC, TLR8, TGFB1, CFP, NOD2, MYD88, HLX, CFH, LBP, H2-K1, NFAM1, C1QA, C1QB, CARD11, PRKCQ, CD83, LAT2, CD37, CD80, LAX1, LYST, IL12A, ITGAL, BLM, C3, UNC93B1, IL7R, SLC11A1, TAP2, FCER1G, IL2RG, INPP5D, C2, CD28, SELP, PTPN6, PTPRC, CARD9, IKZF1, CFB, FCGR1, FCGR3, CORO1A, PLCG2, CD79B, CLEC7A, SELE, SASH3	898	206	13588	3.89303	3.14291e-14	2.41763e-15	1.9011e-14
GOTERM_BP_FAT	GO:0050865~regulation of cell activation	42	3.44262	8.42244e-15	ITGAL, LST1, NFKBID, BLM, ADORA2A, LRRC32, IL18, SNCA, TNFSF14, IL15, IL7R, TGFB1, MYD88, HLX, FCER1G, IL2RG, INPP5D, CSK, PAG1, CD28, PTPRC, PTPN6, SELP, IKZF1, PLEK, FLT3, CENPF, TNFRSF14, NFAM1, BTLA, CARD11, LAT, CD83, PRKCQ, CORO1A, CD80, FCGR2B, LYST, PRAM1, CD274, IL12A, SASH3	898	156	13588	4.07384	2.50937e-11	1.25466e-12	1.51767e-11
GOTERM_BP_FAT	GO:0002694~regulation of leukocyte activation	40	3.27869	1.41968e-13	ITGAL, LST1, NFKBID, BLM, ADORA2A, LRRC32, IL18, SNCA, TNFSF14, IL15, IL7R, TGFB1, MYD88, HLX, FCER1G, IL2RG, INPP5D, CSK, PAG1, CD28, PTPRC, PTPN6, IKZF1, FLT3, CENPF, TNFRSF14, NFAM1, BTLA, CARD11, LAT, PRKCQ, CD83, CORO1A, CD80, FCGR2B, LYST, PRAM1, CD274, IL12A, SASH3	898	154	13588	3.93023	4.22301e-10	1.91955e-11	2.5544e-10
GOTERM_BP_FAT	GO:0051249~regulation of lymphocyte activation	37	3.03279	1.8793e-12	ITGAL, LST1, NFKBID, BLM, ADORA2A, LRRC32, IL18, TNFSF14, IL15, IL7R, TGFB1, MYD88, HLX, IL2RG, INPP5D, CSK, PAG1, CD28, PTPRC, PTPN6, IKZF1, FLT3, CENPF, TNFRSF14, NFAM1, BTLA, CARD11, LAT, PRKCQ, CD83, CORO1A, CD80, FCGR2B, LYST, CD274, IL12A, SASH3	898	144	13588	3.88793	5.58896e-09	2.32873e-10	3.38067e-09
GOTERM_BP_FAT	GO:0050863~regulation of T cell activation	30	2.45902	4.13998e-11	ITGAL, BLM, NFKBID, ADORA2A, LRRC32, IL18, TNFSF14, IL15, IL7R, TGFB1, HLX, IL2RG, CSK, PAG1, CD28, PTPN6, PTPRC, IKZF1, CENPF, TNFRSF14, BTLA, CARD11, PRKCQ, CD83, LAT, CORO1A, CD80, CD274, IL12A, SASH3	898	108	13588	4.20317	1.23123e-07	4.7355e-09	7.44752e-08
GOTERM_BP_FAT	GO:0050867~positive regulation of cell activation	25	2.04918	2.73141e-08	PTPRC, ITGAL, SELP, IKZF1, BLM, PLEK, IL18, TNFSF14, IL15, IL7R, TGFB1, CARD11, CD83, PRKCQ, CORO1A, MYD88, CD80, HLX, LYST, IL12A, FCER1G, IL2RG, INPP5D, SASH3, CD28	898	101	13588	3.7454	8.12288e-05	1.69233e-06	4.9136e-05
GOTERM_BP_FAT	GO:0050670~regulation of lymphocyte proliferation	22	1.80328	3.12575e-08	PTPN6, PTPRC, ITGAL, LST1, BLM, LRRC32, IL18, TNFRSF14, IL15, TGFB1, BTLA, CARD11, PRKCQ, CORO1A, MYD88, CD80, FCGR2B, CD274, IL12A, INPP5D, SASH3, CD28	898	80	13588	4.16114	9.29556e-05	1.89714e-06	5.623e-05
GOTERM_BP_FAT	GO:0032944~regulation of mononuclear cell proliferation	22	1.80328	3.12575e-08	PTPN6, PTPRC, ITGAL, LST1, BLM, LRRC32, IL18, TNFRSF14, IL15, TGFB1, BTLA, CARD11, PRKCQ, CORO1A, MYD88, CD80, FCGR2B, CD274, IL12A, INPP5D, SASH3, CD28	898	80	13588	4.16114	9.29556e-05	1.89714e-06	5.623e-05
GOTERM_BP_FAT	GO:0070663~regulation of leukocyte proliferation	22	1.80328	4.99836e-08	PTPN6, PTPRC, ITGAL, LST1, BLM, LRRC32, IL18, TNFRSF14, IL15, TGFB1, BTLA, CARD11, PRKCQ, CORO1A, MYD88, CD80, FCGR2B, CD274, IL12A, INPP5D, SASH3, CD28	898	82	13588	4.05964	0.00014864	2.85867e-06	8.99168e-05
GOTERM_BP_FAT	GO:0042129~regulation of T cell proliferation	18	1.47541	1.46606e-07	PTPN6, ITGAL, PTPRC, BLM, LRRC32, IL18, TNFRSF14, IL15, TGFB1, BTLA, CARD11, PRKCQ, CORO1A, CD80, CD274, IL12A, SASH3, CD28	898	59	13588	4.61636	0.000435911	7.51731e-06	0.000263733
GOTERM_BP_FAT	GO:0002696~positive regulation of leukocyte activation	23	1.88525	3.63562e-07	PTPRC, ITGAL, BLM, IKZF1, IL18, TNFSF14, IL15, IL7R, TGFB1, CARD11, CD83, PRKCQ, CORO1A, MYD88, CD80, LYST, HLX, IL12A, FCER1G, IL2RG, INPP5D, SASH3, CD28	898	99	13588	3.51538	0.00108065	1.71623e-05	0.000654021
GOTERM_BP_FAT	GO:0051251~positive regulation of lymphocyte activation	22	1.80328	6.08128e-07	PTPRC, ITGAL, BLM, IKZF1, IL18, TNFSF14, IL15, IL7R, TGFB1, CARD11, CD83, PRKCQ, CORO1A, MYD88, CD80, LYST, HLX, IL12A, IL2RG, INPP5D, SASH3, CD28	898	94	13588	3.54139	0.00180694	2.69933e-05	0.00109397
GOTERM_BP_FAT	GO:0050870~positive regulation of T cell activation	18	1.47541	8.5689e-07	ITGAL, PTPRC, BLM, IKZF1, IL18, TNFSF14, IL15, IL7R, CARD11, CD83, PRKCQ, CORO1A, CD80, HLX, IL12A, IL2RG, SASH3, CD28	898	66	13588	4.12675	0.00254515	3.6405e-05	0.00154147
GOTERM_BP_FAT	GO:0042102~positive regulation of T cell proliferation	12	0.983607	9.36648e-06	ITGAL, PRKCQ, CARD11, PTPRC, CORO1A, BLM, CD80, IL18, IL12A, IL15, SASH3, CD28	898	35	13588	5.18791	0.0274717	0.000302737	0.0168483
GOTERM_BP_FAT	GO:0042127~regulation of cell proliferation	63	5.16393	1.13568e-05	APOBEC1, IL18, PTGS1, PPARG, FGF10, IL15, SKAP2, SLFN1, TGFB1, CXCL10, SLFN2, CTTNBP2, SPRY1, MYD88, CDCA7, HLX, CSK, LTB, PTGER2, TNFRSF14, CARD11, PRKCQ, ADRB2, CD80, ADM, CCND2, IL12A, CDCA7L, EIF2AK2, ALOX12, ITGAL, LST1, TNF, BLM, ADORA2A, LRRC32, IFITM3, ST8SIA1, TIPIN, IFI30, KIT, RPA1, RAC2, MORC3, TGM2, INPP5D, RUNX2, RUNX3, CD28, PTPRC, PTPN6, FLT3, HCLS1, CENPF, ROGDI, BTLA, CORO1A, FC…	898	538	13588	1.77189	0.0332113	0.000348139	0.0204281
GOTERM_BP_FAT	GO:0032946~positive regulation of mononuclear cell proliferation	13	1.06557	7.45753e-05	CARD11, PTPRC, ITGAL, PRKCQ, CORO1A, MYD88, BLM, CD80, IL18, IL12A, IL15, SASH3, CD28	898	50	13588	3.93416	0.198921	0.00184659	0.134071
GOTERM_BP_FAT	GO:0050671~positive regulation of lymphocyte proliferation	13	1.06557	7.45753e-05	CARD11, PTPRC, ITGAL, PRKCQ, CORO1A, MYD88, BLM, CD80, IL18, IL12A, IL15, SASH3, CD28	898	50	13588	3.93416	0.198921	0.00184659	0.134071
GOTERM_BP_FAT	GO:0070665~positive regulation of leukocyte proliferation	13	1.06557	0.000112189	CARD11, PTPRC, ITGAL, PRKCQ, CORO1A, MYD88, BLM, CD80, IL18, IL12A, IL15, SASH3, CD28	898	52	13588	3.78285	0.283709	0.00260339	0.201628
GOTERM_BP_FAT	GO:0008284~positive regulation of cell proliferation	34	2.78689	0.00109789	ITGAL, TNF, BLM, IL18, TIPIN, ST8SIA1, FGF10, KIT, IL15, TGFB1, CXCL10, RPA1, MYD88, RAC2, HLX, TGM2, RUNX2, CD28, PTPRC, HCLS1, ROGDI, CENPF, CARD11, PRKCQ, ADRB2, CORO1A, CD80, ADM, CCND2, IL12A, FABP4, CDCA7L, SASH3, ALOX12	898	284	13588	1.81151	0.961876	0.0190337	1.95671
Annotation Cluster 11	Enrichment Score: 7.599085028723682
Category	Term	Count	%	PValue	Genes	List Total	Pop Hits	Pop Total	Fold Enrichment	Bonferroni	Benjamini	FDR
GOTERM_BP_FAT	GO:0009617~response to bacterium	34	2.78689	2.0839e-09	TNF, FGR, TLR1, TLR2, SP110, IL12RB2, SLC11A1, CD47, NLRC4, NOD2, MYD88, TAP2, PGLYRP2, FCER1G, IL1B, LBP, H2-K1, LYZ2, LYZ1, C5AR1, CARD9, NCF1, HCK, MYO1F, STAT1, FCGR1, CCR5, STAB1, KCNJ8, LYST, IRF8, PLCG2, CD14, PTAFR	898	157	13588	3.27686	6.1975e-06	1.72153e-07	3.74879e-06
GOTERM_BP_FAT	GO:0050830~defense response to Gram-positive bacterium	13	1.06557	4.37197e-09	NOD2, LYZ2, LYZ1, CARD9, MYD88, C5AR1, FGR, NCF1, HCK, PGLYRP2, TLR2, MYO1F, LBP	898	23	13588	8.55253	1.30022e-05	3.25056e-07	7.86486e-06
GOTERM_BP_FAT	GO:0042742~defense response to bacterium	23	1.88525	1.75061e-06	H2-K1, LYZ2, LYZ1, C5AR1, TNF, CARD9, FGR, NCF1, HCK, TLR2, MYO1F, FCGR1, SLC11A1, NLRC4, NOD2, MYD88, CCR5, STAB1, LYST, PGLYRP2, IRF8, FCER1G, LBP	898	108	13588	3.22243	0.0051928	7.23075e-05	0.00314918
Annotation Cluster 12	Enrichment Score: 7.017502283294875
Category	Term	Count	%	PValue	Genes	List Total	Pop Hits	Pop Total	Fold Enrichment	Bonferroni	Benjamini	FDR
GOTERM_MF_FAT	GO:0016502~nucleotide receptor activity	13	1.06557	4.96024e-08	GPR183, GPR174, GPR18, ADORA2A, GPR171, P2RY12, P2RY13, P2RY6, GPR34, P2RX1, LPAR5, P2RY14, P2RY1	849	28	13288	7.2667	4.13675e-05	3.18218e-06	7.65561e-05
GOTERM_MF_FAT	GO:0001614~purinergic nucleotide receptor activity	13	1.06557	4.96024e-08	GPR183, GPR174, GPR18, ADORA2A, GPR171, P2RY12, P2RY13, P2RY6, GPR34, P2RX1, LPAR5, P2RY14, P2RY1	849	28	13288	7.2667	4.13675e-05	3.18218e-06	7.65561e-05
INTERPRO	IPR002286:P2 purinoceptor	11	0.901639	7.30081e-08	P2RY12, P2RY13, GPR174, GPR183, P2RY6, GPR34, LPAR5, GPR18, P2RY14, GPR171, P2RY1	1086	20	17763	8.99599	0.000102206	2.04421e-05	0.000120293
GOTERM_MF_FAT	GO:0001608~nucleotide receptor activity, G-protein coupled	12	0.983607	2.13332e-07	P2RY12, P2RY13, GPR174, GPR183, P2RY6, GPR34, LPAR5, ADORA2A, GPR18, P2RY14, GPR171, P2RY1	849	26	13288	7.2237	0.000177903	1.27084e-05	0.000329255
GOTERM_MF_FAT	GO:0045028~purinergic nucleotide receptor activity, G-protein coupled	12	0.983607	2.13332e-07	P2RY12, P2RY13, GPR174, GPR183, P2RY6, GPR34, LPAR5, ADORA2A, GPR18, P2RY14, GPR171, P2RY1	849	26	13288	7.2237	0.000177903	1.27084e-05	0.000329255
Annotation Cluster 13	Enrichment Score: 6.885094279746425
Category	Term	Count	%	PValue	Genes	List Total	Pop Hits	Pop Total	Fold Enrichment	Bonferroni	Benjamini	FDR
GOTERM_CC_FAT	GO:0005694~chromosome	72	5.90164	1.9426e-17	CLSPN, KIF22, HIST4H4, KNTC1, AURKB, DAXX, PRIM1, HIST2H2AB, CDCA8, HIST1H2BK, FANCI, HIST2H2AC, INCENP, STAG3, H2AFX, TOP2A, SATB1, SP100, HIST1H1B, HIST1H1A, SGOL1, RAD51, NCAPD2, RFC5, HIST2H2BB, MAD2L1, SPAG5, RFC2, FANCD2, NSL1, BUB1B, ADD3, HIST1H4M, HMGB2, BLM, HIST1H2AF, NEK2, TIPIN, POLA1, CHEK1, SPC24, RPA1, RPA2, CENPA, BUB1, SKA1, ZWILCH, ASF1B, TINF2, DNMT3B, HELLS, ERCC6L, CENPN, IK…	784	378	12504	3.0379	7.3236e-15	7.3236e-15	2.68619e-14
GOTERM_CC_FAT	GO:0044427~chromosomal part	61	5	7.12363e-15	KIF22, HIST4H4, KNTC1, AURKB, DAXX, PRIM1, HIST2H2AB, CDCA8, HIST1H2BK, INCENP, HIST2H2AC, STAG3, H2AFX, SATB1, HIST1H1B, HIST1H1A, SGOL1, RAD51, RFC5, HIST2H2BB, MAD2L1, SPAG5, RFC2, NSL1, BUB1B, HIST1H4M, HIST1H2AF, BLM, NEK2, TIPIN, POLA1, CHEK1, SPC24, RPA1, RPA2, CENPA, BUB1, SKA1, ZWILCH, ASF1B, TINF2, DNMT3B, HELLS, ERCC6L, CENPN, IKZF1, MKI67, CENPQ, CENPP, HIST1H2BH, NUF2, SYCE2, CENPF, …	784	318	12504	3.0594	2.67875e-12	8.92952e-13	9.82547e-12
GOTERM_CC_FAT	GO:0043228~non-membrane-bounded organelle	160	13.1148	7.55271e-05	MTSS1, CEP72, PRC1, AIF1, SNCA, KNTC1, AURKA, AURKB, CEP70, PRIM1, CTTNBP2, CDCA8, DDX11, HIST1H2BK, INCENP, STAG3, H2AFX, ASPM, DBNL, SATB1, TWF2, SGOL1, TACC3, NCAPD2, RFC5, MAD2L1, RFC2, SPAG5, ADD3, FGD2, HIST1H4M, HMGB2, BLM, ADORA2A, NEK2, B9D2, TIPIN, STK17B, CHEK1, ITGAM, SPC24, DOCK2, TUBE1, FBXO5, SKA1, ASF1B, DNMT3B, HELLS, ERCC6L, FGD4, IKZF1, MKI67, MYO1G, NUF2, MYO1F, SYCE2, NDC80, …	784	1919	12504	1.32977	0.0280732	0.00177809	0.104387
GOTERM_CC_FAT	GO:0043232~intracellular non-membrane-bounded organelle	160	13.1148	7.55271e-05	MTSS1, CEP72, PRC1, AIF1, SNCA, KNTC1, AURKA, AURKB, CEP70, PRIM1, CTTNBP2, CDCA8, DDX11, HIST1H2BK, INCENP, STAG3, H2AFX, ASPM, DBNL, SATB1, TWF2, SGOL1, TACC3, NCAPD2, RFC5, MAD2L1, RFC2, SPAG5, ADD3, FGD2, HIST1H4M, HMGB2, BLM, ADORA2A, NEK2, B9D2, TIPIN, STK17B, CHEK1, ITGAM, SPC24, DOCK2, TUBE1, FBXO5, SKA1, ASF1B, DNMT3B, HELLS, ERCC6L, FGD4, IKZF1, MKI67, MYO1G, NUF2, MYO1F, SYCE2, NDC80, …	784	1919	12504	1.32977	0.0280732	0.00177809	0.104387
SP_PIR_KEYWORDS	cytoskeleton	59	4.83607	0.000341675	CEP72, MTSS1, PRC1, AIF1, KNTC1, AURKA, AURKB, CEP70, KIF2C, CDCA8, INCENP, RHOF, PARVG, DBNL, TWF2, CEP110, SGOL1, KIF15, NUSAP1, WAS, ARHGAP26, SASS6, SPAG5, SH3KBP1, HAUS8, ADD3, LCP1, FGD2, HAUS5, B9D2, HAUS1, CHEK1, ITGB2, CEP55, TPM2, APBB1IP, TRIB2, DOCK2, ITGB7, PSTPIP1, FBXO5, TUBE1, SKA1, MYOM1, FGD4, DLGAP5, KIF18A, CENPE, BIRC5, ITGA4, RACGAP1, FNBP1, CORO1A, PLK4, CASS4, FCGR2B, IFT5…	1121	583	17854	1.61181	0.136659	0.00376075	0.480509
GOTERM_CC_FAT	GO:0005856~cytoskeleton	97	7.95082	0.00090101	KIF23, KIF22, MTSS1, CEP72, GYPC, KIF24, PRC1, AIF1, MYO7A, FERMT3, SNCA, KNTC1, AURKA, AURKB, CEP70, CTTNBP2, KIF2C, ARHGAP6, CDCA8, INCENP, TUBB1, RHOF, IFNGR1, ASPM, PARVG, KIF14, DBNL, CDC6, TWF2, KIF11, CEP110, KIF15, TPX2, NUSAP1, MID1IP1, TACC3, WAS, ARHGAP26, ELMO1, SASS6, MAD2L1, SPAG5, SH3KBP1, HAUS8, ADD3, LCP1, FGD2, HAUS5, USP2, ADORA2A, NEK2, B9D2, HAUS1, STK17B, CHEK1, CEP55, TPM2,…	784	1122	12504	1.37883	0.288111	0.0168481	1.23872
GOTERM_CC_FAT	GO:0044430~cytoskeletal part	69	5.65574	0.00262244	KIF23, CEP72, KIF22, KIF24, PRC1, AIF1, FERMT3, MYO7A, KNTC1, AURKA, AURKB, CEP70, KIF2C, CDCA8, INCENP, TUBB1, IFNGR1, ASPM, KIF14, CDC6, KIF11, CEP110, KIF15, TPX2, NUSAP1, MID1IP1, TACC3, SASS6, MAD2L1, SPAG5, HAUS8, LCP1, HAUS5, NEK2, ADORA2A, USP2, B9D2, HAUS1, CEP55, TPM2, KIF4, PSTPIP1, FBXO5, TUBE1, SKA1, MYOM1, KIF21B, DLGAP5, MYO1G, KIF18A, MYO1F, CENPF, KIF18B, CENPE, BIRC5, RACGAP1, G…	784	774	12504	1.42181	0.628408	0.0324602	3.5659
Annotation Cluster 14	Enrichment Score: 6.576831949235753
Category	Term	Count	%	PValue	Genes	List Total	Pop Hits	Pop Total	Fold Enrichment	Bonferroni	Benjamini	FDR
UP_SEQ_FEATURE	topological domain:Extracellular	243	19.918	1.70336e-15	CD53, CD47, KCNK9, CLEC4E, CLEC4D, ADAM8, KLRD1, MUC13, PTPRJ, C5AR1, SLC12A9, SIRPA, CLEC4N, CD37, CD36, LPAR5, CCR5, CD33, LILRB4, CCR2, CX3CR1, CD226, ITGA2B, IL1R2, IL1R1, CSF2RB2, HFE, FCGRT, KCNJ2, TMEM229B, GPR143, GPR141, SLC29A1, SLC11A1, SLC29A3, CD68, CD69, FCER1G, EMB, TYROBP, GPR157, IL1RL1, SLAMF6, SLAMF8, ABCG3, ATP13A2, FCGR1, SLAMF1, ABCG1, PCDH19, DAGLB, FCGR3, BTLA, KCNJ5, GGT5…	1102	2174	16021	1.62501	4.17999e-12	4.17999e-12	2.94209e-12
SP_PIR_KEYWORDS	disulfide bond	245	20.082	4.42091e-14	GDF3, PTGS1, CD209C, C1QC, NOV, CFP, CD48, CD47, CLEC4E, CFH, CLEC4D, ADAM8, KLRD1, MUC13, RAB27A, C5AR1, F8, SIRPA, CLEC4N, C1QA, C1QB, CD36, LPAR5, F5, CCR5, CD33, LILRB4, CCR2, CX3CR1, STC1, CD226, ITGA2B, ADAMTS4, IL1R2, IL1R1, ENPP2, CSF2RB2, HFE, FCGRT, SIAE, CD68, LGALS3BP, CD69, NMRAL1, NAGA, FCER1G, FGL2, EMB, TYROBP, IL1RL1, CFB, SLAMF6, SLAMF8, EMILIN2, FCGR1, SLAMF1, FCGR3, BTLA, SEMA…	1121	2469	17854	1.58043	1.90004e-11	3.16669e-12	6.22835e-11
SP_PIR_KEYWORDS	glycoprotein	322	26.3934	1.3494e-12	GDF3, ADCY7, PTGS1, CD52, CD53, CD209C, NOV, CFP, CD48, CD47, KCNK9, CLEC4E, CFH, ERAP1, CLEC4D, ADAM8, KLRD1, MUC13, PTPRJ, SLC12A9, C5AR1, F8, TMEM26, PTPRO, SIRPA, CLEC4N, C1QA, C1QB, CD37, CD36, LPAR5, F5, CCR5, CD33, LILRB4, STC1, CD226, ADAMTS4, ITGA2B, IL1R2, IL1R1, ENPP2, CSF2RB2, HFE, FCGRT, GPR143, GPR141, SLC29A1, SIAE, SLC11A1, SLC29A3, LGALS3BP, CD68, CD69, NAGA, FGL2, EMB, IL1RL1, C…	1121	3600	17854	1.42457	5.80227e-10	5.27479e-11	1.9019e-09
SP_PIR_KEYWORDS	membrane	447	36.6393	2.83421e-11	SLC9A9, AIF1, PTGS1, BTK, KCNK9, KCNK5, GNG2, ADAM8, KLRD1, RAB27A, PTPRJ, GBP5, GEM, LPCAT2, SIRPA, UNC13D, CD226, IL1R2, IL1R1, RALGPS2, CSF2RB2, HFE, CACNB2, KCNJ2, SLC29A1, SLC29A3, RAC2, ACER3, PCDH19, DAGLB, KCNJ5, FNBP1, ADAP2, CD300A, KCNJ8, TGFBR3, TREML2, TREML1, GNAZ, GPR84, MSR1, TRPV2, ATP10A, KCNK12, XYLT1, TICAM2, SLC22A3, MC5R, PIK3AP1, AF251705, DPP4, CEACAM1, CD200R1, GAPT, PARV…	1121	5507	17854	1.29277	1.21871e-08	9.3747e-10	3.99476e-08
UP_SEQ_FEATURE	topological domain:Cytoplasmic	274	22.459	6.42502e-11	ADCY7, CD53, CD47, KCNK9, CLEC4E, INSIG1, ERAP1, CLEC4D, ADAM8, KLRD1, MUC13, PTPRJ, C5AR1, SLC12A9, LPCAT2, SIRPA, CLEC4N, CD37, CD36, LPAR5, CCR5, CD33, LILRB4, CCR2, CX3CR1, CD226, ITGA2B, IL1R2, IL1R1, CSF2RB2, HFE, FCGRT, KCNJ2, TMEM229B, GPR143, GPR141, SLC29A1, SLC11A1, SLC29A3, CD68, CD69, FCER1G, EMB, TYROBP, GPR157, IL1RL1, SLAMF6, SLAMF8, ABCG3, SLAMF1, ATP13A2, FCGR1, ABCG1, PCDH19, D…	1102	2780	16021	1.43289	1.61268e-07	5.3756e-08	1.13395e-07
UP_SEQ_FEATURE	disulfide bond	237	19.4262	7.81773e-10	GDF3, PTGS1, CD209C, C1QC, NOV, CFP, CD48, CD47, CLEC4E, CFH, CLEC4D, ADAM8, KLRD1, MUC13, RAB27A, C5AR1, F8, SIRPA, CLEC4N, C1QA, C1QB, CD36, LPAR5, F5, CCR5, CD33, LILRB4, CCR2, CX3CR1, STC1, CD226, ITGA2B, ADAMTS4, IL1R2, IL1R1, ENPP2, CSF2RB2, HFE, FCGRT, CD68, LGALS3BP, CD69, NMRAL1, NAGA, FCER1G, FGL2, EMB, IL1RL1, CFB, SLAMF6, SLAMF8, EMILIN2, FCGR1, SLAMF1, FCGR3, BTLA, SEMA6B, CD300A, KL…	1102	2379	16021	1.44831	1.96225e-06	4.90562e-07	1.37975e-06
UP_SEQ_FEATURE	glycosylation site:N-linked (GlcNAc...)	309	25.3279	8.2279e-08	GDF3, ADCY7, PTGS1, CD52, CD53, CD209C, NOV, CFP, CD48, CD47, KCNK9, CLEC4E, CFH, ERAP1, CLEC4D, ADAM8, KLRD1, MUC13, PTPRJ, SLC12A9, C5AR1, F8, TMEM26, SIRPA, CLEC4N, C1QA, CD37, CD36, LPAR5, F5, CD33, LILRB4, STC1, CD226, ADAMTS4, ITGA2B, IL1R2, IL1R1, ENPP2, CSF2RB2, HFE, FCGRT, GPR143, GPR141, SLC29A1, SIAE, SLC11A1, SLC29A3, LGALS3BP, CD68, CD69, NAGA, FGL2, EMB, IL1RL1, CFB, SLAMF6, SLAMF8,…	1102	3444	16021	1.30438	0.000206499	2.95025e-05	0.000145214
UP_SEQ_FEATURE	transmembrane region	342	28.0328	2.5421e-05	SLC9A9, ADCY7, CD53, CD47, KCNK9, CLEC4E, INSIG1, ERAP1, CLEC4D, ADAM8, KLRD1, MUC13, PTPRJ, SLC12A9, C5AR1, PLD4, TMEM26, LPCAT2, SIRPA, CLEC4N, CD37, CD36, LPAR5, CCR5, CD33, LILRB4, CCR2, CX3CR1, CD226, ITGA2B, IL1R2, IL1R1, CSF2RB2, PTPLAD2, HFE, FCGRT, KCNJ2, TMEM229B, GPR143, GPR141, SLC29A1, SLC11A1, SLC29A3, CD68, CD69, FCER1G, EMB, TYROBP, ACER3, GPR157, IL1RL1, SLAMF6, SLAMF8, ABCG3, SL…	1102	4113	16021	1.20886	0.0618145	0.00454732	0.0448562
SP_PIR_KEYWORDS	signal	236	19.3443	5.05793e-05	GDF3, PTGS1, CD52, C1QC, NOV, CFP, CD48, CD47, ADAM3, APOE, CFH, ADAM8, MUC13, PTPRJ, F8, PTPRO, SIRPA, C1QA, C1QB, F5, CD33, LILRB4, STC1, CD226, ITGA2B, ADAMTS4, IL1R2, IL1R1, ENPP2, CSF2RB2, HFE, FCGRT, ESM1, SIAE, CD68, LGALS3BP, NAGA, FCER1G, FGL2, EMB, TYROBP, IL1RL1, CFB, SLAMF6, SLAMF8, EMILIN2, FCGR1, SLAMF1, PCDH19, FCGR3, BTLA, SEMA6B, CD300A, TGFBR3, TREML2, SLC46A3, TREML1, ARSB, NAA…	1121	2970	17854	1.26557	0.0215148	0.000639491	0.0712668
UP_SEQ_FEATURE	signal peptide	236	19.3443	0.00721486	GDF3, PTGS1, CD52, C1QC, NOV, CFP, CD48, CD47, ADAM3, APOE, CFH, ADAM8, MUC13, PTPRJ, F8, PTPRO, SIRPA, C1QA, C1QB, F5, CD33, LILRB4, STC1, CD226, ITGA2B, ADAMTS4, IL1R2, IL1R1, ENPP2, CSF2RB2, HFE, FCGRT, ESM1, SIAE, CD68, LGALS3BP, NAGA, FCER1G, FGL2, EMB, TYROBP, IL1RL1, CFB, SLAMF6, SLAMF8, EMILIN2, FCGR1, SLAMF1, PCDH19, FCGR3, BTLA, SEMA6B, CD300A, TGFBR3, TREML2, SLC46A3, TREML1, ARSB, NAA…	1102	2963	16021	1.15795	1	0.380156	11.9968
SP_PIR_KEYWORDS	transmembrane	360	29.5082	0.0213863	SLC9A9, ADCY7, CD53, CD47, KCNK9, ATP2B4, CLEC4E, KCNK5, INSIG1, ERAP1, CLEC4D, ADAM8, KLRD1, MUC13, PTPRJ, SLC12A9, C5AR1, PLD4, TMEM26, LPCAT2, SIRPA, CLEC4N, CD37, CD36, LPAR5, CCR5, CD33, LILRB4, CCR2, CX3CR1, CD226, ITGA2B, IL1R2, IL1R1, CSF2RB2, PTPLAD2, HFE, FCGRT, KCNJ2, TMEM229B, GPR143, GPR141, SLC29A1, SLC11A1, SLC29A3, CD68, CD69, FCER1G, EMB, TYROBP, ACER3, GPR157, IL1RL1, FCGR4, SLA…	1121	5237	17854	1.09484	0.999908	0.121122	26.2659
SP_PIR_KEYWORDS	receptor	173	14.1803	0.0686693	F2RL2, F2RL3, TSPO, B430306N03RIK, TLR1, TLR2, RORC, TLR3, CD209C, TLR7, TLR8, IL17RA, TLR9, GP6, ERAP1, CSF3R, CLEC4D, KLRD1, EDARADD, PTPRJ, C5AR1, A530064D06RIK, TNFRSF14, PTPRO, AHR, CD36, CCR5, LPAR5, CLEC12A, ACAP1, GPR56, CX3CR1, LILRB4, CCR2, CD300LF, RNF135, CD226, ITGA2B, CD300LD, C3AR1, ITGAL, IL1R2, IL1R1, CYSLTR1, CSF2RB2, ADORA2A, ADRBK1, FCGRT, ITGB2, GPR143, ITGAM, GPR141, IL12RB2…	1121	2465	17854	1.11779	1	0.290868	63.3118
GOTERM_CC_FAT	GO:0031224~intrinsic to membrane	382	31.3115	0.226094	SLC9A9, ADCY7, CD52, CD53, CD48, ADAM3, CD47, KCNK9, ATP2B4, MYD88, CLEC4E, KCNK5, INSIG1, ERAP1, CLEC4D, ADAM8, KLRD1, MUC13, RAB27A, PTPRJ, SLC12A9, C5AR1, PLD4, TMEM26, LPCAT2, SIRPA, CLEC4N, CD37, CD36, LPAR5, CCR5, CD33, LILRB4, CCR2, CX3CR1, CD226, ITGA2B, IL1R2, IL1R1, CSF2RB2, ENPP2, PTPLAD2, CACNB2, HFE, FCGRT, KCNJ2, TMEM229B, GPR143, GPR141, SLC29A1, SLC11A1, SLC29A3, CD68, RAC2, CD69,…	784	5914	12504	1.03018	1	0.692222	97.1106
GOTERM_CC_FAT	GO:0016021~integral to membrane	369	30.2459	0.22916	SLC9A9, ADCY7, CD53, ADAM3, CD47, KCNK9, ATP2B4, CLEC4E, KCNK5, INSIG1, ERAP1, CLEC4D, ADAM8, KLRD1, MUC13, PTPRJ, SLC12A9, C5AR1, PLD4, TMEM26, LPCAT2, SIRPA, CLEC4N, CD37, CD36, LPAR5, CCR5, CD33, LILRB4, CCR2, CX3CR1, CD226, ITGA2B, IL1R2, IL1R1, CSF2RB2, ENPP2, PTPLAD2, CACNB2, HFE, FCGRT, KCNJ2, TMEM229B, GPR143, GPR141, SLC29A1, SLC11A1, SLC29A3, CD68, CD69, FCER1G, EMB, TYROBP, ACER3, GPR1…	784	5709	12504	1.03086	1	0.693399	97.2649
Annotation Cluster 15	Enrichment Score: 6.176800065879757
Category	Term	Count	%	PValue	Genes	List Total	Pop Hits	Pop Total	Fold Enrichment	Bonferroni	Benjamini	FDR
GOTERM_BP_FAT	GO:0008283~cell proliferation	43	3.52459	1.22026e-08	ITGAL, TNF, HPRT, ELF4, E2F8, POLA1, FGF10, ITGB2, IL15, KIT, IL7R, ITGAM, TGFB1, SLC11A1, STAT4, TNFRSF1B, DOCK2, MCM7, NCAPG2, RASGRP4, IL1B, GNG2, HHIP, ASPM, HELLS, GINS1, PTPRC, SATB1, KLK8, CEBPB, MKI67, CFB, NCF1, NASP, PIM1, BRCA2, RACGAP1, TACC3, PRKCD, APPL2, CD86, UHRF1, TGFBR3	898	247	13588	2.63421	3.629e-05	7.88926e-07	2.19516e-05
GOTERM_BP_FAT	GO:0070661~leukocyte proliferation	15	1.22951	3.48031e-07	PTPRC, SATB1, ITGAL, HPRT, ELF4, ITGB2, IL15, IL7R, PRKCD, ITGAM, TGFB1, SLC11A1, DOCK2, CD86, HELLS	898	43	13588	5.2784	0.00103451	1.66941e-05	0.000626081
GOTERM_BP_FAT	GO:0032943~mononuclear cell proliferation	15	1.22951	3.48031e-07	PTPRC, SATB1, ITGAL, HPRT, ELF4, ITGB2, IL15, IL7R, PRKCD, ITGAM, TGFB1, SLC11A1, DOCK2, CD86, HELLS	898	43	13588	5.2784	0.00103451	1.66941e-05	0.000626081
GOTERM_BP_FAT	GO:0046651~lymphocyte proliferation	14	1.14754	1.75538e-06	SATB1, ITGAL, PTPRC, HPRT, ELF4, ITGB2, IL15, IL7R, PRKCD, ITGAM, SLC11A1, DOCK2, CD86, HELLS	898	42	13588	5.0438	0.00520689	7.1511e-05	0.00315775
[truncated: 2,969 more rows]
