# Supplementary material for: Activation of the TGFβ pathway impairs endothelial to haematopoietic transition
Source: Sci Rep. 2016 Feb 19;6:21518. doi: 10.1038/srep21518 (PMC4759586; doi:10.1038/srep21518)
Supplement: Supplementary Table S6 [file srep21518-s11.xls]

## Sheet: DAVID__GO_down_InhVersusControl
GO terms for 168 genes downregulated with inhibition of TGFbeta signaling (the most significant annotation clusters are on top of the sheet)
Annotation Cluster 1	Enrichment Score: 8.701757888369634
Category	Term	Count	%	PValue	Genes	List Total	Pop Hits	Pop Total	Fold Enrichment	Bonferroni	Benjamini	FDR
SP_PIR_KEYWORDS	glycoprotein	64	40.7643	1.06538e-10	ADCY4, MCHR1, GPR126, NRP1, LPAR4, TLR3, POSTN, MMP2, TLR8, MMRN2, TGFB2, CD48, ROBO1, ROBO4, CFH, PDGFD, LBP, DENND5B, CEACAM1, EFNB2, CLEC1A, AMIGO2, SIGLEC1, SERPINA3N, NAALAD2, CHRDL1, BGN, CLEC12A, ABCB1B, MADCAM1, ADAM12, CLEC5A, DST, EMCN, PRND, CD109, CCL7, TIMP1, APLNR, ECE1, GPM6A, FAT4, GPNMB, BMP4, NOX4, COL4A2, COL4A1, BMP1, MET, FBN1, ANXA1, CCDC80, HSPG2, GRIA3, GDPD5, TSPAN18, MCA…	145	3600	17854	2.189	2.32252e-08	2.32252e-08	1.35417e-07
SP_PIR_KEYWORDS	disulfide bond	50	31.8471	5.93759e-10	NRP1, GPR126, EDN1, LPAR4, TLR3, POSTN, MMP2, TGFB2, MMRN2, CD48, ROBO1, CTGF, ROBO4, CFH, PDGFD, CEACAM1, EFNB2, CLEC1A, SIGLEC1, AMIGO2, BGN, CLEC12A, MADCAM1, ADAM12, CLEC5A, PRND, CD109, CCL7, TIMP1, ECE1, FAT4, BMP4, NOX4, COL4A2, BMP1, COL4A1, PRL3B1, FBN1, MET, HSPG2, GDPD5, TINAGL1, MCAM, CCL12, SEMA6A, DKK1, SRPX2, LAMA5, CLEC7A, CLEC14A	145	2469	17854	2.49354	1.29439e-07	6.47197e-08	7.54708e-07
SP_PIR_KEYWORDS	signal	55	35.0318	1.32635e-09	GPR126, NRP1, EDN1, TLR3, POSTN, MMP2, TLR8, TGFB2, MMRN2, CD48, CTGF, ROBO1, ROBO4, CFH, LBP, PDGFD, CEACAM1, EFNB2, CYYR1, AMIGO2, SIGLEC1, SERPINA3N, CHRDL1, BGN, MADCAM1, ADAM12, EMCN, PRND, CD109, CCL7, TIMP1, FAT4, SHISA4, GPNMB, BMP4, COL4A2, COL4A1, BMP1, PRL3B1, PLAC1, FBN1, MET, CCDC80, HSPG2, GRIA3, MCAM, TINAGL1, SEMA6A, CCL12, DKK1, NTS, SRPX2, LAMA5, SULF1, CLEC14A	145	2970	17854	2.2802	2.89145e-07	9.63816e-08	1.68589e-06
UP_SEQ_FEATURE	glycosylation site:N-linked (GlcNAc...)	62	39.4904	1.787e-09	ADCY4, MCHR1, GPR126, NRP1, LPAR4, TLR3, POSTN, MMP2, TLR8, MMRN2, TGFB2, CD48, ROBO1, ROBO4, CFH, PDGFD, LBP, DENND5B, CEACAM1, EFNB2, CLEC1A, AMIGO2, SIGLEC1, SERPINA3N, NAALAD2, CHRDL1, BGN, CLEC12A, ABCB1B, MADCAM1, ADAM12, CLEC5A, EMCN, PRND, CD109, CCL7, TIMP1, APLNR, ECE1, GPM6A, FAT4, GPNMB, BMP4, NOX4, COL4A2, COL4A1, BMP1, MET, FBN1, CCDC80, HSPG2, GRIA3, GDPD5, TSPAN18, MCAM, TINAGL1, …	139	3444	16021	2.07493	1.32059e-06	1.32059e-06	2.71446e-06
UP_SEQ_FEATURE	signal peptide	55	35.0318	1.05868e-08	GPR126, NRP1, EDN1, TLR3, POSTN, MMP2, TLR8, TGFB2, MMRN2, CD48, CTGF, ROBO1, ROBO4, CFH, LBP, PDGFD, CEACAM1, EFNB2, CYYR1, AMIGO2, SIGLEC1, SERPINA3N, CHRDL1, BGN, MADCAM1, ADAM12, EMCN, PRND, CD109, CCL7, TIMP1, FAT4, SHISA4, GPNMB, BMP4, COL4A2, COL4A1, BMP1, PRL3B1, PLAC1, FBN1, MET, CCDC80, HSPG2, GRIA3, MCAM, TINAGL1, SEMA6A, CCL12, DKK1, NTS, SRPX2, LAMA5, SULF1, CLEC14A	139	2963	16021	2.13947	7.82361e-06	3.91181e-06	1.60814e-05
UP_SEQ_FEATURE	disulfide bond	47	29.9363	3.87964e-08	GPR126, NRP1, EDN1, PRND, LPAR4, TLR3, POSTN, MMP2, CCL7, MMRN2, TGFB2, TIMP1, CD48, ECE1, CTGF, ROBO1, FAT4, ROBO4, CFH, PDGFD, CEACAM1, BMP4, COL4A2, COL4A1, BMP1, PRL3B1, FBN1, EFNB2, HSPG2, GDPD5, MCAM, TINAGL1, CLEC1A, SEMA6A, CCL12, AMIGO2, SIGLEC1, BGN, DKK1, SRPX2, CLEC12A, LAMA5, MADCAM1, CLEC7A, ADAM12, CLEC5A, CLEC14A	139	2379	16021	2.27708	2.86701e-05	9.5568e-06	5.89319e-05
Annotation Cluster 2	Enrichment Score: 6.0147860176530035
Category	Term	Count	%	PValue	Genes	List Total	Pop Hits	Pop Total	Fold Enrichment	Bonferroni	Benjamini	FDR
GOTERM_BP_FAT	GO:0007155~cell adhesion	21	13.3758	4.40944e-08	EMCN, NRP1, HSPG2, FBLIM1, POSTN, MCAM, DCHS1, PCDHB21, TGFB2, SIGLEC1, AMIGO2, PCDH1, FAT4, LAMA5, CTGF, MADCAM1, CLEC7A, ADAM12, GPNMB, DST, PARVA	116	561	13588	4.38484	4.66067e-05	4.66067e-05	7.016e-05
GOTERM_BP_FAT	GO:0022610~biological adhesion	21	13.3758	4.54078e-08	EMCN, NRP1, HSPG2, FBLIM1, POSTN, MCAM, DCHS1, PCDHB21, TGFB2, SIGLEC1, AMIGO2, PCDH1, FAT4, LAMA5, CTGF, MADCAM1, CLEC7A, ADAM12, GPNMB, DST, PARVA	116	562	13588	4.37704	4.79949e-05	2.39978e-05	7.22499e-05
SP_PIR_KEYWORDS	cell adhesion	15	9.55414	2.48002e-06	FBLIM1, POSTN, MCAM, PCDHB21, AMIGO2, SIGLEC1, PCDH1, FAT4, LAMA5, CTGF, MADCAM1, ADAM12, DST, CEACAM1, PARVA	145	380	17854	4.86044	0.000540498	9.01033e-05	0.00315222
GOTERM_BP_FAT	GO:0016337~cell-cell adhesion	10	6.36943	0.000175747	AMIGO2, EMCN, PCDH1, FAT4, CTGF, CLEC7A, MCAM, DCHS1, PCDHB21, TGFB2	116	236	13588	4.96347	0.169544	0.0184066	0.27927
Annotation Cluster 3	Enrichment Score: 5.826882052729594
Category	Term	Count	%	PValue	Genes	List Total	Pop Hits	Pop Total	Fold Enrichment	Bonferroni	Benjamini	FDR
SP_PIR_KEYWORDS	extracellular matrix	13	8.28025	1.58869e-07	BMP4, COL4A2, COL4A1, BGN, CTGF, LAMA5, FBN1, HSPG2, CCDC80, POSTN, MMP2, TIMP1, MMRN2	145	213	17854	7.51504	3.46329e-05	8.65834e-06	0.000201933
GOTERM_CC_FAT	GO:0044421~extracellular region part	25	15.9236	1.87856e-07	EDN1, CD109, POSTN, MMP2, CCL7, TIMP1, TGFB2, MMRN2, HMCN1, CTGF, LBP, PDGFD, BMP4, COL4A2, BMP1, COL4A1, PRL3B1, FBN1, HSPG2, CCDC80, CCL12, BGN, LAMA5, SULF1, ADAM12	119	774	12504	3.39392	3.00565e-05	3.00565e-05	0.000226834
GOTERM_CC_FAT	GO:0005578~proteinaceous extracellular matrix	15	9.55414	7.6129e-07	BMP4, COL4A2, COL4A1, FBN1, HSPG2, CCDC80, POSTN, MMP2, TIMP1, MMRN2, BGN, HMCN1, LAMA5, CTGF, ADAM12	119	297	12504	5.30685	0.000121799	6.09014e-05	0.000919245
GOTERM_CC_FAT	GO:0031012~extracellular matrix	15	9.55414	1.22079e-06	BMP4, COL4A2, COL4A1, FBN1, HSPG2, CCDC80, POSTN, MMP2, TIMP1, MMRN2, BGN, HMCN1, LAMA5, CTGF, ADAM12	119	309	12504	5.10076	0.000195308	6.51068e-05	0.00147408
GOTERM_CC_FAT	GO:0044420~extracellular matrix part	9	5.73248	2.38223e-06	COL4A2, COL4A1, HMCN1, LAMA5, FBN1, CCDC80, HSPG2, TIMP1, MMRN2	119	92	12504	10.2791	0.000381085	9.52849e-05	0.00287648
GOTERM_CC_FAT	GO:0005604~basement membrane	8	5.09554	5.42761e-06	COL4A2, COL4A1, HMCN1, LAMA5, CCDC80, HSPG2, TIMP1, MMRN2	119	73	12504	11.5151	0.000868043	0.000173669	0.00655358
SP_PIR_KEYWORDS	Secreted	29	18.4713	8.03115e-06	EDN1, POSTN, MMP2, CCL7, TIMP1, TGFB2, MMRN2, CTGF, CFH, LBP, PDGFD, BMP4, COL4A2, COL4A1, PRL3B1, PLAC1, FBN1, HSPG2, CCDC80, TINAGL1, CCL12, SIGLEC1, SERPINA3N, DKK1, BGN, CHRDL1, SRPX2, NTS, LAMA5	145	1420	17854	2.51465	0.00174927	0.000250083	0.0102077
GOTERM_CC_FAT	GO:0005576~extracellular region	35	22.293	8.42395e-06	EDN1, CD109, POSTN, MMP2, CCL7, TIMP1, TGFB2, MMRN2, HMCN1, CTGF, CFH, LBP, PDGFD, CASP1, BMP4, COL4A2, COL4A1, BMP1, PRL3B1, PLAC1, FBN1, CCDC80, HSPG2, TINAGL1, CCL12, SIGLEC1, SERPINA3N, BGN, CHRDL1, DKK1, NTS, SRPX2, LAMA5, SULF1, ADAM12	119	1680	12504	2.18908	0.00134693	0.000224614	0.0101713
Annotation Cluster 4	Enrichment Score: 5.340973907206609
Category	Term	Count	%	PValue	Genes	List Total	Pop Hits	Pop Total	Fold Enrichment	Bonferroni	Benjamini	FDR
GOTERM_MF_FAT	GO:0030246~carbohydrate binding	18	11.465	1.57096e-09	BMP4, EMCN, FBN1, CCDC80, POSTN, TINAGL1, CCL7, CLEC1A, SIGLEC1, BGN, CLEC12A, CTGF, GFPT2, CFH, CLEC7A, GPNMB, CLEC5A, CLEC14A	115	317	13288	6.56108	3.78602e-07	3.78602e-07	2.02906e-06
GOTERM_MF_FAT	GO:0001871~pattern binding	11	7.00637	1.409e-07	BMP4, BGN, CTGF, FBN1, CCDC80, CFH, POSTN, CLEC7A, GPNMB, TINAGL1, CCL7	115	128	13288	9.92989	3.39564e-05	1.69783e-05	0.000181987
GOTERM_MF_FAT	GO:0030247~polysaccharide binding	11	7.00637	1.409e-07	BMP4, BGN, CTGF, FBN1, CCDC80, CFH, POSTN, CLEC7A, GPNMB, TINAGL1, CCL7	115	128	13288	9.92989	3.39564e-05	1.69783e-05	0.000181987
GOTERM_MF_FAT	GO:0005539~glycosaminoglycan binding	8	5.09554	5.49203e-05	BMP4, BGN, CTGF, CCDC80, CFH, POSTN, GPNMB, CCL7	115	114	13288	8.10862	0.013149	0.00440234	0.0709119
GOTERM_MF_FAT	GO:0008201~heparin binding	7	4.4586	7.70576e-05	BMP4, CTGF, CCDC80, CFH, POSTN, GPNMB, CCL7	115	83	13288	9.745	0.0184002	0.00463214	0.099482
SP_PIR_KEYWORDS	heparin-binding	3	1.91083	0.0681739	CTGF, POSTN, CCL7	145	53	17854	6.96968	1	0.38185	59.2409
Annotation Cluster 5	Enrichment Score: 4.625637860602827
Category	Term	Count	%	PValue	Genes	List Total	Pop Hits	Pop Total	Fold Enrichment	Bonferroni	Benjamini	FDR
GOTERM_BP_FAT	GO:0001944~vasculature development	13	8.28025	1.33269e-06	BMP4, EMCN, NRP1, EPAS1, SMAD7, HAND2, CTGF, EDN1, EFNB2, ROBO4, SOX17, MMP2, TGFB2	116	250	13588	6.09117	0.00140767	0.000469442	0.00212047
GOTERM_BP_FAT	GO:0048514~blood vessel morphogenesis	11	7.00637	6.79812e-06	BMP4, EMCN, NRP1, EPAS1, SMAD7, HAND2, CTGF, EDN1, ROBO4, SOX17, TGFB2	116	198	13588	6.50766	0.00715988	0.0017948	0.0108162
GOTERM_BP_FAT	GO:0001568~blood vessel development	12	7.64331	6.87085e-06	BMP4, EMCN, NRP1, EPAS1, SMAD7, HAND2, CTGF, EDN1, ROBO4, SOX17, MMP2, TGFB2	116	244	13588	5.76088	0.0072362	0.00145145	0.0109319
GOTERM_BP_FAT	GO:0001525~angiogenesis	9	5.73248	1.67612e-05	BMP4, EMCN, NRP1, EPAS1, HAND2, CTGF, EDN1, ROBO4, SOX17	116	133	13588	7.92663	0.0175607	0.00294844	0.026666
GOTERM_BP_FAT	GO:0035295~tube development	8	5.09554	0.0071347	BMP4, NRP1, EPAS1, LAMA5, HAND2, CTGF, EDN1, NFIB	116	264	13588	3.54963	0.999483	0.280401	10.7679
Annotation Cluster 6	Enrichment Score: 2.7186098066324704
Category	Term	Count	%	PValue	Genes	List Total	Pop Hits	Pop Total	Fold Enrichment	Bonferroni	Benjamini	FDR
GOTERM_CC_FAT	GO:0044420~extracellular matrix part	9	5.73248	2.38223e-06	COL4A2, COL4A1, HMCN1, LAMA5, FBN1, CCDC80, HSPG2, TIMP1, MMRN2	119	92	12504	10.2791	0.000381085	9.52849e-05	0.00287648
GOTERM_CC_FAT	GO:0005604~basement membrane	8	5.09554	5.42761e-06	COL4A2, COL4A1, HMCN1, LAMA5, CCDC80, HSPG2, TIMP1, MMRN2	119	73	12504	11.5151	0.000868043	0.000173669	0.00655358
SP_PIR_KEYWORDS	basement membrane	4	2.54777	0.00256025	COL4A2, COL4A1, LAMA5, HSPG2	145	34	17854	14.486	0.428134	0.0495357	3.20592
SP_PIR_KEYWORDS	cell binding	3	1.91083	0.00278633	COL4A2, COL4A1, LAMA5	145	10	17854	36.9393	0.455707	0.0494256	3.4844
KEGG_PATHWAY	mmu04510:Focal adhesion	6	3.82166	0.0325435	COL4A2, COL4A1, LAMA5, MET, PDGFD, PARVA	53	198	5738	3.28073	0.871427	0.495281	28.3857
KEGG_PATHWAY	mmu04512:ECM-receptor interaction	3	1.91083	0.173051	COL4A2, COL4A1, LAMA5	53	83	5738	3.91316	0.999992	0.814177	85.3027
KEGG_PATHWAY	mmu05222:Small cell lung cancer	3	1.91083	0.17955	COL4A2, COL4A1, LAMA5	53	85	5738	3.82109	0.999995	0.744192	86.4276
Annotation Cluster 7	Enrichment Score: 2.363250214925679
Category	Term	Count	%	PValue	Genes	List Total	Pop Hits	Pop Total	Fold Enrichment	Bonferroni	Benjamini	FDR
GOTERM_MF_FAT	GO:0019904~protein domain specific binding	9	5.73248	0.000244722	SH3PXD2B, KHDRBS3, TJP1, PLSCR2, GRIA3, ID3, ADAM12, EHD2, DOCK4	115	192	13288	5.4163	0.0572793	0.0117277	0.315623
SP_PIR_KEYWORDS	sh3-binding	4	2.54777	0.0109428	KHDRBS3, PLSCR2, ADAM12, DOCK4	145	57	17854	8.64077	0.909163	0.131597	13.0518
GOTERM_MF_FAT	GO:0017124~SH3 domain binding	4	2.54777	0.0303701	KHDRBS3, PLSCR2, ADAM12, DOCK4	115	79	13288	5.85052	0.999408	0.491197	32.8567
Annotation Cluster 8	Enrichment Score: 2.2920560918590285
Category	Term	Count	%	PValue	Genes	List Total	Pop Hits	Pop Total	Fold Enrichment	Bonferroni	Benjamini	FDR
GOTERM_BP_FAT	GO:0001503~ossification	7	4.4586	0.000276467	BMP4, CHRDL1, BMP1, CTGF, HSPG2, GPNMB, MMP2	116	106	13588	7.73552	0.25343	0.0262198	0.43899
GOTERM_BP_FAT	GO:0060348~bone development	7	4.4586	0.000491974	BMP4, CHRDL1, BMP1, CTGF, HSPG2, GPNMB, MMP2	116	118	13588	6.94886	0.405565	0.0424194	0.779931
GOTERM_BP_FAT	GO:0051216~cartilage development	6	3.82166	0.000513655	BMP4, BMP1, CTGF, EDN1, HSPG2, TGFB2	116	78	13588	9.01061	0.419039	0.0409143	0.81417
GOTERM_BP_FAT	GO:0001501~skeletal system development	9	5.73248	0.00289621	BMP4, CHRDL1, BMP1, CTGF, EDN1, HSPG2, GPNMB, MMP2, TGFB2	116	285	13588	3.69909	0.95338	0.142116	4.51007
SP_PIR_KEYWORDS	cleavage on pair of basic residues	7	4.4586	0.0127989	BMP4, BMP1, NTS, EDN1, PDGFD, ADAM12, TGFB2	145	238	17854	3.6215	0.939684	0.130997	15.1031
SP_PIR_KEYWORDS	osteogenesis	3	1.91083	0.0134264	BMP4, CHRDL1, BMP1	145	22	17854	16.7906	0.947491	0.130922	15.7864
GOTERM_BP_FAT	GO:0048705~skeletal system morphogenesis	5	3.18471	0.0244992	BMP4, CTGF, HSPG2, MMP2, TGFB2	116	130	13588	4.50531	1	0.464332	32.6097
GOTERM_MF_FAT	GO:0008083~growth factor activity	5	3.18471	0.0331026	BMP4, BMP1, CTGF, PDGFD, TGFB2	115	141	13288	4.09744	0.9997	0.491385	35.26
SP_PIR_KEYWORDS	growth factor	4	2.54777	0.0834189	BMP4, BMP1, PDGFD, TGFB2	145	127	17854	3.87814	1	0.427931	66.9504
Annotation Cluster 9	Enrichment Score: 2.087149527388376
Category	Term	Count	%	PValue	Genes	List Total	Pop Hits	Pop Total	Fold Enrichment	Bonferroni	Benjamini	FDR
GOTERM_BP_FAT	GO:0001817~regulation of cytokine production	7	4.4586	0.00116172	CARD11, PPARG, TLR3, CLEC7A, LBP, CASP1, TLR8	116	139	13588	5.89903	0.707314	0.0840203	1.83253
GOTERM_BP_FAT	GO:0051240~positive regulation of multicellular organismal process	7	4.4586	0.00260786	BMP4, EDN1, TLR3, CLEC7A, LBP, CASP1, TGFB2	116	163	13588	5.03046	0.936715	0.142161	4.06974
GOTERM_BP_FAT	GO:0032760~positive regulation of tumor necrosis factor production	3	1.91083	0.00693812	TLR3, CLEC7A, LBP	116	15	13588	23.4276	0.999363	0.284309	10.4864
GOTERM_BP_FAT	GO:0010033~response to organic substance	11	7.00637	0.010515	CD48, SERPINA3N, CASP12, SPRR2B, PPARG, TLR3, ID3, CLEC7A, LBP, STEAP2, CASP1	116	505	13588	2.55152	0.999986	0.37221	15.481
GOTERM_BP_FAT	GO:0045087~innate immune response	5	3.18471	0.0128893	CFH, TLR3, CLEC7A, LBP, TLR8	116	107	13588	5.47374	0.999999	0.422184	18.6507
GOTERM_BP_FAT	GO:0001819~positive regulation of cytokine production	4	2.54777	0.0155528	TLR3, CLEC7A, LBP, CASP1	116	62	13588	7.55729	1	0.40415	22.074
GOTERM_BP_FAT	GO:0048584~positive regulation of response to stimulus	6	3.82166	0.0208736	CFH, TLR3, CLEC7A, LBP, TLR8, TGFB2	116	186	13588	3.77864	1	0.452624	28.5121
GOTERM_BP_FAT	GO:0032680~regulation of tumor necrosis factor production	3	1.91083	0.0217136	TLR3, CLEC7A, LBP	116	27	13588	13.0153	1	0.432182	29.4817
Annotation Cluster 10	Enrichment Score: 1.9491756763221249
Category	Term	Count	%	PValue	Genes	List Total	Pop Hits	Pop Total	Fold Enrichment	Bonferroni	Benjamini	FDR
GOTERM_BP_FAT	GO:0016337~cell-cell adhesion	10	6.36943	0.000175747	AMIGO2, EMCN, PCDH1, FAT4, CTGF, CLEC7A, MCAM, DCHS1, PCDHB21, TGFB2	116	236	13588	4.96347	0.169544	0.0184066	0.27927
GOTERM_BP_FAT	GO:0007156~homophilic cell adhesion	5	3.18471	0.0173705	AMIGO2, PCDH1, FAT4, DCHS1, PCDHB21	116	117	13588	5.00589	1	0.429516	24.3321
INTERPRO	IPR002126:Cadherin	4	2.54777	0.0484605	PCDH1, FAT4, DCHS1, PCDHB21	143	102	17763	4.87125	1	0.758635	49.618
SMART	SM00112:CA	4	2.54777	0.107947	PCDH1, FAT4, DCHS1, PCDHB21	104	102	9131	3.44306	0.999998	0.849373	72.8346
Annotation Cluster 11	Enrichment Score: 1.8676314763260422
Category	Term	Count	%	PValue	Genes	List Total	Pop Hits	Pop Total	Fold Enrichment	Bonferroni	Benjamini	FDR
GOTERM_BP_FAT	GO:0035295~tube development	8	5.09554	0.0071347	BMP4, NRP1, EPAS1, LAMA5, HAND2, CTGF, EDN1, NFIB	116	264	13588	3.54963	0.999483	0.280401	10.7679
GOTERM_BP_FAT	GO:0030324~lung development	5	3.18471	0.0145805	BMP4, EPAS1, LAMA5, CTGF, NFIB	116	111	13588	5.27648	1	0.414533	20.8403
GOTERM_BP_FAT	GO:0030323~respiratory tube development	5	3.18471	0.0154763	BMP4, EPAS1, LAMA5, CTGF, NFIB	116	113	13588	5.18309	1	0.412465	21.9776
GOTERM_BP_FAT	GO:0060541~respiratory system development	5	3.18471	0.0210212	BMP4, EPAS1, LAMA5, CTGF, NFIB	116	124	13588	4.7233	1	0.437746	28.6834
Annotation Cluster 12	Enrichment Score: 1.7995631065810063
Category	Term	Count	%	PValue	Genes	List Total	Pop Hits	Pop Total	Fold Enrichment	Bonferroni	Benjamini	FDR
GOTERM_BP_FAT	GO:0009611~response to wounding	13	8.28025	3.70371e-05	CCL12, SERPINA3N, DYSF, PPARG, CFH, TLR3, ID3, CLEC7A, LBP, MECOM, TLR8, CCL7, TGFB2	116	347	13588	4.38845	0.0383925	0.00488166	0.0589146
GOTERM_BP_FAT	GO:0006954~inflammatory response	10	6.36943	0.00012262	CCL12, SERPINA3N, PPARG, CFH, TLR3, CLEC7A, LBP, MECOM, TLR8, CCL7	116	225	13588	5.20613	0.121569	0.0142988	0.194927
GOTERM_BP_FAT	GO:0001817~regulation of cytokine production	7	4.4586	0.00116172	CARD11, PPARG, TLR3, CLEC7A, LBP, CASP1, TLR8	116	139	13588	5.89903	0.707314	0.0840203	1.83253
SP_PIR_KEYWORDS	inflammatory response	5	3.18471	0.00364798	CCL12, TLR3, CLEC7A, TLR8, CCL7	145	78	17854	7.89302	0.549192	0.0594455	4.53907
GOTERM_BP_FAT	GO:0045087~innate immune response	5	3.18471	0.0128893	CFH, TLR3, CLEC7A, LBP, TLR8	116	107	13588	5.47374	0.999999	0.422184	18.6507
GOTERM_BP_FAT	GO:0006952~defense response	10	6.36943	0.0137452	CCL12, SERPINA3N, PPARG, CFH, TLR3, CLEC7A, LBP, MECOM, TLR8, CCL7	116	448	13588	2.61469	1	0.418317	19.7658
GOTERM_BP_FAT	GO:0048584~positive regulation of response to stimulus	6	3.82166	0.0208736	CFH, TLR3, CLEC7A, LBP, TLR8, TGFB2	116	186	13588	3.77864	1	0.452624	28.5121
GOTERM_BP_FAT	GO:0050778~positive regulation of immune response	5	3.18471	0.0283062	CFH, CLEC7A, LBP, TLR8, TGFB2	116	136	13588	4.30654	1	0.48305	36.6748
GOTERM_BP_FAT	GO:0002684~positive regulation of immune system process	6	3.82166	0.0306691	CARD11, CFH, CLEC7A, LBP, TLR8, TGFB2	116	206	13588	3.41178	1	0.475643	39.081
GOTERM_BP_FAT	GO:0045089~positive regulation of innate immune response	3	1.91083	0.0371061	CLEC7A, LBP, TLR8	116	36	13588	9.76149	1	0.510173	45.2088
GOTERM_BP_FAT	GO:0006955~immune response	9	5.73248	0.0464705	CCL12, CFH, TLR3, CLEC7A, LBP, TINAGL1, CLEC5A, TLR8, CCL7	116	471	13588	2.2383	1	0.549938	53.0994
GOTERM_BP_FAT	GO:0045088~regulation of innate immune response	3	1.91083	0.0577447	CLEC7A, LBP, TLR8	116	46	13588	7.63943	1	0.577355	61.186
SP_PIR_KEYWORDS	immune response	5	3.18471	0.0617946	CFH, TLR3, CLEC7A, CLEC5A, TLR8	145	184	17854	3.34595	0.999999	0.361455	55.5484
GOTERM_BP_FAT	GO:0031349~positive regulation of defense response	3	1.91083	0.0839282	CLEC7A, LBP, TLR8	116	57	13588	6.16515	1	0.646931	75.2116
SP_PIR_KEYWORDS	innate immunity	3	1.91083	0.122706	CFH, TLR3, CLEC7A	145	75	17854	4.92524	1	0.537599	81.0618
KEGG_PATHWAY	mmu04620:Toll-like receptor signaling pathway	3	1.91083	0.225941	TLR3, LBP, TLR8	53	99	5738	3.28073	1	0.763903	92.4567
GOTERM_BP_FAT	GO:0002252~immune effector process	3	1.91083	0.288843	CFH, LBP, TLR8	116	126	13588	2.789	1	0.91379	99.5589
Annotation Cluster 13	Enrichment Score: 1.751327744260398
Category	Term	Count	%	PValue	Genes	List Total	Pop Hits	Pop Total	Fold Enrichment	Bonferroni	Benjamini	FDR
GOTERM_MF_FAT	GO:0005529~sugar binding	7	4.4586	0.00465898	CLEC1A, SIGLEC1, CLEC12A, GFPT2, CLEC7A, CLEC5A, CLEC14A	115	181	13288	4.4687	0.675489	0.148518	5.8533
UP_SEQ_FEATURE	domain:C-type lectin	5	3.18471	0.00760461	CLEC1A, CLEC12A, CLEC7A, CLEC5A, CLEC14A	139	90	16021	6.40328	0.996452	0.431144	10.9485
INTERPRO	IPR018378:C-type lectin, conserved site	5	3.18471	0.00971731	CLEC1A, CLEC12A, CLEC7A, CLEC5A, CLEC14A	143	104	17763	5.97196	0.97355	0.516403	12.6076
SP_PIR_KEYWORDS	Lectin	6	3.82166	0.0114474	CLEC1A, SIGLEC1, CLEC12A, CLEC7A, CLEC5A, CLEC14A	145	167	17854	4.42387	0.918725	0.123747	13.6139
INTERPRO	IPR001304:C-type lectin	5	3.18471	0.0148942	CLEC1A, CLEC12A, CLEC7A, CLEC5A, CLEC14A	143	118	17763	5.26342	0.996236	0.549536	18.7059
SMART	SM00034:CLECT	5	3.18471	0.0441554	CLEC1A, CLEC12A, CLEC7A, CLEC5A, CLEC14A	104	118	9131	3.72026	0.994692	0.64926	40.2632
SP_PIR_KEYWORDS	Signal-anchor	8	5.09554	0.0460688	CLEC1A, NAALAD2, ECE1, DYSF, CLEC12A, CLEC7A, MYOF, CLEC5A	145	405	17854	2.43222	0.999966	0.298505	45.0905
INTERPRO	IPR016186:C-type lectin-like	4	2.54777	0.081724	CLEC1A, CLEC12A, CLEC5A, CLEC14A	143	127	17763	3.91234	1	0.862239	69.1678
Annotation Cluster 14	Enrichment Score: 1.7449367225045855
Category	Term	Count	%	PValue	Genes	List Total	Pop Hits	Pop Total	Fold Enrichment	Bonferroni	Benjamini	FDR
GOTERM_BP_FAT	GO:0001817~regulation of cytokine production	7	4.4586	0.00116172	CARD11, PPARG, TLR3, CLEC7A, LBP, CASP1, TLR8	116	139	13588	5.89903	0.707314	0.0840203	1.83253
GOTERM_BP_FAT	GO:0042108~positive regulation of cytokine biosynthetic process	3	1.91083	0.0490872	CARD11, TLR3, TLR8	116	42	13588	8.367	1	0.547993	55.1059
GOTERM_BP_FAT	GO:0042035~regulation of cytokine biosynthetic process	3	1.91083	0.102122	CARD11, TLR3, TLR8	116	64	13588	5.49084	1	0.694575	81.9853
Annotation Cluster 15	Enrichment Score: 1.72706344030169
Category	Term	Count	%	PValue	Genes	List Total	Pop Hits	Pop Total	Fold Enrichment	Bonferroni	Benjamini	FDR
UP_SEQ_FEATURE	topological domain:Extracellular	38	24.2038	2.65633e-05	MCHR1, ADCY4, EMCN, GPR126, NRP1, LPAR4, TLR8, APLNR, DYSF, ECE1, GPM6A, ROBO1, FAT4, SHISA4, GPNMB, MYOF, CEACAM1, NOX4, EFNB2, MET, CYYR1, GRIA3, GDPD5, TSPAN18, MCAM, CLEC1A, SEMA6A, AMIGO2, SIGLEC1, NAALAD2, CLEC12A, PLSCR2, HAS2, MADCAM1, CLEC7A, ADAM12, CLEC5A, CLEC14A	139	2174	16021	2.01465	0.0194391	0.00489561	0.0403422
UP_SEQ_FEATURE	topological domain:Cytoplasmic	40	25.4777	0.000962175	MCHR1, ADCY4, EMCN, GPR126, NRP1, LPAR4, TLR3, TLR8, APLNR, DYSF, ECE1, GPM6A, ROBO1, FAT4, SHISA4, GPNMB, MYOF, CEACAM1, NOX4, MET, EFNB2, CYYR1, GRIA3, GDPD5, TSPAN18, MCAM, CLEC1A, SEMA6A, AMIGO2, SIGLEC1, NAALAD2, CLEC12A, ABCB1B, PLSCR2, MADCAM1, HAS2, CLEC7A, ADAM12, CLEC5A, CLEC14A	139	2780	16021	1.6584	0.509039	0.0966337	1.45161
SP_PIR_KEYWORDS	membrane	61	38.8535	0.00375663	ADCY4, MCHR1, GPR126, NRP1, LPAR4, TLR3, MMP2, TLR8, CD48, PCDH1, DYSF, ROBO1, DENND5B, CEACAM1, EFNB2, CYYR1, NAV3, CLEC1A, CARD11, AMIGO2, SIGLEC1, NAALAD2, CLEC12A, ABCB1B, MADCAM1, HAS2, ADAM12, STEAP2, CLEC5A, STEAP1, PARVA, EMCN, PRND, SFXN3, CD109, DCHS1, APLNR, ECE1, GPM6A, FAT4, SHISA4, SLC35F1, GPNMB, EHD2, MYOF, BLNK, NOX4, MET, ANXA1, GDPD5, GRIA3, TSPAN18, MCAM, DOCK4, PCDHB21, SEMA6…	145	5507	17854	1.3639	0.559783	0.0569219	4.6713
UP_SEQ_FEATURE	transmembrane region	45	28.6624	0.0594326	MCHR1, ADCY4, EMCN, GPR126, NRP1, SFXN3, LPAR4, TLR3, TLR8, APLNR, ECE1, DYSF, GPM6A, ROBO1, FAT4, SHISA4, SLC35F1, DENND5B, GPNMB, MYOF, CEACAM1, NOX4, MET, EFNB2, CYYR1, GRIA3, GDPD5, TSPAN18, MCAM, CLEC1A, SEMA6A, AMIGO2, SIGLEC1, NAALAD2, CLEC12A, ABCB1B, PLSCR2, MADCAM1, HAS2, CLEC7A, ADAM12, STEAP2, CLEC5A, STEAP1, CLEC14A	139	4113	16021	1.26104	1	0.951134	60.5731
SP_PIR_KEYWORDS	transmembrane	48	30.5732	0.21538	MCHR1, ADCY4, EMCN, GPR126, NRP1, SFXN3, LPAR4, TLR3, TLR8, DCHS1, APLNR, PCDH1, ECE1, DYSF, GPM6A, ROBO1, FAT4, SHISA4, SLC35F1, DENND5B, GPNMB, MYOF, CEACAM1, NOX4, MET, EFNB2, CYYR1, GRIA3, GDPD5, TSPAN18, MCAM, PCDHB21, CLEC1A, SEMA6A, AMIGO2, SIGLEC1, NAALAD2, CLEC12A, ABCB1B, PLSCR2, MADCAM1, HAS2, CLEC7A, ADAM12, STEAP2, CLEC5A, STEAP1, CLEC14A	145	5237	17854	1.12856	1	0.707619	95.418
GOTERM_CC_FAT	GO:0031224~intrinsic to membrane	53	33.758	0.787485	MCHR1, ADCY4, GPR126, NRP1, NUP62CL, LPAR4, TLR3, TLR8, CD48, PCDH1, DYSF, ROBO1, ROBO4, DENND5B, CEACAM1, CLCA1, EFNB2, CYYR1, CLEC1A, AMIGO2, SIGLEC1, NAALAD2, CLEC12A, ABCB1B, HAS2, MADCAM1, STEAP2, ADAM12, CLEC5A, STEAP1, EMCN, PRND, SFXN3, CD109, APLNR, ECE1, GPM6A, FAT4, SHISA4, SLC35F1, GPNMB, MYOF, NOX4, MET, GRIA3, GDPD5, TSPAN18, MCAM, PCDHB21, SEMA6A, PLSCR2, CLEC7A, CLEC14A	119	5914	12504	0.941665	1	0.994272	100
GOTERM_CC_FAT	GO:0016021~integral to membrane	50	31.8471	0.840912	MCHR1, ADCY4, GPR126, NRP1, NUP62CL, LPAR4, TLR3, TLR8, PCDH1, DYSF, ROBO1, ROBO4, DENND5B, CEACAM1, CLCA1, EFNB2, CYYR1, CLEC1A, AMIGO2, SIGLEC1, NAALAD2, CLEC12A, ABCB1B, HAS2, MADCAM1, STEAP2, ADAM12, CLEC5A, STEAP1, EMCN, SFXN3, APLNR, ECE1, GPM6A, FAT4, SHISA4, SLC35F1, GPNMB, MYOF, NOX4, MET, GRIA3, GDPD5, TSPAN18, MCAM, PCDHB21, SEMA6A, PLSCR2, CLEC7A, CLEC14A	119	5709	12504	0.920263	1	0.997212	100
Annotation Cluster 16	Enrichment Score: 1.7152142009649016
Category	Term	Count	%	PValue	Genes	List Total	Pop Hits	Pop Total	Fold Enrichment	Bonferroni	Benjamini	FDR
UP_SEQ_FEATURE	domain:CARD	3	1.91083	0.0114436	CARD11, CASP12, CASP1	139	19	16021	18.1988	0.999798	0.538482	16.0401
INTERPRO	IPR001315:Caspase Recruitment	3	1.91083	0.0181912	CARD11, CASP12, CASP1	143	26	17763	14.3327	0.998919	0.574154	22.3813
SMART	SM00114:CARD	3	1.91083	0.0343506	CARD11, CASP12, CASP1	104	26	9131	10.1305	0.98266	0.637118	32.8868
Annotation Cluster 17	Enrichment Score: 1.6620705573103762
Category	Term	Count	%	PValue	Genes	List Total	Pop Hits	Pop Total	Fold Enrichment	Bonferroni	Benjamini	FDR
GOTERM_BP_FAT	GO:0060429~epithelium development	9	5.73248	0.00212247	BMP4, NRP1, LAMA5, SPRR2B, PPARG, MADCAM1, ID3, MECOM, IVL	116	271	13588	3.89019	0.894161	0.130959	3.32421
GOTERM_BP_FAT	GO:0030855~epithelial cell differentiation	5	3.18471	0.0204731	SPRR2B, PPARG, MADCAM1, ID3, IVL	116	123	13588	4.7617	1	0.455208	28.0454
GOTERM_BP_FAT	GO:0008544~epidermis development	5	3.18471	0.0215783	LAMA5, SPRR2B, MADCAM1, IVL, TGFB2	116	125	13588	4.68552	1	0.438109	29.3264
GOTERM_BP_FAT	GO:0007398~ectoderm development	5	3.18471	0.0263612	LAMA5, SPRR2B, MADCAM1, IVL, TGFB2	116	133	13588	4.40368	1	0.481435	34.6275
GOTERM_BP_FAT	GO:0030216~keratinocyte differentiation	3	1.91083	0.0622578	SPRR2B, MADCAM1, IVL	116	48	13588	7.32112	1	0.590984	64.0407
GOTERM_BP_FAT	GO:0009913~epidermal cell differentiation	3	1.91083	0.0692431	SPRR2B, MADCAM1, IVL	116	51	13588	6.89047	1	0.594626	68.0741
Annotation Cluster 18	Enrichment Score: 1.5100407670061846
Category	Term	Count	%	PValue	Genes	List Total	Pop Hits	Pop Total	Fold Enrichment	Bonferroni	Benjamini	FDR
UP_SEQ_FEATURE	domain:Ig-like C2-type 1	7	4.4586	0.000911643	CD48, SIGLEC1, ROBO1, ROBO4, HSPG2, MCAM, CEACAM1	139	130	16021	6.20625	0.49034	0.126111	1.37587
UP_SEQ_FEATURE	domain:Ig-like C2-type 2	7	4.4586	0.000948744	CD48, SIGLEC1, ROBO1, ROBO4, HSPG2, MCAM, CEACAM1	139	131	16021	6.15888	0.504136	0.110334	1.43148
INTERPRO	IPR003598:Immunoglobulin subtype 2	7	4.4586	0.00394491	SIGLEC1, AMIGO2, ROBO1, ROBO4, HSPG2, MCAM, CEACAM1	143	187	17763	4.64983	0.770169	0.387457	5.3089
UP_SEQ_FEATURE	domain:Ig-like C2-type 3	5	3.18471	0.00675654	SIGLEC1, ROBO1, HSPG2, MCAM, CEACAM1	139	87	16021	6.62408	0.993329	0.426885	9.78553
INTERPRO	IPR013151:Immunoglobulin	6	3.82166	0.014234	CD48, SIGLEC1, AMIGO2, HSPG2, MCAM, CEACAM1	143	178	17763	4.18708	0.995171	0.588871	17.9507
SMART	SM00408:IGc2	7	4.4586	0.0189324	SIGLEC1, AMIGO2, ROBO1, ROBO4, HSPG2, MCAM, CEACAM1	104	187	9131	3.28656	0.891088	0.669981	19.5928
SP_PIR_KEYWORDS	Immunoglobulin domain	9	5.73248	0.0273385	CD48, SIGLEC1, AMIGO2, ROBO1, ROBO4, HSPG2, MADCAM1, MCAM, CEACAM1	145	443	17854	2.50153	0.997625	0.222586	29.6952
UP_SEQ_FEATURE	domain:Ig-like C2-type 5	3	1.91083	0.064254	SIGLEC1, ROBO1, HSPG2	139	48	16021	7.20369	1	0.953456	63.5339
INTERPRO	IPR013098:Immunoglobulin I-set	4	2.54777	0.081724	SIGLEC1, ROBO1, ROBO4, HSPG2	143	127	17763	3.91234	1	0.862239	69.1678
UP_SEQ_FEATURE	domain:Ig-like C2-type 4	3	1.91083	0.0839584	SIGLEC1, ROBO1, HSPG2	139	56	16021	6.17459	1	0.977898	73.6069
INTERPRO	IPR003599:Immunoglobulin subtype	6	3.82166	0.106511	CD48, SIGLEC1, ROBO4, HSPG2, MCAM, CEACAM1	143	313	17763	2.38115	1	0.8769	78.8653
INTERPRO	IPR013783:Immunoglobulin-like fold	9	5.73248	0.144657	CD48, SIGLEC1, AMIGO2, ROBO1, ROBO4, HSPG2, MADCAM1, MCAM, CEACAM1	143	644	17763	1.73595	1	0.911249	88.4259
INTERPRO	IPR007110:Immunoglobulin-like	8	5.09554	0.20961	CD48, SIGLEC1, AMIGO2, ROBO1, ROBO4, HSPG2, MCAM, CEACAM1	143	604	17763	1.64526	1	0.956071	96.1083
SMART	SM00409:IG	6	3.82166	0.278228	CD48, SIGLEC1, ROBO4, HSPG2, MCAM, CEACAM1	104	313	9131	1.68303	1	0.957224	97.5761
INTERPRO	IPR013106:Immunoglobulin V-set	5	3.18471	0.332264	CD48, SIGLEC1, HSPG2, MCAM, CEACAM1	143	364	17763	1.70627	1	0.987951	99.6203
Annotation Cluster 19	Enrichment Score: 1.3460889045356343
Category	Term	Count	%	PValue	Genes	List Total	Pop Hits	Pop Total	Fold Enrichment	Bonferroni	Benjamini	FDR
UP_SEQ_FEATURE	domain:Laminin G-like 2	3	1.91083	0.0209135	FAT4, LAMA5, HSPG2	139	26	16021	13.2991	1	0.699246	27.4611
UP_SEQ_FEATURE	domain:Laminin G-like 1	3	1.91083	0.0209135	FAT4, LAMA5, HSPG2	139	26	16021	13.2991	1	0.699246	27.4611
INTERPRO	IPR013032:EGF-like region, conserved site	7	4.4586	0.038484	BMP1, FAT4, LAMA5, FBN1, HSPG2, ADAM12, CLEC14A	143	310	17763	2.8049	1	0.767736	41.8181
INTERPRO	IPR012680:Laminin G, subdomain 2	3	1.91083	0.0387804	FAT4, LAMA5, HSPG2	143	39	17763	9.55514	1	0.737523	42.0651
INTERPRO	IPR001791:Laminin G	3	1.91083	0.0502394	FAT4, LAMA5, HSPG2	143	45	17763	8.28112	1	0.7458	50.9025
SMART	SM00282:LamG	3	1.91083	0.0912784	FAT4, LAMA5, HSPG2	104	45	9131	5.85321	0.999985	0.842844	66.446
INTERPRO	IPR013320:Concanavalin A-like lectin/glucanase, subgroup	3	1.91083	0.126246	FAT4, LAMA5, HSPG2	143	77	17763	4.83961	1	0.897919	84.4714
Annotation Cluster 20	Enrichment Score: 1.3326280068109706
Category	Term	Count	%	PValue	Genes	List Total	Pop Hits	Pop Total	Fold Enrichment	Bonferroni	Benjamini	FDR
SP_PIR_KEYWORDS	neurogenesis	7	4.4586	0.0011106	SEMA6A, CHRDL1, NRP1, ROBO1, EFNB2, GDPD5, DBN1	145	144	17854	5.98554	0.215136	0.0239334	1.4025
KEGG_PATHWAY	mmu04360:Axon guidance	6	3.82166	0.00632338	SEMA6A, NRP1, RGS3, ROBO1, EFNB2, MET	53	131	5738	4.95866	0.32517	0.17852	6.20091
GOTERM_CC_FAT	GO:0043005~neuron projection	7	4.4586	0.0285123	SEMA6A, ADCY4, NRP1, CRMP1, ROBO1, GRIA3, TGFB2	119	245	12504	3.00216	0.990228	0.299542	29.4809
GOTERM_BP_FAT	GO:0048858~cell projection morphogenesis	6	3.82166	0.0285149	SEMA6A, NRP1, LAMA5, ROBO1, DST, TGFB2	116	202	13588	3.47934	1	0.464229	36.8909
GOTERM_BP_FAT	GO:0032990~cell part morphogenesis	6	3.82166	0.0340882	SEMA6A, NRP1, LAMA5, ROBO1, DST, TGFB2	116	212	13588	3.31522	1	0.492817	42.4116
GOTERM_BP_FAT	GO:0006928~cell motion	8	5.09554	0.036277	SEMA6A, NRP1, LAMA5, CTGF, ROBO1, MET, LBP, TGFB2	116	367	13588	2.55342	1	0.508424	44.4533
GOTERM_BP_FAT	GO:0000902~cell morphogenesis	7	4.4586	0.0473762	NOX4, SEMA6A, NRP1, LAMA5, ROBO1, DST, TGFB2	116	309	13588	2.65361	1	0.545818	53.8032
GOTERM_BP_FAT	GO:0007409~axonogenesis	5	3.18471	0.0496104	SEMA6A, NRP1, ROBO1, DST, TGFB2	116	163	13588	3.59319	1	0.54658	55.4973
GOTERM_BP_FAT	GO:0007411~axon guidance	4	2.54777	0.0503594	SEMA6A, NRP1, ROBO1, TGFB2	116	98	13588	4.78114	1	0.546858	56.0521
GOTERM_BP_FAT	GO:0048812~neuron projection morphogenesis	5	3.18471	0.0623153	SEMA6A, NRP1, ROBO1, DST, TGFB2	116	176	13588	3.32778	1	0.586556	64.0758
GOTERM_BP_FAT	GO:0048667~cell morphogenesis involved in neuron differentiation	5	3.18471	0.0687067	SEMA6A, NRP1, ROBO1, DST, TGFB2	116	182	13588	3.21808	1	0.596059	67.78
GOTERM_BP_FAT	GO:0032989~cellular component morphogenesis	7	4.4586	0.077504	NOX4, SEMA6A, NRP1, LAMA5, ROBO1, DST, TGFB2	116	351	13588	2.33608	1	0.620532	72.2963
GOTERM_CC_FAT	GO:0030424~axon	4	2.54777	0.0804325	SEMA6A, NRP1, ROBO1, TGFB2	119	107	12504	3.92806	0.999999	0.488708	63.6691
GOTERM_BP_FAT	GO:0000904~cell morphogenesis involved in differentiation	5	3.18471	0.105428	SEMA6A, NRP1, ROBO1, DST, TGFB2	116	212	13588	2.76269	1	0.703001	83.0123
GOTERM_BP_FAT	GO:0031175~neuron projection development	5	3.18471	0.113671	SEMA6A, NRP1, ROBO1, DST, TGFB2	116	218	13588	2.68665	1	0.717144	85.3388
GOTERM_BP_FAT	GO:0030182~neuron differentiation	7	4.4586	0.122631	BMP4, SEMA6A, NRP1, ROBO1, ID3, DST, TGFB2	116	399	13588	2.05505	1	0.732062	87.5275
GOTERM_BP_FAT	GO:0030030~cell projection organization	6	3.82166	0.13391	SEMA6A, NRP1, LAMA5, ROBO1, DST, TGFB2	116	319	13588	2.20322	1	0.758334	89.8482
GOTERM_BP_FAT	GO:0048666~neuron development	5	3.18471	0.234567	SEMA6A, NRP1, ROBO1, DST, TGFB2	116	292	13588	2.00579	1	0.874766	98.5783
Annotation Cluster 21	Enrichment Score: 1.31021589256785
Category	Term	Count	%	PValue	Genes	List Total	Pop Hits	Pop Total	Fold Enrichment	Bonferroni	Benjamini	FDR
GOTERM_BP_FAT	GO:0048872~homeostasis of number of cells	6	3.82166	0.00270301	BMP4, EPAS1, SKIL, MECOM, TIMP1, TGFB2	116	113	13588	6.21971	0.942786	0.139788	4.21525
GOTERM_BP_FAT	GO:0007178~transmembrane receptor protein serine/threonine kinase signaling pathway	4	2.54777	0.0284005	BMP4, SMAD7, SKIL, TGFB2	116	78	13588	6.00707	1	0.476885	36.7725
GOTERM_BP_FAT	GO:0001654~eye development	5	3.18471	0.0442815	BMP4, MEIS2, CRYAB, SKIL, TGFB2	116	157	13588	3.73051	1	0.537983	51.3566
GOTERM_BP_FAT	GO:0007423~sensory organ development	6	3.82166	0.0671598	BMP4, MEIS2, CRYAB, EDN1, SKIL, TGFB2	116	257	13588	2.73474	1	0.591861	66.9179
GOTERM_BP_FAT	GO:0045596~negative regulation of cell differentiation	4	2.54777	0.200031	BMP4, NRP1, SKIL, TGFB2	116	182	13588	2.57446	1	0.837104	97.1308
GOTERM_BP_FAT	GO:0043010~camera-type eye development	3	1.91083	0.301371	BMP4, CRYAB, SKIL	116	130	13588	2.70318	1	0.920117	99.6675
Annotation Cluster 22	Enrichment Score: 1.3060706473146608
Category	Term	Count	%	PValue	Genes	List Total	Pop Hits	Pop Total	Fold Enrichment	Bonferroni	Benjamini	FDR
GOTERM_BP_FAT	GO:0051216~cartilage development	6	3.82166	0.000513655	BMP4, BMP1, CTGF, EDN1, HSPG2, TGFB2	116	78	13588	9.01061	0.419039	0.0409143	0.81417
GOTERM_BP_FAT	GO:0043009~chordate embryonic development	9	5.73248	0.0264875	BMP4, TJP1, ECE1, EPAS1, HAND2, EDN1, HSPG2, SKIL, MECOM	116	421	13588	2.50414	1	0.475275	34.7624
GOTERM_BP_FAT	GO:0009792~embryonic development ending in birth or egg hatching	9	5.73248	0.0278121	BMP4, TJP1, ECE1, EPAS1, HAND2, EDN1, HSPG2, SKIL, MECOM	116	425	13588	2.48057	1	0.484456	36.1605
GOTERM_BP_FAT	GO:0001701~in utero embryonic development	6	3.82166	0.0763083	TJP1, EPAS1, HAND2, EDN1, SKIL, MECOM	116	267	13588	2.63231	1	0.618782	71.7193
GOTERM_BP_FAT	GO:0048598~embryonic morphogenesis	6	3.82166	0.188284	BMP4, DKK1, LAMA5, EDN1, HSPG2, MECOM	116	359	13588	1.95774	1	0.828636	96.3818
GOTERM_BP_FAT	GO:0048568~embryonic organ development	4	2.54777	0.334172	BMP4, EPAS1, EDN1, HSPG2	116	241	13588	1.9442	1	0.940889	99.8453
GOTERM_BP_FAT	GO:0048562~embryonic organ morphogenesis	3	1.91083	0.396463	BMP4, EDN1, HSPG2	116	161	13588	2.18269	1	0.965886	99.9676
Annotation Cluster 23	Enrichment Score: 1.2259599510493853
Category	Term	Count	%	PValue	Genes	List Total	Pop Hits	Pop Total	Fold Enrichment	Bonferroni	Benjamini	FDR
GOTERM_CC_FAT	GO:0016323~basolateral plasma membrane	7	4.4586	0.00216618	NOX4, TJP1, MET, ANXA1, FBLIM1, DST, PARVA	119	141	12504	5.21652	0.29317	0.0424435	2.58449
GOTERM_CC_FAT	GO:0030055~cell-substrate junction	4	2.54777	0.024378	NOX4, FBLIM1, DST, PARVA	119	66	12504	6.36822	0.980722	0.280405	25.7705
GOTERM_CC_FAT	GO:0030054~cell junction	9	5.73248	0.0764969	NOX4, PCDH1, TJP1, HMCN1, ABCB1B, FBLIM1, GRIA3, DST, PARVA	119	470	12504	2.01209	0.999997	0.50707	61.7464
GOTERM_CC_FAT	GO:0005912~adherens junction	4	2.54777	0.0786956	NOX4, TJP1, FBLIM1, PARVA	119	106	12504	3.96512	0.999998	0.498539	62.8317
GOTERM_CC_FAT	GO:0005925~focal adhesion	3	1.91083	0.100877	NOX4, FBLIM1, PARVA	119	57	12504	5.5303	1	0.538534	72.3068
GOTERM_CC_FAT	GO:0070161~anchoring junction	4	2.54777	0.110383	NOX4, TJP1, FBLIM1, PARVA	119	123	12504	3.41709	1	0.556768	75.6423
GOTERM_CC_FAT	GO:0005924~cell-substrate adherens junction	3	1.91083	0.11295	NOX4, FBLIM1, PARVA	119	61	12504	5.16765	1	0.550235	76.4779
SP_PIR_KEYWORDS	cell junction	5	3.18471	0.389453	NOX4, TJP1, FBLIM1, GRIA3, PARVA	145	392	17854	1.57055	1	0.878646	99.8111
Annotation Cluster 24	Enrichment Score: 1.1581807138262392
Category	Term	Count	%	PValue	Genes	List Total	Pop Hits	Pop Total	Fold Enrichment	Bonferroni	Benjamini	FDR
GOTERM_BP_FAT	GO:0042330~taxis	5	3.18471	0.0137183	CCL12, ROBO1, LBP, CCL7, TGFB2	116	109	13588	5.3733	1	0.429682	19.731
GOTERM_BP_FAT	GO:0006935~chemotaxis	5	3.18471	0.0137183	CCL12, ROBO1, LBP, CCL7, TGFB2	116	109	13588	5.3733	1	0.429682	19.731
SP_PIR_KEYWORDS	chemotaxis	3	1.91083	0.0893345	CCL12, ROBO1, CCL7	145	62	17854	5.95795	1	0.441705	69.5615
GOTERM_BP_FAT	GO:0007626~locomotory behavior	5	3.18471	0.144635	CCL12, ROBO1, LBP, CCL7, TGFB2	116	239	13588	2.45058	1	0.774102	91.6739
KEGG_PATHWAY	mmu04060:Cytokine-cytokine receptor interaction	5	3.18471	0.178647	CCL12, MET, PDGFD, CCL7, TGFB2	53	244	5738	2.21853	0.999995	0.782426	86.276
GOTERM_BP_FAT	GO:0007610~behavior	6	3.82166	0.258839	CCL12, ROBO1, MET, LBP, CCL7, TGFB2	116	405	13588	1.73538	1	0.894123	99.1486
Annotation Cluster 25	Enrichment Score: 1.1547269228039223
Category	Term	Count	%	PValue	Genes	List Total	Pop Hits	Pop Total	Fold Enrichment	Bonferroni	Benjamini	FDR
INTERPRO	IPR001715:Calponin-like actin-binding	5	3.18471	0.00214512	TAGLN, NAV3, DST, PLS3, PARVA	143	68	17763	9.13359	0.55015	0.55015	2.92011
SMART	SM00033:CH	5	3.18471	0.00715796	TAGLN, NAV3, DST, PLS3, PARVA	104	68	9131	6.45574	0.565392	0.565392	7.8689
UP_SEQ_FEATURE	domain:CH 2	3	1.91083	0.0138968	DST, PLS3, PARVA	139	21	16021	16.4656	0.999968	0.577604	19.1499
UP_SEQ_FEATURE	domain:CH 1	3	1.91083	0.0138968	DST, PLS3, PARVA	139	21	16021	16.4656	0.999968	0.577604	19.1499
SP_PIR_KEYWORDS	actin-binding	6	3.82166	0.0364018	MYO1D, ENC1, DBN1, DST, PLS3, PARVA	145	226	17854	3.26897	0.999691	0.250764	37.5825
GOTERM_MF_FAT	GO:0003779~actin binding	7	4.4586	0.0376183	CALD1, MYO1D, ENC1, DBN1, DST, PLS3, PARVA	115	288	13288	2.80845	0.999903	0.508769	39.0583
GOTERM_MF_FAT	GO:0008092~cytoskeletal protein binding	8	5.09554	0.0654222	CALD1, MYO1D, ENC1, DBN1, DST, FARP1, PLS3, PARVA	115	414	13288	2.23281	1	0.687991	58.268
GOTERM_CC_FAT	GO:0015629~actin cytoskeleton	5	3.18471	0.128828	ACTA2, CALD1, MYO1D, DBN1, DST	119	205	12504	2.56282	1	0.586318	81.0868
GOTERM_BP_FAT	GO:0007010~cytoskeleton organization	5	3.18471	0.298048	TAGLN, DBN1, EHD2, DST, PLS3	116	326	13588	1.79659	1	0.918771	99.6414
SP_PIR_KEYWORDS	cytoskeleton	7	4.4586	0.330812	TAGLN, ACTA2, CRMP1, ENC1, FBLIM1, DST, PARVA	145	583	17854	1.47842	1	0.832557	99.3938
GOTERM_CC_FAT	GO:0005856~cytoskeleton	13	8.28025	0.368979	ACTA2, CRMP1, CALD1, MYO1D, SPRR2B, ENC1, FBLIM1, GRIA3, DBN1, DST, IVL, FARP1, PARVA	119	1122	12504	1.21745	1	0.878125	99.6149
GOTERM_CC_FAT	GO:0043228~non-membrane-bounded organelle	15	9.55414	0.88446	ACTA2, YPEL2, CALD1, ENC1, MYO1D, FBLIM1, GRIA3, FARP1, DOCK4, CRMP1, SPRR2B, IVL, DST, DBN1, PARVA	119	1919	12504	0.821331	1	0.998853	100
GOTERM_CC_FAT	GO:0043232~intracellular non-membrane-bounded organelle	15	9.55414	0.88446	ACTA2, YPEL2, CALD1, ENC1, MYO1D, FBLIM1, GRIA3, FARP1, DOCK4, CRMP1, SPRR2B, IVL, DST, DBN1, PARVA	119	1919	12504	0.821331	1	0.998853	100
Annotation Cluster 26	Enrichment Score: 1.122866892265809
Category	Term	Count	%	PValue	Genes	List Total	Pop Hits	Pop Total	Fold Enrichment	Bonferroni	Benjamini	FDR
GOTERM_BP_FAT	GO:0048872~homeostasis of number of cells	6	3.82166	0.00270301	BMP4, EPAS1, SKIL, MECOM, TIMP1, TGFB2	116	113	13588	6.21971	0.942786	0.139788	4.21525
GOTERM_BP_FAT	GO:0021700~developmental maturation	4	2.54777	0.0541988	EPAS1, MMP2, TIMP1, TGFB2	116	101	13588	4.63913	1	0.563761	58.7956
GOTERM_BP_FAT	GO:0030218~erythrocyte differentiation	3	1.91083	0.0622578	BMP4, EPAS1, TIMP1	116	48	13588	7.32112	1	0.590984	64.0407
GOTERM_BP_FAT	GO:0034101~erythrocyte homeostasis	3	1.91083	0.0692431	BMP4, EPAS1, TIMP1	116	51	13588	6.89047	1	0.594626	68.0741
GOTERM_BP_FAT	GO:0030097~hemopoiesis	5	3.18471	0.163672	BMP4, CARD11, EPAS1, TIMP1, TGFB2	116	251	13588	2.33342	1	0.798312	94.1802
GOTERM_BP_FAT	GO:0030099~myeloid cell differentiation	3	1.91083	0.195157	BMP4, EPAS1, TIMP1	116	96	13588	3.66056	1	0.835847	96.8396
GOTERM_BP_FAT	GO:0048534~hemopoietic or lymphoid organ development	5	3.18471	0.214793	BMP4, CARD11, EPAS1, TIMP1, TGFB2	116	281	13588	2.0843	1	0.855763	97.8667
GOTERM_BP_FAT	GO:0002520~immune system development	5	3.18471	0.240037	BMP4, CARD11, EPAS1, TIMP1, TGFB2	116	295	13588	1.98539	1	0.879697	98.7316
Annotation Cluster 27	Enrichment Score: 1.0839135503817958
Category	Term	Count	%	PValue	Genes	List Total	Pop Hits	Pop Total	Fold Enrichment	Bonferroni	Benjamini	FDR
GOTERM_BP_FAT	GO:0035295~tube development	8	5.09554	0.0071347	BMP4, NRP1, EPAS1, LAMA5, HAND2, CTGF, EDN1, NFIB	116	264	13588	3.54963	0.999483	0.280401	10.7679
GOTERM_BP_FAT	GO:0014032~neural crest cell development	3	1.91083	0.0316105	LAMA5, HAND2, EDN1	116	33	13588	10.6489	1	0.479475	40.0156
GOTERM_BP_FAT	GO:0014033~neural crest cell differentiation	3	1.91083	0.0316105	LAMA5, HAND2, EDN1	116	33	13588	10.6489	1	0.479475	40.0156
GOTERM_BP_FAT	GO:0048754~branching morphogenesis of a tube	4	2.54777	0.0442701	BMP4, NRP1, LAMA5, EDN1	116	93	13588	5.03819	1	0.5437	51.3473
GOTERM_BP_FAT	GO:0035239~tube morphogenesis	5	3.18471	0.0572423	BMP4, NRP1, LAMA5, HAND2, EDN1	116	171	13588	3.42509	1	0.5791	60.8554
GOTERM_BP_FAT	GO:0014031~mesenchymal cell development	3	1.91083	0.0599864	LAMA5, HAND2, EDN1	116	47	13588	7.47689	1	0.581813	62.6295
GOTERM_BP_FAT	GO:0048762~mesenchymal cell differentiation	3	1.91083	0.0645581	LAMA5, HAND2, EDN1	116	49	13588	7.17171	1	0.590539	65.4189
GOTERM_BP_FAT	GO:0060485~mesenchyme development	3	1.91083	0.0668868	LAMA5, HAND2, EDN1	116	50	13588	7.02828	1	0.594807	66.7635
GOTERM_BP_FAT	GO:0001763~morphogenesis of a branching structure	4	2.54777	0.0896226	BMP4, NRP1, LAMA5, EDN1	116	125	13588	3.74841	1	0.668045	77.5529
GOTERM_BP_FAT	GO:0048729~tissue morphogenesis	5	3.18471	0.14309	BMP4, NRP1, SMAD7, LAMA5, TGFB2	116	238	13588	2.46088	1	0.773239	91.4314
GOTERM_BP_FAT	GO:0022612~gland morphogenesis	3	1.91083	0.158852	BMP4, NRP1, LAMA5	116	84	13588	4.1835	1	0.790453	93.623
GOTERM_BP_FAT	GO:0048732~gland development	4	2.54777	0.233128	BMP4, NRP1, LAMA5, MET	116	197	13588	2.37844	1	0.874853	98.5352
GOTERM_BP_FAT	GO:0002009~morphogenesis of an epithelium	3	1.91083	0.431769	BMP4, NRP1, LAMA5	116	173	13588	2.03129	1	0.974976	99.9876
GOTERM_BP_FAT	GO:0007389~pattern specification process	3	1.91083	0.696843	BMP4, NRP1, EDN1	116	284	13588	1.23737	1	0.998599	100
Annotation Cluster 28	Enrichment Score: 0.9925864283602923
Category	Term	Count	%	PValue	Genes	List Total	Pop Hits	Pop Total	Fold Enrichment	Bonferroni	Benjamini	FDR
GOTERM_CC_FAT	GO:0044449~contractile fiber part	4	2.54777	0.0476765	CRYAB, ACTA2, ANKRD1, MMP2	119	86	12504	4.88724	0.999597	0.427814	44.5597
GOTERM_CC_FAT	GO:0043292~contractile fiber	4	2.54777	0.0607312	CRYAB, ACTA2, ANKRD1, MMP2	119	95	12504	4.42424	0.999956	0.487423	53.071
GOTERM_CC_FAT	GO:0030017~sarcomere	3	1.91083	0.174407	CRYAB, ANKRD1, MMP2	119	80	12504	3.94034	1	0.692539	90.1154
GOTERM_CC_FAT	GO:0030016~myofibril	3	1.91083	0.212019	CRYAB, ANKRD1, MMP2	119	91	12504	3.46403	1	0.756353	94.3709
Annotation Cluster 29	Enrichment Score: 0.9638938665724452
Category	Term	Count	%	PValue	Genes	List Total	Pop Hits	Pop Total	Fold Enrichment	Bonferroni	Benjamini	FDR
GOTERM_BP_FAT	GO:0050880~regulation of blood vessel size	3	1.91083	0.0622578	NTS, ACTA2, EDN1	116	48	13588	7.32112	1	0.590984	64.0407
GOTERM_BP_FAT	GO:0035150~regulation of tube size	3	1.91083	0.0622578	NTS, ACTA2, EDN1	116	48	13588	7.32112	1	0.590984	64.0407
GOTERM_BP_FAT	GO:0003018~vascular process in circulatory system	3	1.91083	0.0668868	NTS, ACTA2, EDN1	116	50	13588	7.02828	1	0.594807	66.7635
GOTERM_BP_FAT	GO:0008015~blood circulation	3	1.91083	0.24177	NTS, ACTA2, EDN1	116	111	13588	3.16589	1	0.879954	98.7769
GOTERM_BP_FAT	GO:0003013~circulatory system process	3	1.91083	0.24177	NTS, ACTA2, EDN1	116	111	13588	3.16589	1	0.879954	98.7769
Annotation Cluster 30	Enrichment Score: 0.962727342092715
Category	Term	Count	%	PValue	Genes	List Total	Pop Hits	Pop Total	Fold Enrichment	Bonferroni	Benjamini	FDR
SP_PIR_KEYWORDS	egf-like domain	6	3.82166	0.0341096	BMP1, FAT4, FBN1, HSPG2, ADAM12, CLEC14A	145	222	17854	3.32787	0.999482	0.244375	35.6687
INTERPRO	IPR013032:EGF-like region, conserved site	7	4.4586	0.038484	BMP1, FAT4, LAMA5, FBN1, HSPG2, ADAM12, CLEC14A	143	310	17763	2.8049	1	0.767736	41.8181
INTERPRO	IPR000152:EGF-type aspartate/asparagine hydroxylation conserved site	4	2.54777	0.0395903	BMP1, FAT4, FBN1, CLEC14A	143	94	17763	5.28582	1	0.71414	42.7351
INTERPRO	IPR000742:EGF-like, type 3	5	3.18471	0.0756916	BMP1, FAT4, FBN1, HSPG2, ADAM12	143	199	17763	3.12102	1	0.85801	66.2519
INTERPRO	IPR006209:EGF	4	2.54777	0.0832177	BMP1, FAT4, FBN1, HSPG2	143	128	17763	3.88177	1	0.850619	69.8527
INTERPRO	IPR013091:EGF calcium-binding	3	1.91083	0.105376	BMP1, FAT4, FBN1	143	69	17763	5.40073	1	0.886975	78.4916
UP_SEQ_FEATURE	domain:EGF-like	3	1.91083	0.116342	HSPG2, ADAM12, CLEC14A	139	68	16021	5.08496	1	0.991858	84.7225
INTERPRO	IPR001881:EGF-like calcium-binding	3	1.91083	0.164764	BMP1, FAT4, FBN1	143	91	17763	4.09506	1	0.931369	91.6648
INTERPRO	IPR018097:EGF-like calcium-binding, conserved site	3	1.91083	0.173272	BMP1, FAT4, FBN1	143	94	17763	3.96437	1	0.927316	92.7632
INTERPRO	IPR006210:EGF-like	4	2.54777	0.221575	FAT4, FBN1, HSPG2, CLEC14A	143	203	17763	2.44762	1	0.95522	96.8471
SMART	SM00179:EGF_CA	3	1.91083	0.274067	BMP1, FAT4, FBN1	104	91	9131	2.89444	1	0.965874	97.4118
SMART	SM00181:EGF	4	2.54777	0.402546	FAT4, FBN1, HSPG2, CLEC14A	104	203	9131	1.73001	1	0.981375	99.7195
Annotation Cluster 31	Enrichment Score: 0.9042340929942736
Category	Term	Count	%	PValue	Genes	List Total	Pop Hits	Pop Total	Fold Enrichment	Bonferroni	Benjamini	FDR
GOTERM_BP_FAT	GO:0007167~enzyme linked receptor protein signaling pathway	7	4.4586	0.0284631	BMP4, NRP1, SMAD7, CTGF, MET, SKIL, TGFB2	116	273	13588	3.00354	1	0.470528	36.8373
GOTERM_BP_FAT	GO:0006928~cell motion	8	5.09554	0.036277	SEMA6A, NRP1, LAMA5, CTGF, ROBO1, MET, LBP, TGFB2	116	367	13588	2.55342	1	0.508424	44.4533
GOTERM_BP_FAT	GO:0016477~cell migration	6	3.82166	0.0531077	NRP1, LAMA5, CTGF, MET, LBP, TGFB2	116	240	13588	2.92845	1	0.561329	58.0327
GOTERM_BP_FAT	GO:0051674~localization of cell	6	3.82166	0.0933321	NRP1, LAMA5, CTGF, MET, LBP, TGFB2	116	284	13588	2.47475	1	0.671622	78.9649
GOTERM_BP_FAT	GO:0048870~cell motility	6	3.82166	0.0933321	NRP1, LAMA5, CTGF, MET, LBP, TGFB2	116	284	13588	2.47475	1	0.671622	78.9649
GOTERM_BP_FAT	GO:0048729~tissue morphogenesis	5	3.18471	0.14309	BMP4, NRP1, SMAD7, LAMA5, TGFB2	116	238	13588	2.46088	1	0.773239	91.4314
GOTERM_BP_FAT	GO:0001558~regulation of cell growth	3	1.91083	0.182925	NRP1, CTGF, TGFB2	116	92	13588	3.81972	1	0.823793	95.9824
GOTERM_BP_FAT	GO:0048732~gland development	4	2.54777	0.233128	BMP4, NRP1, LAMA5, MET	116	197	13588	2.37844	1	0.874853	98.5352
GOTERM_BP_FAT	GO:0007169~transmembrane receptor protein tyrosine kinase signaling pathway	3	1.91083	0.485355	NRP1, CTGF, MET	116	192	13588	1.83028	1	0.982727	99.9974
GOTERM_BP_FAT	GO:0040008~regulation of growth	3	1.91083	0.641192	NRP1, CTGF, TGFB2	116	256	13588	1.37271	1	0.997138	100
Annotation Cluster 32	Enrichment Score: 0.8740442004469338
Category	Term	Count	%	PValue	Genes	List Total	Pop Hits	Pop Total	Fold Enrichment	Bonferroni	Benjamini	FDR
UP_SEQ_FEATURE	domain:Ferric oxidoreductase	3	1.91083	0.00199361	NOX4, STEAP2, STEAP1	139	8	16021	43.2221	0.771163	0.16835	2.98584
INTERPRO	IPR013130:Ferric reductase-like transmembrane component, N-terminal	3	1.91083	0.00273808	NOX4, STEAP2, STEAP1	143	10	17763	37.265	0.639391	0.399493	3.71322
GOTERM_MF_FAT	GO:0050660~FAD binding	3	1.91083	0.123995	NOX4, STEAP2, STEAP1	115	71	13288	4.8823	1	0.781126	81.911
GOTERM_MF_FAT	GO:0048037~cofactor binding	4	2.54777	0.306546	NOX4, KYNU, STEAP2, STEAP1	115	226	13288	2.04509	1	0.930984	99.1157
GOTERM_MF_FAT	GO:0005506~iron ion binding	5	3.18471	0.339658	NOX4, SFXN3, STEAP2, STEAP1, HBB-Y	115	343	13288	1.68437	1	0.947219	99.53
GOTERM_MF_FAT	GO:0050662~coenzyme binding	3	1.91083	0.400022	NOX4, STEAP2, STEAP1	115	160	13288	2.16652	1	0.953946	99.8637
GOTERM_MF_FAT	GO:0009055~electron carrier activity	3	1.91083	0.519606	NOX4, STEAP2, STEAP1	115	202	13288	1.71606	1	0.978529	99.9923
SP_PIR_KEYWORDS	oxidoreductase	3	1.91083	0.947621	NOX4, STEAP2, STEAP1	145	572	17854	0.645792	1	0.999897	100
GOTERM_BP_FAT	GO:0055114~oxidation reduction	3	1.91083	0.979898	NOX4, STEAP2, STEAP1	116	672	13588	0.522937	1	1	100
Annotation Cluster 33	Enrichment Score: 0.8268330966056562
Category	Term	Count	%	PValue	Genes	List Total	Pop Hits	Pop Total	Fold Enrichment	Bonferroni	Benjamini	FDR
SP_PIR_KEYWORDS	metalloprotease	5	3.18471	0.0306274	NAALAD2, ECE1, BMP1, ADAM12, MMP2	145	146	17854	4.21682	0.998865	0.237571	32.6577
INTERPRO	IPR006025:Peptidase M, neutral zinc metallopeptidases, zinc-binding site	4	2.54777	0.0325791	ECE1, BMP1, ADAM12, MMP2	143	87	17763	5.71112	0.999996	0.745646	36.6884
GOTERM_MF_FAT	GO:0004222~metalloendopeptidase activity	4	2.54777	0.0747123	ECE1, BMP1, ADAM12, MMP2	115	114	13288	4.05431	1	0.712802	63.3198
GOTERM_MF_FAT	GO:0008237~metallopeptidase activity	5	3.18471	0.0771997	NAALAD2, ECE1, BMP1, ADAM12, MMP2	115	187	13288	3.08951	1	0.70185	64.5733
SP_PIR_KEYWORDS	zymogen	5	3.18471	0.0776368	BMP1, CASP12, ADAM12, CASP1, MMP2	145	199	17854	3.09374	1	0.413672	64.2002
GOTERM_MF_FAT	GO:0004197~cysteine-type endopeptidase activity	3	1.91083	0.101742	CASP12, CASP1, TINAGL1	115	63	13288	5.50228	1	0.725537	74.9891
GOTERM_MF_FAT	GO:0004175~endopeptidase activity	7	4.4586	0.153543	ECE1, BMP1, CASP12, ADAM12, CASP1, TINAGL1, MMP2	115	421	13288	1.92122	1	0.812487	88.387
SP_PIR_KEYWORDS	Protease	7	4.4586	0.228831	NAALAD2, ECE1, BMP1, CASP12, ADAM12, CASP1, MMP2	145	509	17854	1.69335	1	0.71601	96.3221
GOTERM_MF_FAT	GO:0070011~peptidase activity, acting on L-amino acid peptides	8	5.09554	0.260025	NAALAD2, ECE1, BMP1, CASP12, ADAM12, CASP1, TINAGL1, MMP2	115	603	13288	1.53297	1	0.918125	97.9545
UP_SEQ_FEATURE	metal ion-binding site:Zinc; catalytic	3	1.91083	0.270313	ECE1, BMP1, ADAM12	139	118	16021	2.93031	1	0.999871	99.1662
GOTERM_MF_FAT	GO:0008233~peptidase activity	8	5.09554	0.29497	NAALAD2, ECE1, BMP1, CASP12, ADAM12, CASP1, TINAGL1, MMP2	115	629	13288	1.46961	1	0.93394	98.9049
GOTERM_MF_FAT	GO:0008234~cysteine-type peptidase activity	3	1.91083	0.357152	CASP12, CASP1, TINAGL1	115	146	13288	2.37427	1	0.943751	99.6677
SP_PIR_KEYWORDS	hydrolase	14	8.9172	0.435693	KYNU, GDA, BMP1, GDPD5, MMP2, NAALAD2, PDE7B, ECE1, ABCB1B, CASP12, SULF1, CASP1, ADAM12, EHD2	145	1500	17854	1.14922	1	0.904954	99.9306
GOTERM_BP_FAT	GO:0006508~proteolysis	10	6.36943	0.515556	NAALAD2, ECE1, BMP1, CASP12, ENC1, CFH, ADAM12, CASP1, TINAGL1, MMP2	116	1034	13588	1.13286	1	0.987127	99.999
Annotation Cluster 34	Enrichment Score: 0.8079821711574113
Category	Term	Count	%	PValue	Genes	List Total	Pop Hits	Pop Total	Fold Enrichment	Bonferroni	Benjamini	FDR
GOTERM_BP_FAT	GO:0010941~regulation of cell death	11	7.00637	0.0209816	BMP4, CARD11, AMIGO2, CASP12, PRND, ID3, SKIL, CASP1, TIMP1, CAMK1D, TGFB2	116	563	13588	2.28866	1	0.445578	28.6375
GOTERM_BP_FAT	GO:0043067~regulation of programmed cell death	10	6.36943	0.0479053	CARD11, AMIGO2, CASP12, PRND, ID3, SKIL, CASP1, TIMP1, CAMK1D, TGFB2	116	560	13588	2.09175	1	0.544426	54.2098
GOTERM_BP_FAT	GO:0042981~regulation of apoptosis	9	5.73248	0.096892	CARD11, CASP12, PRND, ID3, SKIL, CASP1, TIMP1, CAMK1D, TGFB2	116	553	13588	1.9064	1	0.682088	80.2412
GOTERM_BP_FAT	GO:0010942~positive regulation of cell death	5	3.18471	0.165298	BMP4, CASP12, ID3, CASP1, TGFB2	116	252	13588	2.32417	1	0.799085	94.3577
GOTERM_BP_FAT	GO:0043065~positive regulation of apoptosis	4	2.54777	0.350407	CASP12, ID3, CASP1, TGFB2	116	248	13588	1.88932	1	0.948234	99.8956
GOTERM_BP_FAT	GO:0043068~positive regulation of programmed cell death	4	2.54777	0.355039	CASP12, ID3, CASP1, TGFB2	116	250	13588	1.87421	1	0.948777	99.9068
GOTERM_BP_FAT	GO:0006917~induction of apoptosis	3	1.91083	0.414245	CASP12, CASP1, TGFB2	116	167	13588	2.10427	1	0.970794	99.9799
GOTERM_BP_FAT	GO:0012502~induction of programmed cell death	3	1.91083	0.414245	CASP12, CASP1, TGFB2	116	167	13588	2.10427	1	0.970794	99.9799
Annotation Cluster 35	Enrichment Score: 0.7086726798560701
Category	Term	Count	%	PValue	Genes	List Total	Pop Hits	Pop Total	Fold Enrichment	Bonferroni	Benjamini	FDR
GOTERM_BP_FAT	GO:0006915~apoptosis	8	5.09554	0.0995269	SEMA6A, ECE1, HAND2, CASP12, SULF1, CASP1, TGFB2, PEG3	116	465	13588	2.01528	1	0.688522	81.1388
GOTERM_BP_FAT	GO:0012501~programmed cell death	8	5.09554	0.106397	SEMA6A, ECE1, HAND2, CASP12, SULF1, CASP1, TGFB2, PEG3	116	473	13588	1.98119	1	0.702794	83.3028
GOTERM_BP_FAT	GO:0008219~cell death	8	5.09554	0.138356	SEMA6A, ECE1, HAND2, CASP12, SULF1, CASP1, TGFB2, PEG3	116	507	13588	1.84833	1	0.767163	90.6464
GOTERM_BP_FAT	GO:0016265~death	8	5.09554	0.150657	SEMA6A, ECE1, HAND2, CASP12, SULF1, CASP1, TGFB2, PEG3	116	519	13588	1.80559	1	0.779979	92.5592
SP_PIR_KEYWORDS	Apoptosis	5	3.18471	0.289014	CASP12, SULF1, MECOM, CASP1, PEG3	145	337	17854	1.82687	1	0.787576	98.6906
GOTERM_BP_FAT	GO:0006917~induction of apoptosis	3	1.91083	0.414245	CASP12, CASP1, TGFB2	116	167	13588	2.10427	1	0.970794	99.9799
GOTERM_BP_FAT	GO:0012502~induction of programmed cell death	3	1.91083	0.414245	CASP12, CASP1, TGFB2	116	167	13588	2.10427	1	0.970794	99.9799
Annotation Cluster 36	Enrichment Score: 0.7060762586062367
Category	Term	Count	%	PValue	Genes	List Total	Pop Hits	Pop Total	Fold Enrichment	Bonferroni	Benjamini	FDR
GOTERM_BP_FAT	GO:0007517~muscle organ development	7	4.4586	0.00380993	TAGLN, SMAD7, CRYAB, LAMA5, MET, HSPG2, TGFB2	116	176	13588	4.65889	0.982311	0.174803	5.89292
GOTERM_BP_FAT	GO:0048738~cardiac muscle tissue development	3	1.91083	0.0839282	SMAD7, HSPG2, TGFB2	116	57	13588	6.16515	1	0.646931	75.2116
GOTERM_BP_FAT	GO:0014706~striated muscle tissue development	4	2.54777	0.0929269	SMAD7, MET, HSPG2, TGFB2	116	127	13588	3.68938	1	0.673903	78.8148
GOTERM_BP_FAT	GO:0060537~muscle tissue development	4	2.54777	0.108402	SMAD7, MET, HSPG2, TGFB2	116	136	13588	3.44523	1	0.702636	83.8889
GOTERM_BP_FAT	GO:0016310~phosphorylation	5	3.18471	0.863696	SMAD7, MET, ATP6V0D2, CAMK1D, TGFB2	116	718	13588	0.815724	1	0.999964	100
GOTERM_BP_FAT	GO:0006468~protein amino acid phosphorylation	4	2.54777	0.912522	SMAD7, MET, CAMK1D, TGFB2	116	640	13588	0.732112	1	0.999995	100
GOTERM_BP_FAT	GO:0006793~phosphorus metabolic process	5	3.18471	0.94057	SMAD7, MET, ATP6V0D2, CAMK1D, TGFB2	116	866	13588	0.676316	1	0.999999	100
GOTERM_BP_FAT	GO:0006796~phosphate metabolic process	5	3.18471	0.94057	SMAD7, MET, ATP6V0D2, CAMK1D, TGFB2	116	866	13588	0.676316	1	0.999999	100
Annotation Cluster 37	Enrichment Score: 0.6841272991238625
Category	Term	Count	%	PValue	Genes	List Total	Pop Hits	Pop Total	Fold Enrichment	Bonferroni	Benjamini	FDR
SP_PIR_KEYWORDS	calcium	14	8.9172	0.00626779	BMP1, FBN1, ANXA1, MMP2, DCHS1, PCDHB21, PCDH1, FAT4, PLSCR2, SULF1, DST, EHD2, PLS3, CAMK1D	145	731	17854	2.35819	0.746065	0.0873278	7.68085
GOTERM_MF_FAT	GO:0005509~calcium ion binding	15	9.55414	0.012631	BMP1, TBC1D9, FBN1, ANXA1, MMP2, DCHS1, PCDHB21, PCDH1, FAT4, PLSCR2, SULF1, DST, EHD2, PLS3, CAMK1D	115	840	13288	2.06335	0.953274	0.31814	15.1411
SP_PIR_KEYWORDS	metalloprotease	5	3.18471	0.0306274	NAALAD2, ECE1, BMP1, ADAM12, MMP2	145	146	17854	4.21682	0.998865	0.237571	32.6577
GOTERM_MF_FAT	GO:0008237~metallopeptidase activity	5	3.18471	0.0771997	NAALAD2, ECE1, BMP1, ADAM12, MMP2	115	187	13288	3.08951	1	0.70185	64.5733
GOTERM_MF_FAT	GO:0046872~metal ion binding	33	21.0191	0.619446	ADCY4, GDA, TBC1D9, PRND, PPARG, SFXN3, MMP2, HBB-Y, DCHS1, LPXN, PCDH1, ECE1, FAT4, EHD2, PLS3, NOX4, ZFP366, BMP1, FBN1, ANXA1, FBLIM1, MECOM, PCDHB21, NAALAD2, PLSCR2, SULF1, ZIM1, STEAP2, ADAM12, STEAP1, DST, CAMK1D, PEG3	115	3850	13288	0.99041	1	0.989595	99.9996
GOTERM_MF_FAT	GO:0043169~cation binding	33	21.0191	0.642834	ADCY4, GDA, TBC1D9, PRND, PPARG, SFXN3, MMP2, HBB-Y, DCHS1, LPXN, PCDH1, ECE1, FAT4, EHD2, PLS3, NOX4, ZFP366, BMP1, FBN1, ANXA1, FBLIM1, MECOM, PCDHB21, NAALAD2, PLSCR2, SULF1, ZIM1, STEAP2, ADAM12, STEAP1, DST, CAMK1D, PEG3	115	3885	13288	0.981487	1	0.991533	99.9998
GOTERM_MF_FAT	GO:0043167~ion binding	33	21.0191	0.674547	ADCY4, GDA, TBC1D9, PRND, PPARG, SFXN3, MMP2, HBB-Y, DCHS1, LPXN, PCDH1, ECE1, FAT4, EHD2, PLS3, NOX4, ZFP366, BMP1, FBN1, ANXA1, FBLIM1, MECOM, PCDHB21, NAALAD2, PLSCR2, SULF1, ZIM1, STEAP2, ADAM12, STEAP1, DST, CAMK1D, PEG3	115	3934	13288	0.969262	1	0.99393	99.9999
SP_PIR_KEYWORDS	metal-binding	19	12.1019	0.833138	ADCY4, GDA, BMP1, PPARG, FBLIM1, MECOM, MMP2, HBB-Y, TIMP1, NAALAD2, LPXN, PDE7B, ECE1, SULF1, ZIM1, ADAM12, STEAP2, STEAP1, PEG3	145	2682	17854	0.872293	1	0.997755	100
SP_PIR_KEYWORDS	zinc	13	8.28025	0.844458	GDA, BMP1, PPARG, FBLIM1, MECOM, MMP2, TIMP1, NAALAD2, LPXN, ECE1, ZIM1, ADAM12, PEG3	145	1886	17854	0.848729	1	0.997859	100
GOTERM_MF_FAT	GO:0046914~transition metal ion binding	19	12.1019	0.877816	ZFP366, NOX4, GDA, BMP1, PRND, PPARG, SFXN3, FBLIM1, MECOM, MMP2, HBB-Y, NAALAD2, LPXN, ECE1, ZIM1, ADAM12, STEAP2, STEAP1, PEG3	115	2608	13288	0.841798	1	0.999839	100
GOTERM_MF_FAT	GO:0008270~zinc ion binding	13	8.28025	0.960528	ZFP366, GDA, BMP1, PPARG, FBLIM1, MECOM, MMP2, NAALAD2, LPXN, ECE1, ZIM1, ADAM12, PEG3	115	2105	13288	0.713597	1	0.999993	100
Annotation Cluster 38	Enrichment Score: 0.665635879563936
Category	Term	Count	%	PValue	Genes	List Total	Pop Hits	Pop Total	Fold Enrichment	Bonferroni	Benjamini	FDR
GOTERM_BP_FAT	GO:0008285~negative regulation of cell proliferation	5	3.18471	0.122191	BMP4, NOX4, PPARG, NFIB, TGFB2	116	224	13588	2.61469	1	0.734081	87.4275
GOTERM_BP_FAT	GO:0045597~positive regulation of cell differentiation	4	2.54777	0.185006	BMP4, SH3PXD2B, PPARG, TGFB2	116	175	13588	2.67744	1	0.825151	96.1421
GOTERM_BP_FAT	GO:0051094~positive regulation of developmental process	4	2.54777	0.271722	BMP4, SH3PXD2B, PPARG, TGFB2	116	214	13588	2.18949	1	0.902451	99.3559
GOTERM_BP_FAT	GO:0045165~cell fate commitment	3	1.91083	0.354085	BMP4, PPARG, TGFB2	116	147	13588	2.39057	1	0.949241	99.9046
Annotation Cluster 39	Enrichment Score: 0.6551981431025152
Category	Term	Count	%	PValue	Genes	List Total	Pop Hits	Pop Total	Fold Enrichment	Bonferroni	Benjamini	FDR
GOTERM_BP_FAT	GO:0030900~forebrain development	4	2.54777	0.168233	BMP4, DKK1, MECOM, NFIB	116	167	13588	2.8057	1	0.799936	94.6652
GOTERM_BP_FAT	GO:0048598~embryonic morphogenesis	6	3.82166	0.188284	BMP4, DKK1, LAMA5, EDN1, HSPG2, MECOM	116	359	13588	1.95774	1	0.828636	96.3818
GOTERM_BP_FAT	GO:0030326~embryonic limb morphogenesis	3	1.91083	0.198232	BMP4, DKK1, MECOM	116	97	13588	3.62282	1	0.838693	97.0264
GOTERM_BP_FAT	GO:0035113~embryonic appendage morphogenesis	3	1.91083	0.198232	BMP4, DKK1, MECOM	116	97	13588	3.62282	1	0.838693	97.0264
GOTERM_BP_FAT	GO:0035107~appendage morphogenesis	3	1.91083	0.254313	BMP4, DKK1, MECOM	116	115	13588	3.05577	1	0.890905	99.062
GOTERM_BP_FAT	GO:0035108~limb morphogenesis	3	1.91083	0.254313	BMP4, DKK1, MECOM	116	115	13588	3.05577	1	0.890905	99.062
GOTERM_BP_FAT	GO:0048736~appendage development	3	1.91083	0.266872	BMP4, DKK1, MECOM	116	119	13588	2.95306	1	0.899199	99.2841
GOTERM_BP_FAT	GO:0060173~limb development	3	1.91083	0.266872	BMP4, DKK1, MECOM	116	119	13588	2.95306	1	0.899199	99.2841
Annotation Cluster 40	Enrichment Score: 0.6422285187546526
Category	Term	Count	%	PValue	Genes	List Total	Pop Hits	Pop Total	Fold Enrichment	Bonferroni	Benjamini	FDR
GOTERM_BP_FAT	GO:0010557~positive regulation of macromolecule biosynthetic process	11	7.00637	0.0143715	BMP4, CARD11, MEIS2, EPAS1, HAND2, PPARG, TEAD1, TLR3, MECOM, TLR8, NFIB	116	530	13588	2.43116	1	0.421005	20.5728
GOTERM_BP_FAT	GO:0006357~regulation of transcription from RNA polymerase II promoter	12	7.64331	0.0151989	BMP4, MEIS2, EPAS1, HAND2, PPARG, TEAD1, SOX7, ID3, ANKRD1, SKIL, MECOM, NFIB	116	616	13588	2.28191	1	0.417029	21.627
GOTERM_BP_FAT	GO:0031328~positive regulation of cellular biosynthetic process	11	7.00637	0.0185703	BMP4, CARD11, MEIS2, EPAS1, HAND2, PPARG, TEAD1, TLR3, MECOM, TLR8, NFIB	116	552	13588	2.33427	1	0.441637	25.7889
GOTERM_BP_FAT	GO:0009891~positive regulation of biosynthetic process	11	7.00637	0.0196394	BMP4, CARD11, MEIS2, EPAS1, HAND2, PPARG, TEAD1, TLR3, MECOM, TLR8, NFIB	116	557	13588	2.31332	1	0.450646	27.0648
GOTERM_BP_FAT	GO:0045944~positive regulation of transcription from RNA polymerase II promoter	8	5.09554	0.0323611	BMP4, MEIS2, EPAS1, HAND2, PPARG, TEAD1, MECOM, NFIB	116	358	13588	2.61761	1	0.48111	40.7511
GOTERM_BP_FAT	GO:0010604~positive regulation of macromolecule metabolic process	11	7.00637	0.0419558	BMP4, CARD11, MEIS2, EPAS1, HAND2, PPARG, TEAD1, TLR3, MECOM, TLR8, NFIB	116	633	13588	2.03557	1	0.536001	49.4386
GOTERM_BP_FAT	GO:0045893~positive regulation of transcription, DNA-dependent	8	5.09554	0.0630713	BMP4, MEIS2, EPAS1, HAND2, PPARG, TEAD1, MECOM, NFIB	116	416	13588	2.25265	1	0.586394	64.5339
GOTERM_BP_FAT	GO:0051254~positive regulation of RNA metabolic process	8	5.09554	0.0650229	BMP4, MEIS2, EPAS1, HAND2, PPARG, TEAD1, MECOM, NFIB	116	419	13588	2.23652	1	0.588653	65.6912
GOTERM_CC_FAT	GO:0005667~transcription factor complex	6	3.82166	0.0706211	EPAS1, SMAD7, HAND2, TEAD1, DACH1, ANKRD1	119	234	12504	2.69425	0.999992	0.51924	58.7017
GOTERM_BP_FAT	GO:0045941~positive regulation of transcription	8	5.09554	0.108154	BMP4, MEIS2, EPAS1, HAND2, PPARG, TEAD1, MECOM, NFIB	116	475	13588	1.97285	1	0.705385	83.8176
GOTERM_BP_FAT	GO:0010628~positive regulation of gene expression	8	5.09554	0.119955	BMP4, MEIS2, EPAS1, HAND2, PPARG, TEAD1, MECOM, NFIB	116	488	13588	1.92029	1	0.730535	86.9082
GOTERM_BP_FAT	GO:0045935~positive regulation of nucleobase, nucleoside, nucleotide and nucleic acid metabolic process	8	5.09554	0.141383	BMP4, MEIS2, EPAS1, HAND2, PPARG, TEAD1, MECOM, NFIB	116	510	13588	1.83746	1	0.771946	91.1557
GOTERM_BP_FAT	GO:0051173~positive regulation of nitrogen compound metabolic process	8	5.09554	0.158065	BMP4, MEIS2, EPAS1, HAND2, PPARG, TEAD1, MECOM, NFIB	116	526	13588	1.78157	1	0.791488	93.5274
SP_PIR_KEYWORDS	activator	7	4.4586	0.196981	EPAS1, PPARG, TEAD1, MAMLD1, DACH1, SOX17, NFIB	145	484	17854	1.78082	1	0.706613	93.8482
GOTERM_CC_FAT	GO:0044451~nucleoplasm part	7	4.4586	0.355408	EPAS1, SMAD7, HAND2, PPARG, TEAD1, DACH1, ANKRD1	119	513	12504	1.43378	1	0.881062	99.5021
GOTERM_MF_FAT	GO:0016563~transcription activator activity	4	2.54777	0.383995	HAND2, PPARG, TEAD1, NFIB	115	259	13288	1.78452	1	0.949912	99.8085
GOTERM_MF_FAT	GO:0030528~transcription regulator activity	12	7.64331	0.462374	MEIS2, EPAS1, SMAD7, HAND2, PPARG, TEAD1, SOX7, DACH1, ID3, ANKRD1, SKIL, NFIB	115	1206	13288	1.14973	1	0.966599	99.967
GOTERM_BP_FAT	GO:0006355~regulation of transcription, DNA-dependent	14	8.9172	0.472234	BMP4, EPAS1, SMAD7, PPARG, TEAD1, SOX7, ANKRD1, MECOM, MEIS2, HAND2, ZIM1, SKIL, ID3, NFIB	116	1465	13588	1.11941	1	0.981634	99.9962
GOTERM_BP_FAT	GO:0051252~regulation of RNA metabolic process	14	8.9172	0.495701	BMP4, EPAS1, SMAD7, PPARG, TEAD1, SOX7, ANKRD1, MECOM, MEIS2, HAND2, ZIM1, SKIL, ID3, NFIB	116	1488	13588	1.1021	1	0.984372	99.9981
GOTERM_CC_FAT	GO:0005654~nucleoplasm	7	4.4586	0.500265	EPAS1, SMAD7, HAND2, PPARG, TEAD1, DACH1, ANKRD1	119	599	12504	1.22793	1	0.941915	99.977
GOTERM_MF_FAT	GO:0003700~transcription factor activity	8	5.09554	0.501592	MEIS2, EPAS1, SMAD7, PPARG, TEAD1, SOX7, DACH1, NFIB	115	776	13288	1.19121	1	0.975989	99.9876
GOTERM_BP_FAT	GO:0045449~regulation of transcription	19	12.1019	0.623891	BMP4, KHDRBS3, EPAS1, SMAD7, PPARG, TEAD1, TLR3, SOX7, ANKRD1, DACH1, MECOM, MEIS2, HAND2, ZIM1, MAMLD1, SKIL, SOX17, ID3, NFIB	116	2227	13588	0.999381	1	0.996366	100
SP_PIR_KEYWORDS	dna-binding	11	7.00637	0.704276	MEIS2, EPAS1, HAND2, PPARG, TEAD1, SOX7, DACH1, SOX17, MECOM, ZBP1, NFIB	145	1404	17854	0.964702	1	0.987145	100
SP_PIR_KEYWORDS	transcription regulation	12	7.64331	0.711737	KHDRBS3, EPAS1, SMAD7, HAND2, PPARG, TEAD1, MAMLD1, SOX7, DACH1, SOX17, MECOM, NFIB	145	1546	17854	0.955739	1	0.987395	100
GOTERM_CC_FAT	GO:0031981~nuclear lumen	8	5.09554	0.736355	EPAS1, SMAD7, HAND2, YPEL2, PPARG, TEAD1, DACH1, ANKRD1	119	883	12504	0.951988	1	0.989309	100
SP_PIR_KEYWORDS	Transcription	13	8.28025	0.776492	KHDRBS3, EPAS1, SMAD7, PPARG, TEAD1, SOX7, DACH1, MECOM, HAND2, ZIM1, MAMLD1, SOX17, NFIB	145	1769	17854	0.904863	1	0.994398	100
GOTERM_MF_FAT	GO:0003677~DNA binding	13	8.28025	0.852796	EPAS1, SMAD7, PPARG, TEAD1, SOX7, DACH1, MECOM, TLR8, MEIS2, HAND2, SOX17, NFIB, ZBP1	115	1781	13288	0.843415	1	0.999697	100
GOTERM_BP_FAT	GO:0006350~transcription	12	7.64331	0.898819	KHDRBS3, EPAS1, SMAD7, HAND2, PPARG, ZIM1, TEAD1, MAMLD1, SOX7, DACH1, SOX17, NFIB	116	1772	13588	0.793259	1	0.999991	100
GOTERM_CC_FAT	GO:0070013~intracellular organelle lumen	8	5.09554	0.91899	EPAS1, SMAD7, HAND2, YPEL2, PPARG, TEAD1, DACH1, ANKRD1	119	1133	12504	0.741929	1	0.999417	100
GOTERM_CC_FAT	GO:0043233~organelle lumen	8	5.09554	0.920267	EPAS1, SMAD7, HAND2, YPEL2, PPARG, TEAD1, DACH1, ANKRD1	119	1136	12504	0.739969	1	0.999362	100
SP_PIR_KEYWORDS	nucleus	25	15.9236	0.933154	KHDRBS3, EPAS1, SMAD7, YPEL2, PPARG, ANXA1, TEAD1, SOX7, NAV3, ANKRD1, DACH1, MECOM, MMP2, AMIGO2, MEIS2, HAND2, RGS3, ZIM1, MAMLD1, SOX17, ID3, MYOF, PEG3, CAMK1D, NFIB	145	3808	17854	0.808371	1	0.99985	100
GOTERM_CC_FAT	GO:0031974~membrane-enclosed lumen	8	5.09554	0.935008	EPAS1, SMAD7, HAND2, YPEL2, PPARG, TEAD1, DACH1, ANKRD1	119	1174	12504	0.716018	1	0.999594	100
GOTERM_MF_FAT	GO:0043565~sequence-specific DNA binding	3	1.91083	0.954879	MEIS2, HAND2, PPARG	115	556	13288	0.623459	1	0.99999	100
Annotation Cluster 41	Enrichment Score: 0.6200141770679769
Category	Term	Count	%	PValue	Genes	List Total	Pop Hits	Pop Total	Fold Enrichment	Bonferroni	Benjamini	FDR
INTERPRO	IPR003591:Leucine-rich repeat, typical subtype	4	2.54777	0.0847231	AMIGO2, BGN, TLR3, TLR8	143	129	17763	3.85168	1	0.839521	70.5288
INTERPRO	IPR000483:Cysteine-rich flanking region, C-terminal	3	1.91083	0.142484	AMIGO2, TLR3, TLR8	143	83	17763	4.48976	1	0.916773	88.0134
UP_SEQ_FEATURE	repeat:LRR 12	3	1.91083	0.148288	BGN, TLR3, TLR8	139	79	16021	4.37692	1	0.997343	91.2674
INTERPRO	IPR000372:Leucine-rich repeat, cysteine-rich flanking region, N-terminal	3	1.91083	0.170428	AMIGO2, BGN, TLR3	143	93	17763	4.00699	1	0.930978	92.4119
UP_SEQ_FEATURE	repeat:LRR 11	3	1.91083	0.175575	BGN, TLR3, TLR8	139	88	16021	3.92928	1	0.99888	94.6749
SMART	SM00369:LRR_TYP	4	2.54777	0.178225	AMIGO2, BGN, TLR3, TLR8	104	129	9131	2.72242	1	0.941934	89.348
UP_SEQ_FEATURE	repeat:LRR 6	4	2.54777	0.213886	AMIGO2, BGN, TLR3, TLR8	139	185	16021	2.49209	1	0.999691	97.4152
INTERPRO	IPR001611:Leucine-rich repeat	4	2.54777	0.219484	AMIGO2, BGN, TLR3, TLR8	143	202	17763	2.45974	1	0.95836	96.7282
UP_SEQ_FEATURE	repeat:LRR 10	3	1.91083	0.222515	BGN, TLR3, TLR8	139	103	16021	3.35706	1	0.999692	97.8142
SMART	SM00082:LRRCT	3	1.91083	0.240543	AMIGO2, TLR3, TLR8	104	83	9131	3.17342	1	0.9589	95.668
UP_SEQ_FEATURE	repeat:LRR 5	4	2.54777	0.254913	AMIGO2, BGN, TLR3, TLR8	139	203	16021	2.27111	1	0.999833	98.855
SMART	SM00013:LRRNT	3	1.91083	0.282451	AMIGO2, BGN, TLR3	104	93	9131	2.8322	1	0.948269	97.7331
UP_SEQ_FEATURE	repeat:LRR 9	3	1.91083	0.283084	BGN, TLR3, TLR8	139	122	16021	2.83424	1	0.999847	99.3624
UP_SEQ_FEATURE	repeat:LRR 4	4	2.54777	0.296941	AMIGO2, BGN, TLR3, TLR8	139	221	16021	2.08614	1	0.999775	99.526
UP_SEQ_FEATURE	repeat:LRR 8	3	1.91083	0.318149	BGN, TLR3, TLR8	139	133	16021	2.59983	1	0.999856	99.7023
UP_SEQ_FEATURE	repeat:LRR 3	4	2.54777	0.3535	AMIGO2, BGN, TLR3, TLR8	139	245	16021	1.88178	1	0.999924	99.8674
SP_PIR_KEYWORDS	leucine-rich repeat	4	2.54777	0.382776	AMIGO2, BGN, TLR3, TLR8	145	275	17854	1.791	1	0.878009	99.783
UP_SEQ_FEATURE	repeat:LRR 7	3	1.91083	0.392736	BGN, TLR3, TLR8	139	157	16021	2.2024	1	0.999973	99.9488
UP_SEQ_FEATURE	repeat:LRR 2	4	2.54777	0.402599	AMIGO2, BGN, TLR3, TLR8	139	266	16021	1.73322	1	0.999974	99.9601
UP_SEQ_FEATURE	repeat:LRR 1	4	2.54777	0.402599	AMIGO2, BGN, TLR3, TLR8	139	266	16021	1.73322	1	0.999974	99.9601
Annotation Cluster 42	Enrichment Score: 0.5722822368135044
Category	Term	Count	%	PValue	Genes	List Total	Pop Hits	Pop Total	Fold Enrichment	Bonferroni	Benjamini	FDR
GOTERM_MF_FAT	GO:0030695~GTPase regulator activity	7	4.4586	0.0903145	RGS3, TBC1D9, PREX2, RGS16, DOCK10, FARP1, DOCK4	115	361	13288	2.24054	1	0.738649	70.5531
GOTERM_MF_FAT	GO:0060589~nucleoside-triphosphatase regulator activity	7	4.4586	0.0958594	RGS3, TBC1D9, PREX2, RGS16, DOCK10, FARP1, DOCK4	115	367	13288	2.20391	1	0.740553	72.7891
GOTERM_MF_FAT	GO:0005089~Rho guanyl-nucleotide exchange factor activity	3	1.91083	0.123995	PREX2, DOCK10, FARP1	115	71	13288	4.8823	1	0.781126	81.911
GOTERM_MF_FAT	GO:0005085~guanyl-nucleotide exchange factor activity	4	2.54777	0.132371	PREX2, DOCK10, FARP1, DOCK4	115	147	13288	3.14416	1	0.788905	84.022
GOTERM_MF_FAT	GO:0005088~Ras guanyl-nucleotide exchange factor activity	3	1.91083	0.159247	PREX2, DOCK10, FARP1	115	83	13288	4.17643	1	0.812153	89.3581
SP_PIR_KEYWORDS	guanine-nucleotide releasing factor	3	1.91083	0.198924	PREX2, DOCK10, DOCK4	145	102	17854	3.6215	1	0.692513	94.0347
GOTERM_MF_FAT	GO:0005096~GTPase activator activity	4	2.54777	0.227811	RGS3, TBC1D9, PREX2, RGS16	115	192	13288	2.40725	1	0.900499	96.4532
GOTERM_MF_FAT	GO:0005083~small GTPase regulator activity	4	2.54777	0.299503	TBC1D9, PREX2, DOCK10, FARP1	115	223	13288	2.07261	1	0.931496	98.9924
GOTERM_MF_FAT	GO:0008047~enzyme activator activity	4	2.54777	0.360615	RGS3, TBC1D9, PREX2, RGS16	115	249	13288	1.85619	1	0.941369	99.6901
GOTERM_BP_FAT	GO:0046578~regulation of Ras protein signal transduction	3	1.91083	0.454698	TBC1D9, PREX2, FARP1	116	181	13588	1.94151	1	0.97896	99.9936
GOTERM_BP_FAT	GO:0051056~regulation of small GTPase mediated signal transduction	3	1.91083	0.577917	TBC1D9, PREX2, FARP1	116	228	13588	1.54129	1	0.994036	99.9999
INTERPRO	IPR001849:Pleckstrin homology	3	1.91083	0.620098	PREX2, DOCK10, FARP1	143	261	17763	1.42778	1	0.999955	99.9998
INTERPRO	IPR011993:Pleckstrin homology-type	3	1.91083	0.675176	PREX2, DOCK10, FARP1	143	289	17763	1.28945	1	0.999983	100
SMART	SM00233:PH	3	1.91083	0.798393	PREX2, DOCK10, FARP1	104	261	9131	1.00917	1	0.999982	100
Annotation Cluster 43	Enrichment Score: 0.557395487506077
Category	Term	Count	%	PValue	Genes	List Total	Pop Hits	Pop Total	Fold Enrichment	Bonferroni	Benjamini	FDR
GOTERM_BP_FAT	GO:0001775~cell activation	5	3.18471	0.15563	CD48, CARD11, LBP, BLNK, TIMP1	116	246	13588	2.38085	1	0.788777	93.223
GOTERM_BP_FAT	GO:0045321~leukocyte activation	4	2.54777	0.283219	CD48, CARD11, LBP, BLNK	116	219	13588	2.13951	1	0.910249	99.5
GOTERM_BP_FAT	GO:0046649~lymphocyte activation	3	1.91083	0.482612	CD48, CARD11, BLNK	116	191	13588	1.83986	1	0.98257	99.9972
Annotation Cluster 44	Enrichment Score: 0.54077603239903
Category	Term	Count	%	PValue	Genes	List Total	Pop Hits	Pop Total	Fold Enrichment	Bonferroni	Benjamini	FDR
GOTERM_BP_FAT	GO:0016044~membrane organization	5	3.18471	0.198989	DYSF, CLEC7A, LBP, STEAP2, EHD2	116	272	13588	2.15327	1	0.837656	97.0707
GOTERM_BP_FAT	GO:0006897~endocytosis	4	2.54777	0.213136	CLEC7A, LBP, STEAP2, EHD2	116	188	13588	2.4923	1	0.855441	97.7939
GOTERM_BP_FAT	GO:0010324~membrane invagination	4	2.54777	0.213136	CLEC7A, LBP, STEAP2, EHD2	116	188	13588	2.4923	1	0.855441	97.7939
GOTERM_BP_FAT	GO:0016192~vesicle-mediated transport	4	2.54777	0.759894	CLEC7A, LBP, STEAP2, EHD2	116	466	13588	1.00548	1	0.999469	100
Annotation Cluster 45	Enrichment Score: 0.5338316162483993
Category	Term	Count	%	PValue	Genes	List Total	Pop Hits	Pop Total	Fold Enrichment	Bonferroni	Benjamini	FDR
SP_PIR_KEYWORDS	iron transport	3	1.91083	0.01116	SFXN3, STEAP2, STEAP1	145	20	17854	18.4697	0.913409	0.127087	13.2941
GOTERM_BP_FAT	GO:0006826~iron ion transport	3	1.91083	0.029857	SFXN3, STEAP2, STEAP1	116	32	13588	10.9817	1	0.473124	38.2638
GOTERM_BP_FAT	GO:0000041~transition metal ion transport	3	1.91083	0.118491	SFXN3, STEAP2, STEAP1	116	70	13588	5.0202	1	0.729356	86.5573
GOTERM_CC_FAT	GO:0005768~endosome	5	3.18471	0.214746	TLR3, STEAP2, EHD2, STEAP1, ATP6V0D2	119	252	12504	2.08483	1	0.748777	94.6016
GOTERM_MF_FAT	GO:0005506~iron ion binding	5	3.18471	0.339658	NOX4, SFXN3, STEAP2, STEAP1, HBB-Y	115	343	13288	1.68437	1	0.947219	99.53
GOTERM_BP_FAT	GO:0015674~di-, tri-valent inorganic cation transport	3	1.91083	0.396463	SFXN3, STEAP2, STEAP1	116	161	13588	2.18269	1	0.965886	99.9676
SP_PIR_KEYWORDS	iron	4	2.54777	0.480737	SFXN3, STEAP2, STEAP1, HBB-Y	145	321	17854	1.53434	1	0.929041	99.9759
SP_PIR_KEYWORDS	ion transport	5	3.18471	0.641684	SFXN3, GRIA3, STEAP2, STEAP1, ATP6V0D2	145	543	17854	1.1338	1	0.977455	99.9998
GOTERM_BP_FAT	GO:0006091~generation of precursor metabolites and energy	3	1.91083	0.651682	STEAP2, STEAP1, ATP6V0D2	116	261	13588	1.34641	1	0.997423	100
GOTERM_BP_FAT	GO:0006811~ion transport	6	3.82166	0.726761	CLCA1, SFXN3, GRIA3, STEAP2, STEAP1, ATP6V0D2	116	712	13588	0.987117	1	0.999052	100
GOTERM_BP_FAT	GO:0006812~cation transport	4	2.54777	0.816595	SFXN3, STEAP2, STEAP1, ATP6V0D2	116	515	13588	0.909809	1	0.999854	100
GOTERM_BP_FAT	GO:0030001~metal ion transport	3	1.91083	0.892471	SFXN3, STEAP2, STEAP1	116	442	13588	0.795054	1	0.999988	100
SP_PIR_KEYWORDS	transport	9	5.73248	0.944862	ABCB1B, SLC35F1, SFXN3, GRIA3, LBP, STEAP2, STEAP1, ATP6V0D2, HBB-Y	145	1571	17854	0.705397	1	0.999908	100
Annotation Cluster 46	Enrichment Score: 0.5225668307049951
Category	Term	Count	%	PValue	Genes	List Total	Pop Hits	Pop Total	Fold Enrichment	Bonferroni	Benjamini	FDR
GOTERM_BP_FAT	GO:0006869~lipid transport	3	1.91083	0.266872	PPARG, ANXA1, LBP	116	119	13588	2.95306	1	0.899199	99.2841
GOTERM_BP_FAT	GO:0010876~lipid localization	3	1.91083	0.295111	PPARG, ANXA1, LBP	116	128	13588	2.74542	1	0.91772	99.6168
GOTERM_MF_FAT	GO:0008289~lipid binding	5	3.18471	0.343567	SH3PXD2B, PPARG, LPAR4, ANXA1, LBP	115	345	13288	1.67461	1	0.944891	99.5647
Annotation Cluster 47	Enrichment Score: 0.5157174092003814
Category	Term	Count	%	PValue	Genes	List Total	Pop Hits	Pop Total	Fold Enrichment	Bonferroni	Benjamini	FDR
INTERPRO	IPR001092:Basic helix-loop-helix dimerisation region bHLH	3	1.91083	0.222584	EPAS1, HAND2, ID3	143	111	17763	3.35721	1	0.951265	96.903
UP_SEQ_FEATURE	domain:Helix-loop-helix motif	3	1.91083	0.241586	EPAS1, HAND2, ID3	139	109	16021	3.17227	1	0.9998	98.5011
SMART	SM00353:HLH	3	1.91083	0.357158	EPAS1, HAND2, ID3	104	111	9131	2.37292	1	0.974296	99.3533
GOTERM_MF_FAT	GO:0008134~transcription factor binding	4	2.54777	0.450509	EPAS1, HAND2, ID3, ANKRD1	115	288	13288	1.60483	1	0.96512	99.9562
Annotation Cluster 48	Enrichment Score: 0.508290991309908
Category	Term	Count	%	PValue	Genes	List Total	Pop Hits	Pop Total	Fold Enrichment	Bonferroni	Benjamini	FDR
INTERPRO	IPR018249:EF-HAND 2	4	2.54777	0.225769	TBC1D9, EHD2, DST, PLS3	143	205	17763	2.42374	1	0.948936	97.0736
INTERPRO	IPR011992:EF-Hand type	4	2.54777	0.272769	TBC1D9, EHD2, DST, PLS3	143	227	17763	2.18884	1	0.972415	98.767
GOTERM_BP_FAT	GO:0007010~cytoskeleton organization	5	3.18471	0.298048	TAGLN, DBN1, EHD2, DST, PLS3	116	326	13588	1.79659	1	0.918771	99.6414
INTERPRO	IPR018247:EF-HAND 1	3	1.91083	0.504766	EHD2, DST, PLS3	143	211	17763	1.76612	1	0.999429	99.9939
Annotation Cluster 49	Enrichment Score: 0.44748653572534564
Category	Term	Count	%	PValue	Genes	List Total	Pop Hits	Pop Total	Fold Enrichment	Bonferroni	Benjamini	FDR
GOTERM_BP_FAT	GO:0042325~regulation of phosphorylation	5	3.18471	0.230937	BMP4, EDN1, MET, PDGFD, CEACAM1	116	290	13588	2.01962	1	0.873974	98.4672
GOTERM_BP_FAT	GO:0019220~regulation of phosphate metabolic process	5	3.18471	0.251066	BMP4, EDN1, MET, PDGFD, CEACAM1	116	301	13588	1.94581	1	0.889024	98.9949
GOTERM_BP_FAT	GO:0051174~regulation of phosphorus metabolic process	5	3.18471	0.251066	BMP4, EDN1, MET, PDGFD, CEACAM1	116	301	13588	1.94581	1	0.889024	98.9949
GOTERM_BP_FAT	GO:0044093~positive regulation of molecular function	5	3.18471	0.260341	ADCY4, EDN1, MET, TLR3, CEACAM1	116	306	13588	1.91402	1	0.894046	99.1756
GOTERM_BP_FAT	GO:0045860~positive regulation of protein kinase activity	3	1.91083	0.28257	EDN1, MET, CEACAM1	116	124	13588	2.83398	1	0.911145	99.4927
GOTERM_BP_FAT	GO:0033674~positive regulation of kinase activity	3	1.91083	0.301371	EDN1, MET, CEACAM1	116	130	13588	2.70318	1	0.920117	99.6675
GOTERM_BP_FAT	GO:0051347~positive regulation of transferase activity	3	1.91083	0.31698	EDN1, MET, CEACAM1	116	135	13588	2.60307	1	0.930652	99.7679
GOTERM_BP_FAT	GO:0043085~positive regulation of catalytic activity	4	2.54777	0.380436	ADCY4, EDN1, MET, CEACAM1	116	261	13588	1.79522	1	0.960169	99.9508
GOTERM_BP_FAT	GO:0045859~regulation of protein kinase activity	3	1.91083	0.468762	EDN1, MET, CEACAM1	116	186	13588	1.88932	1	0.98131	99.9957
GOTERM_BP_FAT	GO:0043549~regulation of kinase activity	3	1.91083	0.485355	EDN1, MET, CEACAM1	116	192	13588	1.83028	1	0.982727	99.9974
GOTERM_BP_FAT	GO:0051338~regulation of transferase activity	3	1.91083	0.504308	EDN1, MET, CEACAM1	116	199	13588	1.7659	1	0.985576	99.9986
GOTERM_BP_FAT	GO:0007242~intracellular signaling cascade	5	3.18471	0.955647	ADCY4, CTGF, EDN1, MET, PREX2	116	915	13588	0.640098	1	1	100
Annotation Cluster 50	Enrichment Score: 0.4236040179697038
Category	Term	Count	%	PValue	Genes	List Total	Pop Hits	Pop Total	Fold Enrichment	Bonferroni	Benjamini	FDR
GOTERM_BP_FAT	GO:0007010~cytoskeleton organization	5	3.18471	0.298048	TAGLN, DBN1, EHD2, DST, PLS3	116	326	13588	1.79659	1	0.918771	99.6414
GOTERM_BP_FAT	GO:0030036~actin cytoskeleton organization	3	1.91083	0.408346	DBN1, EHD2, PLS3	116	165	13588	2.12978	1	0.969468	99.9764
GOTERM_BP_FAT	GO:0030029~actin filament-based process	3	1.91083	0.440427	DBN1, EHD2, PLS3	116	176	13588	1.99667	1	0.976291	99.9903
Annotation Cluster 51	Enrichment Score: 0.40696256521098134
Category	Term	Count	%	PValue	Genes	List Total	Pop Hits	Pop Total	Fold Enrichment	Bonferroni	Benjamini	FDR
SP_PIR_KEYWORDS	gpi-anchor	3	1.91083	0.264269	CD48, PRND, CD109	145	124	17854	2.97898	1	0.766458	97.9774
UP_SEQ_FEATURE	propeptide:Removed in mature form	4	2.54777	0.294591	CD48, ACTA2, PRND, CD109	139	220	16021	2.09562	1	0.999815	99.5013
SP_PIR_KEYWORDS	lipoprotein	6	3.82166	0.517554	CD48, PLSCR2, PRND, CD109, GRIA3, RGS16	145	589	17854	1.25431	1	0.938436	99.9905
GOTERM_CC_FAT	GO:0031225~anchored to membrane	3	1.91083	0.584694	CD48, PRND, CD109	119	207	12504	1.52284	1	0.956037	99.9975
Annotation Cluster 52	Enrichment Score: 0.40142456617826805
Category	Term	Count	%	PValue	Genes	List Total	Pop Hits	Pop Total	Fold Enrichment	Bonferroni	Benjamini	FDR
GOTERM_MF_FAT	GO:0004857~enzyme inhibitor activity	4	2.54777	0.346528	SERPINA3N, CD109, ANXA1, TIMP1	115	243	13288	1.90202	1	0.942051	99.5893
GOTERM_MF_FAT	GO:0004866~endopeptidase inhibitor activity	3	1.91083	0.403036	SERPINA3N, CD109, TIMP1	115	161	13288	2.15307	1	0.951804	99.8723
GOTERM_MF_FAT	GO:0030414~peptidase inhibitor activity	3	1.91083	0.447346	SERPINA3N, CD109, TIMP1	115	176	13288	1.96957	1	0.966721	99.9528
Annotation Cluster 53	Enrichment Score: 0.3888642080774394
Category	Term	Count	%	PValue	Genes	List Total	Pop Hits	Pop Total	Fold Enrichment	Bonferroni	Benjamini	FDR
SP_PIR_KEYWORDS	cytoplasmic vesicle	4	2.54777	0.288115	DYSF, NTS, GPNMB, MYOF	145	232	17854	2.12295	1	0.793257	98.6695
GOTERM_CC_FAT	GO:0031410~cytoplasmic vesicle	7	4.4586	0.346952	ECE1, DYSF, NTS, STEAP2, GPNMB, MYOF, DST	119	508	12504	1.44789	1	0.881225	99.4173
GOTERM_CC_FAT	GO:0031982~vesicle	7	4.4586	0.365578	ECE1, DYSF, NTS, STEAP2, GPNMB, MYOF, DST	119	519	12504	1.41721	1	0.882506	99.5891
GOTERM_CC_FAT	GO:0016023~cytoplasmic membrane-bounded vesicle	5	3.18471	0.552032	ECE1, NTS, STEAP2, GPNMB, DST	119	414	12504	1.26903	1	0.953074	99.9939
GOTERM_CC_FAT	GO:0031988~membrane-bounded vesicle	5	3.18471	0.563507	ECE1, NTS, STEAP2, GPNMB, DST	119	420	12504	1.2509	1	0.954251	99.9955
Annotation Cluster 54	Enrichment Score: 0.3665128282642056
Category	Term	Count	%	PValue	Genes	List Total	Pop Hits	Pop Total	Fold Enrichment	Bonferroni	Benjamini	FDR
SP_PIR_KEYWORDS	sh3 domain	4	2.54777	0.227495	SH3PXD2B, TJP1, DST, DOCK4	145	204	17854	2.41433	1	0.721644	96.2404
INTERPRO	IPR001452:Src homology-3 domain	3	1.91083	0.504766	SH3PXD2B, TJP1, DOCK4	143	211	17763	1.76612	1	0.999429	99.9939
SMART	SM00326:SH3	3	1.91083	0.692468	SH3PXD2B, TJP1, DOCK4	104	211	9131	1.24831	1	0.999806	99.9999
Annotation Cluster 55	Enrichment Score: 0.3457046034681498
Category	Term	Count	%	PValue	Genes	List Total	Pop Hits	Pop Total	Fold Enrichment	Bonferroni	Benjamini	FDR
GOTERM_BP_FAT	GO:0009165~nucleotide biosynthetic process	3	1.91083	0.434663	ADCY4, KYNU, ATP6V0D2	116	174	13588	2.01962	1	0.975237	99.9885
GOTERM_BP_FAT	GO:0034404~nucleobase, nucleoside and nucleotide biosynthetic process	3	1.91083	0.449014	ADCY4, KYNU, ATP6V0D2	116	179	13588	1.96321	1	0.978035	99.9924
GOTERM_BP_FAT	GO:0034654~nucleobase, nucleoside, nucleotide and nucleic acid biosynthetic process	3	1.91083	0.449014	ADCY4, KYNU, ATP6V0D2	116	179	13588	1.96321	1	0.978035	99.9924
GOTERM_BP_FAT	GO:0044271~nitrogen compound biosynthetic process	4	2.54777	0.472617	ADCY4, KYNU, ATP6V0D2, TGFB2	116	302	13588	1.5515	1	0.981281	99.9962
Annotation Cluster 56	Enrichment Score: 0.3333964151228837
Category	Term	Count	%	PValue	Genes	List Total	Pop Hits	Pop Total	Fold Enrichment	Bonferroni	Benjamini	FDR
GOTERM_CC_FAT	GO:0005626~insoluble fraction	7	4.4586	0.380863	ECE1, CRYAB, CALD1, MET, GRIA3, STEAP2, EHD2	119	528	12504	1.39305	1	0.881257	99.6939
GOTERM_CC_FAT	GO:0000267~cell fraction	7	4.4586	0.495335	ECE1, CRYAB, CALD1, MET, GRIA3, STEAP2, EHD2	119	596	12504	1.23411	1	0.943832	99.9741
GOTERM_CC_FAT	GO:0005624~membrane fraction	6	3.82166	0.529837	ECE1, CALD1, MET, GRIA3, STEAP2, EHD2	119	510	12504	1.23618	1	0.947402	99.989
Annotation Cluster 57	Enrichment Score: 0.31342912124246164
Category	Term	Count	%	PValue	Genes	List Total	Pop Hits	Pop Total	Fold Enrichment	Bonferroni	Benjamini	FDR
UP_SEQ_FEATURE	lipid moiety-binding region:S-palmitoyl cysteine	3	1.91083	0.446298	PLSCR2, GRIA3, RGS16	139	175	16021	1.97587	1	0.99999	99.9874
SP_PIR_KEYWORDS	palmitate	3	1.91083	0.496743	PLSCR2, GRIA3, RGS16	145	206	17854	1.79317	1	0.930958	99.9838
SP_PIR_KEYWORDS	lipoprotein	6	3.82166	0.517554	CD48, PLSCR2, PRND, CD109, GRIA3, RGS16	145	589	17854	1.25431	1	0.938436	99.9905
Annotation Cluster 58	Enrichment Score: 0.16649746682081717
Category	Term	Count	%	PValue	Genes	List Total	Pop Hits	Pop Total	Fold Enrichment	Bonferroni	Benjamini	FDR
GOTERM_BP_FAT	GO:0048878~chemical homeostasis	4	2.54777	0.600696	EPAS1, SMAD7, EDN1, PRND	116	365	13588	1.2837	1	0.995442	100
GOTERM_BP_FAT	GO:0006873~cellular ion homeostasis	3	1.91083	0.651682	SMAD7, EDN1, PRND	116	261	13588	1.34641	1	0.997423	100
GOTERM_BP_FAT	GO:0055082~cellular chemical homeostasis	3	1.91083	0.665961	SMAD7, EDN1, PRND	116	268	13588	1.31125	1	0.997757	100
GOTERM_BP_FAT	GO:0050801~ion homeostasis	3	1.91083	0.713166	SMAD7, EDN1, PRND	116	293	13588	1.19936	1	0.998852	100
GOTERM_BP_FAT	GO:0019725~cellular homeostasis	3	1.91083	0.791012	SMAD7, EDN1, PRND	116	343	13588	1.02453	1	0.999734	100
Annotation Cluster 59	Enrichment Score: 0.1409232909361595
Category	Term	Count	%	PValue	Genes	List Total	Pop Hits	Pop Total	Fold Enrichment	Bonferroni	Benjamini	FDR
GOTERM_BP_FAT	GO:0000122~negative regulation of transcription from RNA polymerase II promoter	3	1.91083	0.585065	PPARG, ID3, SKIL	116	231	13588	1.52127	1	0.994452	99.9999
GOTERM_BP_FAT	GO:0045934~negative regulation of nucleobase, nucleoside, nucleotide and nucleic acid metabolic process	4	2.54777	0.657548	EDN1, PPARG, ID3, SKIL	116	397	13588	1.18023	1	0.997583	100
GOTERM_BP_FAT	GO:0051172~negative regulation of nitrogen compound metabolic process	4	2.54777	0.664236	EDN1, PPARG, ID3, SKIL	116	401	13588	1.16846	1	0.997765	100
GOTERM_BP_FAT	GO:0010629~negative regulation of gene expression	4	2.54777	0.678941	BMP4, PPARG, ID3, SKIL	116	410	13588	1.14281	1	0.99814	100
GOTERM_BP_FAT	GO:0031327~negative regulation of cellular biosynthetic process	4	2.54777	0.709924	EDN1, PPARG, ID3, SKIL	116	430	13588	1.08966	1	0.998821	100
GOTERM_BP_FAT	GO:0009890~negative regulation of biosynthetic process	4	2.54777	0.715841	EDN1, PPARG, ID3, SKIL	116	434	13588	1.07961	1	0.99887	100
GOTERM_BP_FAT	GO:0045892~negative regulation of transcription, DNA-dependent	3	1.91083	0.738746	PPARG, ID3, SKIL	116	308	13588	1.14095	1	0.999227	100
GOTERM_BP_FAT	GO:0051253~negative regulation of RNA metabolic process	3	1.91083	0.742008	PPARG, ID3, SKIL	116	310	13588	1.13359	1	0.999251	100
GOTERM_BP_FAT	GO:0010605~negative regulation of macromolecule metabolic process	4	2.54777	0.807104	BMP4, PPARG, ID3, SKIL	116	506	13588	0.925992	1	0.999818	100
GOTERM_BP_FAT	GO:0016481~negative regulation of transcription	3	1.91083	0.82717	PPARG, ID3, SKIL	116	372	13588	0.944661	1	0.999888	100
GOTERM_BP_FAT	GO:0010558~negative regulation of macromolecule biosynthetic process	3	1.91083	0.873175	PPARG, ID3, SKIL	116	418	13588	0.840703	1	0.999974	100
Annotation Cluster 60	Enrichment Score: 0.08700352292449247
Category	Term	Count	%	PValue	Genes	List Total	Pop Hits	Pop Total	Fold Enrichment	Bonferroni	Benjamini	FDR
INTERPRO	IPR007087:Zinc finger, C2H2-type	6	3.82166	0.639073	ZFP366, FBN1, ZIM1, CFH, MECOM, PEG3	143	681	17763	1.09442	1	0.999964	99.9999
INTERPRO	IPR013087:Zinc finger, C2H2-type/integrase, DNA-binding	4	2.54777	0.782879	ZFP366, ZIM1, MECOM, PEG3	143	514	17763	0.966668	1	1	100
INTERPRO	IPR015880:Zinc finger, C2H2-like	4	2.54777	0.910661	ZFP366, ZIM1, MECOM, PEG3	143	676	17763	0.735011	1	1	100
SMART	SM00355:ZnF_C2H2	4	2.54777	0.984881	ZFP366, ZIM1, MECOM, PEG3	104	676	9131	0.519515	1	1	100
Annotation Cluster 61	Enrichment Score: 0.08678328296808033
Category	Term	Count	%	PValue	Genes	List Total	Pop Hits	Pop Total	Fold Enrichment	Bonferroni	Benjamini	FDR
GOTERM_MF_FAT	GO:0005525~GTP binding	3	1.91083	0.811567	GNA14, DOCK10, EHD2	115	354	13288	0.979219	1	0.999333	100
GOTERM_MF_FAT	GO:0019001~guanyl nucleotide binding	3	1.91083	0.822551	GNA14, DOCK10, EHD2	115	363	13288	0.954941	1	0.999413	100
GOTERM_MF_FAT	GO:0032561~guanyl ribonucleotide binding	3	1.91083	0.822551	GNA14, DOCK10, EHD2	115	363	13288	0.954941	1	0.999413	100
Annotation Cluster 62	Enrichment Score: 0.054818242831769746
Category	Term	Count	%	PValue	Genes	List Total	Pop Hits	Pop Total	Fold Enrichment	Bonferroni	Benjamini	FDR
KEGG_PATHWAY	mmu04080:Neuroactive ligand-receptor interaction	4	2.54777	0.42135	MCHR1, APLNR, LPAR4, GRIA3	53	260	5738	1.6656	1	0.911317	99.5997
GOTERM_BP_FAT	GO:0007186~G-protein coupled receptor protein signaling pathway	10	6.36943	0.983551	MCHR1, APLNR, GNA14, ADCY4, GPR126, RGS3, EDN1, PREX2, LPAR4, RGS16	116	1877	13588	0.62407	1	1	100
SP_PIR_KEYWORDS	transducer	5	3.18471	0.998119	MCHR1, APLNR, GNA14, GPR126, LPAR4	145	1467	17854	0.41967	1	1	100
SP_PIR_KEYWORDS	g-protein coupled receptor	4	2.54777	0.999388	MCHR1, APLNR, GPR126, LPAR4	145	1411	17854	0.34906	1	1	100
PIR_SUPERFAMILY	PIRSF800006:rhodopsin-like G protein-coupled receptors	3	1.91083	0.999902	MCHR1, APLNR, LPAR4	75	1200	8136	0.2712	1	1	100
INTERPRO	IPR000276:7TM GPCR, rhodopsin-like	3	1.91083	0.999931	MCHR1, APLNR, LPAR4	143	1458	17763	0.25559	1	1	100
INTERPRO	IPR017452:GPCR, rhodopsin-like superfamily	3	1.91083	0.999973	MCHR1, APLNR, LPAR4	143	1575	17763	0.236603	1	1	100
Annotation Cluster 63	Enrichment Score: 0.018674862507625255
Category	Term	Count	%	PValue	Genes	List Total	Pop Hits	Pop Total	Fold Enrichment	Bonferroni	Benjamini	FDR
GOTERM_MF_FAT	GO:0000166~nucleotide binding	15	9.55414	0.912033	NOX4, ADCY4, GNA14, ACTA2, MET, MYO1D, NAV3, DACH1, ABCB1B, SKIL, STEAP2, DOCK10, EHD2, STEAP1, CAMK1D	115	2183	13288	0.793961	1	0.999951	100
GOTERM_MF_FAT	GO:0030554~adenyl nucleotide binding	10	6.36943	0.921671	NOX4, ADCY4, ABCB1B, ACTA2, MYO1D, MET, STEAP2, EHD2, STEAP1, CAMK1D	115	1535	13288	0.752755	1	0.999964	100
GOTERM_MF_FAT	GO:0001883~purine nucleoside binding	10	6.36943	0.926109	NOX4, ADCY4, ABCB1B, ACTA2, MYO1D, MET, STEAP2, EHD2, STEAP1, CAMK1D	115	1548	13288	0.746433	1	0.999966	100
GOTERM_MF_FAT	GO:0001882~nucleoside binding	10	6.36943	0.929376	NOX4, ADCY4, ABCB1B, ACTA2, MYO1D, MET, STEAP2, EHD2, STEAP1, CAMK1D	115	1558	13288	0.741642	1	0.999966	100
GOTERM_MF_FAT	GO:0017076~purine nucleotide binding	12	7.64331	0.939613	NOX4, GNA14, ADCY4, ABCB1B, ACTA2, MYO1D, MET, STEAP2, DOCK10, EHD2, STEAP1, CAMK1D	115	1871	13288	0.741087	1	0.999974	100
UP_SEQ_FEATURE	binding site:ATP	3	1.91083	0.951276	MET, EHD2, CAMK1D	139	545	16021	0.634453	1	1	100
SP_PIR_KEYWORDS	atp-binding	7	4.4586	0.952671	ADCY4, ABCB1B, ACTA2, MYO1D, MET, EHD2, CAMK1D	145	1287	17854	0.66971	1	0.999914	100
SP_PIR_KEYWORDS	nucleotide-binding	8	5.09554	0.981142	GNA14, ADCY4, ABCB1B, ACTA2, MYO1D, MET, EHD2, CAMK1D	145	1631	17854	0.603954	1	0.999993	100
UP_SEQ_FEATURE	nucleotide phosphate-binding region:ATP	4	2.54777	0.986353	MYO1D, MET, EHD2, CAMK1D	139	907	16021	0.508309	1	1	100
GOTERM_MF_FAT	GO:0005524~ATP binding	7	4.4586	0.98815	ADCY4, ABCB1B, ACTA2, MYO1D, MET, EHD2, CAMK1D	115	1443	13288	0.560523	1	1	100
GOTERM_MF_FAT	GO:0032559~adenyl ribonucleotide binding	7	4.4586	0.989325	ADCY4, ABCB1B, ACTA2, MYO1D, MET, EHD2, CAMK1D	115	1460	13288	0.553996	1	1	100
GOTERM_MF_FAT	GO:0032555~purine ribonucleotide binding	9	5.73248	0.990447	GNA14, ADCY4, ABCB1B, ACTA2, MYO1D, MET, DOCK10, EHD2, CAMK1D	115	1796	13288	0.579026	1	1	100
GOTERM_MF_FAT	GO:0032553~ribonucleotide binding	9	5.73248	0.990447	GNA14, ADCY4, ABCB1B, ACTA2, MYO1D, MET, DOCK10, EHD2, CAMK1D	115	1796	13288	0.579026	1	1	100
